# Supplementary material for: High-energy-level metabolism and transport occur at the transition from closed to open flowers
Source: Plant Physiol. 2022 May 28;190(1):319–39. doi: 10.1093/plphys/kiac253 (PMC9434183; doi:10.1093/plphys/kiac253)
Supplement: kiac253_Supplementary_Data [file kiac253_supplementary_data.zip]

Archive with 9 entries (9 files):
- Supplemental_Dataset_S1.xlsx
- Supplemental_Dataset_S2.xlsx
- Supplemental_Dataset_S3.xlsx
- Supplemental_Dataset_S4.xlsx
- Supplemental_Dataset_S5.xlsx
- Supplemental_FiguresXTables.pdf
- Supplemental_File_S1.cys
- Supplemental_File_S2_new.cys
- Supplemental_File_S3_new.cys
