# Supplementary material for: High-energy-level metabolism and transport occur at the transition from closed to open flowers
Source: Plant Physiol. 2022 May 28;190(1):319–39. doi: 10.1093/plphys/kiac253 (PMC9434183; doi:10.1093/plphys/kiac253)
Supplement: kiac253_Supplementary_Data [file kiac253_supplementary_data.zip › Supplemental_Dataset_S1.xlsx]

## Sheet: Title Page
Article title:
High-energy-level metabolism and transport occur at the transition from closed to open flowers
Authors:
Monica Borghi, Leonardo Perez de Souza, Takayuki Tohge, Jianing Mi, Giovanni Melandri, Sebastian Proost, Marina C. M. Martins, Salim Al-Babili, Harro J. Bouwmeester, Alisdair R. Fernie
Supplemental information:
Supplemental Dataset S1: Primary and secondary metabolites and hormones measured in Arabidopsis thaliana florets in different stages of development across anthesis
Abbreviations used across Dataset S1:
b1, floral bud age 7.25 days; b2, floral bud age 9.25 days; b3, floral bud age 10.25 days; a, flower anthesis age 11.50 days; f1, open flower age 13.25; f2, open flower age 13.50; f3, open flower age 14.25; f4, open flower age 15.25.

## Sheet: primary metabolites
Primary metabolites measured in Arabidopsis thaliana florets in different stages of development across anthesis. Data are normalized by internal standards and FW
		Open flowers												anthesis			Buds
		Flower age 15.25 days			Flower age 14.25 days			Flower age 13.50 days			Flower age 13.25 days			Flower age 11.50 days			Flower age 10.25 days			Flower age 9.25 days			Flower age 7.25 days
Metabolite name	metabolite_class	A_1	A_2	A_3	B_1	B_2	B_3	C_1	C_2	C_3	D_1	D_2	D_3	E_1	E_2	E_3	F_1	F_2	F_3	G_1	G_2	G_3	M_1	M_2	M_3
Adenine	others	0.63207	0.911269	0.695633	0.704369	0.621847	0.853886	0.69656	0.948001	1.59998	0.741002	1.35839	1.10056	1.18462	1.14688	1.22676	0.810659	0.666201	1.39941	0.832539	1.17493	1.26857	0.759774	1.03919	1.62691
Ala	amino_acid	0.266725	0.318024	0.419719	0.655136	0.676278	1.1758	0.9975	1.73875	4.64151	1.68736	2.92123	1.99532	0.701178	0.739143	1.08852	0.417585	0.513142	0.561562	0.338892	0.463314	0.443376	0.369189	0.433252	0.437485
Arg	amino_acid	1.26743	1.39068	0.93016	0.828241	0.84731	0.953628	0.841662	1.05995	1.50148	0.806591	1.36666	1.27118	1.01863	1.04601	0.996677	0.542494	0.901916	1.16767	0.56953	0.857003	1.12952	0.808524	0.778172	1.11888
Ascorbate	others	0.725623	0.787321	0.597516	0.39305	0.759621	0.592631	0.822228	1.20424	1.13625	0.60904	1.47823	0.824977	0.869944	1.58432	0.964426	1.07882	0.984936	0.977335	0.742982	1.68263	1.18907	0.87411	2.09751	1.02318
Asn	amino_acid	0.740671	0.886984	0.714041	1.27595	1.07591	0.936727	1.3941	1.36036	1.10555	1.44934	1.25117	1.58274	1.34733	0.871813	0.717822	0.985629	1.00978	0.71619	1.00702	0.93043	0.487092	0.919879	0.702199	0.531278
Asp	amino_acid	0.961788	0.903068	0.912972	0.873759	0.876501	0.856442	0.911173	0.829284	0.819546	0.937681	0.819545	0.959748	1.01535	1.05848	1.06432	1.14914	1.08099	1.03459	1.20464	1.07605	1.03222	1.24068	1.25686	1.12518
BA	shikimate	1.63233	1.95154	2.08314	1.34139	1.51984	1.79109	1.31384	1.44589	1.61917	0.968508	0.825469	0.66021	0.554257	0.341027	0.585709	0.527116	0.529344	0.624198	0.50935	0.492864	0.680523	0.620036	0.653149	0.730001
beta.Ala	amino_acid	0.758288	0.887189	0.821152	0.925803	0.915583	1.07353	1.14835	1.45551	1.75791	1.4794	1.50188	1.48363	1.10544	0.885313	1.07331	0.775379	0.841048	1.04803	0.643754	0.787202	0.949524	0.523087	0.390216	0.769469
Citramalate	organic_acid	0.594723	0.54027	0.826334	0.384842	0.484423	0.92571	0.564322	0.598908	1.04477	0.433466	0.452117	0.778021	0.984596	0.777475	0.953988	1.21442	0.692898	2.0121	1.16842	1.47136	2.19142	1.25364	1.33181	2.31997
Citrate	organic_acid	0.838561	0.577087	0.623222	0.410884	0.311902	0.254237	0.250534	0.147615	0.0968843	0.214481	0.133727	0.201824	0.898416	0.877996	0.954651	1.66365	1.37319	1.28508	2.07039	1.59936	1.85442	2.48737	3.06761	1.8069
Dehydroascorbate	others	0.558759	0.838017	0.623041	0.732942	0.820585	0.807898	0.606409	0.877288	0.646254	0.581445	1.15109	0.643953	1.14885	1.18889	1.09635	0.701113	1.44341	1.20263	0.772301	1.65643	1.42776	1.40941	1.49732	1.56785
Dihydroxybenzoate	shikimate	0.160605	0.925541	1.2456	0.521175	0.814392	1.18095	0.437884	0.960102	1.54167	0.498307	1.24791	1.47875	0.586757	1.22365	1.66135	0.487886	1.04687	1.42705	0.508404	0.924114	1.34462	0.824251	1.37777	1.5744
Erythritol	sugar	1.32516	1.56685	1.43313	1.04173	1.07375	1.23504	0.914785	1.16593	1.26008	0.784771	0.7585	0.792327	0.895715	0.655631	0.926446	0.786443	0.878624	1.2481	0.777824	0.800359	1.22903	0.688951	0.579159	1.18166
Ethanolamine	amino_acid	1.16422	1.03923	1.05674	0.981759	0.882411	0.906804	0.895155	0.775867	0.844828	0.863502	0.632719	0.747954	0.997353	0.918109	0.994171	1.10028	0.959994	1.10189	1.1444	1.05624	1.17687	1.23081	1.2771	1.2516
F6P	sugar	0.622875	0.93623	0.729242	0.526286	0.728394	0.797882	0.74472	0.892275	1.29284	0.6518	1.0869	1.02292	0.897476	1.15629	1.00885	1.18663	0.8631	1.10363	1.38828	1.03415	1.48984	1.17957	1.1755	1.48431
Fructose	sugar	1.39967	1.35829	1.48237	1.32931	1.33431	1.3601	1.25194	1.11754	0.995161	1.19277	1.18505	1.25652	0.960059	0.978037	1.12552	0.726063	0.755083	0.912049	0.497573	0.602142	0.653625	0.484145	0.391054	0.651617
Fumarate	organic_acid	1.5345	1.37442	1.34103	1.41333	1.29933	1.18263	1.27195	1.07613	1.02312	1.20579	0.97444	1.00555	1.12738	0.967873	0.915484	1.00556	0.888452	0.887712	0.836021	0.753338	0.669631	0.454462	0.357589	0.434271
G6P	sugar	0.690505	0.912277	0.708647	0.648736	0.748677	0.771508	0.783254	0.815907	1.20378	0.672108	1.03378	0.96837	0.830941	1.18161	1.08491	1.32885	0.81674	1.14212	1.38471	0.941313	1.46343	1.14098	1.24999	1.47683
GABA	amino_acid	0.826193	1.20621	1.20153	0.93894	1.40193	1.34172	0.95794	1.25724	1.09126	0.789765	0.771921	0.713054	0.864844	0.79466	0.722922	0.832562	0.968202	0.792638	0.95603	1.05386	1.00681	1.07335	1.35183	1.08459
Galactinol	sugar	0.98087	1.25354	1.10337	0.680935	0.919243	0.991193	0.544681	0.932917	1.33738	0.726222	1.07824	0.952647	0.74627	1.12147	0.906519	1.09364	1.20131	0.949519	1.11231	1.25137	0.999792	1.10033	0.95417	1.06206
Galactose	sugar	1.40134	1.66874	1.74395	1.18809	0.83385	0.993104	0.962287	0.846011	0.0548699	0.817803	1.02227	1.16817	0.990561	0.774182	0.931277	0.725942	0.965368	1.51688	0.699902	0.898667	1.32608	0.714588	0.493018	1.26306
Glc	sugar	0.701085	1.04856	1.12694	1.11712	1.04056	0.901848	1.02789	0.777176	0.748625	0.983451	0.845757	0.932163	0.874467	1.07214	1.20369	0.977066	0.988018	1.0737	0.990677	0.988627	1.09813	1.15544	1.28916	1.0377
Gln	amino_acid	0.358996	0.53012	0.399138	0.719976	0.691237	0.841821	0.940833	1.23774	2.19188	1.13051	1.10771	1.3456	1.04667	0.917032	0.800873	1.07277	1.13165	0.99036	1.17123	1.16898	0.97043	1.05097	1.09746	1.08601
Glu	amino_acid	1.04759	0.968863	0.951833	0.912265	0.901795	0.885088	0.880236	0.796944	0.781074	0.871285	0.786935	0.891965	1.00358	0.992013	1.06588	1.09897	1.07094	1.06263	1.14021	1.05712	1.14775	1.21693	1.23512	1.23298
Gly	amino_acid	1.64797	1.354	1.60181	1.97404	2.00489	2.0465	2.05624	1.79181	1.80876	1.78191	1.42289	1.49449	0.529297	0.518588	0.701738	0.166025	0.179553	0.210168	0.119119	0.156396	0.128041	0.0995889	0.0855488	0.120623
Glycerate	organic_acid	0.255037	0.332245	0.261774	0.294027	0.260484	0.335191	0.367932	0.480529	0.734596	0.637509	0.792211	0.725653	1.30221	1.21737	1.20826	1.31143	1.64891	2.24704	1.32202	1.6914	2.42283	1.15399	0.768123	2.22924
Glycerol.3P	organic_acid	0.648779	0.968383	0.91387	0.702197	0.790548	1.0123	0.898885	1.14599	1.35275	0.957606	0.942634	0.941256	1.01396	0.889948	0.841617	0.998107	1.0498	1.4247	0.962097	1.17352	1.25116	0.898887	1.02687	1.19413
Glycolate	organic_acid	1.81135	1.14147	1.08938	1.39784	1.04634	0.992317	0.900339	0.99351	1.36694	0.86168	0.748375	0.719241	0.93315	0.675619	0.879027	0.799681	0.953148	1.324	0.768067	0.886002	1.22045	0.738089	0.557229	1.19675
Guanidine	others	1.28143	0.831282	0.842767	3.65723	0.903054	0.651614	1.03619	0.363589	0.92372	1.25558	0.304827	0.497702	1.44762	0.479026	0.976102	1.54392	0.817913	0.818183	0.563285	0.969053	1.38422	0.910223	0.862991	0.678488
His	amino_acid	0.380644	0.658824	0.645736	0.779819	0.567258	0.825717	0.799582	1.277	1.60979	1.07472	2.57765	1.19477	1.35248	1.5635	1.14176	0.808932	0.664667	1.03622	0.738463	1.33491	0.753175	0.590181	0.861515	0.762679
Homoserine	amino_acid	0.38719	0.458663	0.522487	0.360294	0.60773	0.6047	0.811041	0.909024	1.49289	0.891211	1.04196	0.992588	1.17462	0.77555	1.10152	1.1868	1.24913	1.45334	1.25193	1.1716	1.42588	1.20966	1.03407	1.88612
Hydroxy.benzoate	shikimate	0.542855	0.989193	1.25962	0.556692	0.785099	1.1367	0.632672	1.0725	1.1463	0.629985	0.761479	1.07274	0.783218	0.838771	1.047	0.854611	1.18054	1.36246	0.875471	1.11008	1.60367	0.956482	1.18122	1.62064
Hyp	amino_acid	1.29943	1.43742	1.43697	0.78175	0.932903	0.950613	0.668223	1.1469	0.935097	0.664559	1.14011	0.694419	1.21712	1.3106	1.04997	0.79061	1.35629	1.39597	0.668949	1.09073	1.0827	0.552155	0.522608	0.873914
Ile	amino_acid	1.11712	1.25721	1.09439	1.00418	1.12831	1.36932	1.09392	1.58213	1.70555	1.30607	1.64006	0.752984	0.997603	0.690706	0.833442	0.785235	0.739241	0.778044	0.705291	0.796844	0.874879	0.580928	0.480504	0.686027
Isocitrate	organic_acid	0.565917	0.662271	0.51516	0.729709	0.735698	0.685144	0.860118	0.888909	1.03934	0.933336	1.20408	1.13571	1.15654	1.15794	1.0221	1.21238	1.10391	1.01149	1.40472	1.17463	0.986608	1.34636	1.36601	1.10192
Leu	amino_acid	1.41038	1.53338	1.43814	1.21864	1.33644	1.556	1.10166	1.57061	1.65189	1.04375	1.14733	0.619478	0.806757	0.573909	0.756926	0.645737	0.612336	0.77333	0.653728	0.742421	0.980253	0.568836	0.45733	0.800749
Lys	amino_acid	0.580407	0.97606	0.775946	1.04761	0.787504	1.2321	0.902569	1.78643	2.4216	1.26367	2.33487	2.17663	1.05518	0.92063	1.09572	0.390034	0.543761	0.68801	0.357801	0.546451	0.670041	0.408936	0.404358	0.633682
Malate	organic_acid	1.07003	1.00471	0.9889	0.923205	0.83542	0.890676	0.792908	0.737442	0.754802	0.737653	0.724125	0.790251	1.05653	1.04544	1.1116	1.13625	1.12855	1.27925	1.13342	1.06824	1.24275	1.1322	1.19171	1.22393
Maltose	sugar	0.847937	1.23147	1.12219	0.650644	0.757351	1.01584	0.7169	1.00973	1.40575	0.632552	1.19864	0.962439	0.880172	1.02939	1.27484	0.980611	1.22894	1.72126	0.849667	0.890264	1.08803	0.802793	0.603391	1.09921
Met	amino_acid	0.433293	0.62401	0.775342	0.555527	0.644946	0.997263	0.836409	1.16279	1.65826	1.11169	0.968789	1.18212	1.48592	0.89403	1.14808	0.867916	0.951377	1.18837	0.960584	0.871758	1.26551	0.870538	1.09368	1.4518
Methylmalate	amino_acid	0.421229	0.500474	0.431338	0.464096	0.426791	0.72879	0.635019	0.593117	1.04601	0.797352	0.767052	0.688308	1.64266	0.997476	1.23634	1.35573	1.28077	1.92836	1.30167	1.18706	1.63192	1.06387	1.02467	1.8499
methyl.Met	organic_acid	0.779592	0.934819	0.80025	0.857287	0.841508	0.831177	1.00019	1.05641	1.12083	1.08717	0.768291	0.674768	1.42681	0.803146	0.96667	1.22535	1.07777	1.29104	1.13862	1.13978	1.18245	0.975196	0.83927	1.1816
myo.Inositol	sugar	0.871395	0.928749	0.983567	0.752449	0.780719	0.887335	0.711087	0.7607	0.835311	0.710028	0.934682	0.939767	0.923295	1.13836	1.26629	0.922664	1.01289	1.2758	0.978615	1.06443	1.27282	1.21142	1.45626	1.38136
Nicotinate	others	0.492666	0.778031	0.826918	0.764295	0.932004	1.32088	1.18056	1.71266	2.13714	1.52071	1.54745	1.58867	0.745776	0.496853	0.644096	0.723416	0.672232	0.852945	0.741541	0.785928	0.944668	0.721026	0.716316	1.15322
OAS	amino_acid	1.62398	1.62043	1.40724	1.19598	1.16055	1.17471	1.05738	1.0739	1.2717	0.845425	0.60522	0.797488	0.766851	0.459081	0.821779	0.786776	0.823111	1.07538	0.888992	0.812011	1.13333	0.807109	0.642188	1.14936
Octadecanoate	fatty_acid	4.50508	0.507636	0.309002	3.66057	0.346638	0.29532	2.77367	0.394919	0.307276	1.95317	0.40885	0.311787	1.50616	0.442159	0.334734	1.66257	0.300682	0.266839	1.31436	0.303038	0.364625	0.814522	0.561552	0.354836
Ornithine	amino_acid	1.03016	1.20235	1.02675	1.10252	0.784336	0.953983	0.912794	1.10355	1.38925	1.0037	0.732438	0.986141	3.4118	0.624717	0.689365	0.872405	0.765553	0.959536	0.746881	0.788089	0.825275	0.662421	0.642368	0.783624
Oxoglutarate	organic_acid	0.71014	1.13612	0.914157	0.909809	0.922191	0.88129	0.790075	1.28869	1.36522	1.01416	1.0585	0.981115	1.10837	0.766453	1.13593	0.693107	1.56784	1.41932	0.726331	0.751712	1.24841	0.685749	0.571075	1.35425
Phe	shikimate	0.976212	1.40116	1.42027	1.06879	1.49913	1.77442	1.1705	1.39885	1.21428	0.941851	1.0006	1.07053	0.804206	0.599744	0.591514	0.830581	0.893146	0.756709	0.776144	0.845182	0.976132	0.648492	0.505247	0.836319
Pro	amino_acid	0.528671	0.707898	0.841163	0.51977	0.810411	0.770268	0.66551	1.16205	0.818916	0.761389	1.54755	0.83274	1.07258	1.55668	1.05545	1.04947	1.46405	1.23082	0.950916	1.35376	1.18429	1.02968	1.06486	1.02112
Putrescine	amino_acid	0.566021	0.739634	0.615759	0.734295	0.755491	0.683084	0.841056	0.884615	0.93292	0.882844	0.732386	0.716459	1.26631	0.9321	0.775673	1.32768	1.33922	1.40148	1.31489	1.39139	1.5048	1.18341	1.01164	1.46685
Pyroglutamate	amino_acid	0.83062	0.835839	0.76397	0.878176	0.8705	0.838474	0.950088	0.875617	0.908464	1.00027	0.88962	1.09685	1.02055	0.928259	1.03215	1.15505	1.08002	0.951472	1.2708	1.09545	1.04307	1.26621	1.29157	1.1269
Pyruvate	organic_acid	0.795015	1.10853	0.802705	1.00949	0.726668	0.686125	0.788334	1.09033	1.29374	1.15903	0.886104	0.663498	1.65309	0.450023	1.11143	0.857225	2.26211	1.38825	0.909763	0.853178	1.00192	0.747179	0.508475	1.2478
Quinate	shikimate	1.28564	1.21642	1.51228	1.22909	1.36499	0.861394	1.19411	1.15223	0.939368	1.21045	2.07357	1.21858	1.03553	1.09024	1.17773	0.572349	0.691753	1.05772	0.391662	0.562155	0.745721	0.421616	0.403862	0.591524
R5P	sugar	0.585515	0.730004	0.447595	0.452449	0.555662	0.692497	0.893396	1.15819	2.01785	1.14531	1.9697	1.72248	0.976795	1.10889	1.16566	0.895003	0.730746	1.12855	0.998512	0.796082	1.14231	0.727408	0.761733	1.19767
Raffinose	sugar	0.79492	0.263949	1.50015	0.603395	1.15813	1.09318	0.368329	1.22315	2.30218	1.04637	1.40851	1.2323	0.773129	0.267918	0.00208999	0.500207	0.392273	0.00186774	0.679067	1.78055	2.29998	0.950624	0.717717	2.64003
SA	shikimate	2.02643	1.15118	1.07902	2.0747	1.58371	1.27035	1.27836	1.10699	1.29743	0.919942	0.759183	0.821608	0.586076	0.612866	0.977441	0.844577	0.83746	1.00639	0.554243	0.565924	0.722701	0.675046	0.410337	0.838058
Ser	amino_acid	1.17424	1.0682	0.991913	1.13234	1.02842	1.03635	1.10429	1.07091	1.08296	1.08326	0.969683	0.949156	1.03808	0.946922	0.863818	0.967495	0.896423	1.01624	0.951531	0.960323	1.02951	0.874215	0.768348	0.995373
Shikimate	shikimate	0.928746	1.66257	1.28275	1.45894	1.51901	1.11419	0.588653	0.252842	1.69926	0.892627	1.47098	1.03057	0.894715	1.2306	1.01209	0.431454	0.810319	1.14682	0.843714	0.496908	0.777417	1.00687	0.364693	1.08325
Spermidine	amino_acid	0.409424	0.811893	0.630343	0.345995	0.675617	0.709315	0.679735	0.852721	0.981973	0.68552	1.16813	0.980508	1.2017	1.08607	1.12196	0.981343	1.30708	1.35549	1.48741	1.09754	1.28713	1.17388	1.31919	1.65002
Succinate	organic_acid	0.615913	0.501063	0.541033	0.932774	0.757349	1.02977	1.11855	1.19578	1.54458	1.38139	1.32128	1.34092	1.44242	1.28492	1.33667	0.986347	0.98507	1.32692	0.749895	0.824543	0.983565	0.556561	0.447698	0.794985
Sucrose	sugar	0.837667	0.934156	0.98136	0.841973	0.85174	0.963514	0.845264	0.939398	1.06418	0.876138	1.21316	1.13065	0.968818	1.27048	1.32817	1.07371	1.00661	1.15425	0.984154	0.836109	0.903056	0.993777	1.0854	0.916268
Thr	amino_acid	1.14238	1.15513	1.09819	1.3304	1.34112	1.29887	1.38251	1.43264	1.4084	1.34626	1.28354	1.24474	0.973962	0.909259	0.784694	0.765672	0.725637	0.766035	0.647932	0.692092	0.658701	0.556572	0.447887	0.607375
Threitol	sugar	0.59247	0.608743	0.82871	0.424147	0.591699	0.900924	0.616651	0.626988	0.996681	0.528535	0.447519	0.863412	1.04559	0.714121	0.979328	1.26396	0.778587	1.90017	1.22158	1.41057	2.02176	1.24703	1.27364	2.11718
Threonate	others	1.07261	1.01059	1.21139	0.760713	0.731439	1.08764	0.687636	0.726766	0.938295	0.655473	0.780433	1.08819	0.80341	1.01152	1.29152	0.893641	0.756039	1.41807	0.855601	0.954211	1.5034	1.0965	1.02302	1.64188
Trehalose	sugar	1.60197	1.25178	1.02694	0.859445	1.32368	1.2093	0.509678	1.04578	1.27911	0.665893	1.10981	0.952653	0.951622	0.985886	0.964229	0.928493	1.11222	1.19003	0.811282	1.0751	0.85562	0.753209	0.606425	0.929843
Trp	shikimate	1.14372	1.58135	1.57359	0.762786	1.29331	1.76726	1.2317	1.84691	2.28657	1.03096	2.23807	1.53457	0.590819	0.786058	0.912098	0.551254	0.478927	0.602624	0.378859	0.380191	0.384715	0.201203	0.17885	0.263614
Tyr	shikimate	0.845805	1.14814	1.09868	1.35826	1.1308	1.57064	1.08887	1.95756	2.29618	1.06919	1.8605	1.54468	0.907376	1.03979	1.099	0.518673	0.418527	0.604615	0.395925	0.480921	0.52262	0.294294	0.347831	0.401122
Uracil	others	0.00157254	0.732013	1.36929	0.00143461	0.67889	1.28775	0.31692	0.793784	1.40979	0.357475	0.689084	1.49911	0.756656	0.829054	1.40804	0.456875	1.07136	1.73018	0.635578	1.32309	1.86805	0.870511	1.73998	2.17351
Urea	amino_acid	1.84797	2.34136	1.82708	1.54278	1.03935	1.1344	0.997276	1.06526	0.861324	0.842558	0.74935	0.435897	2.8853	0.706182	0.686446	0.638317	0.589977	0.605435	0.554861	0.58401	0.543818	0.545827	0.451426	0.523803
Val	amino_acid	0.864889	0.947259	0.890495	0.971574	1.08589	1.22634	1.08601	1.43047	1.55255	1.22415	1.04417	1.15429	1.0599	0.721024	0.989913	0.877651	0.82032	0.75101	0.843565	0.90984	0.944119	0.837105	0.730139	1.03732

## Sheet: specialized metabolites I
Specialized metabolites measured in Arabidopsis thaliana florets in different stages of development across anthesis. Data are normalized by internal standards and FW
		Open flowers												anthesis			Buds
		Flower age 15.25 days			Flower age 14.25 days			Flower age 13.50 days			Flower age 13.25 days			Flower age 11.50 days			Flower age 10.25 days			Flower age 9.25 days			Flower age 7.25 days
Metabolite name	metabolite_class	A_1	A_2	A_3	B_1	B_2	B_3	C_1	C_2	C_3	D_1	D_2	D_3	E_1	E_2	E_3	F_1	F_2	F_3	G_1	G_2	G_3	M_1	M_2	M_3
M3SOP	aliphatic_glucosinolate	1.30568	1.03909	0.740391	1.01312	1.27795	0.855511	0.967194	0.908874	1.24201	0.982021	0.811865	1.27953	0.942079	1.01131	1.2491	0.919806	0.888827	1.12364	0.90067	0.955098	1.10198	0.878981	0.846316	0.758934
M4SOB	aliphatic_glucosinolate	1.29445	1.03195	0.850982	1.01064	1.27781	0.89996	1.01567	0.897158	1.20896	0.969111	0.861655	1.18369	0.90218	0.988951	1.15715	0.917465	1.10479	1.11512	0.876675	1.00883	1.08732	0.795049	0.728741	0.8157
M5SOP	aliphatic_glucosinolate	1.10617	1.13284	0.988867	1.02334	1.11541	0.948307	1.04837	0.904207	1.1662	0.946658	0.912061	1.18438	0.91011	0.968532	1.12506	0.798417	1.04823	1.13428	0.890797	0.933375	1.08008	0.890973	0.879016	0.864325
M6SOH	aliphatic_glucosinolate	0.840358	0.898692	1.04001	0.915365	0.867037	1.00747	1.02922	1.15816	0.943615	1.06105	1.06029	0.993621	0.942841	0.999249	0.994597	0.931824	1.28015	0.998279	0.937443	1.1214	1.00024	0.903218	0.878101	1.19777
M7SOH	aliphatic_glucosinolate	0.953125	1.06324	1.15817	1.05018	0.96512	1.10199	0.989764	1.05552	0.967398	0.988801	1.05444	0.940659	1.03001	0.948615	0.883184	0.986946	0.884402	0.928406	1.00631	0.894018	0.927012	1.06679	1.14693	1.00898
M8SOO	aliphatic_glucosinolate	0.801581	0.976988	1.09501	1.00223	0.803793	1.09376	1.01676	1.13849	0.865594	1.0533	1.1642	0.907209	1.0384	1.02146	0.883991	1.01243	0.991715	0.892639	1.03609	1.01122	0.905565	1.07537	1.10193	1.11027
M4TB	aliphatic_glucosinolate	1.00152	0.864938	0.571838	0.986775	1.24967	0.604086	0.986344	0.575212	1.11586	0.975496	0.667369	1.23913	1.14318	0.763055	1.13178	1.27264	0.569851	1.22163	1.28273	0.644293	1.27502	1.45152	1.61307	0.792974
M7TH	aliphatic_glucosinolate	4.11403	3.62124	3.54372	2.82573	2.10593	2.46942	1.48676	0.816152	1.51323	0.456622	0.192891	0.373267	0.000445263	0.0725351	0.0829602	0.114714	0.00122114	0.000794322	0.00125727	0.0731997	0.0884093	0.0379354	0.00521609	0.00231944
M8TO	aliphatic_glucosinolate	2.84797	2.70292	3.21504	1.64844	1.45092	1.82639	1.14984	1.09739	1.26102	1.10527	0.759409	0.679384	0.009079	0.859607	0.00626453	0.960781	0.729682	1.74369e-07	0.540586	0.553283	0.0054071	0.225715	0.0187351	0.346855
I3M	indolic_glucosinolate	1.06567	1.18064	1.11585	1.44185	0.99683	0.916601	1.16958	0.964533	1.11592	1.14292	0.797956	0.990673	0.934932	0.907077	0.887572	1.07983	0.728884	0.863344	1.00492	0.717281	0.857125	1.23703	1.05169	0.831274
M4OI3M	indolic_glucosinolate	0.801907	0.801385	0.826357	0.857332	0.929487	0.884865	0.888218	0.898733	0.752124	1.04982	1.16892	0.852249	1.59019	1.5292	1.35617	1.30636	0.756956	1.15909	1.10714	1.0935	0.979945	0.7513	0.759149	0.899609
M1OI3M	indolic_glucosinolate	1.37107	1.2068	1.32298	1.12259	0.954355	1.74182	1.12872	1.38702	1.20476	1.02882	1.28771	1.09563	0.901368	0.932083	0.491364	0.500781	0.795946	0.427876	0.622086	0.980593	0.712449	0.764948	0.806872	1.21135
SinG	hydroxycinnamate	0.701187	0.802675	1.00988	0.617053	0.602752	0.903988	0.924234	0.921235	0.800071	1.66783	1.17088	1.15589	1.98352	0.816483	1.15706	1.0251	0.369152	0.794262	0.918647	0.494161	1.00357	1.30592	2.17887	0.675585
SinM	hydroxycinnamate	1.27671	1.47141	1.3112	1.20476	1.03061	1.07927	1.01301	1.05379	0.962099	0.99381	0.881505	0.798802	0.944521	0.85308	0.84115	1.05131	0.951547	0.814265	1.00954	0.894979	0.8094	0.911648	0.905843	0.935737
Q3G7G	flavonol	0.96445	1.10606	1.24015	0.919867	0.707286	1.07202	1.30294	1.09946	0.947308	0.812998	1.02951	0.748595	0.906692	1.43808	0.891464	1.19586	1.28564	0.873865	1.0777	1.16481	0.724432	0.722743	0.638214	1.12985
K3G7G	flavonol	1.65484	1.47836	1.48917	1.23369	1.34189	1.26247	1.05766	1.02828	1.21599	0.908031	0.964674	1.00887	0.90083	0.988451	0.945835	0.812216	0.897538	0.81497	0.713437	0.851112	0.596473	0.5521	0.533414	0.749698
Q3GR7R	flavonol	0.90212	0.989137	1.17309	0.895118	0.889124	1.08954	0.910455	1.06446	0.927968	0.907706	1.05258	0.830049	1.0207	1.13142	0.892719	1.08933	1.1014	0.939179	1.03781	1.11045	0.88333	0.980671	1.01924	1.1624
K3GR7R	flavonol	0.995756	0.981934	1.15272	0.872361	1.05986	1.24361	0.979627	0.960757	0.982014	0.890085	1.13292	0.904837	1.13735	1.097	1.05806	1.06379	0.866546	1.06069	1.03056	0.929414	1.0177	0.831171	0.862685	0.888566
Q3G7R	flavonol	1.065	1.11044	1.16996	1.05404	1.08929	1.15652	0.981494	0.966822	1.04049	0.987485	0.977175	0.999178	1.00366	1.10051	0.941391	0.986281	0.795364	0.966987	0.96444	0.882014	0.945057	0.899109	1.02215	0.895144
Q3GG	flavonol	0.515963	0.663936	0.833096	0.507657	0.749773	0.623253	0.717612	0.546628	0.62062	0.767311	0.698764	0.641103	1.06907	0.996114	1.1532	1.32398	0.635328	1.41642	1.41553	1.0308	1.56093	1.82237	2.28937	1.40117
Q3A7R	flavonol	0.953517	1.02367	1.23485	0.90641	1.06076	1.22559	0.897324	1.09435	0.913938	0.913291	0.97825	0.982346	1.25572	0.851547	0.883654	1.16456	0.668905	0.654442	1.09773	1.3183	0.924218	0.852855	1.00621	1.13757
K3G7R	flavonol	1.18493	1.1131	1.23005	1.01032	1.1202	1.28017	0.968478	0.971019	1.05679	0.917542	1.04511	0.964138	1.00519	1.0596	0.981155	0.983925	0.799987	0.967056	0.928908	0.827312	0.867711	0.875529	0.980156	0.861608
K3GG	flavonol	0.665163	0.630528	0.758794	0.449857	0.793436	0.591729	0.664191	0.595803	0.580133	0.68995	0.621047	0.757329	1.03227	0.967999	0.955559	1.14158	0.935393	1.16105	1.30732	1.39555	1.47736	1.83617	2.16136	1.83042
Is3G7R	flavonol	1.00158	0.995618	1.17639	0.910694	0.828219	1.01514	0.877144	1.02643	0.933136	0.934263	1.05673	0.816054	0.964297	1.18689	0.988896	0.986185	1.17854	0.97816	0.949802	1.11737	0.95612	0.979306	0.993775	1.14927
K3A7R	flavonol	0.803911	1.15691	1.02637	0.795231	1.35782	1.40228	0.878099	0.757876	0.802666	0.857224	1.3787	0.8744	1.13587	1.1273	1.06068	0.984015	1.27568	1.21507	0.971215	1.15377	1.04504	0.564292	0.541494	0.834091
Q3R7R	flavonol	1.43396	1.18341	1.23075	1.68269	1.2925	0.955755	1.12654	0.710167	1.50296	0.868187	0.541986	1.30452	0.753714	0.748762	0.735202	1.02352	0.0436367	1.15732	1.05425	0.193604	1.11186	1.40123	1.47443	0.469043
Is3A7R	flavonol	0.766437	0.908516	1.40274	0.768013	0.802388	1.1559	0.822648	1.00306	0.63771	1.0219	1.34773	0.870197	1.00846	1.18388	0.959674	1.02778	1.32009	0.849945	1.1104	1.27767	0.89846	0.830754	0.913837	1.11182
K3R7R	flavonol	1.15235	1.11403	1.23289	0.961558	1.022	1.19952	0.990622	0.959298	0.994706	0.876211	0.972473	0.885181	1.01645	1.00893	0.98363	1.00473	0.86439	0.993734	0.983604	0.938041	0.944442	0.940241	1.01699	0.943978
Is3R7R	flavonol	0.730697	0.783976	1.1531	0.981946	0.8152	1.17922	0.855369	1.17337	0.970045	0.815805	1.06704	0.65304	0.638126	1.16565	0.785428	1.1729	1.54772	1.13175	1.04755	1.37549	0.970387	0.98361	0.550936	1.45164
Polyamine06	polyamine	0.168136	0.228033	0.240702	0.203625	0.289953	0.280733	0.436055	0.452755	0.242775	0.670416	0.603374	0.31701	1.19607	0.923532	0.891638	1.48362	2.00417	1.25577	1.93457	2.56527	1.67819	1.72428	1.6016	2.60774
Polyamine03	polyamine	0.32776	0.458534	0.504253	0.390543	0.547873	0.503527	0.683365	0.615998	0.463917	0.788612	0.777876	0.614376	1.20129	0.963718	1.11548	1.36129	1.34624	1.34813	1.61615	1.67416	1.56491	1.63641	1.69722	1.79836
Polyamine07	polyamine	1.06883	1.52651	0.0574852	0.00610537	0.0637044	0.0283166	0.0325495	1.31325	0.0436636	0.0609454	0.0648462	0.0397937	1.1479	1.76285	1.53057	2.87645	2.78339	1.2552	0.0564839	1.56635	2.19145	0.90681	0.568606	3.04793

## Sheet: specialized metabolites II
Specialized metabolites measured in Arabidopsis thaliana florets in different stages of development across anthesis. Data are normalized by internal standards and FW
		Open flowers												anthesis			Buds
		Flower age 15.25 days			Flower age 14.25 days			Flower age 13.50 days			Flower age 13.25 days			Flower age 11.50 days			Flower age 10.25 days			Flower age 9.25 days			Flower age 7.25 days
Metabolite name	metabolite_class	A_1	A_2	A_3	B_1	B_2	B_3	C_1	C_2	C_3	D_1	D_2	D_3	E_1	E_2	E_3	F_1	F_2	F_3	G_1	G_2	G_3	M_1	M_2	M_3
Apo10..1	Apocarotenoid	3.05554	3.62808	4.84404	2.76724	2.04784	3.43964	1.55587	2.09699	3.0291	4.12017	2.53302	4.62626	2.82105	3.81539	4.91236	3.30724	5.1138	5.41331	2.98595	4.32045	3.74536	2.47011	4.21001	4.21658
Apo11.1	Apocarotenoid	0.0145204	0.0146827	0.015685	0.0131589	0.00921567	0.0113122	0.00987	0.00931554	0.00987639	0.0157311	0.00983824	0.0105448	0.0173559	0.0145298	0.0160045	0.0211945	0.015212	0.0144637	0.0173392	0.0128968	0.0142582	0.0139571	0.0101931	0.0132587
Apo12..1	Apocarotenoid	1.24534	1.21513	1.47082	1.17086	0.779228	1.06107	0.771795	0.881119	1.12556	1.70102	1.0235	1.26323	1.32338	1.49503	1.63446	1.51031	1.76088	1.54387	1.3243	1.7032	1.49187	1.0267	1.67634	1.70578
Apo13.1	Apocarotenoid	0.740054	0.527569	0.564537	0.677246	0.305857	0.366502	0.351855	0.344873	0.364323	0.880713	0.400814	0.439876	0.89787	0.637813	0.638547	1.21055	0.638617	0.589511	0.946196	0.610343	0.661185	0.851695	0.49958	0.6983
Apo14..1	Apocarotenoid	0.481575	0.522689	0.654741	0.460453	0.311872	0.479177	0.274279	0.358893	0.458646	0.710434	0.420321	0.682759	0.50032	0.559795	0.873443	0.629965	0.662959	1.04667	0.541277	0.657618	0.62258	0.379795	0.642666	0.943517
Apo15.1	Apocarotenoid	0.452661	0.463143	0.691844	0.499583	0.369671	0.521281	0.37473	0.441952	0.49459	0.667141	0.475125	0.634437	0.496709	0.60791	0.838943	0.538992	0.716013	1.03637	0.451342	0.631426	0.645775	0.407727	0.689175	0.818501
Apo8..1	Apocarotenoid	0.474679	0.972368	0.922513	0.53615	0.565972	0.854691	0.288481	0.643891	0.809776	0.736778	0.686027	1.17291	0.587524	0.989593	1.38725	0.690628	1.1548	1.40038	0.695494	1.20736	1.06363	0.659273	1.61337	1.43029
Apo9.1	Apocarotenoid	0.219934	0.133648	0.177929	0.22735	0.0883617	0.12891	0.145944	0.0979872	0.106802	0.298913	0.11533	0.145784	0.339882	0.186683	0.227145	0.44695	0.191707	0.218277	0.371218	0.201365	0.248351	0.283264	0.176778	0.173107
OH.Apo10..1	Apocarotenoid	0.189527	0.23904	0.249985	0.178698	0.130263	0.174055	0.109867	0.134122	0.158317	0.233051	0.145063	0.286663	0.139332	0.16379	0.2322	0.140035	0.230687	0.238209	0.125517	0.183288	0.168265	0.132382	0.182348	0.225883
OH.Apo11.3	Apocarotenoid	0.00824588	0.00992736	0.0157039	0.00906136	0.00537715	0.0110495	0.00662069	0.00529849	0.00848182	0.0116838	0.00718736	0.00902102	0.0123019	0.0107266	0.0141225	0.0169832	0.0138013	0.0184828	0.0131345	0.0121958	0.0135972	0.00861584	0.00946238	0.0111
OH.Apo12..1	Apocarotenoid	0.215632	0.231132	0.299414	0.251532	0.160238	0.216179	0.199719	0.167909	0.205491	0.375506	0.200701	0.250323	0.27879	0.241443	0.296008	0.289242	0.261789	0.285213	0.248897	0.240433	0.228634	0.19619	0.257335	0.284964
OH.Apo13.1	Apocarotenoid	0.811884	0.586093	0.716135	0.929285	0.41375	0.55225	0.546948	0.429601	0.546767	1.28084	0.511973	0.635105	1.31008	0.740981	0.872498	1.47059	0.7013	0.74255	1.20976	0.679337	0.751868	0.865555	0.696931	0.732555
OH.Apo14..1	Apocarotenoid	0.0910737	0.0990043	0.124851	0.085011	0.0625408	0.0963783	0.0561039	0.0663075	0.0840295	0.120712	0.0735888	0.081916	0.0819428	0.0882742	0.111702	0.0841777	0.0948447	0.109128	0.0765633	0.0907082	0.0736503	0.0522025	0.0879192	0.10004
OH.Apo15.1	Apocarotenoid	0.161924	0.207728	0.306746	0.173407	0.127274	0.221758	0.136546	0.133925	0.177076	0.230968	0.147225	0.1916	0.173841	0.179114	0.256859	0.176364	0.204382	0.247774	0.151475	0.177335	0.165401	0.103898	0.186579	0.200978
OH.Apo8..1	Apocarotenoid	0.0229555	0.0410314	0.0514633	0.0258535	0.0251718	0.0346031	0.0206956	0.0273442	0.0326994	0.0392167	0.030615	0.0601971	0.0273352	0.0409531	0.0515167	0.0295729	0.058366	0.0590104	0.0289449	0.0512167	0.0436224	0.0267631	0.0592131	0.0608966
OH.Apo9.1	Apocarotenoid	0.140709	0.142827	0.16735	0.184495	0.160438	0.1851	0.193414	0.170355	0.173452	0.244089	0.19048	0.193653	0.243863	0.185099	0.233261	0.264412	0.14281	0.158723	0.221167	0.112755	0.149045	0.161307	0.107534	0.11743
GA12	hormone	0.00211067	0.00149234	0.00216256	0.00207663	0.00130785	0.00123878	0.00311967	0.00117529	0.00098733	0.0027667	0.00118548	0.0008952	0.00203657	0.00158411	0.00123577	0.00246467	0.00171043	0.00149533	0.00214883	0.00202054	0.00204035	0.00428734	0.00654639	0.00559438
GA15	hormone	0.0199032	0.0111627	0.0131924	0.0172077	0.00821015	0.0108575	0.034141	0.00666285	0.00470207	0.0206138	0.00987055	0.00570654	0.0265408	0.0132746	0.0116289	0.0426102	0.00822247	0.0104231	0.0461976	0.0118594	0.0226646	0.0352169	0.00669801	0.0132172
GA19	hormone	0.00862337	0.0106032	0.0198841	0.0102696	0.00614515	0.0105111	0.0115338	0.00454017	0.00610206	0.0106884	0.00549714	0.007244	0.00755685	0.00850949	0.0101791	0.00763337	0.00842621	0.0103976	0.00476998	0.00622133	0.00670656	0.00482355	0.00758618	0.00691517
GA24	hormone	0.0102324	0.0131688	0.0250371	0.0129249	0.011896	0.0157725	0.0130898	0.0135522	0.0150249	0.022978	0.0157491	0.022322	0.0246068	0.0222811	0.0257725	0.0259194	0.0333312	0.0314278	0.0223818	0.0315136	0.0344988	0.0328219	0.0582812	0.0490676
GA3	hormone	0.0190751	0.031089	0.0280772	0.0251988	0.0233697	0.0242143	0.0297707	0.0209898	0.0246506	0.0237059	0.0274656	0.0232407	0.0213633	0.0259596	0.0227241	0.0290356	0.0280735	0.0277372	0.0291343	0.0284427	0.032714	0.0333721	0.0282768	0.0230268
GA4	hormone	0.102959	0.119371	0.113006	0.0948991	0.0938122	0.112408	0.12504	0.105742	0.0985129	0.0967104	0.114679	0.0890068	0.0931354	0.121157	0.111862	0.118847	0.115982	0.111698	0.143779	0.138659	0.130541	0.149859	0.133108	0.113712
GA7	hormone	1.31914	1.616	1.59318	1.22285	1.244	1.4404	1.43025	1.33971	1.39332	1.15944	1.51878	1.26486	1.18646	1.51235	1.46637	1.43293	1.78369	1.47502	1.6573	1.73778	1.68004	1.67874	1.50156	1.3162
GA9	hormone	0.0206256	0.0309362	0.033362	0.0226932	0.0260197	0.0295143	0.0317724	0.0275301	0.0281275	0.0233463	0.0312654	0.0296179	0.0237439	0.031454	0.0329816	0.0269879	0.0340178	0.0350962	0.0296867	0.0370039	0.0364944	0.045023	0.0525492	0.0536732
JA	hormone	0.325251	1.25174	1.87964	0.402714	1.22526	1.23467	1.1322	0.720197	1.00314	0.406256	1.21287	0.896075	2.2919	2.85491	2.57237	5.90668	9.01785	11.4825	8.86776	12.2422	10.5145	3.06692	6.52891	4.09298
ABA	hormone	0.195963	0.191377	0.232303	0.0863768	0.0752574	0.106481	0.0934851	0.0622307	0.0700111	0.095515	0.07777	0.0778171	0.0993516	0.0959308	0.113641	0.0983043	0.0973927	0.104678	0.0842084	0.0841257	0.0825057	0.0567191	0.0665642	0.0853371
