# Supplementary material for: High-energy-level metabolism and transport occur at the transition from closed to open flowers
Source: Plant Physiol. 2022 May 28;190(1):319–39. doi: 10.1093/plphys/kiac253 (PMC9434183; doi:10.1093/plphys/kiac253)
Supplement: kiac253_Supplementary_Data [file kiac253_supplementary_data.zip › Supplemental_Dataset_S2.xlsx]

## Sheet: Title page
Article title:
High-energy-level metabolism and transport occur at the transition from closed to open flowers
Authors:
Monica Borghi, Leonardo Perez de Souza, Takayuki Tohge, Jianing Mi, Giovanni Melandri, Sebastian Proost, Marina C. M. Martins, Salim Al-Babili, Harro J. Bouwmeester, Alisdair R. Fernie
Supplemental information:
Supplemental Dataset S2, Pearson pairwise metabolite to metabolite correlations

## Sheet: R Values
Supplemental Dataset S2: Pearson metabolite-metabolite correlation values.
	Adenine	Ala	Ala.beta	Arg	Ascorbate	Asn	Asp	Benzoate	Citramalate	Citrate	Dehydroascorbate	Dihydroxybenzoate	Erythritol	Ethanolamine	F6P	Fructose	Fumarate	G6P	GABA	Galactinol	Galactose	Gln	Glu	Glucose	Glycerate	Glycerol.3.phosphate	Glycine	Glycolate	Guanidine	His	Homoserine	Hydroxy.benzoate	Hydroxyproline	Ile	Isocitrate	Leu	Lys	Malate	Maltose	Met	Methylmalate	Methylmethionine	myo.Inositol	Nicotinate	OAS	Octadecanoate	Ornithine	Oxoglutarate	Phe
Adenine	1	0.266166	0.0645113	-0.0588715	0.943433	0.0631175	0.502806	-0.742563	0.500458	0.227306	0.601821	0.849644	-0.78678	3.69677e-05	0.828796	-0.598965	-0.618498	0.780826	-0.460584	0.0227756	-0.649706	0.757588	0.25256	0.141367	0.76425	0.604012	-0.49355	-0.813805	-0.694578	0.68228	0.874348	0.381583	-0.372832	-0.40067	0.889011	-0.667331	0.0168463	0.123584	0.0788158	0.943701	0.755854	0.588513	0.478889	0.126748	-0.787586	-0.821541	0.0231558	0.199897	-0.75991
Ala	0.266166	1	0.905935	0.469318	-0.00848279	0.955644	-0.65169	0.180651	-0.588508	-0.860575	-0.483914	0.197419	-0.245973	-0.919417	-0.215106	0.445919	0.327706	-0.307467	-0.290682	-0.741055	-0.594463	0.576912	-0.837502	-0.697814	-0.235261	0.0587232	0.613281	-0.291117	-0.349696	0.789001	0.080258	-0.603109	-0.259358	0.680397	0.0927024	0.334406	0.920238	-0.889929	-0.0742419	0.463175	-0.218069	-0.180032	-0.669585	0.848396	-0.262961	0.139909	0.32938	0.447029	0.307523
Ala.beta	0.0645113	0.905935	1	0.570269	-0.201173	0.951374	-0.774867	0.250447	-0.712745	-0.894871	-0.668638	-0.108521	-0.019593	-0.96774	-0.385037	0.654972	0.639134	-0.478401	-0.437603	-0.597583	-0.289363	0.34648	-0.92028	-0.859591	-0.325119	-0.0307942	0.730506	-0.0641306	-0.248383	0.725946	-0.115672	-0.723893	0.129963	0.823757	-0.124612	0.473563	0.926125	-0.86773	0.184602	0.224941	-0.334076	-0.19035	-0.801428	0.700491	-0.114425	0.342868	0.485377	0.554417	0.449421
Arg	-0.0588715	0.469318	0.570269	1	-0.180339	0.431308	-0.596839	0.507743	-0.685974	-0.636662	-0.71448	-0.138792	0.294435	-0.531567	-0.3988	0.65431	0.5082	-0.501211	-0.234636	-0.163638	0.132021	-0.214788	-0.612572	-0.67996	-0.545079	-0.337042	0.690294	0.153696	-0.527305	0.279591	-0.393698	-0.569552	0.29583	0.674327	-0.434597	0.543426	0.694651	-0.620341	0.172731	-0.114681	-0.593035	-0.502859	-0.498256	0.373109	0.237902	0.541826	0.511642	0.157239	0.352047
Ascorbate	0.943433	-0.00848279	-0.201173	-0.180339	1	-0.220005	0.700254	-0.759735	0.723259	0.472536	0.73163	0.792356	-0.681633	0.285559	0.953022	-0.787259	-0.767689	0.923086	-0.320118	0.320048	-0.529091	0.663029	0.497022	0.281681	0.852358	0.719163	-0.709501	-0.694041	-0.680519	0.425443	0.921469	0.654849	-0.351869	-0.589612	0.887271	-0.750219	-0.270289	0.365868	0.14241	0.846078	0.833678	0.690873	0.66287	-0.0297438	-0.652654	-0.878495	-0.17943	0.142693	-0.8226
Asn	0.0631175	0.955644	0.951374	0.431308	-0.220005	1	-0.74572	0.229915	-0.706662	-0.906336	-0.588084	0.0102993	-0.164221	-0.985804	-0.392601	0.589101	0.507897	-0.469881	-0.354342	-0.755511	-0.388131	0.436757	-0.901766	-0.728116	-0.323167	-0.0689298	0.70041	-0.191415	-0.176083	0.728765	-0.0787086	-0.729446	-0.123382	0.753957	-0.0407913	0.40541	0.92784	-0.9065	-0.0329172	0.270767	-0.31954	-0.27854	-0.773408	0.792559	-0.20326	0.263572	0.327695	0.457735	0.432685
Asp	0.502806	-0.65169	-0.774867	-0.596839	0.700254	-0.74572	1	-0.780275	0.918605	0.939147	0.950562	0.56248	-0.500753	0.78756	0.806506	-0.89616	-0.843016	0.875831	-0.0978844	0.579773	-0.00808215	0.15117	0.954608	0.816727	0.833995	0.429355	-0.967749	-0.453685	-0.152302	-0.181581	0.655114	0.836363	-0.199365	-0.981266	0.677909	-0.901565	-0.824759	0.879823	0.073784	0.342451	0.823947	0.587515	0.981603	-0.599676	-0.459369	-0.828381	-0.419279	-0.197005	-0.879407
Benzoate	-0.742563	0.180651	0.250447	0.507743	-0.759735	0.229915	-0.780275	1	-0.690722	-0.607013	-0.84793	-0.695596	0.809574	-0.274315	-0.774158	0.697029	0.606926	-0.812886	0.585271	-0.21284	0.221266	-0.486888	-0.591349	-0.529503	-0.951084	-0.492891	0.764069	0.759247	0.250655	-0.401457	-0.803016	-0.493581	0.135008	0.739011	-0.884393	0.94117	0.403519	-0.560331	-0.21502	-0.657176	-0.937981	-0.684714	-0.728589	0.360424	0.859053	0.922256	0.121702	-0.141351	0.903769
Citramalate	0.500458	-0.588508	-0.712745	-0.685974	0.723259	-0.706662	0.918605	-0.690722	1	0.884525	0.903082	0.42591	-0.360096	0.783381	0.872686	-0.95869	-0.819767	0.924423	0.0888425	0.635395	-0.194141	0.309528	0.877208	0.650892	0.837341	0.671512	-0.975733	-0.290976	-0.111597	-0.206662	0.733442	0.954535	-0.232215	-0.876996	0.672824	-0.766245	-0.833736	0.823395	0.10972	0.399683	0.841073	0.7697	0.846187	-0.451281	-0.30416	-0.79699	-0.492806	-0.0788149	-0.724068
Citrate	0.227306	-0.860575	-0.894871	-0.636662	0.472536	-0.906336	0.939147	-0.607013	0.884525	1	0.849041	0.269233	-0.207641	0.924548	0.636857	-0.792476	-0.681732	0.72443	0.0775184	0.693879	0.210262	-0.126879	0.989421	0.833557	0.670343	0.290111	-0.911314	-0.149733	0.0938889	-0.454202	0.412934	0.823168	0.00837591	-0.939054	0.413352	-0.732911	-0.952636	0.981438	0.104639	0.0464001	0.667115	0.529013	0.926922	-0.780914	-0.187091	-0.611577	-0.379694	-0.295534	-0.710357
Dehydroascorbate	0.601821	-0.483914	-0.668638	-0.71448	0.73163	-0.588084	0.950562	-0.84793	0.903082	0.849041	1	0.654239	-0.651848	0.661839	0.831281	-0.919673	-0.870268	0.896878	-0.0920398	0.356105	-0.227553	0.341586	0.86537	0.819578	0.874422	0.458272	-0.939397	-0.589519	-0.0830247	-0.0131559	0.736384	0.76499	-0.360505	-0.94897	0.796556	-0.920262	-0.717438	0.773297	-0.0784149	0.49698	0.88512	0.626874	0.916628	-0.475362	-0.601603	-0.910749	-0.396419	-0.206479	-0.879739
Dihydroxybenzoate	0.849644	0.197419	-0.108521	-0.138792	0.792356	0.0102993	0.56248	-0.695596	0.42591	0.269233	0.654239	1	-0.873417	0.0648242	0.658013	-0.561116	-0.730479	0.662838	-0.364865	-0.167361	-0.576809	0.623973	0.342769	0.41725	0.653637	0.348797	-0.481839	-0.888158	-0.537768	0.51827	0.755533	0.304342	-0.546604	-0.544865	0.839086	-0.759676	-0.0368204	0.169204	-0.101059	0.831641	0.680466	0.340926	0.584251	0.0545686	-0.836212	-0.805313	-0.0713776	0.0711522	-0.813864
Erythritol	-0.78678	-0.245973	-0.019593	0.294435	-0.681633	-0.164221	-0.500753	0.809574	-0.360096	-0.207641	-0.651848	-0.873417	1	0.0998176	-0.610177	0.521775	0.614807	-0.611998	0.546187	0.232072	0.456167	-0.668179	-0.259687	-0.3865	-0.710317	-0.308267	0.463247	0.986995	0.404399	-0.654146	-0.735597	-0.184196	0.551373	0.488031	-0.893331	0.784126	-0.0153317	-0.098977	0.187448	-0.777121	-0.6928	-0.296532	-0.482574	-0.103946	0.958848	0.844476	0.176162	-0.0246998	0.741217
Ethanolamine	3.69677e-05	-0.919417	-0.96774	-0.531567	0.285559	-0.985804	0.78756	-0.274315	0.783381	0.924548	0.661839	0.0648242	0.0998176	1	0.465608	-0.68006	-0.600589	0.547577	0.410088	0.717861	0.25283	-0.311421	0.925071	0.762128	0.389088	0.172043	-0.764328	0.142396	0.185724	-0.707502	0.182007	0.801849	0.00842314	-0.80215	0.134216	-0.457097	-0.952514	0.913308	-0.00470536	-0.171688	0.401108	0.359995	0.797674	-0.735747	0.156974	-0.347914	-0.397611	-0.423258	-0.464967
F6P	0.828796	-0.215106	-0.385037	-0.3988	0.953022	-0.392601	0.806506	-0.774158	0.872686	0.636857	0.831281	0.658013	-0.610177	0.465608	1	-0.918454	-0.833701	0.988191	-0.180833	0.482721	-0.423659	0.596737	0.650482	0.40409	0.902371	0.769108	-0.856233	-0.591821	-0.521349	0.230949	0.913267	0.816718	-0.369742	-0.70584	0.872081	-0.779986	-0.489654	0.526152	0.0855641	0.719447	0.871832	0.745777	0.741152	-0.133348	-0.548209	-0.907229	-0.384075	0.0276072	-0.793641
Fructose	-0.598965	0.445919	0.654972	0.65431	-0.787259	0.589101	-0.89616	0.697029	-0.95869	-0.792476	-0.919673	-0.561116	0.521775	-0.68006	-0.918454	1	0.928944	-0.951291	-0.089044	-0.513623	0.313136	-0.444529	-0.818739	-0.648604	-0.835079	-0.665674	0.953392	0.466519	0.234175	0.0815636	-0.798926	-0.918873	0.479079	0.855471	-0.776979	0.789524	0.720525	-0.684181	0.0956744	-0.510054	-0.822842	-0.657794	-0.829326	0.259362	0.406168	0.871572	0.608168	0.172109	0.73485
Fumarate	-0.618498	0.327706	0.639134	0.5082	-0.767689	0.507897	-0.843016	0.606926	-0.819767	-0.681732	-0.870268	-0.730479	0.614807	-0.600589	-0.833701	0.928944	1	-0.863696	-0.124809	-0.323559	0.373859	-0.434807	-0.756178	-0.694836	-0.707549	-0.49601	0.842673	0.589131	0.332195	0.0418685	-0.738992	-0.794976	0.66772	0.829176	-0.76117	0.773703	0.581345	-0.548714	0.281506	-0.539073	-0.7046	-0.423076	-0.824731	0.143672	0.458337	0.840254	0.602015	0.278588	0.747601
G6P	0.780826	-0.307467	-0.478401	-0.501211	0.923086	-0.469881	0.875831	-0.812886	0.924423	0.72443	0.896878	0.662838	-0.611998	0.547577	0.988191	-0.951291	-0.863696	1	-0.157614	0.495516	-0.379376	0.54822	0.735477	0.514251	0.931117	0.745627	-0.917575	-0.576602	-0.418165	0.1483	0.904967	0.854554	-0.351543	-0.796575	0.872055	-0.841621	-0.587015	0.626556	0.0991547	0.67698	0.914061	0.769904	0.810313	-0.236786	-0.556875	-0.930952	-0.407048	0.0164576	-0.836253
GABA	-0.460584	-0.290682	-0.437603	-0.234636	-0.320118	-0.354342	-0.0978844	0.585271	0.0888425	0.0775184	-0.0920398	-0.364865	0.546187	0.410088	-0.180833	-0.089044	-0.124809	-0.157614	1	0.0619042	-0.0882687	-0.250323	0.109579	0.153531	-0.431606	-0.103188	0.0321916	0.570724	0.434611	-0.701114	-0.328796	0.230351	-0.303406	0.0238698	-0.416676	0.424537	-0.283964	0.0592325	-0.496096	-0.397646	-0.369713	-0.198761	-0.0901832	0.0451443	0.70041	0.343969	-0.346228	-0.459646	0.439027
Galactinol	0.0227756	-0.741055	-0.597583	-0.163638	0.320048	-0.755511	0.579773	-0.21284	0.635395	0.693879	0.356105	-0.167361	0.232072	0.717861	0.482721	-0.513623	-0.323559	0.495516	0.0619042	1	0.437758	-0.242667	0.66086	0.238141	0.395876	0.408967	-0.626042	0.242364	-0.2008	-0.498662	0.223099	0.74939	0.290657	-0.483025	0.0823736	-0.294437	-0.736887	0.687012	0.403023	-0.181359	0.315193	0.409518	0.537361	-0.492271	0.254061	-0.23078	-0.407141	-0.0599657	-0.288334
Galactose	-0.649706	-0.594463	-0.289363	0.132021	-0.529091	-0.388131	-0.00808215	0.221266	-0.194141	0.210262	-0.227553	-0.576809	0.456167	0.25283	-0.423659	0.313136	0.373859	-0.379376	-0.0882687	0.437758	1	-0.85939	0.179604	0.126113	-0.29746	-0.538514	0.0871452	0.444447	0.295647	-0.551748	-0.609635	-0.135184	0.595312	-0.0158244	-0.562892	0.153629	-0.291529	0.289591	0.188283	-0.822697	-0.380444	-0.413828	0.0471797	-0.542786	0.408639	0.42255	-0.023389	-0.281147	0.192039
Gln	0.757588	0.576912	0.34648	-0.214788	0.663029	0.436757	0.15117	-0.486888	0.309528	-0.126879	0.341586	0.623973	-0.668179	-0.311421	0.596737	-0.444529	-0.434807	0.54822	-0.250323	-0.242667	-0.85939	1	-0.106708	-0.15069	0.568131	0.747397	-0.2717	-0.635673	-0.46045	0.697958	0.825548	0.249206	-0.576573	-0.0874121	0.789895	-0.386652	0.224311	-0.22465	-0.00522963	0.908596	0.585834	0.539923	0.0416257	0.56909	-0.616887	-0.642139	-0.20287	0.447933	-0.329564
Glu	0.25256	-0.837502	-0.92028	-0.612572	0.497022	-0.901766	0.954608	-0.591349	0.877208	0.989421	0.86537	0.342769	-0.259687	0.925071	0.650482	-0.818739	-0.756178	0.735477	0.109579	0.66086	0.179604	-0.106708	1	0.870147	0.654398	0.265764	-0.91482	-0.210505	0.0381252	-0.45168	0.425745	0.828614	-0.103236	-0.96031	0.439757	-0.751565	-0.935177	0.95144	0.0131185	0.0706	0.648215	0.459053	0.954142	-0.727261	-0.208237	-0.635839	-0.440806	-0.356417	-0.730249
Glucose	0.141367	-0.697814	-0.859591	-0.67996	0.281681	-0.728116	0.816727	-0.529503	0.650892	0.833557	0.819578	0.41725	-0.3865	0.762128	0.40409	-0.648604	-0.694836	0.514251	0.153531	0.238141	0.126113	-0.15069	0.870147	1	0.476215	-0.0657583	-0.725332	-0.329833	0.281191	-0.390491	0.247347	0.531389	-0.273087	-0.903717	0.376203	-0.706197	-0.767072	0.796982	-0.300537	0.0194831	0.506438	0.184909	0.855517	-0.679061	-0.322346	-0.557931	-0.351558	-0.533905	-0.663028
Glycerate	0.76425	-0.235261	-0.325119	-0.545079	0.852358	-0.323167	0.833995	-0.951084	0.837341	0.670343	0.874422	0.653637	-0.710317	0.389088	0.902371	-0.835079	-0.707549	0.931117	-0.431606	0.395876	-0.29746	0.568131	0.654398	0.476215	1	0.713106	-0.870819	-0.65243	-0.329174	0.296024	0.907906	0.705257	-0.190588	-0.765697	0.910546	-0.917432	-0.512192	0.609231	0.270923	0.689521	0.983626	0.816601	0.750809	-0.292567	-0.724121	-0.952022	-0.284305	0.203168	-0.86941
Glycerol.3.phosphate	0.604012	0.0587232	-0.0307942	-0.337042	0.719163	-0.0689298	0.429355	-0.492891	0.671512	0.290111	0.458272	0.348797	-0.308267	0.172043	0.769108	-0.665674	-0.49601	0.745627	-0.103188	0.408967	-0.538514	0.747397	0.265764	-0.0657583	0.713106	1	-0.596102	-0.251023	-0.423064	0.239218	0.852944	0.703286	-0.230702	-0.319152	0.677256	-0.443629	-0.276006	0.233191	0.386347	0.665823	0.709865	0.840683	0.282264	0.195711	-0.280218	-0.632336	-0.380528	0.526207	-0.37829
Glycine	-0.49355	0.613281	0.730506	0.690294	-0.709501	0.70041	-0.967749	0.764069	-0.975733	-0.911314	-0.939397	-0.481839	0.463247	-0.764328	-0.856233	0.953392	0.842673	-0.917575	0.0321916	-0.626042	0.0871452	-0.2717	-0.91482	-0.725332	-0.870819	-0.596102	1	0.394511	0.129815	0.181699	-0.72827	-0.91682	0.247812	0.936256	-0.711236	0.859186	0.841246	-0.845034	-0.0937788	-0.374673	-0.856557	-0.690484	-0.904808	0.488256	0.402405	0.844519	0.541296	0.112037	0.791608
Glycolate	-0.813805	-0.291117	-0.0641306	0.153696	-0.694041	-0.191415	-0.453685	0.759247	-0.290976	-0.149733	-0.589519	-0.888158	0.986995	0.142396	-0.591821	0.466519	0.589131	-0.576602	0.570724	0.242364	0.444447	-0.635673	-0.210505	-0.329833	-0.65243	-0.251023	0.394511	1	0.505072	-0.695733	-0.695259	-0.126836	0.540639	0.427477	-0.856991	0.734012	-0.0947659	-0.0334144	0.207047	-0.777695	-0.624328	-0.219603	-0.457114	-0.139968	0.944778	0.799126	0.112885	0.012505	0.729917
Guanidine	-0.694578	-0.349696	-0.248383	-0.527305	-0.680519	-0.176083	-0.152302	0.250655	-0.111597	0.0938889	-0.0830247	-0.537768	0.404399	0.185724	-0.521349	0.234175	0.332195	-0.418165	0.434611	-0.2008	0.295647	-0.46045	0.0381252	0.281191	-0.329174	-0.423064	0.129815	0.505072	1	-0.536913	-0.523585	-0.185437	0.224127	0.00224352	-0.467522	0.249666	-0.265322	0.199471	-0.179049	-0.593456	-0.245378	-0.140417	-0.165015	-0.386946	0.360735	0.374765	0.0417599	-0.231119	0.371486
His	0.68228	0.789001	0.725946	0.279591	0.425443	0.728765	-0.181581	-0.401457	-0.206662	-0.454202	-0.0131559	0.51827	-0.654146	-0.707502	0.230949	0.0815636	0.0418685	0.1483	-0.701114	-0.498662	-0.551748	0.697958	-0.45168	-0.390491	0.296024	0.239218	0.181699	-0.695733	-0.536913	1	0.454334	-0.344135	-0.184	0.257176	0.531003	-0.187223	0.660185	-0.506518	0.0748533	0.745297	0.276303	0.167809	-0.204673	0.507917	-0.721805	-0.344702	0.352531	0.409435	-0.238152
Homoserine	0.874348	0.080258	-0.115672	-0.393698	0.921469	-0.0787086	0.655114	-0.803016	0.733442	0.412934	0.736384	0.755533	-0.735597	0.182007	0.913267	-0.798926	-0.738992	0.904967	-0.328796	0.223099	-0.609635	0.825548	0.425745	0.247347	0.907906	0.852944	-0.72827	-0.695259	-0.523585	0.454334	1	0.657736	-0.427679	-0.570907	0.955839	-0.777791	-0.267614	0.317937	0.185398	0.881982	0.905481	0.781481	0.559564	0.0852878	-0.701114	-0.921862	-0.323721	0.332695	-0.742592
Hydroxy.benzoate	0.381583	-0.603109	-0.723893	-0.569552	0.654849	-0.729446	0.836363	-0.493581	0.954535	0.823168	0.76499	0.304342	-0.184196	0.801849	0.816718	-0.918873	-0.794976	0.854554	0.230351	0.74939	-0.135184	0.249206	0.828614	0.531389	0.705257	0.703286	-0.91682	-0.126836	-0.185437	-0.344135	0.657736	1	-0.249618	-0.781053	0.540876	-0.618466	-0.829957	0.755113	0.123408	0.286628	0.693566	0.67879	0.759979	-0.340608	-0.0879374	-0.663943	-0.618148	-0.0656443	-0.569567
Hydroxyproline	-0.372832	-0.259358	0.129963	0.29583	-0.351869	-0.123382	-0.199365	0.135008	-0.232215	0.00837591	-0.360505	-0.546604	0.551373	0.00842314	-0.369742	0.479079	0.66772	-0.351543	-0.303406	0.290657	0.595312	-0.576573	-0.103236	-0.273087	-0.190588	-0.230702	0.247812	0.540639	0.224127	-0.184	-0.427679	-0.249618	1	0.233469	-0.50489	0.258774	-0.0287031	0.171392	0.727069	-0.462	-0.191687	0.0822266	-0.178744	-0.511512	0.313587	0.454846	0.611432	0.324686	0.172027
Ile	-0.40067	0.680397	0.823757	0.674327	-0.589612	0.753957	-0.981266	0.739011	-0.876996	-0.939054	-0.94897	-0.544865	0.488031	-0.80215	-0.70584	0.855471	0.829176	-0.796575	0.0238698	-0.483025	-0.0158244	-0.0874121	-0.96031	-0.903717	-0.765697	-0.319152	0.936256	0.427477	0.00224352	0.257176	-0.570907	-0.781053	0.233469	1	-0.620366	0.886447	0.843942	-0.889815	0.0109775	-0.265723	-0.774909	-0.509022	-0.97209	0.6381	0.441049	0.783353	0.427622	0.258661	0.843084
Isocitrate	0.889011	0.0927024	-0.124612	-0.434597	0.887271	-0.0407913	0.677909	-0.884393	0.672824	0.413352	0.796556	0.839086	-0.893331	0.134216	0.872081	-0.776979	-0.76117	0.872055	-0.416676	0.0823736	-0.562892	0.789895	0.439757	0.376203	0.910546	0.677256	-0.711236	-0.856991	-0.467522	0.531003	0.955839	0.540876	-0.50489	-0.620366	1	-0.855629	-0.227212	0.3049	0.0157296	0.875904	0.900009	0.650406	0.607352	0.0439704	-0.850801	-0.972062	-0.304673	0.170696	-0.811809
Leu	-0.667331	0.334406	0.473563	0.543426	-0.750219	0.40541	-0.901565	0.94117	-0.766245	-0.732911	-0.920262	-0.759676	0.784126	-0.457097	-0.779986	0.789524	0.773703	-0.841621	0.424537	-0.294437	0.153629	-0.386652	-0.751565	-0.706197	-0.917432	-0.443629	0.859186	0.734012	0.249666	-0.187223	-0.777791	-0.618466	0.258774	0.886447	-0.855629	1	0.555191	-0.672333	-0.125825	-0.570203	-0.910111	-0.586853	-0.872002	0.419939	0.779658	0.934917	0.298608	-0.0216769	0.950858
Lys	0.0168463	0.920238	0.926125	0.694651	-0.270289	0.92784	-0.824759	0.403519	-0.833736	-0.952636	-0.717438	-0.0368204	-0.0153317	-0.952514	-0.489654	0.720525	0.581345	-0.587015	-0.283964	-0.736887	-0.291529	0.224311	-0.935177	-0.767072	-0.512192	-0.276006	0.841246	-0.0947659	-0.265322	0.660185	-0.267614	-0.829957	-0.0287031	0.843942	-0.227212	0.555191	1	-0.950694	-0.0883023	0.152634	-0.514272	-0.461677	-0.790531	0.736056	-0.060926	0.435719	0.502019	0.293163	0.481775
Malate	0.123584	-0.889929	-0.86773	-0.620341	0.365868	-0.9065	0.879823	-0.560331	0.823395	0.981438	0.773297	0.169204	-0.098977	0.913308	0.526152	-0.684181	-0.548714	0.626556	0.0592325	0.687012	0.289591	-0.22465	0.95144	0.796982	0.609231	0.233191	-0.845034	-0.0334144	0.199471	-0.506518	0.317937	0.755113	0.171392	-0.889815	0.3049	-0.672333	-0.950694	1	0.224373	-0.045438	0.62117	0.53664	0.869233	-0.864251	-0.122976	-0.509778	-0.26486	-0.214335	-0.653659
Maltose	0.0788158	-0.0742419	0.184602	0.172731	0.14241	-0.0329172	0.073784	-0.21502	0.10972	0.104639	-0.0784149	-0.101059	0.187448	-0.00470536	0.0855641	0.0956744	0.281506	0.0991547	-0.496096	0.403023	0.188283	-0.00522963	0.0131185	-0.300537	0.270923	0.386347	-0.0937788	0.207047	-0.179049	0.0748533	0.185398	0.123408	0.727069	0.0109775	0.0157296	-0.125825	-0.0883023	0.224373	1	0.0742309	0.279125	0.525005	0.0166442	-0.271115	-0.0224478	-0.00937196	0.345571	0.794563	-0.155306
Met	0.943701	0.463175	0.224941	-0.114681	0.846078	0.270767	0.342451	-0.657176	0.399683	0.0464001	0.49698	0.831641	-0.777121	-0.171688	0.719447	-0.510054	-0.539073	0.67698	-0.397646	-0.181359	-0.822697	0.908596	0.0706	0.0194831	0.689521	0.665823	-0.374673	-0.777695	-0.593456	0.745297	0.881982	0.286628	-0.462	-0.265723	0.875904	-0.570203	0.152634	-0.045438	0.0742309	1	0.714915	0.597777	0.288119	0.321632	-0.775938	-0.761879	0.0136984	0.37535	-0.614382
Methylmalate	0.755854	-0.218069	-0.334076	-0.593035	0.833678	-0.31954	0.823947	-0.937981	0.841073	0.667115	0.88512	0.680466	-0.6928	0.401108	0.871832	-0.822842	-0.7046	0.914061	-0.369713	0.315193	-0.380444	0.585834	0.648215	0.506438	0.983626	0.709865	-0.856557	-0.624328	-0.245378	0.276303	0.905481	0.693566	-0.191687	-0.774909	0.900009	-0.910111	-0.514272	0.62117	0.279125	0.714915	1	0.857856	0.742764	-0.314889	-0.722466	-0.940179	-0.217486	0.244891	-0.870256
Methylmethionine	0.588513	-0.180032	-0.19035	-0.502859	0.690873	-0.27854	0.587515	-0.684714	0.7697	0.529013	0.626874	0.340926	-0.296532	0.359995	0.745777	-0.657794	-0.423076	0.769904	-0.198761	0.409518	-0.413828	0.539923	0.459053	0.184909	0.816601	0.840683	-0.690484	-0.219603	-0.140417	0.167809	0.781481	0.67879	0.0822266	-0.509022	0.650406	-0.586853	-0.461677	0.53664	0.525005	0.597777	0.857856	1	0.469488	-0.261356	-0.381856	-0.668281	-0.056944	0.476159	-0.573906
myo.Inositol	0.478889	-0.669585	-0.801428	-0.498256	0.66287	-0.773408	0.981603	-0.728589	0.846187	0.926922	0.916628	0.584251	-0.482574	0.797674	0.741152	-0.829326	-0.824731	0.810313	-0.0901832	0.537361	0.0471797	0.0416257	0.954142	0.855517	0.750809	0.282264	-0.904808	-0.457114	-0.165015	-0.204673	0.559564	0.759979	-0.178744	-0.97209	0.607352	-0.872002	-0.790531	0.869233	0.0166442	0.288119	0.742764	0.469488	1	-0.649843	-0.444888	-0.768275	-0.333081	-0.296551	-0.890172
Nicotinate	0.126748	0.848396	0.700491	0.373109	-0.0297438	0.792559	-0.599676	0.360424	-0.451281	-0.780914	-0.475362	0.0545686	-0.103946	-0.735747	-0.133348	0.259362	0.143672	-0.236786	0.0451443	-0.492271	-0.542786	0.56909	-0.727261	-0.679061	-0.292567	0.195711	0.488256	-0.139968	-0.386946	0.507917	0.0852878	-0.340608	-0.511512	0.6381	0.0439704	0.419939	0.736056	-0.864251	-0.271115	0.321632	-0.314889	-0.261356	-0.649843	1	0.0117926	0.161004	-0.142677	0.267181	0.465844
OAS	-0.787586	-0.262961	-0.114425	0.237902	-0.652654	-0.20326	-0.459369	0.859053	-0.30416	-0.187091	-0.601603	-0.836212	0.958848	0.156974	-0.548209	0.406168	0.458337	-0.556875	0.70041	0.254061	0.408639	-0.616887	-0.208237	-0.322346	-0.724121	-0.280218	0.402405	0.944778	0.360735	-0.721805	-0.701114	-0.0879374	0.313587	0.441049	-0.850801	0.779658	-0.060926	-0.122976	-0.0224478	-0.775938	-0.722466	-0.381856	-0.444888	0.0117926	1	0.796974	-0.0596062	-0.179287	0.76731
Octadecanoate	-0.821541	0.139909	0.342868	0.541826	-0.878495	0.263572	-0.828381	0.922256	-0.79699	-0.611577	-0.910749	-0.805313	0.844476	-0.347914	-0.907229	0.871572	0.840254	-0.930952	0.343969	-0.23078	0.42255	-0.642139	-0.635839	-0.557931	-0.952022	-0.632336	0.844519	0.799126	0.374765	-0.344702	-0.921862	-0.663943	0.454846	0.783353	-0.972062	0.934917	0.435719	-0.509778	-0.00937196	-0.761879	-0.940179	-0.668281	-0.768275	0.161004	0.796974	1	0.371147	-0.0444129	0.887904
Ornithine	0.0231558	0.32938	0.485377	0.511642	-0.17943	0.327695	-0.419279	0.121702	-0.492806	-0.379694	-0.396419	-0.0713776	0.176162	-0.397611	-0.384075	0.608168	0.602015	-0.407048	-0.346228	-0.407141	-0.023389	-0.20287	-0.440806	-0.351558	-0.284305	-0.380528	0.541296	0.112885	0.0417599	0.352531	-0.323721	-0.618148	0.611432	0.427622	-0.304673	0.298608	0.502019	-0.26486	0.345571	0.0136984	-0.217486	-0.056944	-0.333081	-0.142677	-0.0596062	0.371147	1	0.267708	0.0846629
Oxoglutarate	0.199897	0.447029	0.554417	0.157239	0.142693	0.457735	-0.197005	-0.141351	-0.0788149	-0.295534	-0.206479	0.0711522	-0.0246998	-0.423258	0.0276072	0.172109	0.278588	0.0164576	-0.459646	-0.0599657	-0.281147	0.447933	-0.356417	-0.533905	0.203168	0.526207	0.112037	0.012505	-0.231119	0.409435	0.332695	-0.0656443	0.324686	0.258661	0.170696	-0.0216769	0.293163	-0.214335	0.794563	0.37535	0.244891	0.476159	-0.296551	0.267181	-0.179287	-0.0444129	0.267708	1	0.0142243
Phe	-0.75991	0.307523	0.449421	0.352047	-0.8226	0.432685	-0.879407	0.903769	-0.724068	-0.710357	-0.879739	-0.813864	0.741217	-0.464967	-0.793641	0.73485	0.747601	-0.836253	0.439027	-0.288334	0.192039	-0.329564	-0.730249	-0.663028	-0.86941	-0.37829	0.791608	0.729917	0.371486	-0.238152	-0.742592	-0.569567	0.172027	0.843084	-0.811809	0.950858	0.481775	-0.653659	-0.155306	-0.614382	-0.870256	-0.573906	-0.890172	0.465844	0.76731	0.887904	0.0846629	0.0142243	1
Pro	0.813983	-0.0144828	-0.0630937	-0.3612	0.815738	-0.0823555	0.672138	-0.961307	0.631944	0.466536	0.728624	0.691673	-0.776328	0.130002	0.790223	-0.633147	-0.526088	0.803566	-0.669076	0.218124	-0.317397	0.613606	0.442505	0.30272	0.949735	0.638731	-0.683763	-0.736082	-0.409569	0.529602	0.873677	0.467266	-0.0821339	-0.595355	0.898853	-0.868408	-0.263875	0.425083	0.381418	0.76016	0.933259	0.759992	0.600014	-0.201374	-0.846612	-0.890511	-0.0606381	0.367809	-0.844587
Putrescine	0.621261	-0.334253	-0.438303	-0.706001	0.768391	-0.425462	0.819902	-0.819256	0.929412	0.72002	0.866774	0.49396	-0.522421	0.520051	0.885353	-0.899668	-0.724745	0.926942	-0.146005	0.47073	-0.345507	0.556107	0.694269	0.484634	0.941085	0.80889	-0.913806	-0.434327	-0.153045	0.0806413	0.874252	0.839719	-0.230251	-0.76686	0.818971	-0.809024	-0.64743	0.666502	0.233264	0.592656	0.947932	0.88922	0.70586	-0.28351	-0.505855	-0.878831	-0.421214	0.189019	-0.725158
Pyroglutamate	0.728332	-0.245474	-0.47658	-0.588305	0.841662	-0.373939	0.86194	-0.824655	0.852298	0.669345	0.919479	0.738456	-0.762026	0.46427	0.916209	-0.944151	-0.924504	0.941835	-0.164746	0.334751	-0.371403	0.58536	0.709941	0.610102	0.899885	0.640153	-0.896655	-0.713849	-0.355415	0.174742	0.884568	0.772438	-0.558095	-0.822518	0.918449	-0.894111	-0.540566	0.547746	-0.100333	0.660951	0.876112	0.600771	0.7985	-0.138365	-0.656223	-0.970078	-0.565856	-0.0782156	-0.821827
Pyruvate	0.217175	0.0139146	0.170978	-0.110942	0.2592	0.0420023	0.187714	-0.40624	0.255664	0.153455	0.1244	0.10263	-0.0546091	-0.0203797	0.217956	-0.0844049	0.0965994	0.255709	-0.490253	0.25015	-0.0655768	0.27269	0.069755	-0.165706	0.462345	0.55848	-0.243286	0.0106465	-0.0968426	0.180951	0.417273	0.219522	0.487633	-0.133336	0.26768	-0.319483	-0.133822	0.255416	0.919636	0.297996	0.504151	0.691163	0.0909008	-0.191717	-0.24154	-0.242202	0.209743	0.882112	-0.279151
Quinate	-0.413437	0.553556	0.758852	0.737657	-0.63586	0.685762	-0.851234	0.545946	-0.956589	-0.819587	-0.869583	-0.40559	0.330514	-0.784417	-0.806748	0.964826	0.87935	-0.858257	-0.315464	-0.526372	0.273627	-0.31971	-0.838889	-0.686525	-0.708182	-0.605082	0.922085	0.258502	0.0323351	0.293303	-0.663203	-0.939577	0.446823	0.839057	-0.61635	0.667086	0.810403	-0.732348	0.140399	-0.349067	-0.721397	-0.626427	-0.783834	0.322206	0.207248	0.737158	0.631242	0.235348	0.601808
R5P	0.797242	0.701996	0.591857	0.301327	0.640335	0.580638	-0.0147653	-0.424696	0.00666425	-0.321776	0.0848802	0.60346	-0.648355	-0.542728	0.465837	-0.147558	-0.18832	0.36926	-0.623982	-0.214814	-0.596882	0.80572	-0.298501	-0.39508	0.430595	0.513495	-0.0198783	-0.696453	-0.793681	0.907987	0.655302	-0.040336	-0.301099	0.134299	0.651781	-0.281944	0.508474	-0.410409	0.160997	0.837499	0.386394	0.294143	-0.0609307	0.580264	-0.657097	-0.476427	0.093189	0.474651	-0.325952
Raffinose	0.0442337	0.160108	-0.0248413	0.100643	0.0701628	0.0623182	-0.151054	0.341778	-0.0163312	-0.196252	-0.0921218	-0.063833	0.0249651	-0.0323165	0.140738	-0.180813	-0.261526	0.0503073	0.500106	0.0121495	-0.239795	0.181151	-0.120442	-0.142135	-0.21724	0.0579287	0.0656123	-0.027091	-0.266911	-0.0292643	-0.00642455	0.11999	-0.65067	0.19039	-0.00389429	0.294444	0.134677	-0.347227	-0.715036	0.0192313	-0.292054	-0.327655	-0.15475	0.557214	0.26619	0.0442608	-0.511541	-0.533939	0.301583
Salicilate	-0.843544	0.193202	0.329771	0.343776	-0.899406	0.316781	-0.81357	0.899322	-0.738706	-0.614629	-0.849526	-0.741631	0.795587	-0.353275	-0.913986	0.811599	0.772036	-0.908967	0.442601	-0.350217	0.259686	-0.49691	-0.635545	-0.5	-0.909654	-0.523239	0.795836	0.792668	0.515416	-0.373503	-0.832208	-0.611558	0.324536	0.731082	-0.899364	0.883923	0.397867	-0.504435	-0.0161215	-0.686012	-0.854978	-0.573774	-0.785519	0.22725	0.760021	0.938912	0.27354	0.0858709	0.89893
Ser	-0.635388	0.365818	0.583641	0.501999	-0.730881	0.475009	-0.91169	0.833162	-0.747953	-0.74073	-0.923604	-0.815077	0.764265	-0.531154	-0.751375	0.807671	0.87295	-0.814144	0.255085	-0.251718	0.176975	-0.321207	-0.792035	-0.797954	-0.813686	-0.334762	0.839733	0.731686	0.263018	-0.0852815	-0.710156	-0.62756	0.40524	0.916559	-0.802847	0.962197	0.567235	-0.658008	0.0611432	-0.526623	-0.81441	-0.439738	-0.915941	0.396405	0.710564	0.896957	0.357549	0.155652	0.938038
Shikimate	-0.686811	0.144968	0.261149	0.448863	-0.833258	0.297979	-0.643119	0.625922	-0.845065	-0.520644	-0.671333	-0.435752	0.388073	-0.394259	-0.912635	0.839215	0.668487	-0.900234	0.0615066	-0.512829	0.491511	-0.667459	-0.501772	-0.179678	-0.828623	-0.948626	0.775422	0.336572	0.401651	-0.161215	-0.893589	-0.83723	0.267101	0.536026	-0.758898	0.595705	0.464684	-0.444703	-0.265059	-0.66867	-0.819747	-0.878832	-0.521028	0.0125303	0.346156	0.766152	0.406382	-0.285499	0.562575
Spermidine	0.842129	-0.193244	-0.348048	-0.442366	0.932752	-0.331314	0.850047	-0.911337	0.834981	0.650468	0.879971	0.761965	-0.749286	0.400258	0.952055	-0.871766	-0.808477	0.966438	-0.380796	0.385055	-0.367829	0.598919	0.661941	0.483614	0.974731	0.707017	-0.866643	-0.716242	-0.473839	0.313087	0.937798	0.729869	-0.312973	-0.773614	0.939416	-0.918618	-0.471899	0.562031	0.180832	0.750941	0.954562	0.747945	0.78921	-0.214879	-0.728119	-0.974187	-0.315768	0.134103	-0.905155
Succinate	0.431855	0.78145	0.803064	0.135297	0.169859	0.795665	-0.326014	-0.308719	-0.289985	-0.51887	-0.144131	0.292496	-0.44769	-0.760838	0.00119566	0.256633	0.29299	-0.0413663	-0.650635	-0.585483	-0.508075	0.629046	-0.561075	-0.469185	0.199306	0.235286	0.289022	-0.436272	-0.193572	0.880505	0.323607	-0.442232	0.0458028	0.359952	0.356745	-0.0622339	0.643783	-0.493857	0.292973	0.597321	0.231645	0.263648	-0.385841	0.429384	-0.588845	-0.169113	0.471175	0.664299	-0.0557269
Sucrose	0.59373	0.214189	0.195244	0.120374	0.470629	0.175553	0.311647	-0.664809	0.0801395	0.103761	0.321413	0.692603	-0.650999	-0.186419	0.276986	-0.0734299	-0.149971	0.298145	-0.823332	-0.179346	-0.146966	0.294469	0.103886	0.153367	0.508583	0.101159	-0.180078	-0.668503	-0.390279	0.596916	0.447354	-0.0913657	0.146538	-0.287946	0.532278	-0.614949	0.141202	0.126834	0.439712	0.560115	0.52949	0.296258	0.346007	-0.195033	-0.80551	-0.491219	0.420555	0.434261	-0.687864
Thr	-0.451521	0.691243	0.821579	0.638013	-0.672095	0.788314	-0.990981	0.718137	-0.946938	-0.953062	-0.942313	-0.495014	0.431906	-0.836814	-0.807154	0.925172	0.858253	-0.874959	-0.0177544	-0.620213	0.0127662	-0.137263	-0.968791	-0.815947	-0.800221	-0.450716	0.979691	0.379787	0.110137	0.261218	-0.632089	-0.886066	0.23577	0.973487	-0.639114	0.848664	0.868808	-0.887669	-0.0197758	-0.295737	-0.789447	-0.583619	-0.964415	0.580362	0.36747	0.797075	0.492145	0.248943	0.816145
Threitol	0.500053	-0.583044	-0.702212	-0.700686	0.720543	-0.691332	0.922676	-0.71144	0.998689	0.883223	0.908954	0.429177	-0.382922	0.768045	0.873149	-0.960153	-0.818028	0.926452	0.0590702	0.632733	-0.182118	0.320844	0.875354	0.652341	0.853329	0.677142	-0.982656	-0.310158	-0.109512	-0.19196	0.743912	0.949936	-0.235232	-0.881894	0.688795	-0.784187	-0.832437	0.821721	0.116842	0.402587	0.853262	0.770512	0.845705	-0.44614	-0.326973	-0.811316	-0.510712	-0.065009	-0.729643
Threonate	0.153928	-0.882257	-0.918252	-0.377762	0.400408	-0.944634	0.864177	-0.43532	0.733631	0.934627	0.71512	0.240876	-0.114734	0.923661	0.526719	-0.668219	-0.641128	0.595324	0.115718	0.711832	0.356721	-0.32664	0.952098	0.806055	0.479827	0.071559	-0.777977	-0.106749	-0.0292397	-0.52151	0.229713	0.717237	0.0224436	-0.858474	0.249728	-0.612106	-0.871307	0.903352	0.00355321	-0.0926681	0.452497	0.266809	0.909285	-0.774749	-0.0704821	-0.45948	-0.329634	-0.47504	-0.651528
Trehalose	-0.839621	-0.212331	0.140116	0.253243	-0.820661	-0.00368659	-0.517552	0.577767	-0.521612	-0.238307	-0.655678	-0.857665	0.810575	-0.0991924	-0.777095	0.717892	0.835195	-0.744976	0.0879973	0.0754165	0.700052	-0.758127	-0.320238	-0.33569	-0.628166	-0.50807	0.531214	0.819539	0.552002	-0.461897	-0.804018	-0.457261	0.806456	0.474883	-0.860723	0.622936	0.0717502	-0.076715	0.378415	-0.829437	-0.620305	-0.338874	-0.495731	-0.287499	0.667219	0.814415	0.380314	0.124634	0.63241
Try	-0.434011	0.645413	0.828088	0.722166	-0.639862	0.747967	-0.963873	0.687327	-0.939818	-0.918524	-0.957853	-0.514151	0.463205	-0.817717	-0.786742	0.944823	0.898462	-0.85909	-0.120358	-0.513558	0.106331	-0.194493	-0.944387	-0.852263	-0.768619	-0.437582	0.965572	0.399932	0.0327829	0.266518	-0.631292	-0.87256	0.369057	0.968267	-0.653656	0.827516	0.850972	-0.840953	0.118299	-0.314697	-0.771895	-0.549747	-0.932336	0.508827	0.369918	0.803858	0.552649	0.307254	0.773202
Tyr	-0.284418	0.767786	0.863432	0.680846	-0.54484	0.82607	-0.950027	0.615111	-0.930079	-0.954539	-0.873544	-0.339658	0.302734	-0.8719	-0.724827	0.89437	0.803737	-0.801242	-0.108169	-0.699791	-0.103537	-0.0526524	-0.966231	-0.790707	-0.724987	-0.444432	0.966264	0.235534	0.0173087	0.407704	-0.54512	-0.911165	0.206724	0.941463	-0.530243	0.769121	0.931405	-0.89846	-0.0337641	-0.144169	-0.705021	-0.533822	-0.906789	0.575966	0.219482	0.702732	0.61412	0.248525	0.690396
Uracil	0.723708	-0.369125	-0.590613	-0.518807	0.882211	-0.536786	0.917668	-0.76882	0.919445	0.764262	0.926907	0.709449	-0.627478	0.616374	0.951188	-0.971939	-0.946886	0.976393	-0.0684077	0.471416	-0.337348	0.476398	0.800758	0.634408	0.877072	0.645079	-0.933336	-0.595201	-0.390169	0.0480507	0.852285	0.86457	-0.456789	-0.864368	0.844344	-0.863641	-0.634646	0.65414	-0.0268215	0.613992	0.863058	0.646984	0.874351	-0.257264	-0.53562	-0.92411	-0.494975	-0.10975	-0.850524
Urea	-0.561209	0.00356453	0.217108	0.544891	-0.65666	0.0790206	-0.57703	0.609588	-0.659542	-0.368455	-0.654787	-0.543852	0.660979	-0.188628	-0.754899	0.792887	0.757342	-0.757573	0.109239	-0.241222	0.416823	-0.724479	-0.411508	-0.298268	-0.736692	-0.741045	0.701317	0.594063	0.349047	-0.222291	-0.831491	-0.658653	0.665066	0.534389	-0.822589	0.660962	0.336442	-0.238738	0.113244	-0.603364	-0.692718	-0.491385	-0.457167	-0.2367	0.507795	0.808619	0.761931	-0.106386	0.489394
Val	-0.00291438	0.88898	0.797004	0.48951	-0.228756	0.837124	-0.810096	0.532127	-0.654794	-0.909024	-0.655582	-0.107912	0.105858	-0.803961	-0.374046	0.523975	0.418716	-0.476757	0.125579	-0.683634	-0.537286	0.373257	-0.885149	-0.757345	-0.525432	-0.0602437	0.74112	0.0530953	-0.171757	0.491913	-0.181838	-0.59634	-0.274073	0.825441	-0.211083	0.656607	0.873137	-0.938995	-0.275024	0.192163	-0.502248	-0.339886	-0.817628	0.881359	0.141474	0.418269	0.260455	0.211357	0.612504
I3M	-0.596698	0.163623	0.0731987	0.442351	-0.615493	0.141776	-0.596809	0.901731	-0.590372	-0.493317	-0.643889	-0.367527	0.592707	-0.157011	-0.670756	0.540036	0.319389	-0.686549	0.659378	-0.334892	0.0685282	-0.418229	-0.428141	-0.258372	-0.876869	-0.543749	0.640571	0.535819	0.190477	-0.409945	-0.689241	-0.413865	-0.133879	0.518031	-0.724392	0.741088	0.339705	-0.479388	-0.406341	-0.509587	-0.832117	-0.733886	-0.505003	0.332291	0.687979	0.744928	0.055372	-0.276865	0.681189
Is3A7R	0.143723	-0.417862	-0.203184	-0.146998	0.198648	-0.282372	0.466178	-0.596708	0.260561	0.459979	0.368076	0.0671718	-0.339612	0.196257	0.271072	-0.215576	-0.0873457	0.295564	-0.672336	0.454462	0.587258	-0.194072	0.423162	0.312409	0.487085	-0.0208119	-0.410993	-0.331728	-0.119832	0.0921808	0.162775	0.155699	0.337035	-0.417728	0.279067	-0.537634	-0.342059	0.462396	0.285567	-0.0661016	0.372392	0.143511	0.459485	-0.513861	-0.408015	-0.370195	-0.09521	-0.0833478	-0.478909
Is3G7R	0.177806	-0.747832	-0.653123	-0.101588	0.390674	-0.802416	0.713011	-0.417214	0.587687	0.791476	0.503323	0.179005	0.0331227	0.751684	0.422867	-0.423128	-0.346229	0.482417	-0.154728	0.733056	0.390456	-0.351215	0.764538	0.511464	0.456055	0.140503	-0.609241	0.0260801	-0.142076	-0.381548	0.207649	0.571481	0.44122	-0.668113	0.147863	-0.523406	-0.701796	0.835174	0.500165	-0.0505979	0.45005	0.418956	0.756755	-0.820403	-0.0579938	-0.318871	0.0586001	-0.0335853	-0.630037
Is3R7R	-0.00276577	-0.363563	-0.330919	-0.718073	0.194764	-0.330425	0.41054	-0.31037	0.647062	0.4723	0.408633	-0.10865	0.0504678	0.421821	0.394009	-0.532195	-0.280836	0.45895	0.180112	0.476794	-0.105272	0.289443	0.410469	0.184109	0.499327	0.710971	-0.593176	0.185929	0.270078	-0.307408	0.451371	0.67512	0.00879328	-0.402754	0.295446	-0.317466	-0.613005	0.498323	0.374055	0.0999781	0.528918	0.714268	0.248369	-0.17691	0.0590996	-0.353377	-0.5034	0.379911	-0.126639
K3A7R	-0.404862	-0.0045303	0.32564	-0.135567	-0.512169	0.253535	-0.298199	-0.0580393	-0.335753	-0.164443	-0.260925	-0.498982	0.147481	-0.318759	-0.455945	0.467313	0.666731	-0.417886	-0.423368	-0.156406	0.457427	-0.279991	-0.269768	-0.17456	-0.106656	-0.29492	0.278394	0.207604	0.545833	0.0936855	-0.358128	-0.469547	0.617109	0.259802	-0.277705	0.147918	0.124604	-0.0412418	0.320968	-0.366243	-0.118454	-0.0285876	-0.341088	-0.256672	-0.0288617	0.281297	0.349378	0.226008	0.255202
K3G7G	-0.757134	0.188354	0.435119	0.589702	-0.854528	0.32769	-0.833117	0.820318	-0.841173	-0.630741	-0.910804	-0.75788	0.775869	-0.426707	-0.919657	0.938264	0.920343	-0.94147	0.152746	-0.281875	0.444156	-0.638389	-0.670763	-0.581803	-0.897205	-0.662289	0.874296	0.72677	0.356027	-0.217419	-0.905001	-0.754881	0.585354	0.794029	-0.93563	0.877552	0.499415	-0.507703	0.114297	-0.707459	-0.882149	-0.620582	-0.766172	0.09355	0.671737	0.973992	0.539622	0.0534474	0.809837
K3G7R	-0.776461	0.0544983	0.215044	0.497637	-0.866222	0.171684	-0.702438	0.799578	-0.792161	-0.495965	-0.770079	-0.629027	0.698773	-0.266066	-0.929588	0.864062	0.76128	-0.923145	0.27795	-0.356434	0.464268	-0.752149	-0.505642	-0.301102	-0.919876	-0.84732	0.803307	0.646531	0.456809	-0.342298	-0.961669	-0.734005	0.448342	0.616602	-0.93018	0.77894	0.386495	-0.386663	-0.106975	-0.754652	-0.883909	-0.743106	-0.589897	-0.0478395	0.627166	0.924039	0.507509	-0.201023	0.693904
K3GG	0.543822	-0.590559	-0.777277	-0.605799	0.739514	-0.718308	0.976165	-0.724196	0.933573	0.895665	0.956143	0.591145	-0.522169	0.778136	0.854363	-0.955575	-0.925774	0.907493	0.0278031	0.540876	-0.12856	0.237993	0.928644	0.801005	0.806213	0.468088	-0.964362	-0.481422	-0.197859	-0.168485	0.688508	0.871684	-0.37354	-0.954405	0.709714	-0.856092	-0.791233	0.803601	-0.089147	0.395303	0.792996	0.551186	0.954467	-0.466195	-0.430003	-0.84612	-0.517842	-0.289828	-0.833684
K3GR7R	-0.401987	0.0522676	0.366968	0.169296	-0.553765	0.227383	-0.456106	0.167397	-0.501584	-0.278541	-0.431511	-0.517846	0.357773	-0.317838	-0.590134	0.666421	0.803009	-0.573703	-0.276866	-0.276681	0.376666	-0.456792	-0.382992	-0.26354	-0.352704	-0.512348	0.510565	0.360225	0.511296	0.0736496	-0.565375	-0.638404	0.765757	0.421661	-0.504728	0.380729	0.281	-0.130403	0.292319	-0.404012	-0.321828	-0.137236	-0.423025	-0.319021	0.131461	0.512528	0.757032	0.123779	0.322826
K3R7R	-0.759099	-0.41867	-0.23752	0.284745	-0.686648	-0.344733	-0.330604	0.689005	-0.369283	-0.0332939	-0.480362	-0.682532	0.844746	0.250097	-0.65163	0.519885	0.510419	-0.62095	0.489048	0.116082	0.593486	-0.90493	-0.0605813	-0.0258275	-0.71424	-0.670033	0.41932	0.807354	0.494803	-0.699199	-0.855522	-0.282417	0.550463	0.268937	-0.891428	0.61087	-0.0983419	0.075944	-0.00919575	-0.840722	-0.681888	-0.476267	-0.226125	-0.41359	0.786298	0.782264	0.344114	-0.356334	0.500237
M1OI3M	-0.469129	0.378944	0.333134	0.603913	-0.574576	0.372562	-0.752316	0.874074	-0.741039	-0.691773	-0.747583	-0.401646	0.474668	-0.415126	-0.648131	0.629832	0.43617	-0.721242	0.464999	-0.424597	0.0450423	-0.318243	-0.632362	-0.464741	-0.890817	-0.585567	0.782049	0.382579	0.022925	-0.10652	-0.692097	-0.596388	-0.163031	0.719665	-0.672968	0.829475	0.592264	-0.715711	-0.535392	-0.425322	-0.90301	-0.829989	-0.661932	0.52442	0.576619	0.747173	0.129166	-0.36903	0.748555
M3SOP	-0.310686	0.443994	0.730001	0.412864	-0.52853	0.589728	-0.73913	0.32312	-0.704497	-0.640756	-0.679391	-0.521614	0.34626	-0.665933	-0.621679	0.800202	0.911842	-0.664301	-0.319113	-0.428008	0.152277	-0.199335	-0.73199	-0.65058	-0.464806	-0.374558	0.738879	0.322903	0.260168	0.338506	-0.509253	-0.782913	0.624875	0.746859	-0.490404	0.587853	0.63239	-0.524351	0.272781	-0.243385	-0.454391	-0.205339	-0.732442	0.128247	0.151719	0.596951	0.746423	0.310251	0.530344
M4OI3M	0.458615	0.0896423	0.20915	-0.147679	0.305938	0.135365	0.237558	-0.703351	0.11235	0.156782	0.336191	0.342442	-0.516804	-0.159439	0.223659	-0.0402387	0.0736564	0.245074	-0.764605	-0.171414	-0.059033	0.195385	0.0856045	0.15056	0.51161	0.036142	-0.165906	-0.498307	0.00127498	0.572912	0.308484	-0.155642	0.355169	-0.217019	0.43036	-0.488525	0.0576061	0.208407	0.354585	0.401906	0.526775	0.420807	0.234523	-0.374474	-0.720899	-0.41208	0.541299	0.259903	-0.537223
M4SOB	-0.489734	0.274423	0.624528	0.286812	-0.614781	0.467621	-0.693204	0.372792	-0.600903	-0.537428	-0.694076	-0.707616	0.519944	-0.537996	-0.63461	0.748927	0.933856	-0.655212	-0.234757	-0.197384	0.301358	-0.263479	-0.646905	-0.666397	-0.44286	-0.231315	0.637287	0.533307	0.36133	0.112008	-0.51428	-0.616159	0.724954	0.701855	-0.565026	0.602298	0.440663	-0.396865	0.453557	-0.396394	-0.439604	-0.108006	-0.732108	0.0710701	0.332393	0.642032	0.545785	0.444558	0.620717
M4TB	0.58964	-0.291821	-0.597988	-0.668794	0.686674	-0.422547	0.836406	-0.713371	0.781788	0.671223	0.924329	0.758142	-0.732749	0.525019	0.760037	-0.888341	-0.950356	0.816032	0.0359798	0.146468	-0.383505	0.462058	0.734415	0.786173	0.74571	0.413883	-0.83	-0.67772	-0.140122	0.0311468	0.727311	0.683812	-0.669074	-0.861486	0.808344	-0.847136	-0.561052	0.555917	-0.322028	0.550544	0.762634	0.428655	0.810093	-0.198598	-0.604147	-0.884164	-0.547702	-0.264902	-0.776948
M5SOP	-0.574572	0.321934	0.642771	0.592539	-0.699815	0.47615	-0.835645	0.633283	-0.787064	-0.675653	-0.892548	-0.741728	0.666821	-0.573966	-0.772353	0.902362	0.985147	-0.81843	-0.115419	-0.21923	0.365346	-0.422797	-0.750895	-0.765499	-0.696251	-0.417288	0.82682	0.627115	0.215784	0.0365635	-0.704049	-0.73044	0.697046	0.849875	-0.763313	0.799448	0.576334	-0.548736	0.346689	-0.516156	-0.704307	-0.381103	-0.819327	0.169936	0.513306	0.845469	0.597086	0.313109	0.748013
M6SOH	0.64315	0.376259	0.322435	-0.110805	0.641926	0.306187	0.228413	-0.533589	0.361907	-0.0036069	0.27367	0.447291	-0.503043	-0.227804	0.599633	-0.40533	-0.302989	0.560293	-0.486898	0.146202	-0.498043	0.828549	-0.0174376	-0.259445	0.655777	0.868055	-0.359956	-0.464809	-0.565524	0.570187	0.819094	0.363416	-0.200747	-0.118798	0.708507	-0.440429	0.0715299	-0.0539652	0.462473	0.741638	0.629103	0.653674	0.0922629	0.390283	-0.512656	-0.593666	-0.239666	0.719883	-0.352959
M7SOH	-0.416107	-0.0929089	-0.277666	0.290219	-0.362658	-0.159492	-0.212925	0.661492	-0.296279	-0.153464	-0.286548	-0.107981	0.345607	0.147207	-0.379211	0.192416	-0.0806238	-0.38065	0.666602	-0.137536	0.125323	-0.423805	-0.0482846	0.116467	-0.635268	-0.517857	0.298009	0.280817	0.0535844	-0.497513	-0.505306	-0.131396	-0.362775	0.135505	-0.483527	0.409334	0.0571052	-0.200132	-0.596997	-0.430991	-0.622067	-0.717578	-0.0968542	0.160678	0.515476	0.438672	-0.20866	-0.574515	0.350923
M7TH	-0.741183	0.30712	0.474455	0.565553	-0.835686	0.416756	-0.913337	0.935618	-0.841809	-0.739836	-0.948286	-0.77477	0.766033	-0.486482	-0.870927	0.866027	0.829223	-0.920843	0.341032	-0.325005	0.283507	-0.483795	-0.75564	-0.667065	-0.955087	-0.567092	0.898342	0.71513	0.292659	-0.20016	-0.859142	-0.705499	0.311167	0.882145	-0.902314	0.982163	0.567831	-0.668064	-0.119183	-0.65494	-0.95581	-0.687549	-0.869404	0.362284	0.75018	0.971435	0.318111	-0.0447627	0.947412
M8SOO	0.578733	0.202478	-0.169943	0.0164726	0.584371	0.00695323	0.357117	-0.250011	0.271816	0.094201	0.405957	0.763746	-0.626982	0.0647349	0.509509	-0.505738	-0.757828	0.47578	0.0481779	-0.0960283	-0.483891	0.499854	0.223336	0.283132	0.298338	0.237621	-0.320083	-0.672853	-0.608257	0.258687	0.52016	0.311854	-0.850128	-0.340111	0.579684	-0.420015	0.023585	-0.070845	-0.486671	0.56007	0.27376	-0.0663965	0.388587	0.382586	-0.428261	-0.544001	-0.465586	-0.246063	-0.436243
M8TO	-0.821931	0.178585	0.412537	0.529736	-0.859388	0.329989	-0.839394	0.895698	-0.778845	-0.643299	-0.936903	-0.848386	0.82408	-0.411219	-0.864494	0.842929	0.847737	-0.897716	0.264884	-0.142677	0.45356	-0.553432	-0.67156	-0.658449	-0.891941	-0.495542	0.811371	0.790165	0.297839	-0.305282	-0.844848	-0.613066	0.440199	0.815925	-0.91935	0.919406	0.441916	-0.550656	0.0753254	-0.744377	-0.908494	-0.625258	-0.816274	0.267273	0.7928	0.964423	0.225531	0.0756467	0.927301
Polyamine03	0.709939	-0.365568	-0.517227	-0.637032	0.837385	-0.472264	0.921681	-0.90527	0.914369	0.777796	0.959485	0.669713	-0.693494	0.547756	0.921936	-0.933682	-0.84427	0.963699	-0.241214	0.427984	-0.281056	0.495358	0.783902	0.642534	0.967521	0.649595	-0.948082	-0.633628	-0.261188	0.13314	0.871	0.798732	-0.327984	-0.87713	0.889736	-0.936444	-0.639346	0.695989	0.0868759	0.618049	0.955643	0.740635	0.854602	-0.344019	-0.654462	-0.96668	-0.420968	-0.00162396	-0.882969
Polyamine06	0.707839	-0.350831	-0.488182	-0.640591	0.833829	-0.45013	0.907012	-0.91092	0.911173	0.763915	0.945868	0.649371	-0.68677	0.525978	0.921079	-0.924841	-0.81989	0.961352	-0.262886	0.435116	-0.28122	0.512555	0.76422	0.610391	0.977062	0.676603	-0.943173	-0.623231	-0.259822	0.149315	0.880622	0.795858	-0.305536	-0.858196	0.892357	-0.929577	-0.629982	0.685883	0.121646	0.622891	0.963452	0.764508	0.831411	-0.331461	-0.654261	-0.96399	-0.41863	0.0392307	-0.868695
Polyamine07	0.423616	-0.569298	-0.534562	-0.190173	0.632814	-0.698188	0.726117	-0.504111	0.756703	0.751784	0.581719	0.277117	-0.0355972	0.702044	0.663533	-0.599885	-0.456995	0.696126	-0.0999639	0.736545	0.0138864	0.0170744	0.710379	0.361905	0.632925	0.523948	-0.705431	-0.0258556	-0.26995	-0.208537	0.50165	0.744529	0.310135	-0.639602	0.363062	-0.547688	-0.663638	0.773114	0.570199	0.260707	0.647498	0.736966	0.710949	-0.612354	-0.119243	-0.480763	0.0196801	0.181083	-0.655568
Q3A7R	-0.239009	-0.242901	-0.23227	0.0285232	-0.237734	-0.248927	-0.127556	0.33243	-0.0972837	0.02928	-0.0863909	-0.368112	0.28671	0.199093	-0.136493	0.0559932	0.0684598	-0.176397	0.472452	0.023809	0.189111	-0.411728	0.0362416	0.118076	-0.360718	-0.456734	0.150875	0.233816	0.241879	-0.270577	-0.445493	-0.10393	-0.0774125	0.116907	-0.354032	0.365911	-0.0530037	-0.0205043	-0.652113	-0.390779	-0.402544	-0.388879	-0.0556253	-0.114939	0.376435	0.287634	0.0111298	-0.837653	0.274467
Q3G7G	-0.0860336	-0.0555479	0.225591	0.259896	-0.052967	-0.041488	-0.17476	0.0952385	-0.0363763	-0.0343178	-0.285834	-0.375053	0.515944	-0.00438554	-0.101921	0.278857	0.497925	-0.110075	-0.170059	0.294118	0.118207	-0.169164	-0.149079	-0.434207	-0.0280357	0.212658	0.146728	0.515509	0.0293409	-0.0426117	-0.091597	-0.0219698	0.832183	0.251685	-0.28628	0.243045	0.010176	0.107252	0.837979	-0.0906365	0.0140956	0.436365	-0.205592	-0.269733	0.289531	0.294721	0.590846	0.606519	0.126707
Q3G7R	-0.735386	0.0581715	0.196959	0.481005	-0.838796	0.164142	-0.693649	0.788855	-0.78126	-0.490993	-0.734233	-0.615021	0.653608	-0.259264	-0.891417	0.825942	0.719142	-0.896216	0.313124	-0.381987	0.434246	-0.74001	-0.494624	-0.267178	-0.919197	-0.884153	0.795897	0.592494	0.449759	-0.310693	-0.963228	-0.73863	0.369474	0.610443	-0.903388	0.782988	0.397087	-0.403896	-0.247806	-0.73706	-0.893769	-0.781151	-0.573434	-0.0291159	0.604923	0.896318	0.488433	-0.340632	0.686558
Q3GG	0.578183	-0.565546	-0.74782	-0.616197	0.756983	-0.691272	0.985006	-0.776313	0.931597	0.894946	0.974921	0.631179	-0.562963	0.752646	0.856886	-0.944199	-0.911627	0.915203	-0.0346905	0.501254	-0.152064	0.262901	0.92224	0.808471	0.841108	0.472344	-0.965358	-0.518407	-0.187957	-0.118156	0.714511	0.846823	-0.340848	-0.966168	0.741893	-0.894259	-0.774325	0.812392	-0.0416627	0.437636	0.837209	0.591244	0.963227	-0.491683	-0.493369	-0.87328	-0.454704	-0.235492	-0.875928
Q3GR7R	0.151006	-0.813713	-0.828347	-0.401036	0.413672	-0.89886	0.811641	-0.405925	0.777428	0.898894	0.653262	0.213171	0.0317736	0.909508	0.510631	-0.627205	-0.546536	0.59653	0.147909	0.715171	0.193323	-0.216112	0.883662	0.66312	0.510462	0.295627	-0.76307	0.0698146	0.0284796	-0.543028	0.316692	0.777619	0.193936	-0.802859	0.22779	-0.567349	-0.87477	0.924781	0.34472	-0.00204499	0.543755	0.534638	0.819684	-0.77236	0.00386325	-0.413946	-0.18302	-0.0771448	-0.612445
Q3R7R	-0.645723	0.0125528	-0.0803499	0.295675	-0.617512	0.00202409	-0.503617	0.888287	-0.470569	-0.365892	-0.549006	-0.439595	0.615723	-0.0132079	-0.603245	0.414146	0.228791	-0.613834	0.780481	-0.215532	0.130015	-0.460326	-0.300726	-0.148486	-0.838534	-0.523221	0.5227	0.572013	0.269322	-0.53776	-0.687917	-0.285747	-0.201993	0.422012	-0.715343	0.714442	0.183852	-0.370928	-0.524678	-0.585825	-0.810679	-0.723208	-0.424524	0.273168	0.752747	0.702626	-0.115513	-0.441001	0.686177
SinG	0.663706	0.236896	0.00402994	0.302524	0.556731	0.0782624	0.304051	-0.401013	0.0485051	0.0483723	0.330192	0.819951	-0.700788	-0.0859333	0.36777	-0.218652	-0.477095	0.331729	-0.406962	-0.221611	-0.268573	0.26569	0.144206	0.26376	0.284186	-0.0946557	-0.139566	-0.79467	-0.649614	0.50569	0.358318	-0.0347915	-0.414712	-0.275604	0.50451	-0.470026	0.210106	-0.0573224	-0.264076	0.541803	0.257503	-0.135346	0.410857	0.0845373	-0.656513	-0.470592	0.11281	-0.21585	-0.611605
SinM	-0.856887	-0.282642	-0.0913468	0.388939	-0.76343	-0.18832	-0.494113	0.860903	-0.472713	-0.217232	-0.671176	-0.806596	0.938738	0.100426	-0.713991	0.587339	0.577128	-0.708671	0.531226	0.162093	0.600176	-0.819864	-0.232696	-0.266521	-0.818726	-0.551586	0.520571	0.90154	0.378738	-0.702178	-0.865856	-0.290424	0.465368	0.453892	-0.955341	0.765772	0.0157353	-0.125504	0.0180117	-0.886022	-0.817858	-0.563439	-0.426505	-0.130161	0.932266	0.886891	0.136864	-0.222674	0.71632
Apo10..1	0.104626	-0.583374	-0.426627	-0.210538	0.236711	-0.481748	0.637386	-0.601877	0.39707	0.636163	0.474773	0.18494	-0.294877	0.414744	0.299475	-0.316399	-0.243927	0.366593	-0.56176	0.55489	0.601832	-0.257794	0.617559	0.49237	0.529268	0.0300336	-0.552537	-0.271316	-0.0992272	-0.128366	0.212474	0.330983	0.331561	-0.617277	0.282615	-0.663413	-0.540506	0.659446	0.413976	-0.0857535	0.454573	0.209759	0.642991	-0.657751	-0.361802	-0.416101	-0.167901	0.00752206	-0.603086
Apo11.1	0.0400575	-0.676321	-0.435306	-0.267028	0.173402	-0.574305	0.590603	-0.563383	0.433722	0.687399	0.441635	-0.00179974	-0.0747752	0.501817	0.252908	-0.251984	-0.0729613	0.328208	-0.472176	0.594097	0.588929	-0.360375	0.615559	0.448259	0.49861	0.0360915	-0.518342	-0.0383253	0.109605	-0.208985	0.124112	0.326522	0.611145	-0.56693	0.148851	-0.546233	-0.606331	0.765458	0.567094	-0.153473	0.463732	0.395331	0.590293	-0.852337	-0.224859	-0.300164	0.0989075	0.0631635	-0.5406
Apo12..1	0.371044	-0.599621	-0.526386	-0.335575	0.517848	-0.576812	0.830628	-0.784765	0.640276	0.785013	0.711813	0.382852	-0.458011	0.541931	0.588182	-0.58151	-0.491125	0.644992	-0.518438	0.612659	0.369278	-0.0530038	0.771284	0.605158	0.750058	0.234853	-0.762309	-0.433385	-0.214193	-0.0423663	0.46365	0.544335	0.169641	-0.786532	0.524803	-0.832557	-0.642878	0.769971	0.340408	0.159185	0.683086	0.426449	0.823986	-0.661924	-0.501208	-0.659909	-0.223391	-0.0483071	-0.802027
Apo13.1	0.260574	-0.678962	-0.579771	-0.420238	0.414093	-0.627464	0.820174	-0.754455	0.634579	0.820459	0.706976	0.288876	-0.384154	0.590642	0.512025	-0.548537	-0.434779	0.586138	-0.456437	0.603408	0.434806	-0.144446	0.794555	0.658384	0.706592	0.165699	-0.75289	-0.344068	-0.0518498	-0.137766	0.377383	0.524153	0.232392	-0.797672	0.446267	-0.799478	-0.702967	0.825185	0.329185	0.0558035	0.652022	0.416779	0.812778	-0.753386	-0.440238	-0.601342	-0.203477	-0.089204	-0.754457
Apo14..1	0.323341	-0.530202	-0.467968	-0.318801	0.456022	-0.488545	0.781719	-0.761923	0.564066	0.713939	0.659214	0.413255	-0.483687	0.459526	0.505874	-0.513417	-0.458686	0.573903	-0.562758	0.529072	0.373199	-0.0335315	0.709038	0.581771	0.713653	0.212616	-0.70825	-0.450848	-0.201322	-0.025902	0.449283	0.477545	0.14922	-0.755707	0.513477	-0.835006	-0.584088	0.708842	0.379859	0.154297	0.655854	0.372311	0.772749	-0.60369	-0.52927	-0.634454	-0.239589	0.0530938	-0.774992
Apo15.1	0.379273	-0.435082	-0.399214	-0.348386	0.490952	-0.408417	0.766616	-0.799649	0.568512	0.672389	0.667967	0.492851	-0.526845	0.401618	0.512289	-0.507684	-0.458528	0.588927	-0.590136	0.436667	0.239659	0.0806741	0.663398	0.552464	0.75424	0.29449	-0.700433	-0.480393	-0.191423	0.0438602	0.528019	0.467688	0.139955	-0.748619	0.572741	-0.866282	-0.538923	0.681232	0.464749	0.263966	0.72656	0.467989	0.745135	-0.560287	-0.596184	-0.671475	-0.178396	0.214541	-0.802336
Apo8..1	0.467307	-0.581208	-0.660044	-0.454594	0.626126	-0.623408	0.940136	-0.805204	0.752513	0.84386	0.860946	0.591289	-0.590248	0.632806	0.693853	-0.752317	-0.745356	0.761871	-0.335566	0.518544	0.159683	0.0821548	0.869927	0.773298	0.793881	0.286038	-0.868046	-0.558842	-0.233447	-0.0776216	0.583532	0.664303	-0.139277	-0.924083	0.65624	-0.930767	-0.700045	0.78954	0.123598	0.290232	0.754089	0.418963	0.940793	-0.578372	-0.564704	-0.793863	-0.383687	-0.156458	-0.891623
Apo9.1	0.343913	-0.588632	-0.486429	-0.521918	0.468029	-0.533953	0.80533	-0.843872	0.676265	0.789667	0.747603	0.301854	-0.455272	0.517216	0.575679	-0.587948	-0.421669	0.645019	-0.503164	0.54233	0.302592	0.0107913	0.745238	0.60809	0.798942	0.285564	-0.775751	-0.396078	-0.0160879	-0.0141529	0.481713	0.529711	0.213717	-0.775657	0.547102	-0.826247	-0.667389	0.794392	0.351609	0.174998	0.752792	0.555159	0.765819	-0.695645	-0.527271	-0.67691	-0.181653	0.00213943	-0.760809
OH.Apo10..1	-0.243375	-0.312115	-0.135492	0.284148	-0.180778	-0.170742	0.137156	-0.0698691	-0.1728	0.147801	-0.077948	-0.0484161	-0.0230383	0.0558356	-0.198956	0.191892	0.113272	-0.16827	-0.47263	0.301373	0.781284	-0.508874	0.170705	0.142747	-0.0401031	-0.377213	-0.0094027	-0.0599099	-0.162279	-0.16137	-0.248758	-0.128799	0.335582	-0.138002	-0.164549	-0.185389	-0.110015	0.177098	0.259306	-0.398872	-0.137175	-0.383012	0.203107	-0.328113	-0.0529717	0.0854876	-0.0757174	-0.0544243	-0.149422
OH.Apo11.3	0.0628412	-0.657811	-0.437148	-0.421092	0.216395	-0.544453	0.636914	-0.630336	0.530794	0.71295	0.511353	0.0126411	-0.138473	0.500742	0.33422	-0.361526	-0.149405	0.415772	-0.45608	0.621255	0.512875	-0.213341	0.639194	0.45164	0.601748	0.202832	-0.616107	-0.0718733	0.131391	-0.199099	0.251587	0.432924	0.506511	-0.613769	0.2583	-0.612823	-0.663086	0.779271	0.576506	-0.0845957	0.56506	0.501804	0.593382	-0.770184	-0.262547	-0.399838	-0.0754457	0.150901	-0.540902
OH.Apo12..1	0.244724	-0.312589	-0.189934	-0.0348837	0.278907	-0.226036	0.515131	-0.637349	0.217946	0.429982	0.393374	0.351076	-0.470595	0.15532	0.253207	-0.187552	-0.186034	0.298977	-0.760204	0.31216	0.476815	-0.129856	0.427099	0.378274	0.50309	-0.039829	-0.396105	-0.473028	-0.249821	0.153931	0.243133	0.117	0.268951	-0.491133	0.357596	-0.664613	-0.269044	0.442554	0.384138	0.0763725	0.429048	0.115348	0.541836	-0.492179	-0.556114	-0.433458	-0.00780181	0.0876708	-0.634865
OH.Apo13.1	0.337078	-0.444371	-0.328718	-0.380198	0.388865	-0.364628	0.686637	-0.832793	0.478382	0.638166	0.639783	0.351632	-0.531125	0.328073	0.436716	-0.410037	-0.299036	0.50235	-0.6707	0.358825	0.340641	-0.0192071	0.601158	0.547388	0.714223	0.119015	-0.613486	-0.489402	-0.0438239	0.13071	0.394643	0.302343	0.253211	-0.669545	0.51012	-0.79825	-0.47809	0.65327	0.3479	0.175594	0.666587	0.405315	0.674137	-0.64907	-0.631918	-0.612837	-0.0306213	0.0348801	-0.747069
OH.Apo14..1	-0.323373	-0.429585	-0.150375	0.22304	-0.27427	-0.259284	0.12023	-0.095385	-0.169488	0.221668	-0.0882593	-0.199245	0.13052	0.125977	-0.285254	0.291013	0.302599	-0.233575	-0.493886	0.309345	0.858481	-0.666297	0.19267	0.16333	-0.0516551	-0.458166	0.0233443	0.107894	0.0721115	-0.220204	-0.363546	-0.192554	0.656795	-0.130545	-0.288005	-0.137411	-0.177749	0.31454	0.43156	-0.494774	-0.113329	-0.245274	0.192205	-0.596075	0.000444424	0.181705	0.222419	-0.00685006	-0.146278
OH.Apo15.1	-0.371821	-0.381627	-0.0807473	0.249419	-0.33639	-0.208396	0.0360897	-0.0352792	-0.226277	0.157209	-0.169127	-0.254617	0.219362	0.07871	-0.364919	0.381074	0.407184	-0.308503	-0.476803	0.255836	0.823128	-0.674015	0.113607	0.0847639	-0.109081	-0.454483	0.102408	0.203055	0.136569	-0.224252	-0.407236	-0.250617	0.752223	-0.052212	-0.359387	-0.0599466	-0.128951	0.278374	0.529854	-0.50803	-0.146172	-0.206927	0.103854	-0.594816	0.0539678	0.265112	0.336773	0.111106	-0.0796373
OH.Apo8..1	0.368587	-0.504791	-0.511831	-0.258599	0.525787	-0.502576	0.802669	-0.701442	0.587921	0.69895	0.66643	0.481673	-0.515365	0.482293	0.575271	-0.592887	-0.592456	0.625798	-0.46795	0.568729	0.321114	0.0204415	0.726485	0.579913	0.692447	0.253298	-0.734996	-0.500161	-0.350772	-0.0468049	0.494476	0.553662	-0.0395157	-0.765502	0.55086	-0.827215	-0.575339	0.652262	0.247175	0.18948	0.615621	0.288511	0.799707	-0.468719	-0.493774	-0.666114	-0.406103	-0.0388784	-0.767281
OH.Apo9.1	0.183532	0.606804	0.760801	0.220421	-0.0829987	0.711419	-0.38417	-0.241276	-0.455847	-0.491057	-0.262644	0.0897253	-0.299724	-0.738373	-0.243828	0.479431	0.526937	-0.264362	-0.761191	-0.548741	-0.125625	0.260678	-0.552911	-0.416978	0.0471061	-0.0890735	0.408872	-0.29767	-0.0169318	0.744376	0.0259071	-0.632271	0.348809	0.394562	0.110341	0.00979316	0.614837	-0.416656	0.368639	0.284606	0.0634448	0.069925	-0.403364	0.170066	-0.499309	0.0307854	0.636581	0.558273	0.00510408
ABA	-0.61116	-0.43941	-0.105564	0.441782	-0.52766	-0.305141	-0.213582	0.415397	-0.339879	0.0313128	-0.454235	-0.632661	0.693245	0.158099	-0.518928	0.521215	0.580234	-0.502896	-0.0396286	0.373888	0.853526	-0.89076	-0.0207828	-0.139971	-0.466168	-0.537721	0.315037	0.642275	0.197635	-0.490703	-0.700802	-0.261488	0.828879	0.220449	-0.738538	0.393264	-0.0941775	0.15371	0.397339	-0.772753	-0.505215	-0.351334	-0.129224	-0.506407	0.565651	0.635938	0.376585	-0.0893772	0.298745
GA12	0.321072	-0.451451	-0.752839	-0.301578	0.526864	-0.635095	0.705519	-0.242485	0.659634	0.62548	0.640215	0.526365	-0.276398	0.699508	0.589462	-0.749571	-0.892029	0.622916	0.394878	0.396406	-0.173365	0.113555	0.721474	0.653496	0.374298	0.271139	-0.670311	-0.27932	-0.279775	-0.362125	0.426514	0.735335	-0.591607	-0.711929	0.409248	-0.511493	-0.595014	0.51111	-0.328721	0.222255	0.376277	0.146269	0.734643	-0.171157	-0.0912248	-0.522137	-0.606593	-0.411369	-0.523816
GA15	0.446777	-0.562868	-0.532047	-0.563973	0.64918	-0.636012	0.765054	-0.645018	0.904984	0.791316	0.734835	0.172109	-0.187107	0.674864	0.808254	-0.802162	-0.543661	0.831435	-0.0393358	0.732092	-0.0744704	0.232797	0.732922	0.40623	0.791537	0.684726	-0.851556	-0.127994	-0.101708	-0.131504	0.635356	0.849709	0.0753713	-0.678026	0.543298	-0.600872	-0.744881	0.763619	0.305252	0.313103	0.769457	0.840977	0.674207	-0.483314	-0.200684	-0.651006	-0.296154	0.0236874	-0.586666
GA19	-0.710884	-0.171344	0.101534	0.499566	-0.712034	-0.0228005	-0.44322	0.554151	-0.595252	-0.238475	-0.63347	-0.573835	0.671643	-0.0993042	-0.773494	0.751893	0.715531	-0.740987	-0.028956	0.00350243	0.709729	-0.818409	-0.273219	-0.236868	-0.652749	-0.6615	0.56033	0.632179	0.308936	-0.399392	-0.798524	-0.523888	0.744725	0.395254	-0.819509	0.508987	0.154214	-0.0907764	0.364483	-0.747946	-0.640388	-0.503045	-0.350043	-0.316046	0.529863	0.770292	0.489352	0.0814208	0.43994
GA24	0.582986	-0.505995	-0.679535	-0.527091	0.757418	-0.612297	0.969148	-0.792417	0.867094	0.838613	0.929149	0.679003	-0.628446	0.663714	0.834707	-0.902389	-0.903207	0.889412	-0.168708	0.506386	-0.0848541	0.281555	0.879227	0.757777	0.847486	0.472375	-0.940586	-0.590924	-0.303589	-0.0584583	0.734	0.805093	-0.353755	-0.943645	0.768438	-0.932275	-0.710819	0.750448	0.0195964	0.445566	0.822013	0.519994	0.947023	-0.419551	-0.551849	-0.885435	-0.512534	-0.15195	-0.889741
GA3	0.155719	-0.599212	-0.608849	-0.530447	0.43868	-0.630441	0.659765	-0.349568	0.805934	0.692607	0.565089	0.00141089	-0.0429381	0.673762	0.664413	-0.778788	-0.591812	0.683579	0.203469	0.833205	0.0995487	0.147055	0.683685	0.346425	0.570528	0.649111	-0.792854	0.0198315	-0.127293	-0.391464	0.492693	0.899474	-0.175053	-0.590892	0.37833	-0.436044	-0.768663	0.623797	0.108232	0.058677	0.501714	0.522068	0.552497	-0.227567	0.0786333	-0.492256	-0.769504	-0.0918029	-0.311768
GA4	0.404221	-0.629327	-0.728116	-0.502382	0.654203	-0.764021	0.803474	-0.464057	0.918882	0.817096	0.749638	0.238186	-0.159995	0.811401	0.824664	-0.896993	-0.757854	0.837584	0.255438	0.755274	-0.0934722	0.163231	0.818294	0.527708	0.650609	0.582162	-0.867866	-0.130591	-0.19682	-0.31188	0.568711	0.940095	-0.229598	-0.731697	0.48911	-0.542062	-0.793429	0.731129	-0.0299549	0.240432	0.615892	0.598275	0.752156	-0.376869	-0.057724	-0.620123	-0.534065	-0.291884	-0.544884
GA7	0.168745	-0.719342	-0.612149	-0.415251	0.444123	-0.749012	0.675674	-0.394415	0.801025	0.776623	0.541697	-0.0882991	0.0918678	0.748987	0.640204	-0.677995	-0.423313	0.660061	0.0793396	0.933964	0.230121	-0.0452258	0.724161	0.32647	0.578869	0.560805	-0.761818	0.134836	-0.0931851	-0.39609	0.398513	0.844382	0.198705	-0.58337	0.270667	-0.412959	-0.803326	0.760368	0.34146	-0.00434993	0.521119	0.63295	0.598139	-0.509495	0.106963	-0.411815	-0.414914	-0.0556367	-0.385519
GA9	0.493951	-0.447715	-0.736731	-0.420435	0.69599	-0.635728	0.831233	-0.46212	0.80936	0.71978	0.793697	0.623353	-0.424922	0.712903	0.768902	-0.888022	-0.968507	0.802269	0.248828	0.451228	-0.256861	0.270721	0.796855	0.684355	0.597016	0.447284	-0.818943	-0.411004	-0.32814	-0.229736	0.624267	0.839306	-0.577306	-0.815497	0.60575	-0.67834	-0.653531	0.601046	-0.227442	0.390338	0.594895	0.363776	0.829984	-0.21229	-0.264555	-0.712279	-0.607685	-0.30963	-0.677252
JA	0.388394	-0.627503	-0.623774	-0.730242	0.597808	-0.655675	0.872022	-0.756423	0.937101	0.876568	0.844447	0.26922	-0.323015	0.706897	0.772037	-0.84404	-0.623487	0.836825	-0.106327	0.672113	-0.000573756	0.224406	0.831699	0.592043	0.862317	0.635113	-0.940981	-0.232159	0.015113	-0.181393	0.663529	0.858361	0.00404531	-0.830336	0.616072	-0.768827	-0.837582	0.856285	0.29508	0.287914	0.850627	0.807193	0.776692	-0.559074	-0.328351	-0.744655	-0.419329	0.0461362	-0.68177
[truncated: 80 more columns]

## Sheet: P values
Supplemental Dataset S4: Pearson metabolite-metabolite correlation, P values
	Adenine	Ala	Ala.beta	Arg	Ascorbate	Asn	Asp	Benzoate	Citramalate	Citrate	Dehydroascorbate	Dihydroxybenzoate	Erythritol	Ethanolamine	F6P	Fructose	Fumarate	G6P	GABA	Galactinol	Galactose	Gln	Glu	Glucose	Glycerate	Glycerol.3.phosphate	Glycine	Glycolate	Guanidine	His	Homoserine	Hydroxy.benzoate	Hydroxyproline	Ile	Isocitrate	Leu	Lys	Malate	Maltose	Met	Methylmalate	Methylmethionine	myo.Inositol	Nicotinate	OAS	Octadecanoate	Ornithine	Oxoglutarate	Phe
Adenine	NA	0.524008	0.879377	0.889871	0.000433535	0.881969	0.204083	0.034842	0.206548	0.588254	0.114447	0.00756827	0.0205238	0.999931	0.0109896	0.116636	0.102125	0.0221843	0.250767	0.95731	0.0812045	0.0294516	0.546203	0.738446	0.0272375	0.112782	0.213892	0.0139682	0.0559074	0.0622892	0.00450396	0.350948	0.36302	0.325275	0.00313988	0.070604	0.968419	0.770629	0.852831	0.000427474	0.0300454	0.124852	0.22992	0.764881	0.0203053	0.0123749	0.956598	0.635058	0.028668
Ala	0.524008	NA	0.00193676	0.240705	0.984096	0.000210973	0.0799677	0.668576	0.124856	0.00608707	0.224359	0.639345	0.557065	0.00123042	0.608945	0.268126	0.428124	0.458803	0.484895	0.0354139	0.120136	0.13434	0.00946229	0.0542961	0.574892	0.890147	0.105894	0.484211	0.395813	0.019925	0.850161	0.113466	0.535071	0.0633028	0.827176	0.418165	0.00119393	0.0030648	0.861307	0.24776	0.603899	0.669663	0.0693107	0.00775057	0.529206	0.741074	0.425628	0.266791	0.458716
Ala.beta	0.879377	0.00193676	NA	0.139948	0.632854	0.000277059	0.0239271	0.549678	0.0472243	0.00268055	0.0698523	0.798115	0.963273	8.19185e-05	0.346235	0.0779461	0.0879817	0.230464	0.278226	0.117704	0.486969	0.400471	0.00119209	0.00621206	0.431997	0.942297	0.0395742	0.880084	0.553083	0.0414606	0.785043	0.0423271	0.75905	0.0119406	0.768759	0.23589	0.00095291	0.00522655	0.661655	0.592246	0.418653	0.651622	0.0167752	0.0529845	0.787318	0.40573	0.222753	0.153845	0.263927
Arg	0.889871	0.240705	0.139948	NA	0.669123	0.285993	0.118282	0.198949	0.0603292	0.089612	0.046441	0.743088	0.479011	0.175148	0.327749	0.0783511	0.198477	0.205756	0.575938	0.698612	0.755322	0.609488	0.106412	0.0635392	0.16237	0.414275	0.0580838	0.716326	0.179287	0.502446	0.334547	0.140561	0.476831	0.066636	0.281922	0.163904	0.0558707	0.100813	0.682513	0.786851	0.121259	0.204027	0.208875	0.362634	0.570478	0.165398	0.194943	0.71	0.392423
Ascorbate	0.000433535	0.984096	0.632854	0.669123	NA	0.600608	0.0530997	0.0287264	0.0425969	0.237051	0.0391176	0.0190411	0.0626364	0.492971	0.000250146	0.0203938	0.0261361	0.00107288	0.439523	0.43963	0.177546	0.0731112	0.210185	0.49912	0.00718117	0.0443655	0.0487107	0.0561777	0.0632364	0.293325	0.00114059	0.0780211	0.392681	0.123973	0.00328536	0.0320259	0.51735	0.372758	0.736569	0.00809675	0.0101153	0.0577867	0.0732051	0.944263	0.0793708	0.0040858	0.67072	0.73606	0.0121661
Asn	0.881969	0.000210973	0.000277059	0.285993	0.600608	NA	0.033663	0.58386	0.0500338	0.0019127	0.125196	0.98069	0.697576	7.07594e-06	0.336018	0.124382	0.198791	0.240064	0.389127	0.0301639	0.342039	0.279264	0.00219871	0.0405565	0.434929	0.871165	0.0530239	0.649767	0.676605	0.0402881	0.85303	0.0400079	0.770997	0.0307038	0.923601	0.31904	0.000889257	0.00190289	0.938325	0.51658	0.440397	0.504121	0.0243663	0.0189885	0.629255	0.528214	0.428142	0.254093	0.284286
Asp	0.204083	0.0799677	0.0239271	0.118282	0.0530997	0.033663	NA	0.022342	0.00126719	0.000537963	0.000290986	0.146686	0.206238	0.0203121	0.0155845	0.00258572	0.00856872	0.00435144	0.817636	0.131964	0.984847	0.720844	0.000225936	0.0133519	0.0100601	0.288426	8.18501e-05	0.25886	0.718819	0.666945	0.0778594	0.00965393	0.635978	1.62084e-05	0.0646567	0.00221191	0.0117475	0.00395741	0.862156	0.406338	0.011904	0.125653	1.53514e-05	0.116089	0.252183	0.0110661	0.301127	0.640062	0.00399736
Benzoate	0.034842	0.668576	0.549678	0.198949	0.0287264	0.58386	0.022342	NA	0.0578644	0.110525	0.00781944	0.0553973	0.0148916	0.51088	0.0241399	0.0546843	0.11059	0.0141656	0.127464	0.612813	0.598469	0.221102	0.122592	0.177146	0.000281979	0.214599	0.0272964	0.0288904	0.549336	0.324235	0.0163969	0.21386	0.749919	0.0361982	0.00353557	0.000486818	0.32152	0.148575	0.609091	0.0766056	0.00056898	0.0609931	0.0403608	0.38045	0.006281	0.00110732	0.774051	0.738476	0.00207015
Citramalate	0.206548	0.124856	0.0472243	0.0603292	0.0425969	0.0500338	0.00126719	0.0578644	NA	0.00352379	0.00211366	0.292738	0.380917	0.0214619	0.00467895	0.000170825	0.0127295	0.00101897	0.834295	0.0904547	0.645029	0.455639	0.00421282	0.0804635	0.00948923	0.0682161	3.50778e-05	0.484432	0.792487	0.623401	0.0383881	0.000227008	0.579996	0.00423396	0.0674771	0.0265952	0.0101052	0.0120109	0.79592	0.326579	0.00887725	0.0255052	0.0080802	0.261711	0.463898	0.0178612	0.214691	0.852833	0.0422531
Citrate	0.588254	0.00608707	0.00268055	0.089612	0.237051	0.0019127	0.000537963	0.110525	0.00352379	NA	0.00765604	0.519053	0.621719	0.00101403	0.0894828	0.0190101	0.0625833	0.0420996	0.855234	0.0562594	0.617225	0.764644	2.93628e-06	0.0101365	0.0688788	0.485792	0.00162989	0.723418	0.82499	0.258249	0.30926	0.0120551	0.984296	0.000540384	0.308722	0.038601	0.000256288	1.57668e-05	0.805228	0.913125	0.0707285	0.177622	0.000922957	0.0221592	0.657304	0.107142	0.353539	0.477293	0.0483158
Dehydroascorbate	0.114447	0.224359	0.0698523	0.046441	0.0391176	0.125196	0.000290986	0.00781944	0.00211366	0.00765604	NA	0.0783949	0.0798697	0.0738137	0.0105388	0.00121895	0.00494126	0.00253386	0.828398	0.386603	0.587838	0.407603	0.00550115	0.0127676	0.00449629	0.253464	0.000531449	0.124048	0.845043	0.975336	0.0372212	0.0269982	0.380335	0.000319626	0.0179697	0.00119289	0.0451233	0.0244001	0.853574	0.21023	0.0034712	0.0962379	0.0013597	0.233865	0.114613	0.0016605	0.330913	0.623715	0.00396545
Dihydroxybenzoate	0.00756827	0.639345	0.798115	0.743088	0.0190411	0.98069	0.146686	0.0553973	0.292738	0.519053	0.0783949	NA	0.00460151	0.878795	0.0761001	0.147884	0.0395852	0.0732238	0.374169	0.692008	0.134426	0.0982549	0.405873	0.303717	0.0787646	0.397113	0.226647	0.00321068	0.169219	0.188233	0.0301562	0.463616	0.16096	0.162567	0.00919986	0.0287462	0.931024	0.688747	0.811801	0.0104745	0.063265	0.40857	0.128292	0.897887	0.00967946	0.0158593	0.866621	0.867039	0.0139555
Erythritol	0.0205238	0.557065	0.963273	0.479011	0.0626364	0.697576	0.206238	0.0148916	0.380917	0.621719	0.0798697	0.00460151	NA	0.814081	0.108173	0.184735	0.104784	0.106833	0.161345	0.580236	0.255934	0.0701159	0.534534	0.344248	0.0483342	0.457574	0.247676	5.44539e-06	0.320365	0.0784519	0.0375312	0.662366	0.156596	0.219855	0.0027967	0.021254	0.971258	0.815627	0.65668	0.0232582	0.0568048	0.475736	0.225836	0.806501	0.000168896	0.00834153	0.676467	0.953707	0.0353519
Ethanolamine	0.999931	0.00123042	8.19185e-05	0.175148	0.492971	7.07594e-06	0.0203121	0.51088	0.0214619	0.00101403	0.0738137	0.878795	0.814081	NA	0.244954	0.063485	0.115388	0.160064	0.312942	0.0449369	0.545759	0.452741	0.000993466	0.0279314	0.340745	0.683727	0.0272122	0.736594	0.659692	0.04964	0.666199	0.0166743	0.984207	0.0166025	0.75135	0.254842	0.000258243	0.00152478	0.991178	0.684355	0.324696	0.381059	0.0176911	0.037472	0.710473	0.398391	0.329328	0.29608	0.245691
F6P	0.0109896	0.608945	0.346235	0.327749	0.000250146	0.336018	0.0155845	0.0241399	0.00467895	0.0894828	0.0105388	0.0761001	0.108173	0.244954	NA	0.00127409	0.0101113	4.08041e-06	0.668257	0.225674	0.295573	0.118361	0.0807193	0.32077	0.00215934	0.0256898	0.00665076	0.122218	0.185158	0.582123	0.00152688	0.0133539	0.367326	0.0504212	0.00474376	0.022425	0.218093	0.180416	0.840349	0.0442417	0.00477058	0.033642	0.0353769	0.75292	0.159484	0.00185978	0.347546	0.948263	0.0187092
Fructose	0.116636	0.268126	0.0779461	0.0783511	0.0203938	0.124382	0.00258572	0.0546843	0.000170825	0.0190101	0.00121895	0.147884	0.184735	0.063485	0.00127409	NA	0.000849785	0.000278465	0.833923	0.192925	0.450121	0.269801	0.0129379	0.0818959	0.00987285	0.0715636	0.000244346	0.243907	0.57671	0.847745	0.0173821	0.00125495	0.229709	0.00675301	0.0233002	0.0197855	0.0437728	0.0612756	0.821702	0.19657	0.0121188	0.0762319	0.0108926	0.535065	0.318048	0.0047987	0.109663	0.683612	0.0378272
Fumarate	0.102125	0.428124	0.0879817	0.198477	0.0261361	0.198791	0.00856872	0.11059	0.0127295	0.0625833	0.00494126	0.0395852	0.104784	0.115388	0.0101113	0.000849785	NA	0.00570136	0.768402	0.434339	0.361594	0.281663	0.029934	0.0557777	0.0496182	0.211261	0.00862268	0.124357	0.421442	0.921588	0.0362052	0.0183684	0.0703796	0.0109199	0.0282479	0.0242772	0.130668	0.159021	0.499398	0.167985	0.0510087	0.29631	0.0117529	0.734299	0.253388	0.00900937	0.114298	0.504046	0.0329725
G6P	0.0221843	0.458803	0.230464	0.205756	0.00107288	0.240064	0.00435144	0.0141656	0.00101897	0.0420996	0.00253386	0.0732238	0.106833	0.160064	4.08041e-06	0.000278465	0.00570136	NA	0.709331	0.211789	0.353975	0.159474	0.0375786	0.192287	0.000775455	0.0336974	0.00131486	0.134599	0.302547	0.725988	0.00199567	0.00687743	0.39315	0.0179649	0.00474652	0.00878949	0.126056	0.0964579	0.8153	0.0651664	0.00148623	0.0254417	0.0147275	0.572342	0.151643	0.000780944	0.316899	0.969148	0.00967249
GABA	0.250767	0.484895	0.278226	0.575938	0.439523	0.389127	0.817636	0.127464	0.834295	0.855234	0.828398	0.374169	0.161345	0.312942	0.668257	0.833923	0.768402	0.709331	NA	0.884226	0.835354	0.549883	0.796179	0.716622	0.285624	0.807891	0.939682	0.13956	0.281905	0.0526819	0.426497	0.583128	0.465062	0.955261	0.304451	0.294465	0.495498	0.889199	0.21117	0.329281	0.367367	0.637022	0.831821	0.915469	0.0530239	0.404123	0.400837	0.251859	0.276484
Galactinol	0.95731	0.0354139	0.117704	0.698612	0.43963	0.0301639	0.131964	0.612813	0.0904547	0.0562594	0.386603	0.692008	0.580236	0.0449369	0.225674	0.192925	0.434339	0.211789	0.884226	NA	0.278036	0.562546	0.0743951	0.57008	0.331637	0.314399	0.0968144	0.56305	0.633497	0.208445	0.595362	0.0323239	0.484933	0.225338	0.846247	0.479007	0.0370242	0.059785	0.322172	0.667335	0.446988	0.313683	0.169604	0.215267	0.543737	0.582407	0.316776	0.887834	0.488591
Galactose	0.0812045	0.120136	0.486969	0.755322	0.177546	0.342039	0.984847	0.598469	0.645029	0.617225	0.587838	0.134426	0.255934	0.545759	0.295573	0.450121	0.361594	0.353975	0.835354	0.278036	NA	0.00623775	0.670414	0.766033	0.474289	0.168512	0.837428	0.2699	0.477118	0.156255	0.108574	0.7496	0.119472	0.970334	0.146325	0.716446	0.483564	0.486611	0.655224	0.0121471	0.35251	0.308109	0.911669	0.164501	0.314825	0.296974	0.956162	0.49997	0.648681
Gln	0.0294516	0.13434	0.400471	0.609488	0.0731112	0.279264	0.720844	0.221102	0.455639	0.764644	0.407603	0.0982549	0.0701159	0.452741	0.118361	0.269801	0.281663	0.159474	0.549883	0.562546	0.00623775	NA	0.801435	0.721704	0.14178	0.0330472	0.515079	0.0902695	0.250922	0.0542252	0.0115969	0.551724	0.134623	0.836935	0.0196869	0.344042	0.593312	0.592738	0.990195	0.00178065	0.127009	0.167184	0.922042	0.140957	0.103281	0.086023	0.629927	0.265708	0.425353
Glu	0.546203	0.00946229	0.00119209	0.106412	0.210185	0.00219871	0.000225936	0.122592	0.00421282	2.93628e-06	0.00550115	0.405873	0.534534	0.000993466	0.0807193	0.0129379	0.029934	0.0375786	0.796179	0.0743951	0.670414	0.801435	NA	0.00495458	0.0782972	0.524659	0.00144808	0.616808	0.928584	0.261236	0.292945	0.0110232	0.807804	0.000151694	0.275593	0.0315459	0.000648293	0.000275949	0.975406	0.868064	0.0821408	0.252552	0.000232874	0.0409112	0.620696	0.0901585	0.274314	0.386157	0.0396794
Glucose	0.738446	0.0542961	0.00621206	0.0635392	0.49912	0.0405565	0.0133519	0.177146	0.0804635	0.0101365	0.0127676	0.303717	0.344248	0.0279314	0.32077	0.0818959	0.0557777	0.192287	0.716622	0.57008	0.766033	0.721704	0.00495458	NA	0.232909	0.877058	0.0417186	0.424952	0.4999	0.338854	0.554793	0.175319	0.51285	0.0020734	0.358349	0.050253	0.0263318	0.0178633	0.469506	0.963478	0.2003	0.661118	0.00674682	0.0640276	0.436164	0.150702	0.393127	0.1729	0.0731119
Glycerate	0.0272375	0.574892	0.431997	0.16237	0.00718117	0.434929	0.0100601	0.000281979	0.00948923	0.0688788	0.00449629	0.0787646	0.0483342	0.340745	0.00215934	0.00987285	0.0496182	0.000775455	0.285624	0.331637	0.474289	0.14178	0.0782972	0.232909	NA	0.0470605	0.00488071	0.0795094	0.425935	0.476528	0.00182031	0.0506969	0.651206	0.0267707	0.00167163	0.00132157	0.194382	0.108873	0.516329	0.0584818	1.084e-05	0.0133783	0.0318151	0.481936	0.0422307	0.000266261	0.494956	0.629412	0.00503652
Glycerol.3.phosphate	0.112782	0.890147	0.942297	0.414275	0.0443655	0.871165	0.288426	0.214599	0.0682161	0.485792	0.253464	0.397113	0.457574	0.683727	0.0256898	0.0715636	0.211261	0.0336974	0.807891	0.314399	0.168512	0.0330472	0.524659	0.877058	0.0470605	NA	0.118856	0.548729	0.296324	0.568285	0.00709927	0.0516357	0.582537	0.440983	0.0650147	0.270889	0.50817	0.578358	0.344456	0.0714767	0.0485422	0.0089399	0.498194	0.642305	0.501447	0.092507	0.352394	0.180362	0.355469
Glycine	0.213892	0.105894	0.0395742	0.0580838	0.0487107	0.0530239	8.18501e-05	0.0272964	3.50778e-05	0.00162989	0.000531449	0.226647	0.247676	0.0272122	0.00665076	0.000244346	0.00862268	0.00131486	0.939682	0.0968144	0.837428	0.515079	0.00144808	0.0417186	0.00488071	0.118856	NA	0.33346	0.759318	0.666739	0.0404928	0.00135051	0.554024	0.000616962	0.0479123	0.00626394	0.00884941	0.00825573	0.825193	0.360465	0.00660768	0.0579863	0.00200545	0.219611	0.322986	0.00833495	0.165894	0.791683	0.019236
Glycolate	0.0139682	0.484211	0.880084	0.716326	0.0561777	0.649767	0.25886	0.0288904	0.484432	0.723418	0.124048	0.00321068	5.44539e-06	0.736594	0.122218	0.243907	0.124357	0.134599	0.13956	0.56305	0.2699	0.0902695	0.616808	0.424952	0.0795094	0.548729	0.33346	NA	0.201718	0.055329	0.0555663	0.76472	0.166511	0.290773	0.00655008	0.0381603	0.823375	0.937395	0.622738	0.02309	0.0980063	0.601292	0.254821	0.740967	0.000403757	0.0173332	0.790131	0.976556	0.0398149
Guanidine	0.0559074	0.395813	0.553083	0.179287	0.0632364	0.676605	0.718819	0.549336	0.792487	0.82499	0.845043	0.169219	0.320365	0.659692	0.185158	0.57671	0.421442	0.302547	0.281905	0.633497	0.477118	0.250922	0.928584	0.4999	0.425935	0.296324	0.759318	0.201718	NA	0.17003	0.182943	0.660193	0.593623	0.995793	0.242757	0.550965	0.525374	0.635795	0.67139	0.120928	0.55805	0.740159	0.696167	0.343644	0.380009	0.360338	0.921791	0.581836	0.364893
His	0.0622892	0.019925	0.0414606	0.502446	0.293325	0.0402881	0.666945	0.324235	0.623401	0.258249	0.975336	0.188233	0.0784519	0.04964	0.582123	0.847745	0.921588	0.725988	0.0526819	0.208445	0.156255	0.0542252	0.261236	0.338854	0.476528	0.568285	0.666739	0.055329	0.17003	NA	0.258094	0.403882	0.662708	0.538635	0.175693	0.657073	0.0747973	0.200216	0.860174	0.0338197	0.507696	0.691215	0.62682	0.19877	0.0432201	0.403055	0.391727	0.31379	0.570062
Homoserine	0.00450396	0.850161	0.785043	0.334547	0.00114059	0.85303	0.0778594	0.0163969	0.0383881	0.30926	0.0372212	0.0301562	0.0375312	0.666199	0.00152688	0.0173821	0.0362052	0.00199567	0.426497	0.595362	0.108574	0.0115969	0.292945	0.554793	0.00182031	0.00709927	0.0404928	0.0555663	0.182943	0.258094	NA	0.0762669	0.29052	0.139404	0.000208233	0.0230617	0.521667	0.442822	0.660262	0.00375434	0.00196425	0.0219977	0.149253	0.840859	0.0526821	0.0011239	0.434096	0.4207	0.0348312
Hydroxy.benzoate	0.350948	0.113466	0.0423271	0.140561	0.0780211	0.0400079	0.00965393	0.21386	0.000227008	0.0120551	0.0269982	0.463616	0.662366	0.0166743	0.0133539	0.00125495	0.0183684	0.00687743	0.583128	0.0323239	0.7496	0.551724	0.0110232	0.175319	0.0506969	0.0516357	0.00135051	0.76472	0.660193	0.403882	0.0762669	NA	0.551044	0.0221194	0.166288	0.102148	0.0107775	0.0303017	0.770948	0.491282	0.0564172	0.0641753	0.0286449	0.409036	0.835965	0.0725744	0.102376	0.87727	0.140548
Hydroxyproline	0.36302	0.535071	0.75905	0.476831	0.392681	0.770997	0.635978	0.749919	0.579996	0.984296	0.380335	0.16096	0.156596	0.984207	0.367326	0.229709	0.0703796	0.39315	0.465062	0.484933	0.119472	0.134623	0.807804	0.51285	0.651206	0.582537	0.554024	0.166511	0.593623	0.662708	0.29052	0.551044	NA	0.577892	0.201907	0.536024	0.946211	0.684879	0.0409912	0.249121	0.649294	0.846519	0.671926	0.195076	0.449433	0.257489	0.107248	0.432647	0.683756
Ile	0.325275	0.0633028	0.0119406	0.066636	0.123973	0.0307038	1.62084e-05	0.0361982	0.00423396	0.000540384	0.000319626	0.162567	0.219855	0.0166025	0.0504212	0.00675301	0.0109199	0.0179649	0.955261	0.225338	0.970334	0.836935	0.000151694	0.0020734	0.0267707	0.440983	0.000616962	0.290773	0.995793	0.538635	0.139404	0.0221194	0.577892	NA	0.100795	0.00335579	0.00842431	0.00307407	0.979419	0.524725	0.0239145	0.19763	5.32196e-05	0.0886616	0.274019	0.0214697	0.290591	0.536209	0.0085582
Isocitrate	0.00313988	0.827176	0.768759	0.281922	0.00328536	0.923601	0.0646567	0.00353557	0.0674771	0.308722	0.0179697	0.00919986	0.0027967	0.75135	0.00474376	0.0233002	0.0282479	0.00474652	0.304451	0.846247	0.146325	0.0196869	0.275593	0.358349	0.00167163	0.0650147	0.0479123	0.00655008	0.242757	0.175693	0.000208233	0.166288	0.201907	0.100795	NA	0.00673184	0.588413	0.462756	0.970512	0.00434403	0.00231562	0.0807667	0.110271	0.917662	0.00740172	5.33821e-05	0.463106	0.686107	0.0143992
Leu	0.070604	0.418165	0.23589	0.163904	0.0320259	0.31904	0.00221191	0.000486818	0.0265952	0.038601	0.00119289	0.0287462	0.021254	0.254842	0.022425	0.0197855	0.0242772	0.00878949	0.294465	0.479007	0.716446	0.344042	0.0315459	0.050253	0.00132157	0.270889	0.00626394	0.0381603	0.550965	0.657073	0.0230617	0.102148	0.536024	0.00335579	0.00673184	NA	0.153149	0.0677533	0.766556	0.140004	0.00169555	0.126186	0.0047522	0.300287	0.0225193	0.000655985	0.472503	0.959369	0.000285858
Lys	0.968419	0.00119393	0.00095291	0.0558707	0.51735	0.000889257	0.0117475	0.32152	0.0101052	0.000256288	0.0451233	0.931024	0.971258	0.000258243	0.218093	0.0437728	0.130668	0.126056	0.495498	0.0370242	0.483564	0.593312	0.000648293	0.0263318	0.194382	0.50817	0.00884941	0.823375	0.525374	0.0747973	0.521667	0.0107775	0.946211	0.00842431	0.588413	0.153149	NA	0.00028869	0.835292	0.718226	0.192266	0.249496	0.0195189	0.0373503	0.886046	0.28054	0.204908	0.481002	0.226719
Malate	0.770629	0.0030648	0.00522655	0.100813	0.372758	0.00190289	0.00395741	0.148575	0.0120109	1.57668e-05	0.0244001	0.688747	0.815627	0.00152478	0.180416	0.0612756	0.159021	0.0964579	0.889199	0.059785	0.486611	0.592738	0.000275949	0.0178633	0.108873	0.578358	0.00825573	0.937395	0.635795	0.200216	0.442822	0.0303017	0.684879	0.00307407	0.462756	0.0677533	0.00028869	NA	0.593207	0.914921	0.100226	0.170289	0.00505639	0.0056344	0.771734	0.196853	0.526123	0.61026	0.0787514
Maltose	0.852831	0.861307	0.661655	0.682513	0.736569	0.938325	0.862156	0.609091	0.79592	0.805228	0.853574	0.811801	0.65668	0.991178	0.840349	0.821702	0.499398	0.8153	0.21117	0.322172	0.655224	0.990195	0.975406	0.469506	0.516329	0.344456	0.825193	0.622738	0.67139	0.860174	0.660262	0.770948	0.0409912	0.979419	0.970512	0.766556	0.835292	0.593207	NA	0.861328	0.503189	0.181543	0.968798	0.51602	0.957925	0.982429	0.401791	0.0184732	0.71345
Met	0.000427474	0.24776	0.592246	0.786851	0.00809675	0.51658	0.406338	0.0766056	0.326579	0.913125	0.21023	0.0104745	0.0232582	0.684355	0.0442417	0.19657	0.167985	0.0651664	0.329281	0.667335	0.0121471	0.00178065	0.868064	0.963478	0.0584818	0.0714767	0.360465	0.02309	0.120928	0.0338197	0.00375434	0.491282	0.249121	0.524725	0.00434403	0.140004	0.718226	0.914921	0.861328	NA	0.0462455	0.117554	0.488928	0.437239	0.0236077	0.0280135	0.974319	0.359528	0.105092
Methylmalate	0.0300454	0.603899	0.418653	0.121259	0.0101153	0.440397	0.011904	0.00056898	0.00887725	0.0707285	0.0034712	0.063265	0.0568048	0.324696	0.00477058	0.0121188	0.0510087	0.00148623	0.367367	0.446988	0.35251	0.127009	0.0821408	0.2003	1.084e-05	0.0485422	0.00660768	0.0980063	0.55805	0.507696	0.00196425	0.0564172	0.649294	0.0239145	0.00231562	0.00169555	0.192266	0.100226	0.503189	0.0462455	NA	0.00643635	0.034766	0.447451	0.0429361	0.000511468	0.604891	0.558858	0.00494258
Methylmethionine	0.124852	0.669663	0.651622	0.204027	0.0577867	0.504121	0.125653	0.0609931	0.0255052	0.177622	0.0962379	0.40857	0.475736	0.381059	0.033642	0.0762319	0.29631	0.0254417	0.637022	0.313683	0.308109	0.167184	0.252552	0.661118	0.0133783	0.0089399	0.0579863	0.601292	0.740159	0.691215	0.0219977	0.0641753	0.846519	0.19763	0.0807667	0.126186	0.249496	0.170289	0.181543	0.117554	0.00643635	NA	0.240512	0.531815	0.350576	0.0700568	0.893461	0.232971	0.136862
myo.Inositol	0.22992	0.0693107	0.0167752	0.208875	0.0732051	0.0243663	1.53514e-05	0.0403608	0.0080802	0.000922957	0.0013597	0.128292	0.225836	0.0176911	0.0353769	0.0108926	0.0117529	0.0147275	0.831821	0.169604	0.911669	0.922042	0.000232874	0.00674682	0.0318151	0.498194	0.00200545	0.254821	0.696167	0.62682	0.149253	0.0286449	0.671926	5.32196e-05	0.110271	0.0047522	0.0195189	0.00505639	0.968798	0.488928	0.034766	0.240512	NA	0.0811185	0.269367	0.0259513	0.420127	0.475706	0.00304511
Nicotinate	0.764881	0.00775057	0.0529845	0.362634	0.944263	0.0189885	0.116089	0.38045	0.261711	0.0221592	0.233865	0.897887	0.806501	0.037472	0.75292	0.535065	0.734299	0.572342	0.915469	0.215267	0.164501	0.140957	0.0409112	0.0640276	0.481936	0.642305	0.219611	0.740967	0.343644	0.19877	0.840859	0.409036	0.195076	0.0886616	0.917662	0.300287	0.0373503	0.0056344	0.51602	0.437239	0.447451	0.531815	0.0811185	NA	0.977891	0.703294	0.73609	0.522366	0.244682
OAS	0.0203053	0.529206	0.787318	0.570478	0.0793708	0.629255	0.252183	0.006281	0.463898	0.657304	0.114613	0.00967946	0.000168896	0.710473	0.159484	0.318048	0.253388	0.151643	0.0530239	0.543737	0.314825	0.103281	0.620696	0.436164	0.0422307	0.501447	0.322986	0.000403757	0.380009	0.0432201	0.0526821	0.835965	0.449433	0.274019	0.00740172	0.0225193	0.886046	0.771734	0.957925	0.0236077	0.0429361	0.350576	0.269367	0.977891	NA	0.0178651	0.888503	0.67097	0.0262562
Octadecanoate	0.0123749	0.741074	0.40573	0.165398	0.0040858	0.528214	0.0110661	0.00110732	0.0178612	0.107142	0.0016605	0.0158593	0.00834153	0.398391	0.00185978	0.0047987	0.00900937	0.000780944	0.404123	0.582407	0.296974	0.086023	0.0901585	0.150702	0.000266261	0.092507	0.00833495	0.0173332	0.360338	0.403055	0.0011239	0.0725744	0.257489	0.0214697	5.33821e-05	0.000655985	0.28054	0.196853	0.982429	0.0280135	0.000511468	0.0700568	0.0259513	0.703294	0.0178651	NA	0.365366	0.916835	0.00323196
Ornithine	0.956598	0.425628	0.222753	0.194943	0.67072	0.428142	0.301127	0.774051	0.214691	0.353539	0.330913	0.866621	0.676467	0.329328	0.347546	0.109663	0.114298	0.316899	0.400837	0.316776	0.956162	0.629927	0.274314	0.393127	0.494956	0.352394	0.165894	0.790131	0.921791	0.391727	0.434096	0.102376	0.107248	0.290591	0.463106	0.472503	0.204908	0.526123	0.401791	0.974319	0.604891	0.893461	0.420127	0.73609	0.888503	0.365366	NA	0.521514	0.842014
Oxoglutarate	0.635058	0.266791	0.153845	0.71	0.73606	0.254093	0.640062	0.738476	0.852833	0.477293	0.623715	0.867039	0.953707	0.29608	0.948263	0.683612	0.504046	0.969148	0.251859	0.887834	0.49997	0.265708	0.386157	0.1729	0.629412	0.180362	0.791683	0.976556	0.581836	0.31379	0.4207	0.87727	0.432647	0.536209	0.686107	0.959369	0.481002	0.61026	0.0184732	0.359528	0.558858	0.232971	0.475706	0.522366	0.67097	0.916835	0.521514	NA	0.973333
Phe	0.028668	0.458716	0.263927	0.392423	0.0121661	0.284286	0.00399736	0.00207015	0.0422531	0.0483158	0.00396545	0.0139555	0.0353519	0.245691	0.0187092	0.0378272	0.0329725	0.00967249	0.276484	0.488591	0.648681	0.425353	0.0396794	0.0731119	0.00503652	0.355469	0.019236	0.0398149	0.364893	0.570062	0.0348312	0.140548	0.683756	0.0085582	0.0143992	0.000285858	0.226719	0.0787514	0.71345	0.105092	0.00494258	0.136862	0.00304511	0.244682	0.0262562	0.00323196	0.842014	0.973333	NA
Pro	0.01393	0.972849	0.882013	0.379349	0.0135587	0.84628	0.0678626	0.000140652	0.0927717	0.243888	0.0403465	0.0573781	0.0234923	0.758979	0.0196002	0.0919604	0.180479	0.0162672	0.0696012	0.603804	0.443642	0.105657	0.272249	0.466124	0.000305653	0.0882464	0.0614977	0.03734	0.313616	0.17705	0.00457416	0.24305	0.84669	0.119439	0.00239471	0.00514932	0.527721	0.293778	0.351175	0.0285842	0.000706507	0.0286404	0.115829	0.632507	0.00801614	0.00301778	0.886582	0.370032	0.00832444
Putrescine	0.100161	0.418391	0.277368	0.0503454	0.025915	0.293301	0.0127023	0.0128328	0.000833394	0.0439919	0.00533672	0.213453	0.184094	0.186452	0.00345077	0.00233879	0.0419661	0.000922214	0.730106	0.239099	0.401884	0.152328	0.0560627	0.223568	0.000488911	0.0150443	0.00149924	0.282255	0.71749	0.849452	0.00451392	0.0090962	0.583296	0.0263992	0.0128907	0.0150142	0.0826369	0.071083	0.578236	0.121558	0.000339256	0.00312263	0.050412	0.496216	0.200904	0.00405309	0.298667	0.653941	0.0417917
Pyroglutamate	0.0404671	0.557892	0.232499	0.125019	0.00878296	0.361483	0.00591635	0.0117675	0.00718963	0.0694475	0.00122763	0.0364129	0.027965	0.246495	0.00137983	0.000417456	0.00101578	0.000470733	0.696646	0.417656	0.365008	0.127392	0.0485076	0.108229	0.00232401	0.0873146	0.00254991	0.0467247	0.38759	0.678968	0.00351996	0.0246612	0.150555	0.0121822	0.00127433	0.00273745	0.16658	0.159909	0.813133	0.074341	0.0043229	0.115248	0.0174868	0.743857	0.0771836	6.54836e-05	0.143744	0.853943	0.0123183
Pyruvate	0.605419	0.973914	0.685609	0.793684	0.53533	0.921338	0.656218	0.317954	0.541109	0.716757	0.769145	0.808915	0.897811	0.961799	0.604091	0.842491	0.82	0.541036	0.217444	0.550168	0.877395	0.513487	0.869633	0.694942	0.248721	0.150214	0.561518	0.980039	0.819552	0.66805	0.303688	0.601429	0.22029	0.752941	0.521559	0.440483	0.752063	0.541515	0.00122061	0.473455	0.202678	0.0576383	0.830498	0.649242	0.564419	0.563319	0.618113	0.00374227	0.503148
Quinate	0.308611	0.15462	0.0290233	0.0367233	0.0901447	0.0604402	0.00733999	0.161567	0.00019792	0.0127659	0.00501726	0.318803	0.423938	0.0211732	0.015529	0.000105946	0.00400284	0.00638404	0.446577	0.180201	0.511983	0.44014	0.0092322	0.06004	0.0493226	0.111974	0.00111447	0.536469	0.939414	0.480783	0.0730086	0.000526802	0.267039	0.00920461	0.103668	0.0707452	0.0147077	0.0388277	0.740191	0.396722	0.0433956	0.0965476	0.0213353	0.436375	0.622395	0.0369179	0.0932474	0.574746	0.114457
R5P	0.0177985	0.0522557	0.122189	0.468281	0.0871956	0.131251	0.972319	0.294266	0.987505	0.437021	0.841612	0.1132	0.0820526	0.164555	0.24469	0.727318	0.65516	0.368	0.0982482	0.609444	0.118249	0.0157652	0.472668	0.332699	0.28688	0.193055	0.962738	0.0549703	0.0186989	0.00181564	0.0777444	0.924452	0.468634	0.751201	0.0799113	0.498703	0.198195	0.312527	0.703307	0.00946285	0.344392	0.479468	0.886037	0.131558	0.0766535	0.23267	0.82628	0.234665	0.430749
Raffinose	0.91717	0.704888	0.953442	0.812565	0.868876	0.883456	0.721052	0.407322	0.969384	0.641366	0.828246	0.880638	0.95321	0.939449	0.739579	0.668293	0.531539	0.905833	0.206919	0.977222	0.567323	0.667699	0.776346	0.737064	0.605308	0.891626	0.87733	0.949229	0.522803	0.945161	0.987954	0.777168	0.0806017	0.651551	0.992698	0.478998	0.750518	0.399386	0.0461915	0.96395	0.482741	0.4282	0.714442	0.15134	0.523969	0.917119	0.195046	0.172867	0.467884
Salicilate	0.00848611	0.646659	0.425044	0.404405	0.00235667	0.444576	0.0140184	0.00236244	0.036316	0.104913	0.00758544	0.0351947	0.0182135	0.390658	0.00149006	0.0144449	0.0247841	0.00175957	0.272133	0.395061	0.534536	0.210303	0.0903545	0.207031	0.00172093	0.183284	0.0181506	0.0189601	0.191107	0.362088	0.0103737	0.107156	0.432871	0.0393399	0.00235957	0.0035775	0.328987	0.202382	0.969777	0.0603091	0.00681967	0.136973	0.0208689	0.588349	0.0286307	0.000544127	0.512122	0.839782	0.00238944
Ser	0.0904593	0.372827	0.12879	0.204929	0.0394215	0.234262	0.00160975	0.0102056	0.0328444	0.0355379	0.00105179	0.0136978	0.0272327	0.175547	0.0316135	0.0153189	0.00465088	0.0138958	0.542059	0.547587	0.675036	0.43788	0.0191245	0.0176216	0.0139935	0.417638	0.00909396	0.039095	0.529114	0.840871	0.0484082	0.0957647	0.319262	0.00136302	0.016437	0.000131259	0.142552	0.076103	0.885642	0.179954	0.0138391	0.275616	0.00139287	0.330932	0.0482206	0.00252818	0.384541	0.712832	0.000567435
Shikimate	0.05989	0.731969	0.532153	0.264595	0.0101888	0.473481	0.0853898	0.0968971	0.00825095	0.185861	0.0683172	0.280499	0.342117	0.333797	0.00155972	0.00917868	0.0699387	0.00230042	0.884966	0.193732	0.216085	0.0705298	0.205167	0.670284	0.0110214	0.000326042	0.0237615	0.414966	0.32398	0.702919	0.00277702	0.00950776	0.522495	0.170873	0.0290079	0.119165	0.246017	0.269591	0.525802	0.0698338	0.0127336	0.00405302	0.185477	0.976508	0.400942	0.0266251	0.317768	0.493067	0.146603
Spermidine	0.00870873	0.646587	0.398196	0.272418	0.000722457	0.42275	0.00751003	0.00162868	0.00988968	0.0807283	0.0039433	0.0279852	0.0323612	0.325818	0.000265712	0.00477766	0.0151371	9.21444e-05	0.352026	0.346211	0.370004	0.116672	0.0737532	0.224689	3.95746e-05	0.0498673	0.00535186	0.0456534	0.235579	0.450195	0.000573948	0.0398347	0.45037	0.0243041	0.000530979	0.0012666	0.237772	0.147079	0.668259	0.0317679	0.000226604	0.032847	0.0198692	0.609333	0.0405553	4.21686e-05	0.446114	0.751555	0.00198411
Succinate	0.285315	0.0220063	0.0163856	0.749397	0.687586	0.0181937	0.430656	0.456879	0.48599	0.187632	0.733474	0.482047	0.265998	0.0283584	0.997758	0.539524	0.481273	0.922527	0.0806239	0.127293	0.198606	0.0947442	0.14792	0.240857	0.636079	0.574849	0.487506	0.279859	0.646018	0.00389253	0.434267	0.272581	0.91424	0.381121	0.385689	0.883612	0.0849624	0.213563	0.4813	0.117908	0.580954	0.528091	0.345143	0.288389	0.124586	0.688907	0.238593	0.0723658	0.895728
Sucrose	0.120712	0.610509	0.643114	0.77647	0.239213	0.677539	0.452395	0.0720676	0.850381	0.80684	0.437569	0.0569048	0.0803973	0.658478	0.506604	0.862813	0.722992	0.473223	0.0120232	0.670867	0.728381	0.478959	0.80661	0.716914	0.198082	0.811617	0.669583	0.0699297	0.339139	0.118222	0.266401	0.82964	0.72915	0.489202	0.174463	0.104681	0.738744	0.764724	0.275647	0.148766	0.177159	0.476163	0.401158	0.643481	0.0158138	0.216401	0.299504	0.282336	0.0593405
Thr	0.261426	0.0575977	0.0123674	0.0887192	0.0678871	0.0201089	1.82147e-06	0.0448153	0.000358802	0.000249511	0.000459398	0.212325	0.285251	0.00957771	0.0154365	0.000989539	0.00638457	0.00444075	0.966717	0.100904	0.976066	0.745846	7.4227e-05	0.0135148	0.0170663	0.262383	2.06249e-05	0.353412	0.795157	0.53204	0.0926739	0.0033887	0.574041	4.56699e-05	0.087995	0.00771125	0.00510408	0.00325169	0.96293	0.476976	0.0198059	0.128807	0.000109668	0.131478	0.370507	0.01784	0.215402	0.552158	0.0134733
Threitol	0.206975	0.129276	0.0521517	0.05289	0.0437649	0.0575521	0.00108981	0.0478188	5.63106e-09	0.00364068	0.00176028	0.288647	0.349118	0.0260239	0.0046298	0.000153486	0.0130834	0.000940557	0.889501	0.0922392	0.666004	0.438427	0.00440018	0.0795642	0.00704583	0.0650774	1.28743e-05	0.454674	0.796301	0.648819	0.0343352	0.000302034	0.574941	0.00376242	0.0588574	0.021237	0.0103333	0.0123392	0.782906	0.322746	0.00705514	0.0252531	0.00815334	0.267859	0.42922	0.0145068	0.195895	0.878451	0.0399275
Threonate	0.715912	0.00372891	0.00128339	0.356197	0.32562	0.000406864	0.0056433	0.281031	0.0383125	0.000664659	0.0461539	0.565523	0.786754	0.00104949	0.179861	0.0700924	0.0866792	0.119463	0.784958	0.04764	0.385723	0.429719	0.000265008	0.0156881	0.228877	0.866284	0.0230073	0.801361	0.945207	0.184998	0.584199	0.0452123	0.957932	0.00635586	0.550864	0.106754	0.00482742	0.00209651	0.993338	0.827239	0.260267	0.522967	0.0017416	0.0239626	0.868283	0.252052	0.425248	0.234227	0.0800679
Trehalose	0.00911226	0.613684	0.740702	0.545081	0.0125499	0.993088	0.188954	0.133628	0.184897	0.569804	0.0775151	0.00646135	0.0146696	0.815231	0.0232658	0.0449232	0.00985288	0.0339388	0.835855	0.859129	0.0531986	0.0292688	0.439343	0.416268	0.0953478	0.198612	0.175489	0.0127755	0.156026	0.24924	0.0161609	0.254649	0.0155958	0.234404	0.00606835	0.0989811	0.865929	0.856723	0.355297	0.0108722	0.100838	0.411579	0.21156	0.489908	0.0706683	0.013838	0.352688	0.768719	0.0924573
Try	0.282645	0.0839182	0.0111202	0.0430646	0.0875046	0.0328392	0.000114704	0.0596204	0.000520624	0.00127089	0.0001813	0.192389	0.247725	0.0131471	0.0205341	0.000402787	0.00242185	0.00627631	0.776498	0.192991	0.802127	0.644418	0.000412266	0.00719451	0.0258432	0.278252	9.93987e-05	0.32625	0.938576	0.523439	0.0932136	0.00469245	0.368284	7.79997e-05	0.0787529	0.0112264	0.00737724	0.00889646	0.780249	0.447742	0.0248273	0.158077	0.000735706	0.197831	0.36708	0.0161984	0.155439	0.459129	0.024429
Tyr	0.494778	0.0261055	0.00573339	0.0630603	0.162591	0.011498	0.000300415	0.104563	0.000810412	0.000226946	0.00458812	0.410428	0.466102	0.00476327	0.0419315	0.00271794	0.016227	0.0168199	0.79876	0.0533255	0.807252	0.901459	9.38496e-05	0.0194723	0.0418639	0.269918	9.35734e-05	0.574435	0.967553	0.316043	0.162332	0.00163796	0.623293	0.000479695	0.176428	0.025686	0.000765941	0.00242204	0.93674	0.733406	0.0508087	0.172979	0.00188574	0.135131	0.601496	0.0519013	0.105282	0.552847	0.0580313
Uracil	0.0424059	0.368188	0.123177	0.187695	0.00373319	0.17015	0.00131052	0.0257803	0.00122913	0.0272338	0.000923542	0.0487347	0.0958213	0.10365	0.000280205	5.40845e-05	0.000359845	3.23114e-05	0.872135	0.23832	0.413823	0.232703	0.0169364	0.0911138	0.00422634	0.0841318	0.000704128	0.119559	0.339288	0.910044	0.00719146	0.00559622	0.255202	0.00562044	0.008362	0.00570802	0.0909549	0.0784553	0.949734	0.105375	0.00577885	0.0829193	0.00450367	0.538491	0.17126	0.00103143	0.212367	0.795865	0.00744129
Urea	0.147801	0.993317	0.605533	0.162543	0.0769183	0.852452	0.134242	0.108609	0.0751814	0.369127	0.0780588	0.163508	0.074324	0.654623	0.0303757	0.0189035	0.0295357	0.0294569	0.7968	0.564947	0.304263	0.0420786	0.311102	0.473031	0.0371006	0.0354176	0.0525838	0.12045	0.396752	0.59673	0.0105014	0.0757147	0.0719173	0.172436	0.0121684	0.0743345	0.415158	0.569084	0.789476	0.113272	0.0568464	0.216221	0.254759	0.572486	0.198896	0.0151051	0.0279963	0.802026	0.218375
Val	0.994536	0.00314239	0.0178578	0.21825	0.585811	0.00952556	0.0147755	0.174608	0.0780548	0.00175632	0.0775733	0.79923	0.802995	0.0161743	0.361334	0.182557	0.301845	0.232301	0.767002	0.0615663	0.169676	0.36243	0.00346867	0.0295345	0.181123	0.887316	0.0353892	0.900633	0.684234	0.215652	0.666495	0.11867	0.511267	0.0116173	0.615819	0.0769501	0.00463107	0.000541946	0.509743	0.648466	0.204667	0.410094	0.0131656	0.00381217	0.738254	0.302415	0.533283	0.61535	0.106462
I3M	0.118392	0.698639	0.863242	0.272437	0.104286	0.73771	0.118306	0.00220098	0.123367	0.214142	0.0848941	0.370428	0.121518	0.710407	0.0686443	0.167077	0.440625	0.0600272	0.0752793	0.417447	0.871911	0.302465	0.289942	0.53668	0.00424667	0.163604	0.0870417	0.17107	0.651401	0.313128	0.0586263	0.308061	0.751961	0.188473	0.0421157	0.0354014	0.410359	0.229365	0.317821	0.197049	0.01039	0.0382105	0.20179	0.421299	0.0592808	0.0339566	0.896389	0.506797	0.0628754
Is3A7R	0.734207	0.302934	0.629385	0.728324	0.637217	0.498022	0.244298	0.118384	0.53311	0.251471	0.369658	0.874431	0.410496	0.641359	0.516089	0.608143	0.837058	0.477246	0.0677513	0.257943	0.12586	0.645148	0.2962	0.451232	0.220887	0.960989	0.31177	0.422134	0.777456	0.828138	0.700145	0.712747	0.414284	0.303106	0.503281	0.169346	0.406911	0.248662	0.492959	0.87642	0.363631	0.734588	0.252047	0.192683	0.315637	0.366694	0.822557	0.844445	0.229898
Is3G7R	0.673574	0.0328885	0.0790815	0.810828	0.338607	0.0165391	0.0471039	0.303763	0.125515	0.0192705	0.203542	0.671466	0.93794	0.0315037	0.296573	0.296244	0.400835	0.226009	0.714482	0.0385428	0.338901	0.393621	0.0271443	0.195126	0.256066	0.740004	0.108866	0.951122	0.737171	0.350997	0.621706	0.138916	0.27381	0.0701534	0.726771	0.183119	0.0523522	0.00985662	0.206857	0.905291	0.263177	0.301539	0.0297362	0.0126017	0.891505	0.441409	0.890376	0.937075	0.0940672
Is3R7R	0.994814	0.376007	0.423337	0.0448434	0.643947	0.424071	0.312356	0.454348	0.0828695	0.237318	0.314833	0.797879	0.905534	0.297897	0.334132	0.174543	0.500464	0.252672	0.669522	0.23226	0.804068	0.486844	0.312448	0.662516	0.207742	0.0480339	0.121148	0.659334	0.51769	0.458893	0.261604	0.0661947	0.983513	0.322526	0.477431	0.443536	0.106096	0.208804	0.361321	0.813787	0.177715	0.0465364	0.553106	0.675149	0.889446	0.390512	0.203462	0.35324	0.765079
K3A7R	0.319757	0.991506	0.431215	0.748909	0.194406	0.5446	0.473139	0.89142	0.416175	0.697182	0.532518	0.208106	0.727456	0.441578	0.256195	0.242996	0.0709506	0.302904	0.29594	0.711486	0.254454	0.501809	0.51819	0.679287	0.801531	0.478253	0.504354	0.621782	0.161672	0.825365	0.383716	0.240444	0.103121	0.534347	0.505454	0.726672	0.768775	0.922759	0.438241	0.37223	0.779968	0.946427	0.408332	0.539459	0.945914	0.49973	0.396272	0.590445	0.541866
K3G7G	0.0296065	0.6551	0.281278	0.123902	0.00688095	0.428149	0.0102134	0.0126187	0.00886114	0.093588	0.00165752	0.0293523	0.0236284	0.291737	0.00121965	0.000561343	0.0011893	0.000479526	0.718024	0.498812	0.270252	0.0884714	0.0686406	0.130293	0.00251047	0.0735476	0.0045094	0.0411158	0.386714	0.605003	0.00199354	0.030382	0.127398	0.0186096	0.00063501	0.0041786	0.207649	0.19899	0.787553	0.0496601	0.00373887	0.100642	0.0266186	0.825615	0.068089	4.31277e-05	0.167467	0.899977	0.0148331
K3G7R	0.0234529	0.898018	0.609051	0.209531	0.00540092	0.684363	0.0520425	0.0172228	0.0190918	0.21131	0.0253874	0.0947574	0.0538239	0.524171	0.000827308	0.00565719	0.0282115	0.00107048	0.505063	0.386133	0.246497	0.0313388	0.201126	0.468629	0.00120993	0.00791004	0.0163281	0.0832066	0.255179	0.406562	0.000136782	0.0381631	0.265217	0.103486	0.000806957	0.0227271	0.344256	0.344028	0.800947	0.0304614	0.00357876	0.0346372	0.123746	0.910438	0.0960365	0.00103426	0.199191	0.633114	0.0562465
K3GG	0.163536	0.123219	0.0232123	0.111435	0.0360042	0.0447402	3.3249e-05	0.0421985	0.000696756	0.00262185	0.000204019	0.122754	0.184344	0.0229609	0.00690356	0.000211957	0.000966297	0.00184429	0.947896	0.166288	0.761593	0.570327	0.000860382	0.0168769	0.0156516	0.24211	0.000110158	0.227108	0.638583	0.690018	0.0590061	0.00478659	0.362037	0.00022894	0.0486119	0.0066697	0.0193342	0.016259	0.833733	0.332401	0.0188752	0.156766	0.000228021	0.244279	0.287618	0.00809034	0.188663	0.486238	0.0101143
K3GR7R	0.323536	0.902177	0.371211	0.688584	0.154431	0.588125	0.256005	0.691945	0.205364	0.50412	0.285742	0.188658	0.384221	0.442973	0.123557	0.0711301	0.0163986	0.137033	0.506796	0.50709	0.357709	0.255199	0.349023	0.528265	0.391478	0.194223	0.196046	0.380733	0.195298	0.862406	0.144161	0.0884613	0.0267517	0.2981	0.202076	0.352119	0.500204	0.758252	0.482325	0.320872	0.436943	0.745896	0.296374	0.441182	0.756335	0.194039	0.0296413	0.770274	0.435441
K3R7R	0.0289401	0.301903	0.571117	0.49426	0.0599756	0.40301	0.423805	0.0587482	0.367968	0.93762	0.228283	0.0621544	0.00830001	0.550255	0.0800048	0.186617	0.196195	0.100381	0.218751	0.784293	0.120904	0.00199794	0.886688	0.951595	0.0465489	0.0690551	0.301074	0.0153909	0.21255	0.0536151	0.00674621	0.497952	0.157423	0.51953	0.00294469	0.107662	0.816794	0.858152	0.982759	0.00893362	0.0624991	0.23285	0.590246	0.308415	0.0206552	0.0217758	0.403911	0.386276	0.206781
M1OI3M	0.240921	0.354569	0.420048	0.112857	0.136297	0.363395	0.0312799	0.0045325	0.0354201	0.057327	0.0329791	0.323986	0.234645	0.306439	0.0821938	0.0942071	0.279985	0.0434627	0.245655	0.29439	0.91566	0.442359	0.0924898	0.245952	0.00299326	0.127225	0.0218367	0.349586	0.957031	0.801781	0.0571616	0.118633	0.69969	0.0441464	0.0673959	0.0108652	0.121867	0.0458898	0.171478	0.293477	0.00211825	0.0107718	0.0737589	0.182119	0.134585	0.0331288	0.760493	0.368322	0.0326257
M3SOP	0.453865	0.270447	0.0397808	0.309351	0.178092	0.123881	0.036152	0.434999	0.0510578	0.0869214	0.0638478	0.184895	0.40079	0.071413	0.0998658	0.0170709	0.00160162	0.0723642	0.441043	0.290108	0.718863	0.636029	0.0389721	0.0806579	0.245876	0.360624	0.0362491	0.435326	0.533751	0.41212	0.197393	0.021593	0.0976248	0.0332438	0.217282	0.125381	0.0924703	0.182186	0.513342	0.561354	0.258026	0.625675	0.0387896	0.762161	0.719862	0.118195	0.0334042	0.45453	0.17633
M4OI3M	0.253063	0.832819	0.61913	0.727102	0.461155	0.749273	0.571052	0.0516047	0.791109	0.710816	0.415528	0.406352	0.189706	0.70608	0.594415	0.924634	0.862393	0.558553	0.0271226	0.684839	0.88957	0.64287	0.840274	0.721937	0.194976	0.932293	0.694587	0.208821	0.997609	0.137702	0.45724	0.71285	0.387942	0.605685	0.287173	0.219319	0.892227	0.620404	0.388779	0.323643	0.179805	0.299183	0.576127	0.36074	0.0436107	0.310363	0.165892	0.534183	0.169736
M4SOB	0.218007	0.510705	0.0978673	0.490992	0.104802	0.242644	0.0565999	0.363076	0.115148	0.16954	0.0561598	0.0495868	0.186558	0.169002	0.0909784	0.0324911	0.000688028	0.0777994	0.575735	0.639405	0.468233	0.528365	0.0829693	0.0711439	0.271819	0.581508	0.0891982	0.173473	0.379166	0.791736	0.192258	0.103805	0.0418779	0.0523239	0.144464	0.114082	0.274488	0.33032	0.259011	0.330947	0.275779	0.799058	0.0389245	0.867192	0.421147	0.0860926	0.161716	0.269766	0.100546
M4TB	0.123951	0.483106	0.117391	0.0697627	0.0599616	0.296978	0.00964667	0.0469407	0.0219104	0.0683796	0.00102271	0.0292634	0.038666	0.181528	0.0286254	0.00319536	0.000294604	0.0134971	0.932596	0.729274	0.348323	0.249054	0.0379998	0.0206894	0.0336669	0.308038	0.0107698	0.0647599	0.740691	0.941638	0.0408904	0.0614714	0.0696025	0.00597282	0.0151669	0.00793758	0.14794	0.152499	0.436642	0.15735	0.027765	0.289299	0.0147763	0.637303	0.11268	0.00355597	0.159949	0.526055	0.0233091
M5SOP	0.136301	0.436784	0.0856145	0.12165	0.0533143	0.232981	0.0097759	0.0918688	0.0204467	0.0658989	0.00285702	0.035158	0.0708982	0.136811	0.024687	0.00215995	8.1015e-06	0.013001	0.785503	0.601924	0.373492	0.296661	0.0317842	0.0268345	0.0550712	0.303668	0.0113566	0.0960721	0.607788	0.931505	0.0512712	0.0396015	0.0546762	0.00753485	0.0275425	0.0172545	0.134823	0.159001	0.400167	0.190361	0.0511478	0.351606	0.0128184	0.687452	0.193248	0.0081893	0.11809	0.450162	0.0328224
M6SOH	0.0853701	0.358271	0.436029	0.793934	0.0861612	0.460772	0.586388	0.173203	0.378348	0.993237	0.511913	0.266476	0.203834	0.587414	0.116122	0.319144	0.465707	0.148609	0.221091	0.729752	0.2091	0.011035	0.967311	0.53493	0.0774546	0.00518948	0.381115	0.245874	0.144032	0.140018	0.0128656	0.376214	0.63359	0.77934	0.0491714	0.274773	0.866338	0.899011	0.248573	0.0351919	0.0947052	0.0787419	0.827986	0.339134	0.193909	0.120762	0.567538	0.0440515	0.391112
M7SOH	0.30518	0.826796	0.505516	0.485623	0.377285	0.705986	0.612668	0.0740197	0.476131	0.71674	0.491409	0.799104	0.401739	0.727949	0.354203	0.648026	0.849484	0.352228	0.0710252	0.745353	0.767468	0.295389	0.909607	0.78359	0.0905394	0.188647	0.473435	0.500495	0.899721	0.209663	0.201474	0.756454	0.377119	0.74902	0.224785	0.313921	0.89316	0.634651	0.118159	0.286387	0.0995925	0.0450615	0.819531	0.703874	0.191047	0.276917	0.61997	0.136349	0.394043
M7TH	0.0353652	0.459335	0.234885	0.144007	0.009769	0.304349	0.00152329	0.000635372	0.00875963	0.0358803	0.000332484	0.0239563	0.0266631	0.221545	0.0048689	0.00542371	0.0109113	0.00116753	0.408414	0.432169	0.496222	0.224491	0.0301193	0.0707572	0.000218927	0.142675	0.00243026	0.0461494	0.481791	0.634604	0.00626956	0.0505821	0.453128	0.00373925	0.00216305	1.39995e-05	0.142038	0.0701817	0.77864	0.0779654	0.000208647	0.0595044	0.00503722	0.377814	0.0320401	5.70288e-05	0.44256	0.916182	0.00034939
M8SOO	0.132825	0.630602	0.687439	0.96912	0.128195	0.986963	0.385157	0.550397	0.514892	0.824415	0.318324	0.0274016	0.0961638	0.878961	0.19713	0.201026	0.02937	0.233396	0.909806	0.821051	0.224384	0.207185	0.594961	0.496816	0.472922	0.570947	0.439576	0.0674604	0.109596	0.536166	0.186343	0.452078	0.00749836	0.409764	0.132038	0.30019	0.955795	0.867609	0.221339	0.148806	0.511769	0.875872	0.341422	0.349577	0.289792	0.163369	0.244978	0.556917	0.279896
M8TO	0.0122977	0.672205	0.309773	0.17692	0.00623805	0.42472	0.0091494	0.00261945	0.0227547	0.0852741	0.000598655	0.00775212	0.0118783	0.311477	0.00560533	0.00858242	0.0078481	0.00247422	0.526084	0.73609	0.259008	0.154731	0.0681891	0.0758373	0.0029043	0.21176	0.0144948	0.0196155	0.4737	0.462166	0.00828431	0.106051	0.275053	0.0135194	0.00123339	0.00123089	0.272964	0.157248	0.859298	0.0341617	0.00178648	0.0973581	0.0134464	0.522218	0.018926	0.000109599	0.59125	0.858703	0.000908947
Polyamine03	0.0485085	0.37318	0.189281	0.0893673	0.00948189	0.237358	0.00113154	0.00197711	0.00147067	0.0230604	0.000161246	0.0692379	0.0564536	0.1599	0.00112076	0.000693397	0.00837347	0.000116356	0.564961	0.290138	0.500114	0.211957	0.0213165	0.0857675	8.35774e-05	0.0812736	0.000336387	0.0916372	0.532089	0.753296	0.0048609	0.01743	0.42771	0.0042206	0.0030805	0.000611621	0.0878429	0.0552016	0.837925	0.102447	0.000210991	0.0355739	0.00687092	0.404051	0.0782579	9.01833e-05	0.298979	0.996955	0.00366371
Polyamine06	0.0494825	0.394175	0.219691	0.087029	0.010089	0.263082	0.00187256	0.0016512	0.00163749	0.0273463	0.000380627	0.0814145	0.0599113	0.180587	0.00115731	0.00100248	0.0127047	0.000140168	0.529327	0.281282	0.499853	0.194012	0.0272474	0.108015	2.96554e-05	0.0653743	0.000439438	0.0987742	0.534314	0.724168	0.00388143	0.0181452	0.461774	0.00639193	0.00287183	0.000827665	0.0941044	0.060377	0.774154	0.0990124	0.000118723	0.027154	0.0105155	0.422531	0.0783811	0.000113604	0.301954	0.926518	0.00511682
Polyamine07	0.295627	0.140778	0.172271	0.65193	0.0921844	0.0541119	0.0413888	0.20272	0.0297541	0.031468	0.130362	0.506393	0.933312	0.0522323	0.0728146	0.115928	0.254961	0.0551333	0.813813	0.037158	0.973966	0.967992	0.0483055	0.378351	0.0921097	0.182584	0.0506147	0.951542	0.517896	0.620182	0.205295	0.0341051	0.454709	0.0876747	0.376714	0.159962	0.0727533	0.0244555	0.140008	0.532873	0.0825938	0.036993	0.0480437	0.106572	0.77853	0.227839	0.963109	0.667819	0.0775822
Q3A7R	0.568633	0.562158	0.579904	0.946548	0.570759	0.552185	0.763414	0.421093	0.818741	0.945131	0.838821	0.369608	0.491153	0.636448	0.747236	0.895232	0.872038	0.676053	0.237146	0.955375	0.653779	0.310818	0.932106	0.780656	0.380034	0.255267	0.721372	0.577311	0.563855	0.516887	0.268639	0.806531	0.85543	0.782788	0.389571	0.372698	0.900804	0.961565	0.0797055	0.338467	0.322802	0.341027	0.895918	0.786379	0.358028	0.489695	0.979133	0.00943698	0.510636
Q3G7G	0.839481	0.896062	0.591149	0.534194	0.900872	0.922299	0.678935	0.822505	0.931855	0.935705	0.492536	0.359939	0.190574	0.991777	0.810217	0.503617	0.209225	0.79527	0.687234	0.479506	0.780417	0.688817	0.724592	0.282403	0.947461	0.613125	0.728809	0.191013	0.945017	0.9202	0.829214	0.95882	0.0103781	0.54764	0.491833	0.561919	0.980921	0.80044	0.00938269	0.830985	0.973574	0.279745	0.625239	0.518246	0.486705	0.478564	0.122991	0.110895	0.764956
Q3G7R	0.0376147	0.891174	0.640142	0.22757	0.00924746	0.697716	0.056375	0.0199641	0.0220606	0.216645	0.0380721	0.104628	0.0787826	0.535225	0.0029456	0.0115221	0.0443746	0.00258166	0.45014	0.350395	0.282355	0.0358134	0.212742	0.52237	0.00124028	0.00355691	0.0181354	0.121686	0.263523	0.453854	0.000120905	0.0363452	0.367702	0.107977	0.00209423	0.0215719	0.330024	0.321024	0.554035	0.0369562	0.00276335	0.0220915	0.137261	0.945439	0.112094	0.00257426	0.219418	0.409	0.0600223
Q3GG	0.133281	0.144013	0.0328929	0.103778	0.029658	0.0575827	8.3336e-06	0.0234966	0.000759645	0.00267494	3.86974e-05	0.0932904	0.146263	0.0311636	0.006564	0.000416408	0.00161308	0.00142904	0.935008	0.205711	0.719244	0.529303	0.00110796	0.0151383	0.00887159	0.237269	0.00010125	0.188096	0.655793	0.78051	0.046427	0.00798441	0.408684	9.4367e-05	0.0350953	0.00272633	0.0240898	0.0142723	0.921973	0.278185	0.00951135	0.122675	0.000120915	0.2159	0.214086	0.00461593	0.257656	0.574505	0.00434155
Q3GR7R	0.721138	0.0139879	0.0110723	0.324791	0.308308	0.00239425	0.0144358	0.318366	0.023168	0.00239192	0.0789954	0.612248	0.940465	0.00172911	0.195978	0.0960099	0.161022	0.118523	0.726689	0.0461311	0.64645	0.607231	0.00360096	0.0730577	0.196151	0.477148	0.027622	0.869522	0.94663	0.164275	0.44471	0.0231121	0.645385	0.016434	0.587438	0.142453	0.0044602	0.00100482	0.40303	0.996166	0.163598	0.172198	0.0127462	0.0246851	0.992756	0.307957	0.664423	0.855926	0.106505
Q3R7R	0.0837209	0.976466	0.849991	0.477073	0.102831	0.996205	0.203234	0.00319988	0.239281	0.372724	0.158754	0.275789	0.10412	0.975238	0.113363	0.307699	0.585753	0.105491	0.0222829	0.608218	0.758955	0.251067	0.469212	0.725653	0.0092907	0.183302	0.183818	0.138463	0.518909	0.169226	0.0593127	0.492674	0.631438	0.297656	0.0460542	0.0464581	0.662966	0.36567	0.181864	0.127016	0.0146467	0.042619	0.294482	0.51272	0.0311277	0.0519522	0.785331	0.274076	0.0602222
SinG	0.0727133	0.572158	0.992444	0.466426	0.151771	0.853856	0.464066	0.324822	0.909195	0.909443	0.424418	0.0126925	0.0528402	0.839667	0.370086	0.602908	0.231923	0.422132	0.31701	0.597883	0.520117	0.524778	0.733339	0.527909	0.495145	0.823578	0.741693	0.0184461	0.0812617	0.201076	0.383445	0.934819	0.306971	0.508814	0.202303	0.239899	0.617492	0.892756	0.527395	0.165419	0.538101	0.749308	0.311946	0.842246	0.0770074	0.239255	0.790268	0.607677	0.107121
SinM	0.00656382	0.497594	0.829675	0.340947	0.0275045	0.65516	0.213288	0.00604579	0.236851	0.605322	0.0684061	0.0155638	0.000548699	0.812963	0.0466608	0.125795	0.13416	0.0490955	0.175477	0.701358	0.115705	0.01271	0.579189	0.523433	0.0129406	0.156403	0.185933	0.00221351	0.354854	0.0521677	0.00544388	0.4853	0.245229	0.258615	0.00021528	0.0267467	0.970501	0.767139	0.966235	0.00339246	0.0131182	0.145846	0.291991	0.758691	0.000737952	0.0033177	0.746566	0.596082	0.0456186
Apo10..1	0.805253	0.129007	0.291837	0.616751	0.572467	0.226748	0.0891328	0.114404	0.330048	0.0899433	0.234527	0.661063	0.478321	0.30693	0.471155	0.445155	0.560455	0.371738	0.147318	0.153419	0.114438	0.537624	0.102798	0.21516	0.177374	0.943721	0.155541	0.515696	0.815167	0.761945	0.613438	0.423241	0.422382	0.103001	0.497637	0.0728856	0.166635	0.0752387	0.307917	0.839999	0.257811	0.618085	0.0854725	0.0762577	0.378496	0.305188	0.691052	0.985897	0.113484
Apo11.1	0.924972	0.0655299	0.281048	0.522613	0.681331	0.136525	0.123184	0.145896	0.283003	0.0595828	0.273305	0.996625	0.860318	0.20512	0.54563	0.547148	0.863682	0.427375	0.237458	0.120424	0.124519	0.38052	0.104239	0.265316	0.2085	0.932387	0.188161	0.92821	0.79613	0.619412	0.769669	0.429895	0.107459	0.142815	0.725	0.161302	0.111036	0.0268474	0.142673	0.716724	0.247116	0.332365	0.12343	0.00718408	0.592386	0.470084	0.815754	0.881883	0.166547
Apo12..1	0.365509	0.116132	0.180187	0.416438	0.188657	0.134424	0.0106561	0.0210768	0.0872345	0.0210083	0.0476483	0.349213	0.25377	0.1653	0.125118	0.130533	0.216502	0.0841871	0.188065	0.106348	0.367975	0.900804	0.0250147	0.111917	0.0320839	0.575574	0.0278716	0.283419	0.610502	0.920658	0.247211	0.163059	0.687973	0.0205915	0.181742	0.0103121	0.0855453	0.025421	0.409328	0.706532	0.0618584	0.292061	0.0118964	0.0737636	0.205759	0.0749617	0.594868	0.909565	0.0166318
Apo13.1	0.533088	0.0640813	0.131966	0.299906	0.307767	0.0958309	0.0126476	0.03053	0.0909996	0.0125903	0.0498867	0.487736	0.347438	0.123153	0.194553	0.159183	0.281698	0.126763	0.255616	0.11324	0.281664	0.732907	0.0184754	0.0758761	0.0500668	0.694954	0.0310775	0.403979	0.902956	0.744939	0.356719	0.182382	0.5797	0.0176915	0.267707	0.0172472	0.0517887	0.0116661	0.425918	0.895585	0.0797615	0.30432	0.0141888	0.0309033	0.275006	0.114812	0.62888	0.833628	0.0305292
Apo14..1	0.434667	0.176468	0.242246	0.441515	0.256104	0.219296	0.02193	0.0279988	0.1453	0.0466842	0.0753778	0.308847	0.224609	0.251999	0.200884	0.193134	0.25298	0.136864	0.146442	0.177565	0.362509	0.937175	0.0489251	0.130319	0.0468135	0.613197	0.049291	0.262226	0.632596	0.951456	0.264092	0.231419	0.724338	0.0300964	0.193073	0.00988535	0.128425	0.0490157	0.353313	0.715253	0.0774079	0.363745	0.0245663	0.113026	0.177373	0.0910829	0.567666	0.900636	0.0238896
Apo15.1	0.354118	0.281324	0.3272	0.397708	0.216689	0.315114	0.0264769	0.0172055	0.141452	0.0677213	0.0702372	0.214643	0.179737	0.324023	0.194283	0.19901	0.253165	0.124521	0.123556	0.279374	0.567549	0.849391	0.0728941	0.155606	0.0306049	0.478925	0.053013	0.228249	0.649754	0.917867	0.17859	0.242566	0.740991	0.0326024	0.137846	0.00539396	0.168126	0.0628521	0.245943	0.527575	0.0412035	0.242223	0.0338796	0.148614	0.118792	0.068237	0.672536	0.609909	0.0165581
Apo8..1	0.243003	0.130781	0.0748812	0.257786	0.0967559	0.0986499	0.000512554	0.0158844	0.0312103	0.00843694	0.00604037	0.122639	0.123466	0.0921898	0.0562721	0.0312795	0.0337978	0.028016	0.41645	0.187959	0.705644	0.846651	0.00497901	0.0243997	0.0186476	0.492215	0.00519044	0.149892	0.577929	0.855043	0.128878	0.0723635	0.742213	0.0010325	0.0771733	0.000787134	0.053202	0.0197813	0.770604	0.485603	0.0306577	0.301529	0.000496109	0.133125	0.144744	0.0186521	0.348074	0.711393	0.00292928
Apo9.1	0.404205	0.124757	0.221602	0.184593	0.242177	0.172854	0.0158554	0.00843515	0.0655605	0.0197474	0.0329718	0.467463	0.256987	0.189292	0.135371	0.125306	0.29809	0.08417	0.203708	0.164926	0.466321	0.979768	0.0338415	0.109721	0.0173782	0.492963	0.0236634	0.331368	0.96984	0.973467	0.226787	0.176944	0.611315	0.0236913	0.160501	0.0114645	0.0705702	0.0185168	0.393054	0.678516	0.0311119	0.153178	0.0267316	0.055373	0.17932	0.0652051	0.666819	0.995989	0.028368
OH.Apo10..1	0.561371	0.451679	0.749044	0.495206	0.668353	0.686026	0.74604	0.869421	0.682392	0.726882	0.854438	0.909362	0.956818	0.895526	0.636685	0.648938	0.789424	0.690398	0.236944	0.468208	0.0220538	0.197783	0.686091	0.735962	0.924887	0.356954	0.982371	0.887937	0.701027	0.702643	0.552463	0.761159	0.416428	0.744513	0.696994	0.660278	0.79538	0.674819	0.535156	0.327653	0.746006	0.348995	0.629518	0.427517	0.900864	0.84049	0.858572	0.898156	0.723976
OH.Apo11.3	0.882483	0.0762218	0.278784	0.298822	0.606748	0.16295	0.0894448	0.0938637	0.175895	0.0471312	0.195239	0.9763	0.743663	0.206249	0.418441	0.378888	0.724006	0.305609	0.256036	0.100166	0.193686	0.611957	0.0879424	0.261284	0.114502	0.629992	0.103843	0.865701	0.756462	0.636438	0.547801	0.283989	0.200224	0.105538	0.536798	0.106228	0.0730775	0.0226312	0.134679	0.842138	0.144435	0.205133	0.120985	0.0253547	0.529879	0.326375	0.859075	0.721327	0.166264
OH.Apo12..1	0.559135	0.450957	0.652346	0.934646	0.503537	0.590397	0.191396	0.0891571	0.604107	0.287644	0.334982	0.393822	0.239252	0.713425	0.545139	0.6565	0.659151	0.471928	0.0285696	0.451612	0.232236	0.759244	0.291246	0.355491	0.203786	0.9254	0.331332	0.236495	0.550709	0.715906	0.561773	0.782618	0.519507	0.216493	0.384474	0.0721817	0.519357	0.272191	0.347459	0.857357	0.288808	0.785634	0.165389	0.215366	0.152322	0.283329	0.985372	0.836458	0.0908082
OH.Apo13.1	0.414221	0.269991	0.426615	0.352846	0.341046	0.374503	0.0599812	0.0102704	0.230485	0.0886183	0.0875567	0.393021	0.175575	0.427576	0.279314	0.313009	0.471836	0.204561	0.0686763	0.382724	0.408986	0.963996	0.114953	0.160238	0.0465563	0.778944	0.105745	0.218367	0.917935	0.757696	0.333284	0.466706	0.545132	0.0693337	0.196503	0.0175487	0.230811	0.0789908	0.398412	0.677467	0.071034	0.319165	0.0667418	0.0816028	0.0927896	0.106218	0.942621	0.934653	0.033167
OH.Apo14..1	0.434618	0.288139	0.722269	0.595462	0.510952	0.535192	0.776732	0.822235	0.688244	0.597786	0.835371	0.636186	0.758039	0.766279	0.493454	0.484374	0.46631	0.577715	0.213532	0.455919	0.00635496	0.0712018	0.647585	0.699159	0.903319	0.253589	0.956245	0.799264	0.865259	0.60027	0.37603	0.647786	0.0768363	0.757995	0.489109	0.74558	0.673673	0.447981	0.285681	0.212582	0.789321	0.558222	0.648393	0.118877	0.999167	0.666727	0.596514	0.987157	0.729617
OH.Apo15.1	0.364426	0.350889	0.849256	0.551373	0.415235	0.620423	0.932391	0.933906	0.58999	0.710055	0.688882	0.542825	0.6017	0.853027	0.374094	0.351646	0.31672	0.457211	0.232249	0.540827	0.012063	0.0668102	0.788812	0.841827	0.79709	0.257918	0.809324	0.629608	0.747099	0.593411	0.316653	0.549399	0.0313129	0.90228	0.381924	0.887869	0.760884	0.504386	0.176805	0.198653	0.729807	0.622945	0.806669	0.11986	0.899007	0.525715	0.414671	0.793384	0.85131
OH.Apo8..1	0.368942	0.202011	0.194751	0.53631	0.180774	0.204323	0.0164791	0.0525235	0.125327	0.0537371	0.0711247	0.226831	0.191159	0.226145	0.135714	0.121376	0.121716	0.0969832	0.242267	0.141266	0.43802	0.961683	0.0412348	0.131849	0.0569839	0.54499	0.0377691	0.206862	0.39426	0.912369	0.2129	0.154524	0.925985	0.0268334	0.157062	0.0112826	0.135656	0.0796133	0.555078	0.653137	0.104194	0.488311	0.0171912	0.241389	0.213652	0.0713078	0.318133	0.927176	0.0262655
OH.Apo9.1	0.663528	0.110681	0.0283706	0.599903	0.845091	0.0478287	0.347417	0.564858	0.25631	0.216576	0.529721	0.832666	0.470768	0.036445	0.560619	0.229317	0.179647	0.526932	0.028241	0.158996	0.76692	0.53292	0.155202	0.304064	0.911807	0.833868	0.314522	0.473963	0.968259	0.0341618	0.951446	0.092551	0.397095	0.333391	0.794784	0.981639	0.104762	0.304476	0.368869	0.49448	0.88136	0.869317	0.321723	0.687222	0.207761	0.942314	0.0896659	0.150398	0.99043
ABA	0.107448	0.276016	0.803533	0.273127	0.178941	0.462384	0.611546	0.30609	0.410104	0.941327	0.25821	0.0922878	0.0565796	0.708467	0.187574	0.185292	0.131584	0.203988	0.925774	0.361553	0.00701855	0.00299779	0.961043	0.740961	0.24431	0.169263	0.447226	0.0859349	0.638971	0.216958	0.0528334	0.531601	0.0109744	0.599854	0.036381	0.335128	0.824459	0.7163	0.329689	0.0245654	0.20157	0.39345	0.760389	0.200332	0.143921	0.0900926	0.35782	0.833308	0.47229
GA12	0.438083	0.261508	0.0310957	0.467891	0.179719	0.0906543	0.0505728	0.562848	0.0751265	0.097204	0.0872741	0.180207	0.507543	0.0534639	0.124093	0.0322587	0.0028974	0.0989954	0.33297	0.330931	0.681394	0.788908	0.0433626	0.0788515	0.360985	0.515982	0.0688968	0.502877	0.502153	0.37804	0.29198	0.037635	0.122387	0.0475956	0.314033	0.195096	0.119705	0.195488	0.42661	0.596792	0.358245	0.729633	0.0379093	0.685292	0.8299	0.184376	0.110839	0.311282	0.182714
GA15	0.267093	0.146346	0.174686	0.145381	0.0815343	0.0900436	0.0269777	0.0841708	0.00199463	0.0193125	0.0378328	0.683611	0.657277	0.0663369	0.0151873	0.0165996	0.163686	0.0105113	0.926321	0.0389307	0.860883	0.579019	0.0385966	0.317967	0.0192546	0.0609872	0.00729428	0.76262	0.810608	0.756258	0.0904803	0.00755884	0.859213	0.0645927	0.164024	0.115172	0.0339738	0.0274428	0.462213	0.450172	0.025581	0.00889268	0.0667027	0.22502	0.633698	0.0803929	0.476326	0.955603	0.126337
GA19	0.0480735	0.684962	0.810929	0.207489	0.0475479	0.957264	0.271383	0.154084	0.119519	0.569523	0.0917431	0.136921	0.0681423	0.815025	0.0243403	0.0314296	0.0459699	0.0354398	0.945738	0.993433	0.048605	0.0130053	0.512638	0.572205	0.0793122	0.074015	0.148576	0.0926129	0.456546	0.326965	0.0174809	0.182644	0.0340321	0.332468	0.0127816	0.197667	0.715401	0.830727	0.374708	0.0328468	0.0871614	0.203833	0.395312	0.445691	0.176796	0.0253213	0.218421	0.848009	0.275369
GA24	0.129324	0.200759	0.0637698	0.179497	0.0295098	0.106613	7.1726e-05	0.0190252	0.00529965	0.00927768	0.000842582	0.064059	0.0951554	0.0727086	0.00993681	0.00215816	0.00210573	0.00310693	0.689624	0.200353	0.841661	0.499321	0.00401474	0.0293875	0.00788534	0.237233	0.000501248	0.122929	0.464779	0.89064	0.038165	0.0159103	0.38997	0.000428733	0.0259	0.000737665	0.0481034	0.0319438	0.963266	0.268551	0.0122815	0.186509	0.000357092	0.30078	0.156164	0.00344358	0.194033	0.719449	0.00308005
GA3	0.712712	0.116446	0.109157	0.176231	0.276907	0.0937916	0.0750478	0.395999	0.0157158	0.0569026	0.144409	0.997355	0.91959	0.0669513	0.0722986	0.0227711	0.122225	0.0615958	0.628894	0.010198	0.814576	0.728222	0.0615392	0.40055	0.139727	0.0815772	0.0189122	0.962826	0.763891	0.337545	0.214812	0.002352	0.678419	0.122954	0.355414	0.28014	0.0258294	0.0983777	0.798645	0.890233	0.205228	0.184444	0.155576	0.587814	0.853169	0.215283	0.0255662	0.828834	0.45221
GA4	0.320597	0.0945521	0.0405564	0.204527	0.0784172	0.027312	0.0162888	0.24674	0.00125456	0.0132755	0.0322345	0.570005	0.705089	0.0144881	0.0117657	0.00252566	0.0293613	0.00944863	0.54148	0.0302458	0.825758	0.699334	0.0130288	0.178894	0.0806404	0.129999	0.00521094	0.757911	0.640382	0.452039	0.141282	0.000513592	0.584393	0.0390903	0.218683	0.165177	0.0187637	0.0393209	0.943868	0.566262	0.103998	0.117169	0.0313364	0.357429	0.892008	0.100967	0.172746	0.483007	0.16255
GA7	0.689557	0.0442875	0.106722	0.306278	0.270291	0.0324603	0.0658877	0.333588	0.0168722	0.023405	0.165518	0.835298	0.828715	0.0324694	0.0872814	0.0646097	0.29601	0.0748713	0.851861	0.000684736	0.583514	0.915317	0.0422134	0.429973	0.132712	0.148158	0.0280334	0.750231	0.826287	0.331352	0.32813	0.00835609	0.637118	0.129011	0.516741	0.309229	0.0163238	0.0285148	0.407788	0.991844	0.185387	0.0920929	0.117274	0.197144	0.800969	0.310706	0.306711	0.895896	0.345581
GA9	0.213463	0.265968	0.0370851	0.299656	0.0552009	0.0902324	0.0105475	0.248981	0.0149392	0.0440962	0.0186949	0.0986884	0.293981	0.0471525	0.0257545	0.00322203	7.62541e-05	0.0165741	0.552347	0.261774	0.53915	0.516655	0.017895	0.0611835	0.118144	0.266485	0.0128963	0.311755	0.427477	0.584162	0.0980493	0.00916371	0.134011	0.0136092	0.111472	0.0644207	0.0788301	0.115039	0.588025	0.339059	0.119798	0.375705	0.0107727	0.613754	0.526619	0.0474361	0.110023	0.455482	0.065017
JA	0.341683	0.0958042	0.0983939	0.039682	0.117531	0.0775167	0.00475013	0.02985	0.00059314	0.00427686	0.00834608	0.519074	0.435157	0.0499238	0.0247837	0.00840909	0.0985945	0.00957596	0.802134	0.0678771	0.998924	0.593152	0.0104642	0.122042	0.00586977	0.0906423	0.000491473	0.580089	0.971667	0.667276	0.0728169	0.00637056	0.992415	0.0107088	0.103869	0.0257781	0.00944899	0.00664384	0.478003	0.489252	0.00742651	0.0154275	0.0233846	0.149687	0.427161	0.0340581	0.301063	0.913617	0.0625628
[truncated: 80 more columns]
