# Supplementary material for: High-energy-level metabolism and transport occur at the transition from closed to open flowers
Source: Plant Physiol. 2022 May 28;190(1):319–39. doi: 10.1093/plphys/kiac253 (PMC9434183; doi:10.1093/plphys/kiac253)
Supplement: kiac253_Supplementary_Data [file kiac253_supplementary_data.zip › Supplemental_Dataset_S3.xlsx]

## Sheet: Title page
Article title:
High-energy-level metabolism and transport occur at the transition from closed to open flowers
Authors:
Monica Borghi, Leonardo Perez de Souza, Takayuki Tohge, Jianing Mi, Giovanni Melandri, Sebastian Proost, Marina C. M. Martins, Salim Al-Babili, Harro J. Bouwmeester, Alisdair R. Fernie
Supplemental information:
Supplemental Dataset S3: Log2 normalized values of transcripts from differentially expressed genes (DEG) in Arabidopsis thaliana flowerets in eight consecutive stages of development across anthesis.
Abbreviations utilized across thhis dataset:
b1, floral bud age 7.25 days; b2, floral bud age 9.25 days; b3, floral bud age 10.25 days; a, flower anthesis age 11.50 days; f1, open flower age 13.25; f2, open flower age 13.50; f3, open flower age 14.25; f4, open flower age 15.25.

## Sheet: Supplemental Dataset S3
Supplemental Dataset S3: Log2 normalized values of transcripts from differentially expressed genes (DEG) in Arabidopsis thaliana flowerets in eight consecutive stages of development across anthesis.
	Open flowers												anthesis			Buds
	Flower age 15.25 days			Flower age 14.25 days			Flower age 13.50 days			Flower age 13.25 days			Flower age 11.50 days			Flower age 10.25 days			Flower age 9.25 days			Flower age 7.25 days
Gene_ID	A_1	A_2	A_3	B_1	B_2	B_3	C_1	C_2	C_3	D_1	D_2	D_3	E_1	E_2	E_3	F_1	F_2	F_3	G_1	G_2	G_3	M_1	M_2	M_3
AT1G30580	7.60207	7.67984	7.65259	7.70269	7.70097	7.61723	7.69186	7.68307	7.60312	7.63616	7.60661	7.61623	7.58623	7.62699	7.61238	7.54153	7.55309	7.60738	7.45941	7.44915	7.5077	7.54825	7.48923	7.47044
AT1G26630	9.27964	9.33661	9.24582	9.28602	9.27749	9.22901	9.20219	9.2846	9.25263	9.29645	9.27388	9.24166	9.40313	9.48741	9.38004	9.38062	9.30885	9.2889	9.36653	9.29449	9.28014	9.31086	9.30418	9.21494
AT5G17020	7.22497	7.23321	7.19791	7.24872	7.19623	7.16601	7.14837	7.1798	7.15541	7.14951	7.16265	7.17915	7.14564	7.17055	7.1724	7.12694	7.14128	7.10789	6.97528	7.1423	7.09292	7.1188	7.01848	7.11762
AT1G76810	7.35531	7.33246	7.2933	7.35951	7.34612	7.31386	7.40934	7.38178	7.39424	7.39962	7.4083	7.42682	7.41935	7.269	7.40613	7.43366	7.35158	7.32119	7.3017	7.39171	7.37037	7.42987	7.3681	7.36019
AT5G65780	6.8124	6.80963	6.78889	6.93003	6.90914	6.85023	6.9315	6.92811	6.98475	6.96873	6.93566	6.95441	6.93456	6.98742	6.94025	6.84202	6.83596	6.9052	6.90824	6.7856	6.91137	6.93947	6.87003	6.97834
AT5G16780	6.15354	6.09261	6.11173	6.13444	6.08304	6.08868	6.14157	6.14563	6.1665	6.15377	6.08766	6.19715	6.14984	6.09527	6.14662	6.12875	6.10535	6.14736	6.11649	6.06576	6.14172	6.16533	6.14678	6.17321
AT3G13460	7.85038	7.88402	7.83936	7.96228	7.90295	7.90663	7.94972	8.04719	7.97933	8.01652	8.1207	8.0651	8.02563	7.99906	7.90139	7.97629	7.99262	7.95152	7.93462	7.85787	7.89136	8.02495	7.93145	7.99089
AT1G10840	6.9646	6.95445	7.09126	6.9829	6.91736	6.98955	6.83947	6.84893	6.86309	6.80599	6.82499	6.80371	6.84931	6.70664	6.77695	6.86829	6.80676	6.80313	6.80908	6.76864	6.80706	6.85672	6.78184	6.80302
AT3G06400	7.2299	7.2019	7.19055	7.29778	7.25178	7.22716	7.28111	7.30936	7.3222	7.36396	7.21844	7.3219	7.26082	7.21537	7.34118	7.24841	7.1637	7.26972	7.21226	7.24792	7.31308	7.22706	7.20026	7.27689
AT4G34110	8.78299	8.90904	8.85666	8.87125	8.90494	8.94963	8.75921	8.85212	8.84643	8.80291	8.86387	8.83534	8.86095	8.61549	8.79103	8.90782	8.84323	8.79183	8.89995	8.84507	8.83112	8.86302	8.83961	8.81897
AT4G40040	8.75554	8.74149	8.83473	8.69303	8.72665	8.8082	8.61574	8.5695	8.64274	8.59274	8.62371	8.64304	8.6053	8.44793	8.62337	8.49249	8.50421	8.60024	8.681	8.47897	8.52905	8.51017	8.5009	8.58538
AT3G61240	6.43908	6.4426	6.43198	6.42678	6.49822	6.43005	6.51569	6.50282	6.42756	6.47431	6.50845	6.50939	6.56262	6.41247	6.52325	6.45685	6.47486	6.3711	6.412	6.44417	6.39605	6.49115	6.48091	6.46263
AT2G25170	7.02603	7.03069	7.10643	6.99668	7.05266	6.93195	7.02411	6.99083	6.92162	6.93942	6.87926	6.87855	6.9155	6.94665	6.95708	6.92045	6.88509	6.9005	6.96312	6.93676	6.96549	7.05076	6.97805	7.0431
AT4G02450	7.55488	7.64262	7.55523	7.5784	7.59105	7.62667	7.5557	7.63047	7.58761	7.58774	7.59757	7.5533	7.58903	7.60577	7.42971	7.56072	7.46364	7.44175	7.52204	7.49445	7.40896	7.54373	7.41546	7.39992
AT4G11420	7.71195	7.78396	7.75703	7.69285	7.6665	7.60055	7.69897	7.68739	7.55239	7.64224	7.6812	7.54797	7.68738	7.68833	7.57422	7.75147	7.68107	7.64263	7.72207	7.70061	7.65494	7.80773	7.74323	7.72272
AT3G02520	6.96342	6.92151	6.9123	6.96783	6.97422	6.8711	6.94628	6.86547	6.94156	6.89938	6.83491	6.88138	6.79475	6.89772	6.93305	6.71193	6.75898	6.79934	6.74182	6.65415	6.82082	6.72169	6.73283	6.74909
AT1G80070	8.21031	8.25537	8.21913	8.38483	8.26608	8.25999	8.37885	8.38126	8.41584	8.34359	8.44492	8.4072	8.41124	8.26748	8.42705	8.50039	8.43182	8.34593	8.41427	8.46138	8.338	8.54479	8.35024	8.42789
AT1G09770	6.7845	6.93997	6.85956	7.04168	6.94607	6.87422	7.06448	7.02541	6.91551	7.01375	7.05267	7.03667	7.0289	7.08726	7.02492	7.0665	7.01107	7.04965	7.10116	7.03566	7.00694	7.02302	7.04382	7.10554
AT1G01320	8.69331	8.69838	8.79731	8.53401	8.59234	8.58173	8.44929	8.39047	8.45946	8.40337	8.33505	8.3404	8.41117	8.4521	8.50819	8.36822	8.29363	8.35497	8.28374	8.21083	8.30637	8.36081	8.12665	8.36342
AT3G01280	7.23776	7.28543	7.28493	7.38941	7.33767	7.46535	7.44751	7.48171	7.35097	7.39701	7.39941	7.43551	7.42522	7.4632	7.37269	7.53423	7.44577	7.48948	7.53851	7.46384	7.4875	7.56033	7.56258	7.40561
AT3G51310	6.23825	6.34374	6.23545	6.30287	6.38151	6.30496	6.38751	6.40439	6.37931	6.36496	6.37884	6.34489	6.44246	6.477	6.53281	6.4226	6.35757	6.51948	6.43858	6.41493	6.4609	6.41215	6.39217	6.43245
AT3G10920	7.0773	7.15198	7.08219	7.19396	7.19154	7.25678	7.26793	7.2074	7.2122	7.32464	7.2947	7.30724	7.43092	7.2831	7.38405	7.39926	7.25265	7.34992	7.43994	7.25108	7.31586	7.23339	7.29149	7.26106
AT1G09640	7.73017	7.67681	7.69929	7.74071	7.71337	7.7463	7.68857	7.74471	7.62728	7.66846	7.77292	7.72064	7.71179	7.41522	7.55223	7.74532	7.6767	7.68322	7.54967	7.57564	7.66397	7.53009	7.61794	7.53803
AT4G00830	6.15354	6.29015	6.22313	6.22307	6.24853	6.21211	6.15276	6.27683	6.1899	6.23206	6.25953	6.28845	6.25463	6.29542	6.27256	6.29426	6.22691	6.30327	6.31829	6.25991	6.3635	6.38336	6.29509	6.38635
AT2G47980	6.53309	6.50807	6.49139	6.5346	6.48807	6.46995	6.44588	6.46997	6.55042	6.44553	6.29988	6.4525	6.49733	6.44748	6.4928	6.46218	6.4092	6.47828	6.42874	6.47552	6.51815	6.48232	6.46899	6.40087
AT5G42950	6.45602	6.49177	6.49567	6.50277	6.43004	6.51205	6.54147	6.5096	6.56197	6.57479	6.60693	6.61091	6.6838	6.44629	6.65411	6.71027	6.65005	6.62369	6.68919	6.71081	6.66383	6.71668	6.61473	6.68435
AT1G04120	7.73781	7.84908	7.9147	7.70828	7.76087	7.79304	7.7356	7.64901	7.7385	7.65705	7.59563	7.63269	7.5992	7.47963	7.66392	7.61004	7.54742	7.62493	7.62012	7.66557	7.67889	7.54627	7.48554	7.63753
AT2G25760	6.27691	6.28319	6.26979	6.27299	6.27927	6.27952	6.28657	6.23744	6.31198	6.28387	6.26769	6.20055	6.15707	6.09679	6.13681	6.13123	6.06746	6.15527	6.1255	6.16359	6.12992	6.14757	6.21795	6.23166
AT3G52300	7.84267	7.89939	7.93593	7.92433	7.95945	7.90746	7.89076	7.84789	7.92189	7.99596	7.88272	7.97426	8.0463	8.21379	8.13759	8.08207	7.98712	8.15761	8.08611	8.06003	8.18408	8.09245	8.0996	7.99392
AT3G13920	8.62341	8.68806	8.6588	8.63144	8.51987	8.52604	8.58478	8.69063	8.57701	8.62462	8.68745	8.54139	8.74195	8.5669	8.60553	8.77604	8.7123	8.61537	8.71833	8.7213	8.62478	8.74298	8.76815	8.53777
AT5G41770	6.06796	6.01786	6.03512	6.09443	6.07741	6.0536	6.12054	6.11533	6.01681	6.05617	6.0522	6.05902	6.0556	5.95464	6.14395	6.01023	5.97437	6.07307	5.99709	5.98753	6.01145	6.00936	5.93997	6.04869
AT5G13020	6.4271	6.38149	6.48022	6.34297	6.36312	6.44576	6.30532	6.26531	6.34977	6.21585	6.27094	6.32736	6.27983	6.16076	6.2186	6.23295	6.25796	6.32799	6.27787	6.23623	6.30663	6.36169	6.31437	6.30905
AT1G64550	6.05911	6.07313	6.0938	6.16324	6.09869	6.11192	6.13028	6.1932	6.09137	6.20693	6.15607	6.17541	6.17628	5.98619	6.11697	6.20023	6.13592	6.25254	6.14082	6.12714	6.17502	6.18868	6.14585	6.21532
AT3G11910	7.13209	7.23218	7.18421	7.24199	7.24928	7.09586	7.23821	7.21894	7.20368	7.26502	7.13169	7.08226	7.23186	7.24312	7.34196	7.21136	7.19039	7.22672	7.2752	7.28418	7.25885	7.34702	7.32536	7.34842
AT5G16050	7.78081	7.80112	7.97991	7.80803	7.83115	7.83292	7.66195	7.74311	7.81864	7.64994	7.61622	7.67652	7.45084	7.52724	7.56193	7.45065	7.4919	7.64474	7.53513	7.4433	7.5171	7.36153	7.38961	7.47839
AT5G55300	6.39055	6.43275	6.44265	6.53775	6.46237	6.36382	6.43675	6.43874	6.41845	6.40711	6.50982	6.35713	6.39212	6.4898	6.42843	6.48778	6.48988	6.5729	6.50518	6.55042	6.52056	6.50923	6.45848	6.56253
AT1G73960	5.73191	5.72515	5.69204	5.83032	5.80634	5.80475	5.81501	5.82648	5.85504	5.78766	5.89462	5.80706	5.78831	5.69211	5.89783	5.73536	5.80751	5.79016	5.7738	5.75176	5.755	5.82797	5.79234	5.77953
AT5G60790	7.23285	7.28194	7.37675	7.31712	7.25228	7.29473	7.33476	7.34771	7.36554	7.31845	7.36712	7.40879	7.37087	7.15383	7.3157	7.38519	7.34884	7.35508	7.24171	7.2648	7.32934	7.27727	7.32122	7.13555
AT2G02560	6.47775	6.463	6.44442	6.52987	6.47356	6.42928	6.51321	6.52975	6.47719	6.54089	6.43064	6.49006	6.50662	6.364	6.5294	6.45487	6.48552	6.45843	6.46999	6.4976	6.46842	6.58706	6.51898	6.5928
AT5G11170	7.69278	7.69717	7.74595	7.6557	7.64535	7.52609	7.62739	7.76248	7.56323	7.59801	7.77578	7.62385	7.61479	7.67719	7.55223	7.60496	7.66819	7.59652	7.6064	7.61045	7.53182	7.67273	7.6297	7.63009
AT3G27430	6.832	6.77317	6.75578	6.88999	6.92177	6.82203	6.85913	6.81284	6.8268	7.01716	6.96907	7.02007	7.03569	7.05474	6.99856	6.99307	6.94265	7.00601	6.92751	6.92397	7.09211	6.95018	6.95794	7.03332
AT3G60600	6.71582	6.72772	6.72554	6.67689	6.72836	6.77336	6.7695	6.68423	6.80053	6.76708	6.72186	6.83834	6.86062	6.96676	6.90179	6.81603	6.87081	6.8025	6.79583	6.85204	6.83057	6.75726	6.82046	6.70789
AT2G20360	7.22101	7.26285	7.17784	7.24199	7.31822	7.31219	7.31852	7.27838	7.25977	7.45152	7.32395	7.36448	7.63505	7.44838	7.58311	7.60951	7.51749	7.59978	7.62603	7.59873	7.59841	7.46315	7.59104	7.48665
AT5G55660	6.93952	6.9488	6.93954	6.91439	6.98389	6.77214	6.95362	6.8882	6.84997	6.90858	6.92847	6.86361	6.94142	6.98166	6.92892	6.90763	6.8617	6.89401	6.94015	6.75482	6.89427	7.00997	6.85808	6.96965
AT1G02140	6.44248	6.5829	6.56074	6.52196	6.52577	6.66524	6.51445	6.44896	6.48594	6.44553	6.53843	6.56852	6.47569	6.47115	6.47732	6.41773	6.41577	6.42118	6.39826	6.36557	6.3702	6.49642	6.48017	6.47135
AT3G52660	5.37371	5.39494	5.38806	5.43776	5.49104	5.43409	5.51134	5.49411	5.49151	5.54973	5.49669	5.60621	5.57088	5.49385	5.62664	5.58414	5.53192	5.61618	5.63513	5.65027	5.65535	5.63113	5.61575	5.70266
AT3G62120	6.95152	7.02712	6.91996	6.94313	6.95838	6.80757	6.7932	6.89108	6.79741	6.8158	6.89935	6.74744	6.8808	6.7899	6.85793	6.86188	6.85058	6.85142	6.80788	6.73355	6.75013	6.89935	6.79682	6.88412
AT1G02080	7.68633	7.6203	7.63526	7.76842	7.662	7.65678	7.77753	7.70981	7.85626	7.847	7.79397	7.96161	7.80299	7.80418	7.96025	7.82521	7.76606	7.76662	7.7642	7.85165	7.83748	7.8493	7.68356	7.80833
AT5G19990	6.51865	6.59902	6.53107	6.63199	6.58888	6.52762	6.55238	6.52157	6.46642	6.61693	6.45371	6.52937	6.64857	6.52414	6.63268	6.57551	6.42687	6.49475	6.52769	6.46129	6.44449	6.5202	6.55185	6.45826
AT4G32060	6.97169	6.84655	6.88063	6.99896	6.98027	6.98667	7.12339	7.05094	7.14869	7.27785	7.19639	7.20423	7.0428	7.10627	7.15305	7.04454	7.04665	7.07229	7.18065	7.06329	7.11822	7.12864	7.03778	7.11808
AT3G12280	6.23236	6.33991	6.24665	6.27487	6.26645	6.28677	6.28366	6.25009	6.29437	6.28529	6.28065	6.3159	6.39267	6.35767	6.28311	6.39808	6.39663	6.3341	6.25577	6.28783	6.32262	6.29334	6.20093	6.39782
AT1G26110	7.59214	7.61793	7.58321	7.70689	7.72206	7.74522	7.66976	7.71079	7.70431	7.66955	7.79792	7.79904	7.81207	7.54853	7.76295	7.82797	7.70326	7.65	7.81242	7.6899	7.71225	7.74021	7.70023	7.79653
AT3G54230	5.89237	5.91862	5.8365	5.92703	5.87417	5.94939	5.93845	5.88675	5.94667	6.03281	6.0139	5.95944	6.00625	5.82843	5.93948	6.05432	5.93008	5.93969	6.00827	6.01005	6.00629	5.99949	6.035	6.01531
AT3G57300	6.8346	6.82341	6.8117	6.92403	6.82427	6.84648	7.0302	6.84417	7.01396	7.03407	6.90564	6.98499	6.86343	6.89685	6.94077	6.85829	6.88034	6.9005	6.88304	6.91156	6.97256	6.9935	6.92451	7.01257
AT5G27640	7.17774	7.30962	7.32486	7.21376	7.18422	7.18349	7.14597	7.16937	7.20073	7.12052	7.23102	7.04678	7.19929	6.9651	7.07344	7.2076	7.12693	7.05917	7.15542	7.06822	7.10261	7.17942	7.10045	7.06821
AT5G47690	7.84138	7.80877	7.88145	7.84468	7.84281	7.80556	7.8754	7.69996	7.84874	7.74028	7.66955	7.78325	7.64326	7.77501	7.72057	7.68037	7.59596	7.70932	7.68294	7.75301	7.72381	7.8801	7.70849	7.84008
AT2G03150	6.44078	6.42644	6.45059	6.42848	6.39787	6.30117	6.38886	6.35421	6.44662	6.44805	6.45942	6.41296	6.34543	6.43551	6.35952	6.31842	6.27685	6.36769	6.28994	6.34873	6.43365	6.42327	6.29509	6.36935
AT4G21660	6.79119	6.77317	6.9244	6.86891	6.82023	6.85569	6.83947	6.89339	6.89776	6.84388	6.85455	6.93548	6.77096	6.8775	6.87252	6.7164	6.69882	6.7642	6.78145	6.61306	6.74755	6.68112	6.65803	6.7961
AT4G17330	7.92833	7.91621	7.96857	8.12166	8.00851	8.07513	8.11339	8.08122	8.27479	8.1466	8.08743	8.17958	7.90281	7.79202	8.02674	7.81267	7.81112	7.84271	7.78079	7.82464	7.85622	7.83942	7.76685	7.83531
AT5G20920	6.46776	6.51997	6.62301	6.52829	6.51665	6.44614	6.49069	6.59708	6.53175	6.51823	6.49461	6.52123	6.4859	6.40266	6.4255	6.43552	6.41248	6.49241	6.55057	6.4107	6.42337	6.54359	6.53408	6.40845
AT1G09620	7.04854	7.23011	7.11756	7.2029	7.18737	7.03662	7.15793	7.21802	7.12989	7.1611	7.19382	7.12646	7.22312	7.08649	7.19235	7.23497	7.19039	7.17414	7.16825	7.18498	7.20025	7.34084	7.11725	7.22502
AT4G39520	6.36386	6.32835	6.38392	6.35728	6.37877	6.39218	6.44198	6.31862	6.45606	6.41874	6.2935	6.39821	6.22492	6.32168	6.3024	6.13271	6.21264	6.24792	6.19654	6.11073	6.22468	6.12959	6.11463	6.17943
AT1G80930	6.84621	6.96568	6.82262	6.91801	6.85488	6.83256	6.88813	6.93372	6.96018	7.04912	6.97207	6.95508	7.08544	6.93052	7.04223	7.00395	6.87224	6.95138	6.95773	6.84944	6.84892	6.91168	6.89251	6.90839
AT2G02570	6.73538	6.68834	6.61124	6.77343	6.81144	6.60371	6.77054	6.71454	6.73105	6.69449	6.7171	6.64294	6.49578	6.58721	6.65348	6.48215	6.56393	6.67206	6.552	6.56697	6.57205	6.54867	6.62013	6.59546
AT5G26710	6.33485	6.47876	6.46374	6.46858	6.37326	6.34597	6.46782	6.49828	6.37355	6.44553	6.44654	6.4525	6.53489	6.41369	6.45452	6.47572	6.47612	6.39301	6.43289	6.44072	6.43237	6.59964	6.46299	6.46627
AT1G77180	7.00084	6.96132	7.00695	7.06802	7.10286	7.0763	7.16348	7.15503	7.18229	7.22435	7.13972	7.2093	7.14696	7.06954	7.14684	7.01716	7.01411	7.01853	6.96115	6.97399	7.00392	6.87752	6.89975	6.80761
AT5G46020	7.47568	7.45704	7.42729	7.50318	7.54528	7.57865	7.57604	7.53917	7.56507	7.5797	7.52522	7.59268	7.36946	7.62751	7.43663	7.28152	7.27233	7.42384	7.32549	7.26558	7.3972	7.29486	7.35319	7.30398
AT4G19210	7.33896	7.28244	7.2565	7.37453	7.37808	7.3984	7.40667	7.23312	7.37499	7.38915	7.18523	7.38606	7.25761	7.1123	7.26049	7.22222	7.17962	7.272	7.08376	7.12392	7.22782	7.2029	7.15541	7.13006
AT1G09140	6.30897	6.29412	6.26379	6.36084	6.27238	6.36665	6.36568	6.35672	6.46642	6.41745	6.44798	6.38232	6.19108	6.36021	6.32771	6.20542	6.23733	6.20663	6.23451	6.20891	6.21727	6.18795	6.2566	6.30093
AT3G59990	6.43566	6.4046	6.21174	6.55026	6.49484	6.48745	6.59287	6.51933	6.58252	6.46062	6.45942	6.54819	6.31344	6.38284	6.27744	6.24813	6.29906	6.22084	6.20961	6.15182	6.20157	6.25722	6.24791	6.25708
AT5G19330	6.25964	6.30201	6.24462	6.33214	6.34261	6.40635	6.31247	6.28564	6.23214	6.21733	6.3298	6.36322	6.23272	6.14613	6.17915	6.22809	6.20127	6.20186	6.29907	6.2909	6.25687	6.20236	6.21349	6.30662
AT5G64960	6.16801	6.20638	6.16099	6.34477	6.29099	6.34433	6.37117	6.30569	6.35031	6.43538	6.36217	6.52576	6.34744	6.23174	6.35105	6.35732	6.26598	6.27903	6.28363	6.27936	6.21504	6.32529	6.3102	6.32837
AT4G01100	6.74644	6.74737	6.83144	6.89612	6.78956	6.9191	6.93798	6.85012	6.9025	6.99055	6.95701	7.08901	7.01324	6.83071	7.04796	6.9887	6.97726	7.05124	6.94906	6.96297	7.05598	6.91868	6.98173	6.91
AT3G61690	6.30149	6.31865	6.31305	6.33033	6.23746	6.26361	6.23783	6.15815	6.33908	6.32705	6.30939	6.24517	6.34773	6.28477	6.36028	6.49377	6.47234	6.37703	6.35486	6.56253	6.51996	6.44767	6.43032	6.37013
AT1G50200	7.84524	7.9175	7.82789	7.98492	7.88823	7.90261	7.91867	7.91894	7.9326	7.8398	7.83189	7.78815	7.63481	7.51421	7.62073	7.59941	7.54052	7.49728	7.68424	7.57753	7.52463	7.67867	7.56922	7.66817
AT3G56150	8.06934	8.18558	8.18249	8.16502	8.08459	8.13059	8.08153	8.11224	8.10713	8.1036	8.09433	8.15114	8.13507	7.74038	8.02843	8.13076	8.08209	8.0556	7.9909	8.01389	8.04859	8.12174	8.00242	8.03687
AT4G35890	6.17212	6.15171	6.07678	6.25399	6.20684	6.29695	6.36155	6.27064	6.20353	6.32979	6.38636	6.35408	6.45344	6.49904	6.30718	6.4804	6.41511	6.35401	6.38626	6.46605	6.34252	6.38082	6.42339	6.41072
AT2G25670	6.67154	6.65636	6.77771	6.63639	6.63791	6.69022	6.6034	6.64713	6.61746	6.60453	6.65251	6.66199	6.59249	6.82338	6.64217	6.56049	6.62872	6.60431	6.52137	6.55553	6.59969	6.55261	6.54264	6.51415
AT1G32050	7.10226	7.20348	7.11089	7.04168	7.18003	7.08195	7.02933	6.95926	6.9101	6.97049	6.94891	7.03222	6.96501	6.92711	6.92323	7.00205	6.96791	7.07802	6.91029	6.85981	7.04472	6.93603	6.86378	7.04553
AT5G56030	8.65677	8.67975	8.71266	8.74361	8.55797	8.60989	8.62438	8.60282	8.59038	8.50298	8.44024	8.54094	8.65424	8.41476	8.58893	8.62687	8.60699	8.63691	8.47324	8.41783	8.55664	8.5664	8.40738	8.3983
AT1G04170	6.90662	6.88056	6.8589	6.74106	6.76245	6.69344	6.73693	6.78392	6.67218	6.77716	6.82941	6.64544	6.87543	6.7681	6.81101	6.89249	6.88224	6.80878	6.80508	6.80021	6.79016	6.95274	6.81753	6.7449
AT1G20696	8.45412	8.51329	8.4719	8.53755	8.65757	8.52775	8.41881	8.4053	8.41902	8.32447	8.32571	8.2811	8.32403	8.43536	8.24759	8.34227	8.34583	8.38262	8.27415	8.26392	8.34907	8.11757	8.29329	8.15721
AT3G16830	6.70168	6.6094	6.55829	6.71073	6.58967	6.66097	6.64704	6.6789	6.66535	6.67522	6.6299	6.61686	6.80336	6.64452	6.79465	6.75247	6.75328	6.69124	6.80086	6.70277	6.70948	6.89048	6.71276	6.82245
AT5G05060	6.22249	6.10846	6.08361	6.15507	6.22427	6.09112	6.15276	6.18193	6.24423	6.19796	6.19767	6.25938	6.24726	6.45344	6.36028	6.18931	6.27107	6.34539	6.27989	6.24496	6.2547	6.29603	6.35784	6.33952
AT4G00660	5.95807	6.03454	5.95545	5.96023	5.91894	5.89181	5.98393	6.00556	5.97528	5.93897	6.00807	5.84524	5.92352	5.96134	5.93228	5.88081	5.92179	5.9579	5.96447	6.0221	5.94116	6.05056	6.05008	5.96888
AT2G46020	7.18081	7.14486	7.22236	7.17994	7.1106	7.24457	7.19863	7.1995	7.26345	7.17337	7.1998	7.27909	7.15568	6.99397	7.17719	7.21265	7.11769	7.17462	7.19738	7.20139	7.20213	7.28541	7.11678	7.32416
AT5G13450	8.07702	8.03232	7.99628	8.07859	8.12745	8.04413	8.05875	7.97036	7.945	8.2127	8.12654	8.14439	8.29588	8.3948	8.28018	8.26413	8.23222	8.30427	8.19757	8.21811	8.33697	8.18822	8.23554	8.11125
AT1G18070	6.99969	7.08719	7.01471	7.03279	7.00658	6.97008	7.09216	7.12346	7.03896	7.19382	7.08351	7.08103	7.2802	7.14282	7.27926	7.19828	7.14247	7.27473	7.17011	7.17256	7.11663	7.115	7.13386	7.03626
AT3G60820	6.91277	6.933	6.77911	6.95494	7.02718	6.96157	7.06871	7.0212	6.99636	7.18098	7.09731	7.15246	7.17182	7.2307	7.13703	7.12632	6.96969	7.09715	7.06331	7.01725	7.09858	7.01365	7.03778	6.95729
AT3G11710	7.23482	7.30324	7.29575	7.16984	7.19623	7.12852	7.26867	7.38833	7.21337	7.23023	7.29789	7.19857	7.19675	7.15967	7.10718	7.14683	7.18502	7.05811	7.09789	7.13506	7.05681	7.23899	7.10912	7.14648
AT5G20010	8.18716	8.10831	8.09563	8.2929	8.22618	8.26129	8.23652	8.13848	8.3339	8.24791	8.17159	8.29973	7.98476	8.06624	8.03324	7.77776	7.83019	7.82639	7.70693	7.66823	7.70617	7.76104	7.70277	7.68075
AT3G58500	7.16441	7.02593	6.99854	7.06693	7.04633	7.14949	6.94444	6.94543	6.92913	6.98012	6.99682	7.02392	7.13686	6.94834	7.11947	7.18029	7.17653	7.15453	7.08029	7.21881	7.19913	7.115	7.14514	7.08629
AT2G28290	7.90075	7.94518	7.93844	7.9964	7.97286	7.91642	8.0468	8.084	8.14616	8.09113	8.03437	8.15582	8.02087	7.84097	8.18186	8.06049	8.01616	8.07503	8.0421	8.04762	8.09848	8.18387	7.98265	8.13954
AT2G21870	8.36767	8.46157	8.48184	8.3677	8.42971	8.43548	8.32472	8.32728	8.39314	8.35339	8.25523	8.39389	8.54284	8.39015	8.62289	8.57001	8.38955	8.58713	8.63194	8.43318	8.55899	8.39712	8.52646	8.46618
AT2G16640	6.57867	6.6401	6.55584	6.63052	6.66969	6.52906	6.5917	6.68223	6.60457	6.51823	6.67723	6.53477	6.69083	6.55768	6.62759	6.6865	6.71009	6.74925	6.64534	6.66365	6.67091	6.76893	6.71213	6.6831
AT4G17040	7.03056	7.08548	6.98036	6.92883	7.11555	7.00282	6.96273	6.93652	6.90358	6.97663	6.98004	6.89754	6.89345	6.8775	6.92634	6.86278	6.81623	6.86535	6.88494	6.74646	6.94409	6.89004	6.74586	6.96606
AT1G80410	6.99042	6.9725	6.91996	7.03502	6.9724	6.9125	7.01713	7.05042	6.91407	7.07304	7.00466	6.89964	6.88872	7.00455	6.83162	6.94436	6.91462	6.81816	6.83343	6.90457	6.77509	6.99018	6.86946	6.91106
AT1G43850	6.35124	6.303	6.24462	6.39765	6.3529	6.48856	6.37663	6.40519	6.43512	6.46187	6.42773	6.54373	6.42379	6.38159	6.43718	6.39416	6.29265	6.28446	6.36223	6.37572	6.37887	6.39783	6.29677	6.45387
AT3G11540	5.66936	5.63268	5.55625	5.7834	5.73374	5.68781	5.96772	5.80704	5.7572	5.87659	5.8605	5.80855	5.81929	5.74159	5.83962	5.79011	5.76799	5.77483	5.71062	5.78152	5.81617	5.72394	5.7437	5.7404
AT1G14610	7.17058	7.20717	7.13191	7.17994	7.1503	7.08342	7.17999	7.25749	7.12958	7.10859	7.2681	7.05746	7.18007	7.25407	7.07904	7.1852	7.19651	7.09561	7.18819	7.19649	7.12061	7.33235	7.20071	7.23742
AT5G23040	6.50569	6.62286	6.55584	6.52987	6.61865	6.58377	6.39964	6.496	6.36567	6.4226	6.42773	6.42755	6.28433	6.26866	6.205	6.24813	6.13033	6.2321	6.22915	6.1661	6.18342	6.20523	6.09924	6.19354
AT1G67680	6.25384	6.24785	6.25474	6.2328	6.14573	6.19408	6.15276	6.26797	6.13469	6.26824	6.30939	6.19488	6.47437	6.26325	6.38913	6.47826	6.39663	6.43262	6.38036	6.43726	6.4362	6.43978	6.41643	6.31471
AT4G39280	6.10924	6.17769	6.06878	6.11141	6.07515	5.99021	6.06744	6.04965	5.98766	5.90628	6.00026	5.9581	6.03507	5.87529	5.92608	5.96698	5.96813	5.95563	5.98087	5.92174	5.99766	6.05692	6.01054	6.0718
AT4G22285	5.57324	5.65597	5.61085	5.65317	5.5861	5.63062	5.66893	5.76232	5.65395	5.73486	5.70092	5.68929	5.78407	5.58991	5.74765	5.68625	5.67902	5.73579	5.60829	5.63103	5.67714	5.68343	5.62249	5.62668
AT4G36980	6.76151	6.66251	6.79098	6.87266	6.7875	6.84446	6.96364	6.97568	6.95423	6.91407	7.02309	6.95105	6.82414	6.93393	6.80426	6.91629	6.87939	6.89696	7.00453	7.06239	6.96947	7.00299	7.04181	7.03185
AT2G41530	6.72284	6.65018	6.51516	6.72735	6.793	6.76054	6.81048	6.77894	6.66834	6.73435	6.73133	6.67019	6.48381	6.57197	6.38008	6.47396	6.47423	6.45363	6.41777	6.45447	6.47838	6.42511	6.41332	6.47929
AT5G37370	5.65476	5.66824	5.72153	5.73216	5.70042	5.79341	5.70632	5.75219	5.75156	5.67144	5.74133	5.72281	5.67112	5.78755	5.70843	5.75578	5.68773	5.60033	5.75111	5.7473	5.67172	5.61507	5.75356	5.63704
AT1G79280	7.11725	7.21816	7.21356	7.29313	7.20916	7.15999	7.3256	7.3059	7.40043	7.49002	7.30821	7.43599	7.37045	7.23485	7.46258	7.27436	7.27487	7.3137	7.23934	7.32666	7.30611	7.38478	7.24245	7.32657
AT4G32551	6.40458	6.44884	6.33515	6.44867	6.47528	6.45336	6.52802	6.6258	6.51807	6.55384	6.71352	6.51396	6.76624	6.60336	6.74207	6.72234	6.77899	6.75121	6.66622	6.72959	6.69567	6.78386	6.65869	6.75624
AT1G30330	7.72039	7.73849	7.60116	7.92793	7.89304	7.98162	8.02084	7.86972	7.97744	8.15048	7.97182	8.10408	8.11867	7.88038	8.0533	8.14907	7.9586	8.06325	8.14545	8.02775	8.04629	7.98425	7.94657	8.07692
AT1G48410	8.43417	8.39482	8.25007	8.57936	8.56724	8.49397	8.67296	8.78617	8.53475	8.69568	8.81459	8.68616	8.67927	8.35402	8.62974	8.66042	8.62963	8.57077	8.68547	8.65452	8.6148	8.62733	8.52718	8.61534
AT2G35630	7.21106	7.22493	7.29673	7.17994	7.03591	7.05097	7.1792	7.15166	7.16028	7.33423	7.22181	7.18145	7.58233	7.40604	7.63854	7.63719	7.52693	7.62743	7.59948	7.63571	7.64751	7.6195	7.62937	7.64172
AT5G41370	5.69528	5.68646	5.67857	5.78075	5.7691	5.82305	5.82505	5.7598	5.90304	5.84819	5.93617	5.8204	5.77214	5.72397	5.80848	5.73438	5.72736	5.73447	5.82408	5.81067	5.81223	5.68343	5.73003	5.8233
AT5G09410	6.15769	6.11519	6.21071	6.10082	6.10424	5.9975	6.03496	5.98083	6.00941	5.98665	5.97656	5.99906	5.94342	6.09679	6.05484	5.98246	5.90227	6.02961	6.07391	6.10115	6.04031	6.10449	6.20992	6.09829
AT2G39580	6.36027	6.20953	6.2436	6.33395	6.21712	6.25754	6.28947	6.35672	6.28993	6.26967	6.3728	6.22971	6.13694	6.31908	6.2968	6.22042	6.19823	6.27813	6.20294	6.33319	6.28551	6.21592	6.28152	6.31148
AT5G27540	6.20054	6.23862	6.11839	6.33033	6.29099	6.32457	6.31959	6.35421	6.3076	6.50253	6.39383	6.40314	6.36258	6.22896	6.38008	6.30859	6.29764	6.35315	6.25342	6.21942	6.25976	6.24822	6.18918	6.14806
AT5G35210	7.14155	7.12663	7.1159	7.23426	7.08332	7.16161	7.25389	7.10914	7.25181	7.1726	7.16265	7.2667	7.17717	7.06488	7.28008	7.18961	7.0822	7.2679	7.2576	7.29147	7.28214	7.30891	7.20476	7.31612
AT4G34870	8.96741	9.20157	9.28893	9.06189	9.11658	9.05375	9.08664	9.28317	9.20438	9.17289	9.17691	9.15239	9.11503	9.06906	9.08387	9.13121	9.05441	9.06436	9.28792	8.96062	9.04456	9.0863	9.00016	8.95192
AT4G21710	6.56155	6.44795	6.4302	6.55026	6.44499	6.48449	6.5799	6.5757	6.59471	6.60226	6.50569	6.53836	6.44997	6.3965	6.50047	6.41223	6.421	6.45283	6.47579	6.53043	6.45145	6.59855	6.5624	6.52953
AT2G27980	5.79719	5.83808	5.84992	5.74037	5.84397	5.76376	5.80896	5.8587	5.85804	5.8386	5.85834	5.85391	5.86173	5.67184	5.94154	5.82334	5.7894	5.84867	5.7787	5.86419	5.81813	5.85284	5.83708	5.83235
AT1G26580	7.28214	7.29238	7.36091	7.45242	7.38174	7.34218	7.42063	7.36567	7.48824	7.4306	7.41346	7.42779	7.1463	7.20764	7.37231	7.12134	7.26471	7.34301	7.11722	7.3408	7.3603	7.18015	7.28938	7.19551
AT1G10590	6.2519	6.25702	6.28171	6.2113	6.17027	6.21256	6.15117	6.14273	6.07405	6.19043	6.17702	6.16151	6.39128	6.21642	6.36946	6.48603	6.4092	6.51334	6.43755	6.40292	6.49258	6.35139	6.45168	6.46918
AT1G21160	5.30055	5.2555	5.31256	5.43439	5.37464	5.29378	5.38412	5.35546	5.38841	5.29022	5.41382	5.31537	5.30178	5.36084	5.38725	5.3043	5.27721	5.31082	5.24592	5.40044	5.3415	5.3104	5.36389	5.2833
AT5G23630	6.67733	6.6648	6.68943	6.70234	6.58253	6.68732	6.61963	6.60976	6.63855	6.69023	6.50016	6.66774	6.78333	6.65695	6.76773	6.77962	6.72974	6.77516	6.65204	6.66779	6.76343	6.65935	6.65672	6.60209
AT1G45000	7.06961	7.18758	7.08163	7.14943	7.146	7.08391	7.16585	7.12493	7.15175	7.21696	7.12092	7.18946	7.30866	7.15164	7.37231	7.24188	7.14009	7.32689	7.1428	7.0709	7.17636	7.12902	7.11343	7.11762
AT3G61140	5.6251	5.56538	5.58862	5.55104	5.49948	5.53068	5.54086	5.62059	5.55112	5.51402	5.5645	5.53612	5.55952	5.46586	5.57207	5.5703	5.55592	5.61187	5.51244	5.54368	5.49534	5.4168	5.55643	5.41863
AT1G65220	6.32196	6.38336	6.24563	6.37849	6.37694	6.40125	6.44328	6.33652	6.42453	6.3703	6.31728	6.37129	6.36769	6.38284	6.40854	6.25997	6.36913	6.34539	6.40647	6.4331	6.31846	6.27232	6.48609	6.23678
AT4G10320	7.28214	7.36203	7.35998	7.38155	7.332	7.23556	7.30711	7.31625	7.38022	7.35927	7.24431	7.24159	7.29814	7.03741	7.26295	7.27727	7.29568	7.20972	7.24318	7.30178	7.20626	7.41417	7.27747	7.29132
AT3G57290	6.79918	6.93997	6.8852	6.82968	6.8496	6.73426	6.85522	6.97022	6.71996	6.77615	6.87926	6.74045	6.814	6.91939	6.76484	6.87171	6.88224	6.81066	6.8295	6.82847	6.7619	6.92564	6.86093	6.79378
AT4G26630	7.68274	7.6527	7.66744	7.72631	7.66575	7.53579	7.56111	7.49885	7.54613	7.56871	7.49287	7.46976	7.7708	7.90491	7.82816	7.68974	7.62035	7.69413	7.7126	7.6242	7.72171	7.69124	7.52781	7.67385
AT1G54080	7.0762	7.02175	6.96318	7.04941	7.10341	7.05147	7.13875	7.15022	7.12865	7.26717	7.12092	7.2667	7.13653	7.15748	7.11311	7.24761	7.29211	7.22812	7.35835	7.31842	7.34303	7.49686	7.46243	7.36371
AT5G09880	6.40807	6.28518	6.24867	6.58107	6.45718	6.55614	6.53537	6.58358	6.58569	6.57132	6.5744	6.59548	6.52146	6.54881	6.44008	6.48642	6.40193	6.33061	6.46671	6.41914	6.31985	6.34361	6.3675	6.26796
AT5G45390	7.61872	7.69754	7.63371	7.50639	7.6518	7.5488	7.48406	7.53548	7.52929	7.44332	7.45764	7.47913	7.49091	7.31875	7.51	7.42963	7.3958	7.52427	7.53127	7.37807	7.56666	7.62379	7.44846	7.65803
AT5G12140	6.86282	6.92407	6.7565	6.98406	7.01603	7.09877	7.12582	7.08665	6.99739	7.24265	7.15651	7.24983	7.21023	7.07958	7.17021	7.34449	7.20754	7.20067	7.44958	7.37699	7.33586	7.25256	7.42436	7.30479
AT5G16270	6.64371	6.69436	6.6478	6.73559	6.68162	6.67632	6.6391	6.58928	6.73758	6.66873	6.59401	6.67183	6.68107	6.58287	6.77119	6.70344	6.57454	6.62155	6.66202	6.61122	6.78566	6.70712	6.54121	6.7479
AT4G32520	6.16389	6.20427	6.0983	6.37849	6.25353	6.29526	6.45754	6.48763	6.43612	6.47183	6.46936	6.44199	6.36769	6.39897	6.33163	6.2602	6.31742	6.2405	6.09175	6.19341	6.085	6.18215	6.0729	6.07466
AT4G02580	6.91645	6.95257	6.97364	7.0216	6.97967	7.09901	6.96455	6.80857	6.91371	7.01886	6.94993	7.06681	7.15223	7.09337	7.16407	7.14486	7.03517	7.24352	7.21361	7.07891	7.13603	7.11119	7.17892	7.10648
AT2G06210	5.74023	5.70891	5.71568	5.86078	5.72944	5.76131	5.77002	5.69518	5.68723	5.85392	5.79426	5.81597	6.02505	5.86996	5.98396	5.97031	5.84109	5.92819	5.93622	5.88363	5.94116	5.90134	5.90279	6.04188
AT4G38130	6.95271	6.9488	6.84691	7.1193	7.09675	7.09392	7.12745	7.1449	7.07454	7.01375	7.2542	7.16877	7.21039	7.04925	7.03888	7.23751	7.1185	7.03899	7.22039	7.16923	7.0917	7.18813	7.13197	7.192
AT1G19880	5.88238	5.87429	5.8392	5.87825	5.90374	5.95369	5.85864	5.90401	5.82929	5.89892	5.96656	5.87252	6.09308	6.04571	6.08763	6.14333	6.13671	5.92934	6.12293	6.09326	6.06531	6.16607	6.22062	6.13166
AT1G07705	5.37727	5.37262	5.29109	5.2852	5.36912	5.31646	5.39493	5.40802	5.45829	5.35356	5.43716	5.40265	5.32413	5.4635	5.43463	5.46247	5.34764	5.41006	5.44	5.35718	5.40815	5.46061	5.402	5.49612
AT5G17530	5.61004	5.73393	5.73026	5.62683	5.75082	5.73473	5.7575	5.69782	5.65998	5.6822	5.64188	5.68444	5.69795	5.63041	5.6619	5.81007	5.7157	5.7305	5.74276	5.69613	5.83664	5.71894	5.77308	5.83685
AT2G16485	6.34943	6.37402	6.3475	6.45866	6.34448	6.35857	6.32666	6.35504	6.37565	6.23206	6.37583	6.39723	6.28073	6.29939	6.3285	6.35817	6.34661	6.28716	6.34388	6.47282	6.31985	6.51039	6.38901	6.44135
AT1G31910	7.707	7.69529	7.63875	7.64408	7.62426	7.59575	7.63711	7.71634	7.63276	7.60764	7.64345	7.60343	7.58806	7.55242	7.59847	7.47957	7.53359	7.52121	7.34422	7.44984	7.49947	7.27693	7.27875	7.27731
AT2G46520	5.32289	5.53722	5.43332	5.45783	5.39832	5.48022	5.53843	5.57965	5.4944	5.58688	5.59076	5.51441	5.55853	5.55712	5.61126	5.56664	5.52099	5.56512	5.62563	5.50324	5.49534	5.5557	5.53801	5.49184
AT3G23900	6.02319	6.08462	6.14258	6.10294	6.12186	6.11096	6.11728	6.11533	6.13221	6.10179	6.01196	6.11779	6.06122	6.00414	6.1599	6.10672	6.07079	6.16999	6.09568	6.12025	6.27055	6.20594	6.15331	6.23507
AT2G29190	6.21853	6.23347	6.25171	6.38024	6.28514	6.29822	6.46654	6.45288	6.44313	6.42773	6.57177	6.37932	6.30371	6.20094	6.23792	6.29182	6.2565	6.23023	6.23213	6.217	6.22985	6.33317	6.22328	6.34269
AT5G63370	6.90044	6.91702	6.92504	6.936	6.89705	6.90226	6.9933	6.84179	7.02067	7.04328	6.82499	6.95977	6.70345	6.76044	6.8827	6.67259	6.76362	6.75251	6.73322	6.80075	6.78666	6.65097	6.7347	6.7449
AT2G47510	6.8346	6.8766	6.79307	6.81161	6.8155	6.95355	6.86983	6.9354	6.84279	7.00263	7.03078	6.97707	7.14316	6.98824	7.03649	7.1334	7.0685	7.02987	7.09429	7.17381	7.02106	7.17102	7.22439	6.91373
AT5G02960	8.84025	8.96591	9.01925	8.71403	8.76919	8.6792	8.6053	8.85123	8.52215	8.5677	8.79383	8.50607	8.64673	8.61336	8.55734	8.73526	8.71403	8.70924	8.70476	8.67125	8.60446	8.80967	8.74763	8.69082
AT4G24680	6.33668	6.33607	6.29649	6.46528	6.27041	6.3254	6.33371	6.36754	6.36883	6.34883	6.3157	6.36524	6.4497	6.37533	6.47449	6.60098	6.51703	6.44397	6.60473	6.64878	6.51574	6.64254	6.60455	6.55572
AT4G00060	5.49343	5.37449	5.5046	5.42083	5.58769	5.4645	5.57693	5.49714	5.59493	5.49705	5.6318	5.57159	5.55654	5.59638	5.6469	5.67166	5.68556	5.63186	5.73648	5.76947	5.70498	5.68856	5.6649	5.73318
AT1G54270	7.84074	7.749	7.66668	7.74616	7.66763	7.67218	7.53446	7.50451	7.58964	7.50586	7.34492	7.44319	7.61097	7.43581	7.55257	7.61422	7.52389	7.53833	7.5013	7.59191	7.57249	7.41293	7.50208	7.37575
AT5G44320	6.1864	6.23037	6.26579	6.25399	6.19128	6.2449	6.35879	6.38976	6.19466	6.29934	6.3983	6.34694	6.29539	6.14319	6.24956	6.26405	6.33764	6.22554	6.2084	6.21134	6.1425	6.22583	6.28492	6.13441
AT1G67230	6.8307	6.81447	6.92123	6.76675	6.74905	6.69312	6.69815	6.6258	6.63812	6.7156	6.63116	6.74667	7.049	7.02946	7.20862	6.88736	6.81523	6.99557	6.84107	6.89351	6.90769	7.02018	6.90252	7.03381
AT3G47910	6.38171	6.39725	6.3475	6.48333	6.40867	6.42812	6.44978	6.40842	6.50138	6.52423	6.39085	6.43141	6.45077	6.22758	6.50602	6.461	6.35004	6.46958	6.42327	6.33839	6.50481	6.40283	6.38188	6.44431
AT4G02570	8.18564	8.17917	8.15113	8.26802	8.26038	8.22077	8.32719	8.1443	8.36297	8.3688	8.17767	8.31131	8.11564	8.09508	8.21807	7.94094	8.0207	8.02974	7.83613	7.95053	7.95961	7.84034	7.82588	7.8089
AT5G26830	6.90044	6.84992	6.85625	6.87763	6.85158	6.7327	6.78295	6.8824	6.6546	6.74876	6.83272	6.65869	6.7701	6.73526	6.65661	6.75569	6.68909	6.63788	6.6682	6.79049	6.67037	6.87437	6.71654	6.75029
AT3G58560	6.30149	6.31671	6.19607	6.31575	6.39516	6.36785	6.39561	6.30396	6.26529	6.23206	6.29509	6.3054	6.36059	6.21922	6.36869	6.36725	6.33209	6.31657	6.20688	6.30917	6.26336	6.20451	6.15238	6.18562
AT2G31660	6.31083	6.32739	6.24258	6.25208	6.20271	6.16659	6.18116	6.19787	6.19703	6.2306	6.20958	6.15685	6.23861	6.02027	6.17305	6.28716	6.20886	6.29881	6.10872	6.20566	6.14563	6.22794	6.05607	6.09829
AT3G50670	6.49753	6.52588	6.56807	6.5826	6.55605	6.63012	6.59873	6.7833	6.63855	6.65131	6.83051	6.61431	6.7446	6.88192	6.69481	6.79317	6.68202	6.65751	6.74913	6.72166	6.66165	6.633	6.74277	6.68685
AT1G33980	6.14312	6.06966	6.11395	6.12402	6.08417	6.14938	6.05896	6.0045	6.18035	6.09858	5.92589	6.03762	5.91502	5.82476	5.93948	5.80573	5.8045	5.80281	5.83628	5.85696	5.88517	5.8719	5.87483	5.81305
AT3G13670	6.99738	7.03069	7.02184	7.15251	7.10341	7.13255	7.15236	7.1264	7.16574	7.11973	7.09364	7.15772	7.2314	6.90556	7.23395	7.14952	7.02403	7.08114	7.07781	6.98635	7.0539	6.92347	6.92287	7.00659
AT3G27530	6.25771	6.10958	6.10727	6.22307	6.22529	6.19317	6.14477	6.10143	6.13345	6.31326	6.18221	6.26697	6.2531	6.22201	6.39663	6.24056	6.25942	6.30149	6.19134	6.29625	6.29752	6.26067	6.37471	6.25203
AT4G21650	8.46295	8.75629	8.49107	8.13054	8.36647	8.23396	8.05747	8.12603	8.06686	7.97247	8.04248	7.8865	7.85563	7.78354	7.83342	8.04655	8.05856	7.87152	7.9011	8.03577	7.9565	7.76711	7.9884	7.95484
AT5G07970	5.45686	5.4314	5.42259	5.58183	5.51123	5.46074	5.50636	5.50319	5.60479	5.60056	5.59595	5.54329	5.4972	5.65334	5.5641	5.451	5.53071	5.45723	5.4472	5.47923	5.56477	5.44978	5.44066	5.56965
AT3G09100	6.42365	6.32254	6.38944	6.41486	6.32655	6.38266	6.37253	6.22925	6.41946	6.19796	6.21634	6.31903	6.14754	6.10135	6.23542	6.10672	6.13512	6.23584	6.26191	6.21053	6.26192	6.20021	6.18736	6.25456
AT1G06230	6.69742	6.68306	6.77841	6.75057	6.6905	6.74638	6.58935	6.53271	6.78643	6.64251	6.64752	6.69614	6.55194	6.46055	6.63838	6.54046	6.59842	6.53927	6.5862	6.66424	6.61895	6.6929	6.59362	6.65469
AT4G40030	8.32911	8.3161	8.31292	8.28543	8.30924	8.30847	8.15853	8.27606	8.11499	8.07365	8.26055	8.02408	8.15875	8.40681	8.13019	8.28629	8.2197	8.27529	8.36084	8.26723	8.27974	8.39022	8.36379	8.43199
AT1G04080	6.78584	6.79572	6.75007	6.7721	6.78335	6.81142	6.85228	6.97077	6.75136	6.86009	7.00172	6.78343	6.83709	6.70763	6.80595	6.85273	6.89547	6.73612	6.86317	6.87164	6.76546	6.91693	6.88075	6.89819
AT1G30230	8.1239	8.22687	8.20119	8.13418	8.17489	8.11749	8.05875	8.32172	7.96861	8.03428	8.31708	8.02088	8.01274	8.07012	7.98756	8.05239	8.12202	8.10394	8.02964	8.0808	8.00876	8.03243	8.13492	8.02434
AT3G07100	7.22398	7.26991	7.28394	7.22356	7.10175	7.25483	7.02672	6.94821	7.09312	6.91589	6.96807	7.02903	7.04794	6.94242	7.0725	7.16523	7.01714	6.9834	7.16809	7.19975	7.07211	7.09313	7.2088	6.99203
AT1G25350	6.21455	6.18198	6.13712	6.28051	6.22936	6.22594	6.35602	6.34244	6.3455	6.31049	6.46511	6.37632	6.25799	6.23589	6.20072	6.32472	6.23956	6.19899	6.32165	6.29243	6.21727	6.38715	6.35784	6.36858
AT3G13490	5.9365	5.98757	5.92155	5.83032	5.91009	5.80594	5.73427	5.74965	5.74428	5.72864	5.73663	5.61304	5.7011	5.67591	5.7036	5.7409	5.62787	5.61761	5.73941	5.59672	5.73125	5.80643	5.63054	5.78885
AT4G05420	6.43395	6.58695	6.54516	6.52513	6.58094	6.54409	6.60573	6.53049	6.68786	6.72709	6.61078	6.63709	6.63569	6.54658	6.73084	6.53915	6.50167	6.56252	6.54985	6.46741	6.54743	6.47463	6.41953	6.53924
AT2G33040	7.93922	7.97574	7.96025	7.95818	8.01441	8.05603	8.02084	7.88574	7.97864	8.11119	7.97332	8.1567	8.26762	8.07977	8.2694	8.21332	8.15027	8.2561	8.19115	8.19003	8.19941	8.04367	8.15947	7.9649
AT2G26990	6.00718	6.02622	6.06992	6.06639	5.99498	6.00632	5.99286	5.99164	6.02551	5.93357	5.80999	5.93241	5.72649	5.88236	5.78811	5.63959	5.63352	5.75153	5.62744	5.66335	5.78139	5.76141	5.72001	5.7807
AT1G14320	9.07716	9.14918	9.1554	8.96651	9.06658	9.08498	8.89208	9.06322	8.78283	8.83366	9.08639	8.85724	8.99335	8.81543	8.70549	9.03882	9.01037	8.87744	8.95333	8.89142	8.83088	8.98295	8.90508	8.71517
AT3G26730	6.68597	6.70705	6.58581	6.89612	6.79918	6.82759	6.9315	6.8298	6.9083	6.95726	6.84803	6.91145	6.72307	6.70664	6.67398	6.61115	6.58391	6.65612	6.60749	6.59765	6.60482	6.62553	6.40865	6.68185
AT1G32750	6.31641	6.24478	6.29942	6.5092	6.28709	6.41806	6.39156	6.31604	6.53175	6.38619	6.37733	6.43816	6.36059	6.29143	6.4026	6.35583	6.28549	6.37534	6.34718	6.35681	6.39473	6.34231	6.27383	6.44873
AT2G20280	5.65476	5.6436	5.77876	5.609	5.6097	5.63931	5.64873	5.6164	5.69144	5.64306	5.58031	5.67142	5.69027	5.79319	5.62281	5.6	5.56659	5.67378	5.64411	5.53076	5.57756	5.65228	5.59259	5.54372
AT4G31040	6.16389	6.27016	6.20341	6.10506	6.14788	6.05059	6.01757	6.12713	6.06175	6.12249	6.12047	6.04395	6.23396	6.1981	6.296	6.23941	6.26234	6.30505	6.2888	6.11594	6.31846	6.29334	6.14958	6.28783
AT2G45640	5.61004	5.6201	5.63274	5.50358	5.62059	5.64993	5.48121	5.66175	5.5287	5.5308	5.55386	5.53612	5.53804	5.6367	5.57471	5.49983	5.50383	5.6276	5.49168	5.58427	5.56827	5.44373	5.56065	5.52151
AT2G21600	5.79453	5.84351	5.84992	5.74854	5.81855	5.71146	5.69323	5.6604	5.69228	5.79958	5.65935	5.6812	5.94494	5.80441	6.02999	5.90044	5.88816	5.88244	5.95836	5.95791	6.01744	6.07347	5.90611	6.02619
AT2G27100	5.69813	5.71187	5.8216	5.84563	5.7179	5.89683	5.87419	5.89598	5.82699	5.83088	5.97656	5.83944	5.91463	5.97795	5.90521	5.9642	5.9116	5.82531	5.91782	5.90081	5.82204	5.97116	6.01772	5.95962
AT5G11900	5.31919	5.37636	5.37699	5.35104	5.35987	5.26296	5.33441	5.34202	5.31826	5.23279	5.33835	5.31328	5.37686	5.31712	5.40222	5.2628	5.25393	5.30015	5.1764	5.07157	5.18456	5.21272	5.20588	5.21402
AT2G21470	6.17826	6.17124	6.11506	6.27864	6.16391	6.19362	6.17018	6.10044	6.14578	6.16149	6.08027	6.14747	5.88724	6.05043	5.98793	5.9284	5.97526	6.04353	5.81177	5.95211	5.9741	5.77207	5.84862	5.87567
AT4G39170	6.54422	6.72845	6.52857	6.62461	6.65691	6.49815	6.56441	6.57642	6.46396	6.59999	6.49739	6.44582	6.63898	6.61509	6.67151	6.66199	6.64726	6.66168	6.68462	6.65534	6.70736	6.75335	6.81341	6.64445
AT2G33730	6.5008	6.44171	6.31595	6.56729	6.46324	6.48189	6.49949	6.47152	6.40055	6.35153	6.49461	6.41296	6.41285	6.22619	6.36793	6.48991	6.40061	6.38798	6.49405	6.40079	6.45145	6.38715	6.40865	6.49005
AT4G36690	7.10226	7.01396	7.08673	7.12663	7.13899	7.12519	7.20556	7.17697	7.21513	7.26	7.33874	7.1336	7.19387	7.13692	7.1876	7.2499	7.16955	7.07698	7.34133	7.3382	7.14505	7.27284	7.38604	7.31249
AT1G65440	7.47235	7.47549	7.48689	7.57993	7.45436	7.5136	7.60661	7.47979	7.67122	7.59459	7.46759	7.61495	7.57008	7.31025	7.62424	7.6622	7.52297	7.58081	7.69908	7.64623	7.70086	7.65817	7.59653	7.66691
AT5G24690	7.15613	7.15471	7.18844	7.06148	7.11115	7.08636	6.98527	6.99567	6.83482	6.8333	6.93463	6.93752	6.8572	6.77382	6.7338	6.83518	6.74808	6.82251	6.97011	6.71024	6.84892	6.94847	6.79979	6.97579
AT4G31180	6.92011	6.94628	6.9282	7.01598	6.98989	7.04519	7.01888	7.0212	6.99398	6.96873	7.02405	6.98564	6.87105	6.60443	6.7338	6.83015	6.74443	6.74007	6.83304	6.68364	6.67903	6.86806	6.85178	6.79552
AT1G10390	6.67877	6.63072	6.63855	6.70094	6.6554	6.85253	6.62653	6.68157	6.69123	6.64692	6.74776	6.72241	6.74023	6.56429	6.63268	6.7872	6.64782	6.49942	6.72202	6.71139	6.58248	6.61695	6.65803	6.67872
AT1G49480	5.87987	5.85965	5.8392	5.7834	5.83466	5.81658	5.8606	5.89598	5.80073	5.78167	5.75532	5.92557	5.97722	6.03622	6.10421	5.93637	5.99119	6.07098	5.98795	5.95017	6.09312	6.10219	6.05208	6.1408
AT3G11450	5.68094	5.55219	5.53149	5.53224	5.55888	5.60559	5.69761	5.7343	5.69228	5.65623	5.72245	5.65993	5.68891	5.78566	5.59571	5.67472	5.63352	5.62902	5.6973	5.70766	5.63435	5.65752	5.74122	5.61099
AT3G44010	7.2407	7.20717	7.28344	7.16984	7.25178	7.3199	7.08716	7.19109	6.95142	7.11814	7.20661	7.14894	7.19387	7.09641	6.97372	7.28621	7.13093	7.14363	7.27187	7.05384	7.13091	7.20003	7.17572	7.19025
AT2G45810	6.40283	6.49693	6.46025	6.62609	6.5463	6.6281	6.61848	6.6251	6.73961	6.71455	6.58358	6.75286	6.49215	6.32818	6.55374	6.44771	6.36302	6.48693	6.40065	6.36484	6.44321	6.39344	6.38505	6.4524
AT4G25880	6.00027	5.82855	5.8216	6.0794	6.03272	6.12578	6.16545	6.14176	6.18513	6.105	6.0747	6.19032	5.87294	5.83026	5.84839	5.70002	5.79042	5.74499	5.67381	5.68451	5.68791	5.70989	5.68565	5.78536
AT2G46560	6.65842	6.60222	6.50587	6.68259	6.55929	6.60542	6.65268	6.55691	6.7335	6.76404	6.68456	6.75749	6.7533	6.54992	6.83989	6.78783	6.65783	6.72951	6.77021	6.85152	6.77963	6.78433	6.7986	6.78972
AT3G33530	6.15146	6.27218	6.20862	6.37145	6.26645	6.31667	6.38344	6.30915	6.2999	6.38223	6.49877	6.34078	6.49837	6.51164	6.53959	6.70694	6.60015	6.49942	6.69978	6.73072	6.64351	6.49759	6.68469	6.54544
AT1G57720	8.06713	8.10747	8.14978	7.98434	8.01441	8.02321	7.84958	8.08147	7.85776	7.84795	8.04912	7.79642	8.02877	7.70888	7.92362	8.07306	8.034	7.96902	8.07694	7.97196	7.91905	8.03685	7.98422	7.93029
AT1G62390	6.81896	6.95758	6.98948	6.70374	6.66218	6.67989	6.63454	6.76767	6.65762	6.6381	6.68578	6.60835	6.67009	6.60657	6.6295	6.65476	6.60821	6.53852	6.59132	6.51608	6.60879	6.80384	6.58605	6.61
AT5G52530	6.81108	6.65636	6.72917	6.84118	6.72188	6.81909	6.79013	6.69154	6.85147	6.81385	6.67232	6.80222	6.81254	6.57852	6.85847	6.79489	6.70098	6.7427	6.7661	6.76036	6.78365	6.83608	6.77641	6.77806
AT1G44910	5.58253	5.50679	5.47201	5.51957	5.57176	5.51187	5.56021	5.54926	5.49922	5.68435	5.64439	5.5016	5.62968	5.66979	5.7252	5.58776	5.58886	5.48576	5.55164	5.64908	5.5891	5.55121	5.52799	5.5764
AT1G72550	6.42193	6.39078	6.27278	6.41827	6.30069	6.19861	6.38615	6.33822	6.21761	6.39145	6.32668	6.23525	6.37869	6.46173	6.33787	6.37502	6.38261	6.38714	6.35924	6.40858	6.4195	6.55767	6.4772	6.43691
AT4G11790	5.31919	5.37823	5.3954	5.47105	5.49273	5.39515	5.44002	5.57247	5.50784	5.58917	5.62165	5.45107	5.56496	5.57252	5.56277	5.55153	5.50383	5.64035	5.52902	5.52164	5.52207	5.66794	5.62518	5.63575
AT4G12060	5.66062	5.73976	5.75329	5.75666	5.81313	5.66507	5.73852	5.74583	5.64182	5.58458	5.57769	5.60279	5.50185	5.55933	5.49873	5.41763	5.43044	5.41666	5.40025	5.29128	5.4631	5.5308	5.33791	5.46445
AT3G58110	5.94613	5.94282	6.08815	6.04445	6.04892	5.94724	6.01406	6.13593	5.92538	6.01758	6.00221	5.8965	6.05666	6.08917	6.09502	5.99041	6.11022	6.08036	5.93987	6.09062	6.04953	6.04257	6.07684	6.03111
AT2G27900	6.19853	6.14294	5.93671	6.14685	6.01633	6.04154	6.04701	6.1173	6.15374	6.21733	6.12945	6.15568	6.26683	6.27942	6.34176	6.25588	6.23213	6.24977	6.16411	6.34726	6.34184	6.23146	6.27383	6.25203
AT5G61410	8.46337	8.48798	8.23302	8.32283	8.34108	8.23473	8.30191	8.26853	8.18506	8.2911	8.30643	8.23123	8.28197	8.25629	8.25152	8.33011	8.14633	8.27234	8.4231	8.19904	8.39103	8.31198	8.15063	8.52335
AT2G34750	6.20255	6.26512	6.20341	6.288	6.31798	6.27952	6.44458	6.46843	6.35615	6.42003	6.47642	6.36018	6.11888	5.97133	6.09133	6.14652	6.16819	6.12939	6.06557	6.08886	6.10924	6.21379	6.05008	6.07942
AT3G26560	6.40458	6.44439	6.40407	6.43355	6.3501	6.44766	6.37117	6.48763	6.4874	6.48664	6.37432	6.48262	6.46725	6.2345	6.53824	6.46946	6.39197	6.47434	6.42691	6.46809	6.45776	6.56994	6.43109	6.47569
AT5G04560	6.15976	6.17339	6.09718	6.31024	6.11087	6.0536	6.2303	6.31947	6.27205	6.40581	6.34685	6.4227	6.53539	6.41125	6.62377	6.56049	6.46855	6.41378	6.53205	6.54657	6.52598	6.6094	6.65606	6.54544
AT4G02680	6.29397	6.38149	6.2159	6.3555	6.39153	6.27309	6.34491	6.29002	6.33208	6.41229	6.40423	6.22526	6.35546	6.21782	6.46025	6.2511	6.32373	6.34192	6.22765	6.28475	6.31846	6.27574	6.21706	6.27295
AT3G16640	9.31141	9.37431	9.43427	9.42752	9.33643	9.5262	9.40726	9.4808	9.60482	9.30762	9.42326	9.53359	9.40809	9.25705	9.57896	9.43123	9.41039	9.65677	9.75654	9.48757	9.62096	9.51144	9.56061	9.55106
AT1G64790	7.43181	7.47024	7.48818	7.48537	7.34472	7.33294	7.40467	7.52139	7.38335	7.38322	7.55487	7.36903	7.51002	7.21747	7.39644	7.58925	7.58551	7.48163	7.53381	7.57028	7.48935	7.66885	7.53676	7.55008
AT1G27900	4.81437	4.75782	4.78506	4.857	4.84596	4.8362	4.92452	4.89195	5.01782	4.8794	4.93719	4.88738	4.92602	4.90946	4.88456	4.85836	4.85615	4.84195	4.79109	4.83558	4.7939	4.93409	4.92314	4.76955
AT5G01400	5.39495	5.42237	5.38622	5.54167	5.38744	5.56547	5.42954	5.34708	5.49922	5.51402	5.51326	5.51441	5.57186	5.6346	5.52496	5.57396	5.56304	5.57842	5.53435	5.64068	5.51725	5.59555	5.53943	5.6044
AT2G17410	5.72633	5.84891	5.68607	5.87079	5.77607	5.78921	5.87998	5.89022	5.79291	5.87472	5.92383	5.85103	5.92468	5.89467	5.90626	5.91722	5.95646	5.82158	5.92373	5.91679	5.92487	6.09757	5.83011	5.95548
AT4G38600	7.48891	7.45881	7.49118	7.61012	7.50222	7.68902	7.66195	7.56037	7.71138	7.65486	7.64845	7.71628	7.4362	7.33496	7.46401	7.52388	7.48973	7.36535	7.53984	7.64233	7.41059	7.57839	7.55308	7.42331
AT1G17470	5.77576	5.81757	5.90365	5.94135	5.92522	5.92991	5.81501	5.9312	5.88917	5.97444	5.94434	5.95944	6.11484	6.16512	6.03577	6.07638	5.97348	6.07098	5.98795	6.02579	6.07272	5.90927	6.05408	5.96065
AT1G48900	6.04351	6.14952	6.10503	6.25972	6.1511	6.17627	6.30675	6.17056	6.18394	6.25676	6.23144	6.27345	6.29688	6.05043	6.36258	6.26901	6.18059	6.25989	6.18704	6.18271	6.22172	6.15055	6.16444	6.16249
AT5G14170	5.40545	5.36698	5.40634	5.42763	5.48594	5.44022	5.26536	5.46959	5.41718	5.54973	5.54852	5.46056	5.63816	5.60068	5.6368	5.61957	5.54637	5.46839	5.61607	5.59424	5.54949	5.69977	5.63454	5.67526
AT1G13120	5.14625	5.15007	5.04273	5.26637	5.20322	5.10879	5.18662	5.27639	5.20971	5.20021	5.2911	5.19089	5.22945	5.14245	5.3004	5.19893	5.21528	5.14189	5.14509	5.23184	5.18304	5.24926	5.25008	5.17721
AT2G26140	7.22497	7.22389	7.17837	7.2744	7.28929	7.29282	7.30783	7.26553	7.33706	7.39374	7.25091	7.38157	7.28681	6.97837	7.36048	7.27593	7.21773	7.32426	7.31751	7.28341	7.32313	7.33333	7.35319	7.33535
AT5G43010	5.99564	5.91476	5.83245	6.04002	5.9377	5.8862	5.93289	5.86811	5.88697	6.03281	5.84967	5.84234	6.02792	5.9796	5.97597	5.96559	5.81747	5.91776	5.87648	5.86006	5.96172	5.8764	5.86691	5.87128
AT3G02090	8.10038	8.0672	8.0014	8.19968	8.18645	8.31974	8.16288	8.02948	8.18506	8.23334	8.0726	8.27627	8.35592	8.02727	8.3029	8.3013	8.15754	8.24131	8.20957	8.23852	8.21885	8.18442	8.26233	8.11774
AT1G24880	8.89284	8.81231	8.79679	8.91151	8.90462	8.89485	8.8849	9.0319	8.85772	8.88162	9.16517	8.89833	9.21926	9.49002	9.24557	9.38193	9.34424	9.37888	9.44205	9.44007	9.41087	9.28638	9.49057	9.47501
AT5G19820	6.71582	6.81516	6.70058	6.664	6.60931	6.62743	6.71011	6.65395	6.55459	6.70297	6.74426	6.63206	6.69083	6.52978	6.58098	6.67396	6.56215	6.44961	6.5745	6.58708	6.48519	6.66924	6.58949	6.57404
AT1G79090	5.9097	6.02145	5.95296	5.94135	5.97089	5.99646	5.95316	5.91313	6.0215	6.10819	5.84094	6.05527	6.03435	5.92068	6.06805	5.96336	5.90508	5.91659	5.9727	5.96369	5.94296	6.01753	5.94643	5.88982
AT4G25370	6.62735	6.72552	6.71091	6.68684	6.68976	6.73239	6.6069	6.562	6.47132	6.58859	6.67845	6.55707	6.73255	6.71855	6.63585	6.75955	6.56097	6.6987	6.76775	6.54078	6.65398	6.5627	6.61203	6.71219
AT2G42810	6.02773	6.05221	6.09718	6.0794	6.02689	6.04658	6.02629	5.93007	6.0315	6.04787	5.92176	5.96745	5.83207	5.81924	5.92918	5.69969	5.7894	5.88005	5.64545	5.65623	5.85204	5.78649	5.73003	5.7842
AT1G34320	5.96756	5.92503	5.8216	6.07291	6.00213	5.95261	6.05556	5.98841	6.00671	5.99704	5.9983	5.81892	5.98204	5.9496	5.98892	5.95694	5.84985	5.95677	5.88787	5.87752	6.03526	5.88803	5.87144	5.94822
AT2G45990	5.98867	5.98757	5.99945	6.0378	6.07289	6.02735	6.08758	5.97104	6.03416	6.08729	6.0747	6.11178	5.98758	5.9829	6.05674	6.03324	5.86914	6.06993	5.95222	5.90582	6.08907	6.04577	5.97727	6.1408
AT2G39340	6.17417	6.27218	6.23953	6.33214	6.23948	6.20041	6.24831	6.12713	6.25109	6.23791	6.27256	6.22303	6.21928	6.46173	6.24707	6.35243	6.23733	6.24236	6.35404	6.45515	6.37621	6.36105	6.44941	6.36078
AT5G62390	7.39363	7.33004	7.35622	7.40843	7.34565	7.37397	7.33406	7.51803	7.22968	7.31776	7.43318	7.32346	7.64139	7.43881	7.51035	7.58979	7.49315	7.47848	7.50006	7.40487	7.4174	7.43201	7.34057	7.35235
AT1G02840	6.40109	6.34565	6.40133	6.43524	6.4787	6.57613	6.35741	6.52232	6.47963	6.39276	6.60435	6.42658	6.55119	6.59045	6.50949	6.60313	6.52008	6.43425	6.68245	6.59206	6.49135	6.59254	6.58949	6.58211
AT2G35510	6.23039	6.17876	6.17917	6.32488	6.23037	6.0833	6.24083	6.19414	6.25052	6.24228	6.22139	6.12377	5.98056	5.98125	6.05957	5.93296	6.00868	5.95337	5.92741	6.04319	6.00887	6.07425	5.93348	5.93673
AT3G05530	7.61269	7.55983	7.61026	7.61608	7.55382	7.63556	7.5314	7.4338	7.61136	7.63671	7.37997	7.66178	7.56231	7.46025	7.66237	7.43978	7.40044	7.5885	7.41075	7.36721	7.4875	7.39077	7.41079	7.42705
AT5G64130	6.63183	6.7517	6.83212	6.64517	6.74337	6.80162	6.58699	6.69551	6.49464	6.66005	6.73487	6.6471	6.72196	6.62039	6.64217	6.66662	6.55145	6.60069	6.67326	6.53173	6.64351	6.51732	6.61811	6.59944
AT4G02480	8.09498	8.00718	8.08205	8.11167	8.07981	8.15632	8.17784	7.99821	8.23033	8.26627	8.02381	8.30131	8.24321	8.14485	8.34031	8.12174	8.09443	8.19384	8.1154	8.06945	8.14573	8.00186	8.00938	8.01046
AT5G47210	8.74799	8.85051	8.854	8.76222	8.81643	8.75028	8.7516	8.95423	8.69611	8.67562	8.95764	8.7233	8.73873	8.72508	8.51026	8.79471	8.77574	8.55963	8.69203	8.6194	8.57459	8.82628	8.696	8.70443
AT4G22670	6.86663	6.9138	6.88259	6.87639	6.81888	6.78002	6.77365	6.94043	6.73227	6.73951	6.87713	6.70973	6.82785	6.57852	6.7338	6.83351	6.70956	6.6892	6.86375	6.68772	6.61105	6.72569	6.63421	6.70297
AT1G09730	5.63704	5.57519	5.42079	5.48088	5.53278	5.56477	5.61444	5.61361	5.68216	5.55443	5.58031	5.58901	5.50031	5.64088	5.58394	5.4929	5.46887	5.51987	5.48969	5.53981	5.49534	5.51818	5.402	5.49754
AT5G08450	6.53946	6.4805	6.51095	6.5487	6.55767	6.62508	6.4793	6.39302	6.57251	6.59772	6.45228	6.5825	6.5869	6.34876	6.54567	6.58966	6.49672	6.45603	6.51746	6.4531	6.57147	6.52937	6.45017	6.59745
AT4G32820	5.44672	5.46695	5.39357	5.54167	5.48254	5.41475	5.56021	5.45092	5.47792	5.52602	5.42845	5.45487	5.43856	5.42282	5.54264	5.3244	5.29015	5.41995	5.24474	5.24614	5.38186	5.36009	5.30476	5.43654
AT1G68790	6.09633	6.23965	6.14584	6.1754	6.1745	6.11	6.26609	6.23744	6.26472	6.27963	6.17355	6.10332	6.13694	6.39278	6.23039	6.09481	6.01562	6.07724	6.06289	6.16944	6.1315	6.18069	6.15703	6.19792
AT1G66580	8.58542	8.58846	8.73253	8.39049	8.47987	8.25944	8.17352	8.32642	8.09939	7.99164	8.21021	7.96862	7.88531	7.88699	7.90927	7.95298	7.98712	7.91528	7.94493	7.92755	7.91149	8.10689	8.11331	8.09042
AT5G53300	8.80134	8.70491	8.70787	8.87685	8.82436	8.93232	8.80656	8.71934	8.84983	8.87272	8.72675	8.93947	8.8027	8.83517	8.83031	8.7148	8.68672	8.80478	8.6082	8.60576	8.76349	8.41332	8.48471	8.64196
AT1G20960	7.55094	7.68853	7.71952	7.77975	7.69987	7.72291	7.7682	7.80811	7.78771	7.76986	7.86561	7.80464	7.85533	7.50335	7.87989	7.95228	7.8769	7.74712	7.88962	7.89464	7.75896	7.91879	7.80824	7.81348
AT3G53570	4.52428	4.53471	4.38898	4.65172	4.58531	4.63964	4.836	4.74901	4.85917	4.9127	4.81334	4.86182	4.89256	5.00333	4.93897	4.85836	4.86578	4.84195	4.87132	4.93112	4.90885	4.88312	4.92532	4.95289
AT2G38280	5.84942	5.86898	5.72445	5.79659	5.90374	5.73098	5.98034	5.99379	5.89357	5.93357	5.91554	5.95004	5.93999	5.88413	5.83852	5.95806	5.97081	5.81909	5.81972	5.84239	5.853	5.98373	5.84632	5.87457
AT3G11400	6.41502	6.54014	6.54928	6.47515	6.56251	6.56319	6.47294	6.5141	6.40774	6.49155	6.57572	6.47796	6.53237	6.39278	6.34254	6.55421	6.47297	6.40965	6.53205	6.41914	6.29118	6.4935	6.55255	6.43765
AT5G46210	6.90785	6.94187	6.79237	6.93242	7.02074	6.78696	6.96	6.8177	6.92377	7.03826	6.87819	6.91973	6.86243	6.87662	6.96366	6.80596	6.73868	6.87137	6.80987	6.91355	6.87319	6.96927	6.82807	6.98697
AT1G53750	8.1595	8.14088	8.08006	8.27558	8.29597	8.34223	8.34229	8.16186	8.3186	8.35776	8.11889	8.39289	8.13839	7.97609	8.16045	8.21004	8.07692	8.21079	8.01569	8.05327	8.31317	8.01171	7.98055	7.96387
AT3G22170	6.36924	6.38707	6.36816	6.34835	6.39877	6.39297	6.43675	6.2786	6.48837	6.41229	6.18566	6.36726	6.23613	6.29939	6.34099	6.25793	6.22392	6.24977	6.35432	6.29854	6.32951	6.37065	6.27297	6.42125
AT5G38470	7.4215	7.30374	7.27899	7.43734	7.4307	7.57081	7.51847	7.36692	7.52316	7.59174	7.41272	7.65146	7.33873	7.27304	7.33417	7.23809	7.15627	7.34301	7.22922	7.15667	7.20138	7.18233	7.19212	7.2073
AT3G54760	6.59253	6.68759	6.69613	6.60975	6.66294	6.61019	6.56201	6.75442	6.66406	6.66005	6.75938	6.71529	6.86564	6.88457	6.99955	6.82984	6.94265	6.9434	6.7485	6.80559	6.93009	6.92955	6.77338	6.94327
AT2G43070	5.78383	5.78272	5.69502	5.81485	5.78024	5.70892	5.86255	5.76106	5.72058	5.87096	5.80999	5.84959	5.88842	5.84844	5.95582	5.85911	5.71036	5.96354	5.88901	5.77605	5.84436	5.87819	5.76822	5.83235
AT5G15270	5.69528	5.53889	5.60453	5.62387	5.68124	5.71399	5.63739	5.68988	5.55943	5.67575	5.68395	5.6812	5.57726	5.70614	5.62791	5.49983	5.51733	5.60178	5.51489	5.67515	5.55303	5.58898	5.52655	5.53405
AT1G77800	6.68597	6.6823	6.77981	6.65099	6.61477	6.6734	6.71982	6.60061	6.79036	6.76607	6.54651	6.77889	6.58666	6.51506	6.66097	6.49781	6.50228	6.57732	6.50937	6.52783	6.57321	6.5627	6.47571	6.61
AT5G11500	7.5806	7.44238	7.53461	7.52948	7.58432	7.64322	7.51041	7.31883	7.469	7.40743	7.28428	7.44797	7.12769	7.36179	7.14194	7.13612	7.14326	7.1565	7.15354	7.17505	7.29206	7.11271	7.10334	7.21899
AT3G13340	6.35305	6.42824	6.44795	6.38548	6.47271	6.4469	6.43282	6.50282	6.62717	6.54089	6.55586	6.58857	6.43977	6.3564	6.58098	6.34646	6.33417	6.36087	6.42587	6.38149	6.42144	6.33644	6.39138	6.30662
AT1G15750	7.69492	7.60082	7.60671	7.79495	7.54569	7.71059	7.60951	7.44641	7.65751	7.44521	7.28669	7.50962	7.39274	7.2602	7.51242	7.27873	7.21622	7.26104	7.13915	7.21073	7.21187	7.21183	7.11247	7.19112
AT1G20920	6.25577	6.18412	6.17064	6.27864	6.29585	6.25276	6.22425	6.34075	6.35774	6.33526	6.37129	6.3346	6.32574	6.54992	6.28554	6.50262	6.34247	6.33932	6.56365	6.49162	6.43876	6.51905	6.47049	6.56253
AT3G01090	6.44418	6.44082	6.38668	6.62609	6.57216	6.59927	6.67282	6.52455	6.71624	6.74671	6.5572	6.85355	6.7746	6.72938	6.84593	6.68785	6.68746	6.81066	6.68658	6.65772	6.81248	6.69749	6.66131	6.725
AT3G10380	6.64223	6.60621	6.5101	6.51878	6.56574	6.493	6.6069	6.50282	6.55736	6.68274	6.43499	6.64461	6.74242	6.58937	6.81157	6.68194	6.53585	6.69532	6.73469	6.67015	6.70895	6.63937	6.62215	6.63608
AT4G20980	6.52829	6.63932	6.60176	6.5124	6.52246	6.42851	6.54147	6.65327	6.49705	6.43665	6.6979	6.46858	6.60815	6.598	6.5591	6.64264	6.57982	6.52331	6.62188	6.64578	6.49932	6.64992	6.68662	6.53301
AT5G59910	7.76254	7.81257	7.87424	7.79888	7.79111	7.84641	7.61241	7.66428	7.57809	7.56813	7.71322	7.62004	7.88165	7.99499	7.75393	7.82138	7.81957	7.76792	7.83838	7.7396	7.616	7.72557	7.77535	7.6558
AT5G35590	6.98576	6.92981	6.8589	6.92523	6.99647	7.03434	7.01538	7.04213	7.02568	7.12684	7.10825	7.26019	7.05376	6.95086	7.02686	6.92447	6.9746	7.03792	6.76836	6.9215	6.94902	6.84391	6.85579	6.83319
AT1G66410	8.44863	8.55043	8.46276	8.45886	8.55595	8.33936	8.46542	8.47681	8.41482	8.52975	8.40627	8.46752	8.54829	8.45981	8.62672	8.49215	8.47494	8.56799	8.35387	8.40531	8.51989	8.23558	8.27949	8.2458
AT2G34040	6.09849	6.09033	6.09492	6.09656	6.07967	6.04154	6.15594	6.24559	6.00333	6.03112	6.1366	5.92145	6.01604	6.18099	5.99388	6.05039	6.03111	5.93739	5.97448	6.00352	5.95817	6.0159	6.0218	6.03209
AT1G74960	6.59253	6.60621	6.4785	6.52037	6.51498	6.54658	6.52187	6.47306	6.45209	6.64472	6.63748	6.69694	6.87683	6.7284	6.83383	6.92375	6.92709	6.86173	7.04291	6.78015	6.96061	7.07953	6.86435	7.07775
AT1G01040	6.21853	6.09375	6.08815	6.22697	6.26348	6.15685	6.26904	6.20532	6.24366	6.27679	6.18394	6.26805	6.19969	6.12392	6.26766	6.30397	6.2284	6.20472	6.41279	6.3663	6.27627	6.35655	6.41565	6.38481
AT4G08390	6.92742	7.07111	7.02066	6.90833	6.99886	6.98929	6.91468	7.08513	6.96644	6.89753	7.21423	6.97509	7.11897	6.9517	6.99708	7.24692	7.12653	7.0681	7.22204	7.11225	7.11822	7.15296	7.16236	7.04017
AT3G56860	6.7031	6.71742	6.79584	6.73832	6.6779	6.78966	6.70142	6.74359	6.79467	6.73848	6.82499	6.76056	6.70053	6.77382	6.75262	6.84822	6.65117	6.77516	7.09495	6.80451	6.84988	6.86896	6.87737	6.98139
AT4G00450	6.34761	6.32254	6.41042	6.47679	6.36404	6.5146	6.50324	6.30222	6.53972	6.42645	6.32355	6.42948	6.25921	6.16076	6.37326	6.34475	6.25357	6.27903	6.27816	6.36848	6.36685	6.29334	6.29255	6.30093
AT1G75660	6.64519	6.63776	6.68644	6.73559	6.65615	6.67957	6.70686	6.57714	6.73227	6.58745	6.55453	6.64294	6.56953	6.2754	6.53076	6.54865	6.55443	6.51026	6.5477	6.65713	6.60709	6.62713	6.57288	6.54062
AT1G79230	6.80845	6.82273	6.78611	6.96899	6.95039	6.99503	7.11442	6.93987	7.04752	7.17946	7.01342	7.18374	7.22688	6.99723	7.26008	7.19472	7.05256	7.19636	7.17524	7.02326	7.23739	7.09429	7.00823	7.13372
AT1G14650	5.97463	6.04987	6.03276	6.17338	6.13058	6.13385	6.12217	6.29875	6.17855	6.16149	6.2903	6.12019	6.2243	6.4439	6.23123	6.25997	6.26526	6.16412	6.2773	6.33244	6.1542	6.24961	6.21884	6.21359
AT4G20400	6.06354	6.05455	5.94549	6.13028	6.04315	5.89069	6.05044	6.17056	5.99245	6.10179	6.12227	5.99776	6.07308	6.03304	6.09318	6.19715	6.12473	6.03712	6.19379	6.16275	6.06448	6.21521	6.15796	6.14716
AT5G45190	5.64001	5.63268	5.6965	5.65606	5.73945	5.80415	5.70197	5.66715	5.75559	5.67575	5.63432	5.81744	5.60827	5.65334	5.76975	5.60679	5.629	5.65577	5.66324	5.54496	5.67172	5.60534	5.50774	5.57236
AT4G01290	7.18081	7.15525	7.14557	7.26019	7.22146	7.33046	7.2862	7.18122	7.39914	7.41002	7.20321	7.421	7.36265	7.1756	7.44642	7.3735	7.31021	7.31414	7.20377	7.28725	7.43381	7.21823	7.2088	7.23742
AT2G42210	6.57712	6.71742	6.72044	6.57802	6.65766	6.53444	6.5999	6.61745	6.56197	6.68595	6.65002	6.64544	6.80419	6.58504	6.88856	6.74504	6.73553	6.91164	6.94397	6.80344	6.86752	6.83098	6.98801	6.82698
AT1G78300	7.22793	7.23218	7.28295	7.18296	7.115	7.22782	7.10292	7.04005	7.13484	7.39897	7.22013	7.31877	7.61908	7.64842	7.61945	7.51136	7.52875	7.5296	7.46398	7.53448	7.46294	7.44933	7.57062	7.42556
AT1G43170	9.72555	9.88266	9.8936	9.63814	9.66082	9.51992	9.52117	9.78054	9.47191	9.46958	9.67009	9.42094	9.62429	9.26062	9.44772	9.748	9.72819	9.5758	9.61031	9.58258	9.58439	9.76447	9.68296	9.59766
AT5G64270	6.87421	6.9725	6.87932	7.0767	7.00065	7.11228	7.07629	7.00316	7.08258	7.17565	6.98598	7.12944	7.0201	6.69463	7.02734	6.95813	6.94265	6.91747	6.94561	6.98113	6.89799	6.86172	6.86776	6.84777
AT1G32490	5.9365	5.91219	5.94048	5.96957	5.83866	5.7729	5.91233	5.92783	5.84147	5.91726	5.9093	5.85679	5.90686	5.78377	5.97096	5.90335	5.89946	5.93624	5.92115	6.04954	6.02425	6.04177	6.1108	5.93463
AT1G15240	5.79985	5.77281	5.75329	5.90041	5.69749	5.86413	5.79881	5.77488	5.85279	5.81336	5.69367	5.83944	5.78152	5.76858	5.85928	5.85491	5.68882	5.84256	5.89579	5.90482	5.9276	5.83815	5.87934	5.88439
AT4G01000	6.80316	6.69885	6.78331	6.69813	6.80804	6.78183	6.76638	6.64166	6.83024	6.70719	6.63116	6.7667	6.57321	6.43189	6.69906	6.43572	6.55622	6.62654	6.436	6.46876	6.56564	6.37829	6.43722	6.47062
AT1G06070	4.76083	4.84958	4.7682	5.02777	4.85125	4.85239	4.94306	4.98354	4.97147	4.92362	5.00514	4.87323	5.02415	4.95716	4.99338	4.93594	4.94787	4.97309	4.918	5.00212	4.97013	5.01304	4.98513	5.06653
AT1G24510	7.58292	7.71058	7.63952	7.5104	7.59736	7.50649	7.48785	7.6514	7.36475	7.38058	7.62324	7.32086	7.61777	7.53063	7.48666	7.60844	7.639	7.59215	7.56749	7.57753	7.4692	7.65057	7.60813	7.55692
AT5G38480	8.28523	8.29992	8.245	8.2145	8.22312	8.11642	8.16525	8.12726	8.17937	8.34596	7.9768	8.2387	8.27013	8.23675	8.46249	8.29783	8.18511	8.47621	8.37716	8.28697	8.46803	8.29779	8.42946	8.33047
AT2G33340	6.36924	6.37027	6.29158	6.38897	6.44674	6.41689	6.53537	6.64097	6.3923	6.45058	6.6425	6.44487	6.4079	6.4688	6.34176	6.40814	6.44754	6.35315	6.44142	6.49628	6.31777	6.49291	6.41875	6.44946
AT5G13420	6.40109	6.38522	6.24258	6.52196	6.45805	6.48486	6.59873	6.53935	6.59111	6.82068	6.56649	6.7621	6.72881	6.57416	6.6709	6.86038	6.78459	6.70208	6.86259	6.90757	6.83591	6.88111	6.94563	6.7804
AT3G19760	7.19803	7.15307	7.18685	7.24199	7.13682	7.22694	7.16742	7.12983	7.25266	7.29759	7.18867	7.32242	7.2501	6.89947	7.28574	7.16196	7.13053	7.16191	7.08969	7.09962	7.11942	7.13579	7.06476	7.07728
AT5G26360	7.55252	7.58957	7.56908	7.48129	7.51144	7.4043	7.40132	7.47364	7.30224	7.34511	7.38973	7.20253	7.50424	7.22792	7.46293	7.49334	7.48941	7.47374	7.45864	7.44812	7.43189	7.65189	7.58346	7.45771
AT3G22380	8.08685	7.98098	7.97868	8.09896	8.02381	8.19459	8.08445	7.99527	8.18521	8.12664	8.00636	8.17872	8.11455	7.83049	8.05591	8.16974	7.94162	7.98493	8.16337	7.99237	8.09888	7.91179	7.80262	7.99316
AT4G30890	6.05022	6.03336	5.96781	6.16527	6.12623	6.0546	6.21207	6.14079	6.22809	6.22177	6.1366	6.19715	6.19523	6.23174	6.08763	6.12252	6.16741	6.08348	5.98229	6.0738	6.04702	5.97284	5.87483	5.92725
AT4G27000	6.65696	6.67852	6.69687	6.66112	6.62097	6.78304	6.65043	6.62857	6.71086	6.74978	6.77778	6.81263	6.79074	6.6225	6.7033	6.65148	6.56393	6.47828	6.64176	6.60876	6.5121	6.70104	6.63087	6.72318
AT3G20050	7.4463	7.50101	7.4255	7.39981	7.39221	7.36332	7.32348	7.44759	7.19243	7.29409	7.5354	7.26886	7.53192	7.50793	7.37952	7.54442	7.53419	7.46899	7.36584	7.49278	7.39687	7.59159	7.59139	7.41731
AT3G25840	6.51703	6.44973	6.46025	6.54558	6.54385	6.67307	6.6493	6.56778	6.68786	6.71979	6.67477	6.80222	6.79011	6.63093	6.78896	6.70127	6.69234	6.69938	6.6587	6.60013	6.73307	6.52479	6.49052	6.57337
AT1G02560	8.19828	8.17299	8.22969	8.31323	8.29573	8.42817	8.17627	7.97826	8.19265	8.01183	7.85807	7.93701	7.71702	7.52329	7.70254	7.65429	7.52996	7.63027	7.65254	7.4669	7.6686	7.47655	7.4139	7.48091
AT1G56070	10.1804	10.3055	10.2614	10.1806	10.1561	10.1386	10.091	10.1603	10.0798	10.0012	10.0446	10.0044	10.1586	9.53772	9.95946	10.2509	10.1232	10.0234	10.1554	10.0397	10.0854	10.244	10.0479	10.0788
AT4G24560	5.78919	5.62325	5.57414	5.71281	5.71645	5.71209	5.81098	5.77863	5.83082	5.91361	5.93617	5.90764	5.94608	5.89291	5.97397	5.90799	5.91531	5.85233	5.78237	5.90882	5.80434	5.75555	5.79353	5.77953
AT2G32730	7.39275	7.5023	7.40293	7.50076	7.51519	7.42764	7.44165	7.3214	7.33948	7.49369	7.38072	7.55153	7.64478	7.28711	7.60755	7.63614	7.49253	7.61636	7.55278	7.50934	7.61684	7.56869	7.48369	7.54733
AT2G47960	5.21555	5.31524	5.22055	5.2852	5.28563	5.23324	5.19592	5.30439	5.25252	5.30423	5.34454	5.2358	5.39587	5.4729	5.33046	5.49367	5.45362	5.38672	5.44	5.44795	5.47559	5.33546	5.39414	5.31592
AT5G55190	6.67588	6.73138	6.71605	6.81679	6.91988	6.88466	6.83749	6.94377	6.84014	6.74568	7.01439	6.81781	6.86042	6.77192	6.71534	6.88971	6.86602	6.67137	6.80768	6.81094	6.63407	6.7829	6.84142	6.69369
AT4G16450	6.56311	6.411	6.35222	6.44364	6.47271	6.58134	6.42229	6.38649	6.38919	6.5863	6.53978	6.57378	6.63687	6.66518	6.55106	6.63444	6.49672	6.63576	6.5827	6.54078	6.59855	6.53108	6.65079	6.46118
AT2G02470	4.80911	4.79746	4.90814	4.84182	4.95316	4.85927	5.04958	4.9507	4.96592	5.01162	5.08489	5.05964	5.05894	5.13359	5.13636	5.01817	4.96768	5.09123	5.08236	4.98706	5.01701	4.96315	5.01618	5.04917
AT5G12120	5.87484	5.78413	5.75614	5.78075	5.9377	5.9085	5.89148	5.87279	5.97251	6.02268	5.84531	6.05777	5.98758	5.83209	5.98097	5.97557	5.85856	5.9351	6.03447	5.97327	5.98985	5.95679	5.87257	5.96785
AT2G21250	6.5537	6.60542	6.49054	6.50599	6.63177	6.56389	6.5194	6.5992	6.37513	6.40581	6.50569	6.35204	6.49681	6.56099	6.32379	6.39684	6.4138	6.37534	6.17655	6.3069	6.36484	6.27027	6.35703	6.32517
AT2G03820	6.18843	6.27418	6.18447	6.36261	6.20374	6.22505	6.34491	6.30742	6.35243	6.42388	6.28869	6.44199	6.24818	6.08611	6.19901	6.14136	6.16429	6.15033	5.94606	6.06217	6.03273	6.13335	6.04608	6.04675
AT1G29350	6.32566	6.2631	6.18447	6.19546	6.19649	6.32042	6.38751	6.30742	6.2743	6.34883	6.41309	6.43045	6.42024	6.39155	6.28068	6.31187	6.28836	6.20282	6.20294	6.31446	6.27341	6.23286	6.15052	6.24442
AT4G39680	7.0362	7.0963	7.10699	7.10771	7.05323	7.03586	7.10292	7.31066	7.14532	7.1347	7.37394	7.05495	7.18329	7.22792	7.18544	7.26749	7.29497	7.15256	7.23963	7.37337	7.17368	7.29989	7.3266	7.35314
AT5G56680	6.53946	6.47002	6.41042	6.37673	6.44236	6.46017	6.53293	6.58714	6.39488	6.47802	6.63748	6.35612	6.53312	6.46527	6.41151	6.49087	6.53525	6.46958	6.41121	6.43171	6.44829	6.53962	6.503	6.35058
AT5G01010	6.45602	6.48744	6.33801	6.56112	6.48041	6.55473	6.53782	6.43162	6.48837	6.46312	6.45228	6.59376	6.37644	6.23865	6.42769	6.40261	6.29407	6.3694	6.42013	6.39724	6.37221	6.41091	6.51464	6.43987
AT3G54010	5.79186	5.92119	5.73461	5.80705	5.85191	5.7	5.79065	5.84089	5.85354	5.84244	5.83875	5.81004	5.97313	5.84663	5.924	5.91261	5.75458	5.84379	6.002	5.8096	5.89264	5.94997	5.78995	5.95652
AT3G47890	5.5639	5.6264	5.57414	5.56959	5.50453	5.59738	5.60515	5.76106	5.54461	5.59601	5.61654	5.56104	5.69117	5.77429	5.60868	5.71334	5.69855	5.78889	5.68343	5.83295	5.75192	5.79317	5.77308	5.77249
AT3G56460	6.35486	6.26815	6.17598	6.46693	6.31894	6.44614	6.35602	6.24919	6.37931	6.47926	6.33913	6.41978	6.31491	6.27942	6.31827	6.26427	6.15489	6.32097	6.2845	6.28629	6.33842	6.33317	6.30769	6.28041
AT3G42790	6.51056	6.28717	6.39951	6.45367	6.48552	6.46619	6.43806	6.41646	6.33424	6.41229	6.35759	6.52757	6.36656	6.32558	6.40334	6.30463	6.32233	6.47117	6.29794	6.22665	6.4298	6.25238	6.21528	6.28783
AT1G50030	7.053	7.02473	7.05001	7.20686	7.06238	7.06988	7.06532	7.05146	7.15358	7.13548	7.10553	7.12108	7.00142	6.7833	7.05697	6.96705	6.85639	6.88512	6.91846	6.96249	6.89194	7.07563	6.91025	7.05087
AT3G62290	7.82647	7.8229	7.79011	7.8661	7.85964	7.87202	7.86084	7.83145	7.89238	7.818	7.80074	7.92094	8.06179	7.77691	8.16133	8.06633	7.98756	8.13803	8.13712	7.99048	8.12289	7.86953	7.98448	7.94444
AT4G38350	6.77238	6.87528	6.85225	6.95612	6.9436	6.95436	6.9062	6.90715	6.95598	6.84196	6.83162	6.89615	6.66756	6.57961	6.75028	6.74569	6.73132	6.68305	6.88626	6.78124	6.82863	6.91124	6.76183	6.86606
AT5G53000	5.74023	5.71779	5.59181	5.70164	5.59243	5.60081	5.54815	5.4819	5.51736	5.52602	5.37507	5.47375	5.66882	5.81739	5.66315	5.64377	5.50136	5.55469	5.66236	5.58427	5.65535	5.60534	5.6198	5.60704
AT1G13320	6.13472	6.09942	6.06418	6.11352	6.20581	6.11432	6.15753	6.05584	6.07018	6.24664	6.10598	6.23525	6.28463	6.05043	6.31748	6.24056	6.17827	6.28084	6.21294	6.18354	6.36417	6.21805	6.22505	6.30337
AT1G25211	7.09903	7.06009	7.16341	7.15251	7.18527	7.41407	7.09465	7.16795	7.23978	7.09818	7.04983	7.22554	7.16337	6.84074	7.00446	7.13117	7.01151	7.04113	7.04121	6.93921	6.93824	7.05473	6.9854	6.97067
AT1G27510	5.54185	5.54556	5.59341	5.63272	5.55402	5.5905	5.53598	5.6178	5.6039	5.65185	5.60886	5.55574	5.52996	5.80441	5.68902	5.49522	5.47013	5.55019	5.52271	5.42299	5.50755	5.54557	5.49604	5.67275
AT2G41520	4.9968	5.09204	5.0636	5.16832	5.05981	5.16821	5.31176	5.31819	5.24681	5.30701	5.41382	5.34847	5.27606	5.23104	5.37971	5.25463	5.24658	5.19276	5.17516	5.28051	5.20119	5.2617	5.26739	5.31592
AT4G34640	6.06575	6.17984	6.06303	6.17944	6.07628	6.0058	6.01231	6.04861	6.09073	6.30214	6.15079	6.36524	6.51047	6.58179	6.71953	6.60652	6.49299	6.66029	6.73343	6.68071	6.77812	6.75775	6.78124	6.84162
AT2G20140	6.03676	6.06503	6.06188	5.87577	5.93397	5.80415	5.78243	5.84208	5.5832	5.73693	5.73898	5.68444	5.95891	5.85205	5.92608	5.96085	5.90974	6.00573	5.97198	5.93161	5.89636	5.96357	5.99608	5.91026
AT4G04950	5.87987	5.97775	5.97394	5.87328	5.97089	5.88508	5.96046	6.03927	5.98766	5.97794	5.91762	6.03508	6.01929	5.79881	6.06711	5.93779	5.99996	6.03176	5.9457	5.90582	5.90562	6.02647	5.87934	5.87457
AT1G42440	5.63406	5.50679	5.53648	5.82518	5.62522	5.63464	5.81098	5.86224	5.78189	5.82894	5.72483	5.77547	5.76657	5.82476	5.68413	5.713	5.78535	5.66272	5.52563	5.59175	5.51362	5.67416	5.63321	5.56965
AT5G27470	6.40283	6.60062	6.48539	6.43861	6.52246	6.40635	6.39695	6.47691	6.29326	6.39668	6.56251	6.29058	6.34916	6.4805	6.27337	6.35307	6.38462	6.3341	6.3576	6.31597	6.28764	6.38399	6.34485	6.36078
AT4G11560	6.16389	6.22103	6.23238	6.18346	6.17766	6.20942	6.09755	6.10343	6.18692	6.01418	6.07656	6.06774	5.97759	6.04413	6.03192	6.065	6.03026	5.9579	6.209	6.20647	6.10362	6.17997	6.254	6.13624
AT1G20693	8.85757	8.86224	8.8278	8.9033	9.04193	9.01485	8.97326	8.84559	8.89981	8.88582	8.77306	8.90669	8.7557	8.87562	8.83996	8.53017	8.52806	8.7413	8.58972	8.42343	8.57546	8.27531	8.50181	8.36615
AT3G10850	6.45265	6.45505	6.29059	6.40456	6.46151	6.53623	6.30962	6.42047	6.44213	6.40581	6.43354	6.46292	6.6208	6.39773	6.57768	6.6083	6.45649	6.52255	6.59781	6.41211	6.53376	6.42142	6.47198	6.55981
AT1G18700	5.45011	5.57192	5.4027	5.50679	5.50453	5.48393	5.45302	5.52269	5.4944	5.43729	5.43427	5.44152	5.52844	5.50993	5.50568	5.60107	5.51489	5.53965	5.58702	5.6669	5.5845	5.64808	5.75233	5.56695
AT1G63700	5.71793	5.68041	5.65737	5.77009	5.728	5.66965	5.70849	5.6631	5.79448	5.73072	5.80551	5.78003	5.88526	5.81369	5.88616	5.91866	5.73894	5.74499	5.78155	5.75287	5.83567	5.77882	5.60353	5.77836
AT3G04490	5.23923	5.24734	5.19765	5.30748	5.2973	5.30222	5.44002	5.35546	5.36962	5.3181	5.46013	5.27291	5.29465	5.33786	5.24832	5.27542	5.18944	5.20996	5.29523	5.35278	5.30278	5.30641	5.32474	5.35726
AT4G38760	6.17826	6.3599	6.22003	6.31024	6.33696	6.17765	6.47038	6.37498	6.39953	6.52662	6.48344	6.36928	6.571	6.39278	6.66284	6.56508	6.55622	6.58173	6.46138	6.64218	6.52897	6.50109	6.5305	6.54475
AT1G48830	7.13103	7.19661	7.20471	7.18095	7.1795	7.11803	7.05172	7.27926	6.97199	7.08364	7.2947	7.04741	7.14547	7.22166	7.00102	7.24715	7.20754	7.16584	7.15275	7.18333	7.15168	7.28947	7.29445	7.18848
AT5G21274	6.32196	6.23347	6.28072	6.28426	6.27632	6.25928	6.14957	6.09844	6.1671	6.20842	6.12766	6.15801	6.24202	6.13284	6.36488	6.2896	6.23362	6.3821	6.23837	6.35534	6.37953	6.35591	6.50227	6.36312
AT5G05080	6.38878	6.40276	6.4453	6.32306	6.37968	6.26231	6.31104	6.34244	6.32505	6.49766	6.33913	6.42852	6.26318	6.457	6.49559	6.20613	6.38127	6.30949	6.42248	6.40858	6.39998	6.49233	6.5624	6.45679
AT4G20850	8.03197	7.95742	7.97134	8.0202	7.949	8.05803	7.92148	7.83625	7.99832	7.91658	7.75445	7.95021	7.63822	7.42737	7.65957	7.68646	7.58784	7.62814	7.76595	7.70435	7.72328	7.81267	7.71165	7.75431
AT3G28730	6.46442	6.53513	6.41132	6.66256	6.58967	6.5855	6.64591	6.68822	6.70421	6.6158	6.72305	6.65457	6.54719	6.41857	6.55977	6.51483	6.53223	6.50794	6.66842	6.69526	6.60026	6.70307	6.68598	6.64958
AT2G29210	6.02319	5.96785	5.93294	6.088	5.97089	6.05709	6.09423	6.15815	6.05718	6.13665	6.30939	6.12616	6.36825	6.45462	6.25617	6.41019	6.22242	6.18166	6.33725	6.22103	6.19931	6.27505	6.22859	6.23678
AT5G05780	6.80316	6.86532	6.78331	6.664	6.78819	6.73582	6.68829	6.64645	6.59875	6.75183	6.56649	6.71291	6.90676	6.88192	6.89862	6.92461	6.87559	6.91047	6.7698	6.79374	6.86277	6.77617	6.74833	6.71525
AT1G65650	5.26253	5.31134	5.27527	5.42763	5.41984	5.35513	5.26536	5.34033	5.24909	5.33184	5.25871	5.35459	5.26394	5.33012	5.24167	5.1837	5.12513	5.28039	5.17268	5.193	5.19063	5.09718	5.13787	5.13943
AT5G01350	6.65988	6.59098	6.66763	6.65534	6.59046	6.69312	6.80744	6.79074	6.77814	6.72188	6.64376	6.78872	6.48067	6.82522	6.69177	6.40589	6.46918	6.57658	6.5335	6.49428	6.54802	6.53507	6.57288	6.55367
AT5G50870	5.63108	5.68495	5.58702	5.56959	5.67081	5.65851	5.71497	5.73301	5.71065	5.84052	5.58815	5.85247	5.73662	5.74548	5.81185	5.66756	5.58536	5.72386	5.71191	5.70766	5.72812	5.77207	5.77792	5.75594
AT1G13440	9.44937	9.52288	9.46358	9.51569	9.49426	9.46551	9.53438	9.54738	9.66516	9.63733	9.52412	9.67127	9.5217	9.13867	9.57525	9.55404	9.37904	9.55893	9.7526	9.39826	9.61377	9.64995	9.55788	9.63466
AT4G37460	6.44078	6.42734	6.3588	6.47187	6.40508	6.49705	6.53537	6.36172	6.54578	6.49644	6.41603	6.43912	6.29569	6.38159	6.31353	6.2654	6.1744	6.31392	6.3166	6.3122	6.40587	6.36874	6.3763	6.47929
AT1G77440	5.36297	5.4078	5.42079	5.30009	5.45153	5.31813	5.30604	5.3754	5.40287	5.53318	5.55386	5.49237	5.49875	5.34812	5.41557	5.61142	5.49641	5.54869	5.5545	5.50456	5.61529	5.55683	5.6636	5.48898
AT5G61810	6.07016	6.16584	6.16099	5.99725	6.01397	6.01148	5.99641	6.00876	6.0624	6.14602	5.99437	6.16616	5.92391	5.98783	5.94869	5.90102	5.97615	5.91776	6.01867	5.858	5.87861	5.87909	5.95821	5.98925
AT5G56500	5.67226	5.61377	5.57898	5.609	5.69308	5.48467	5.73852	5.7471	5.68976	5.77364	5.77378	5.81597	5.88803	5.76284	5.83079	5.97612	5.87487	5.97588	6.11972	5.90181	6.02765	6.09371	5.99192	6.03895
AT2G27030	6.98225	7.03069	6.98158	6.95259	6.94978	6.75778	6.9175	6.78206	6.70629	6.92135	6.91086	6.83105	6.9052	7.07264	7.05176	6.89658	6.99053	7.11501	6.92308	7.01028	7.01551	6.91431	7.18622	6.98647
AT2G42500	6.42193	6.31671	6.27576	6.30472	6.28416	6.42116	6.29092	6.28914	6.26246	6.36897	6.28709	6.43334	6.65925	6.598	6.66035	6.66473	6.62928	6.64562	6.58013	6.72052	6.6747	6.51386	6.61676	6.52466
AT4G32660	5.41588	5.41692	5.38438	5.41058	5.4428	5.38166	5.48374	5.46029	5.41106	5.52602	5.57769	5.51623	5.49357	5.60282	5.5944	5.50252	5.57131	5.46043	5.36427	5.46027	5.46686	5.33284	5.48572	5.44098
AT1G31340	6.33118	6.24273	6.24867	6.48984	6.45197	6.4579	6.43413	6.37581	6.37303	6.4556	6.32199	6.53208	6.23085	6.3965	6.31511	6.17134	6.19441	6.24792	5.96555	6.04591	6.19252	6.0844	6.11654	6.14625
AT1G69220	5.67516	5.59942	5.65889	5.609	5.50955	5.5407	5.60282	5.6303	5.59583	5.61637	5.56979	5.64002	5.69298	5.77049	5.73587	5.70102	5.52465	5.69836	5.74527	5.72364	5.60737	5.60751	5.54654	5.62668
AT2G31610	8.29703	8.40769	8.56309	8.16908	8.2509	8.17862	8.11094	8.31636	8.02459	7.9925	8.26545	8.0244	8.26413	8.08093	8.13826	8.36559	8.27658	8.28457	8.32357	8.16996	8.18541	8.29275	8.31801	8.22962
AT2G15860	5.87736	5.79676	5.86188	5.87328	5.88065	5.70447	5.7886	5.76484	5.74347	5.82506	5.7177	5.70854	5.76785	5.88941	5.92608	5.74544	5.85663	5.90256	5.85187	5.91877	5.824	6.03776	5.9614	5.98418
AT5G22770	6.02999	6.00944	5.89073	5.88814	5.92773	5.93643	5.91797	5.93232	5.79995	5.827	5.89462	5.8965	6.07203	6.21221	6.06899	6.10419	6.05656	6.00573	6.13859	6.11939	6.0361	5.96863	6.01465	5.97706
AT5G56010	8.48169	8.36521	8.46929	8.6479	8.34343	8.48017	8.56306	8.40327	8.56225	8.40759	8.22118	8.48832	8.37577	8.1004	8.3368	8.30598	8.30146	8.39625	8.23893	8.11842	8.332	8.36242	8.18429	8.2869
AT1G53240	7.79619	7.85378	7.7581	7.84975	7.86651	7.85677	7.84071	7.89957	7.77467	7.99725	8.11302	7.98384	8.41426	8.1308	8.27693	8.40315	8.29488	8.35948	8.24868	8.20536	8.2257	8.18315	8.14198	8.14795
AT5G67590	6.42021	6.39355	6.29059	6.38723	6.35941	6.4613	6.31817	6.30309	6.36778	6.35558	6.46511	6.45059	6.58958	6.74111	6.54635	6.53859	6.41642	6.55581	6.53302	6.48292	6.51815	6.40781	6.53622	6.39248
AT4G11260	6.61533	6.50978	6.42214	6.68826	6.62407	6.64579	6.65943	6.5096	6.54857	6.52543	6.46511	6.63626	6.43626	6.39773	6.43718	6.39808	6.34523	6.40965	6.25899	6.16191	6.38086	6.18288	6.14772	6.30905
AT3G62310	6.15769	6.04634	6.06878	6.18346	6.15752	6.28635	6.31532	6.33228	6.36409	6.33389	6.38486	6.23856	6.06157	6.11493	6.04438	6.00726	6.03624	5.92934	6.05853	6.02671	5.94386	6.10219	6.01772	6.03895
AT4G18040	5.99332	5.99246	5.95545	5.97654	6.01397	5.89906	5.8972	5.94904	5.79604	5.90812	5.88192	6.06027	5.94152	5.8806	5.8319	5.9358	5.98678	6.00792	5.75318	5.93554	5.87861	5.97788	5.99711	5.94405
AT1G04270	8.46504	8.58988	8.55472	8.39787	8.42307	8.384	8.26885	8.54312	8.20581	8.22858	8.50896	8.26981	8.38441	8.55394	8.21107	8.43975	8.46752	8.39144	8.45778	8.38894	8.33902	8.47663	8.35389	8.3055
AT5G02770	7.48065	7.50829	7.48646	7.54441	7.53299	7.42261	7.5563	7.65955	7.51463	7.54355	7.73045	7.43936	7.42494	7.61217	7.50099	7.48918	7.55399	7.52274	7.65421	7.66498	7.5357	7.72082	7.7702	7.74086
AT4G15900	6.05467	6.02265	5.92662	6.1673	6.12186	6.09258	6.23181	6.24016	6.1665	6.25243	6.42335	6.22415	6.23768	6.12987	6.19557	6.18215	6.17052	6.02421	6.03105	6.23384	6.02765	6.10679	6.14772	6.09642
AT2G35010	5.03789	4.89205	4.903	5.00523	5.08697	5.11072	5.07671	5.20578	5.135	5.17908	5.03222	5.18174	5.09906	5.07611	5.06476	5.06045	5.0341	5.02799	4.83648	4.97375	4.93077	5.0293	5.06055	4.9857
AT5G51230	5.42624	5.50166	5.36582	5.49065	5.3947	5.40929	5.51878	5.50772	5.3431	5.42452	5.41088	5.52531	5.52133	5.33012	5.55072	5.44861	5.43692	5.47631	5.4872	5.49128	5.42756	5.51818	5.49457	5.55333
AT5G20890	7.44884	7.53114	7.50693	7.36483	7.41382	7.28048	7.32702	7.44916	7.26938	7.31637	7.48589	7.21828	7.64057	7.35672	7.46899	7.6504	7.639	7.57492	7.51287	7.528	7.51044	7.62914	7.56012	7.46972
AT3G12640	5.55763	5.48614	5.47547	5.6	5.6097	5.71273	5.54815	5.57247	5.62958	5.57074	5.63936	5.64002	5.45037	5.4445	5.41114	5.27003	5.3816	5.38504	5.17825	5.3246	5.27305	5.20129	5.27426	5.26002
AT1G79010	6.44418	6.47002	6.49311	6.61422	6.63177	6.69632	6.62997	6.59637	6.53878	6.68167	6.50982	6.77965	6.76517	6.65695	6.78782	6.7573	6.64391	6.80878	6.76569	6.74758	6.72053	6.5777	6.7752	6.63219
AT3G43240	5.57944	5.56702	5.56604	5.57266	5.59559	5.46751	5.64194	5.52864	5.63221	5.55208	5.58293	5.58207	5.5254	5.26934	5.59049	5.5355	5.56659	5.55019	5.56967	5.5072	5.54239	5.5557	5.48572	5.46154
AT5G55040	5.92924	5.84621	5.94173	5.96257	5.92145	5.92554	5.82505	5.91426	5.80306	5.93537	6.08027	5.94734	5.89236	5.84482	5.86902	5.84043	5.76078	5.80784	5.78481	5.76396	5.76724	5.89426	5.77065	5.90491
AT1G17720	6.44588	6.52925	6.50248	6.50116	6.39335	6.35695	6.3309	6.3126	6.32668	6.40581	6.31413	6.28631	6.60791	6.71161	6.66097	6.63845	6.65728	6.71419	6.66357	6.77851	6.69993	6.62125	6.72909	6.54062
AT5G52040	6.40807	6.55921	6.4681	6.48659	6.53648	6.5448	6.44328	6.554	6.51712	6.4556	6.53438	6.42658	6.60022	6.30466	6.47378	6.62266	6.45904	6.3821	6.62869	6.49428	6.48519	6.56549	6.58052	6.53924
AT1G07940	8.39473	8.54379	8.3994	8.50579	8.51717	8.47411	8.53124	8.59982	8.45402	8.43395	8.66724	8.51998	8.59118	8.17829	8.37487	8.58498	8.46102	8.35776	8.61119	8.52123	8.33663	8.56431	8.51365	8.33565
AT5G07300	5.74851	5.6436	5.6965	5.75396	5.70481	5.75024	5.84688	5.77113	5.85804	5.77766	5.81445	5.88808	5.59479	5.85565	5.64186	5.68726	5.65811	5.62618	5.63332	5.62739	5.70498	5.59008	5.64518	5.75713
AT2G07360	6.48107	6.60621	6.44442	6.47515	6.51415	6.51714	6.53415	6.43637	6.50903	6.54443	6.57703	6.59376	6.90481	6.59585	6.89015	6.9326	6.86698	6.85567	6.84458	6.95719	6.904	6.82913	6.83447	6.77455
AT1G49340	6.61834	6.78519	6.63003	6.69813	6.52577	6.548	6.5999	6.53271	6.52516	6.72813	6.71113	6.66117	7.12183	6.96759	7.09295	7.21147	7.1637	7.11906	7.18973	7.33263	7.16021	7.19536	7.26761	7.07585
AT1G02780	9.39132	9.54103	9.50232	9.3585	9.40525	9.35119	9.24616	9.50964	9.16555	9.15561	9.55711	9.13516	9.34228	9.40995	9.22171	9.46143	9.40685	9.28237	9.40311	9.3863	9.2442	9.39136	9.51142	9.38342
AT3G04610	5.84685	5.89271	5.75614	5.9461	5.99856	6.03396	6.13028	6.17531	6.05457	6.10979	6.18048	6.10937	6.13827	5.82843	6.14395	6.0915	6.09719	6.16412	5.98087	6.04591	6.06448	5.93279	5.96246	5.98012
AT2G40290	6.33301	6.44617	6.43644	6.11563	6.14034	6.09647	6.13996	6.18287	6.05392	6.00906	6.04462	5.9886	6.29271	6.21922	6.25121	6.34646	6.29479	6.2553	6.37901	6.19423	6.22246	6.35074	6.31935	6.26127
AT4G10710	6.46274	6.49521	6.55666	6.73147	6.54548	6.6501	6.58935	6.53049	6.62012	6.55969	6.59401	6.68403	6.53438	6.37659	6.49489	6.55347	6.48301	6.46402	6.55962	6.64818	6.53912	6.58761	6.65079	6.63349
AT3G19740	5.77035	5.83537	5.80654	5.71559	5.77885	5.73473	5.76586	5.77363	5.73289	5.83474	5.74367	5.77395	5.8963	5.86818	5.95378	6.04724	5.9717	5.93624	6.11261	6.25991	6.06943	6.13335	6.2704	6.05547
AT1G17130	5.52267	5.40597	5.43154	5.46114	5.46367	5.57456	5.44263	5.42725	5.44438	5.50919	5.41088	5.58727	5.50134	5.65953	5.45631	5.47034	5.50629	5.43628	5.34897	5.39474	5.38715	5.48557	5.5179	5.49754
AT5G10540	6.78718	6.81309	6.7028	6.82968	6.78888	6.74916	6.76221	6.93204	6.65719	6.86199	6.93155	6.83397	7.23497	6.94327	7.15615	7.3048	7.18425	7.21777	7.22623	7.21881	7.26821	7.19427	7.27576	7.25729
AT3G18140	6.19853	6.08919	6.14367	6.18546	6.24552	6.23125	6.21512	6.17246	6.21176	6.26824	6.15607	6.28418	6.034	5.88765	6.18262	6.02339	6.02768	6.05732	5.96984	5.94433	6.11723	6.02403	6.01669	6.116
AT3G27260	6.51218	6.4426	6.53772	6.40972	6.44761	6.61053	6.40232	6.3475	6.58885	6.46686	6.33758	6.42464	6.33156	6.22061	6.4502	6.2967	6.30968	6.32097	6.28335	6.34135	6.38418	6.19012	6.2117	6.22566
AT2G35340	5.60093	5.45815	5.48754	5.45783	5.55078	5.47649	5.57693	5.6604	5.54368	5.5403	5.69851	5.51987	5.56496	5.81184	5.58656	5.61887	5.67245	5.61475	5.65615	5.7191	5.65206	5.68446	5.64782	5.69896
AT2G48160	6.37816	6.38056	6.32942	6.43692	6.32085	6.41689	6.52925	6.31518	6.46593	6.51342	6.36674	6.48913	6.36116	6.23589	6.37022	6.37795	6.2565	6.24328	6.40435	6.30083	6.27698	6.41463	6.27297	6.43617
AT1G49760	6.96223	6.99338	7.06043	6.89735	6.85751	6.87959	6.92125	7.04577	6.82182	6.84771	7.02598	6.78268	7.10765	6.98413	6.83824	7.12943	7.08137	6.96551	7.00992	6.97112	6.93236	7.09119	6.9927	7.01754
AT1G74260	5.8025	5.90702	5.89461	5.91257	5.98178	5.93372	6.01932	6.09142	6.03017	5.93717	6.01584	6.06898	6.02899	5.70614	6.01351	5.98521	5.9859	5.88005	5.83157	5.87241	5.901	5.94741	5.85207	5.84134
AT1G47420	6.86663	6.86998	6.92313	6.9748	6.97543	7.11684	6.9472	6.8882	7.05048	7.11258	6.9004	7.05871	7.15814	7.03741	7.1889	7.17369	6.98877	7.21019	7.27895	7.07491	7.18627	7.10123	7.14748	6.99707
AT3G15660	5.97463	5.92758	5.88552	6.00409	5.97574	5.92335	6.03841	5.98733	6.08177	6.03112	5.93822	6.05902	5.85204	6.23035	5.99979	5.86807	5.92087	5.96692	5.88522	5.92964	5.91848	6.011	6.05806	5.94926
AT5G66510	6.06354	6.16367	6.10838	6.15097	6.17766	6.18634	6.25871	6.22101	6.13839	6.28952	6.23144	6.24955	6.56829	6.23589	6.51432	6.49993	6.32303	6.41625	6.52453	6.45241	6.43301	6.43063	6.52331	6.32677
AT1G70320	8.75349	8.68221	8.77393	8.77693	8.66002	8.76028	8.82317	8.76319	8.9068	8.84304	8.72141	8.92497	8.82123	8.41293	8.95791	8.88046	8.75283	8.86256	8.83591	8.81701	8.8816	8.90018	8.72181	8.87751
AT1G76630	5.34489	5.24324	5.19134	5.32579	5.20529	5.25602	5.29453	5.35379	5.37696	5.52123	5.35376	5.2943	5.39754	5.33012	5.44189	5.31395	5.32128	5.34582	5.29808	5.4452	5.36987	5.31969	5.32474	5.34625
AT5G06140	5.96992	6.09715	6.08134	6.20538	6.15645	6.01044	6.02455	5.98841	6.08754	6.12091	6.07656	5.98466	6.08311	6.07225	6.22955	6.00591	6.04389	6.15823	6.05449	6.04954	6.1004	6.0664	6.24267	6.03895
AT3G45190	6.5833	6.49779	6.48797	6.55182	6.68458	6.71794	6.65156	6.51185	6.60368	6.56668	6.48764	6.67183	6.37447	6.20799	6.46097	6.32364	6.28477	6.32536	6.25606	6.3069	6.37154	6.35203	6.29255	6.36858
AT5G35430	5.41241	5.40963	5.38254	5.36172	5.50955	5.45923	5.52864	5.34539	5.45036	5.58458	5.31649	5.48867	5.44125	5.42525	5.49594	5.42938	5.46634	5.50291	5.38586	5.39759	5.47185	5.42665	5.3477	5.47026
AT5G27770	7.2407	7.38312	7.39746	7.11194	7.13736	7.01597	7.02846	7.25973	7.02301	7.02733	7.19382	6.9922	7.06899	7.23208	7.05555	7.09551	7.0793	7.1084	7.07731	7.03657	6.9844	7.10353	7.17892	7.00108
AT1G28400	7.71406	8.0114	8.0032	7.36483	7.5412	7.31573	7.0746	7.02436	7.179	6.64801	6.65624	6.69131	6.32778	6.32688	6.46881	6.25588	6.37992	6.26722	6.13126	6.2809	6.31012	6.20951	6.26868	6.26879
AT3G24870	5.84685	5.99368	5.88422	5.95553	5.82394	5.95636	5.94398	5.97104	5.99517	5.94255	6.00221	5.94869	5.82548	5.96134	5.901	5.82118	5.85953	5.83888	5.84293	5.96465	5.7844	6.01182	6.02486	5.96785
AT4G26300	6.47443	6.53093	6.41764	6.25399	6.36219	6.23831	6.17333	6.32375	6.20058	6.29794	6.29509	6.15217	6.39434	6.30992	6.32615	6.36007	6.38059	6.37703	6.20294	6.22504	6.32538	6.29267	6.1709	6.28041
AT5G24740	6.07016	5.93776	6.07221	6.2113	6.01515	6.03598	6.27344	6.09644	6.32559	6.22913	6.21296	6.23525	6.10128	6.02347	6.19041	6.06889	6.01649	6.07516	6.06055	6.06576	6.09393	6.14235	6.08076	6.01133
AT2G02090	5.57013	5.46168	5.52982	5.57878	5.46712	5.55066	5.46846	5.56236	5.5677	5.43729	5.34454	5.51076	5.37461	5.32753	5.43609	5.45655	5.53555	5.45082	5.52173	5.61398	5.44162	5.4168	5.51935	5.43802
AT2G19270	5.11672	4.98819	4.86122	5.08048	5.10701	5.04884	5.17725	5.09994	5.13004	5.1942	5.09593	5.17483	5.07776	4.97382	5.11652	4.96462	5.02037	5.06417	4.92907	4.93112	5.00155	5.02119	4.99348	4.9362
AT1G60220	5.49343	5.44572	5.43154	5.55415	5.41449	5.50457	5.53109	5.4336	5.59583	5.60736	5.32902	5.40659	5.41792	5.4869	5.57603	5.38597	5.38294	5.41666	5.31111	5.27742	5.36853	5.35494	5.37511	5.38673
AT2G18750	6.52669	6.47876	6.54351	6.52513	6.50662	6.51931	6.50074	6.43637	6.54857	6.46436	6.30464	6.50848	6.29777	6.09831	6.38084	6.16263	6.0931	6.2663	6.18643	6.13142	6.22764	6.08596	6.08857	6.18385
AT2G20000	5.06906	4.93839	4.97823	5.14788	5.08473	5.0418	5.14557	5.17389	5.0562	5.15145	5.21549	5.08687	5.21441	5.10362	5.2988	5.2628	5.17866	5.23257	5.20946	5.27433	5.2887	5.15314	5.2605	5.31269
AT1G60900	6.51056	6.44973	6.43377	6.5917	6.51997	6.56599	6.50449	6.57642	6.6403	6.41874	6.62355	6.45155	6.42079	6.42706	6.42843	6.40917	6.3307	6.28265	6.50961	6.48694	6.38152	6.42327	6.54619	6.52116
AT4G01320	6.16389	6.18625	6.1195	6.07507	6.17661	5.90129	6.03669	6.02777	5.98217	6.02944	6.02934	5.90208	5.95515	6.16946	6.03288	5.9642	5.95104	6.03926	5.87305	5.92668	5.97145	6.13109	5.98461	5.93568
AT4G09800	7.66025	7.7829	7.76661	7.66508	7.72097	7.54702	7.56291	7.79553	7.55378	7.51673	7.79001	7.50275	7.57082	7.66236	7.5646	7.67289	7.71636	7.68903	7.64327	7.7181	7.72981	7.83781	7.89655	7.7744
AT2G20890	8.18665	8.35552	8.22068	8.00891	8.19089	7.99497	8.05832	8.12038	7.92708	8.00884	8.09616	8.02728	8.06284	8.15876	8.08032	8.1629	8.00335	8.16792	8.31734	7.9722	8.22533	8.23698	8.08113	8.42696
AT5G50310	5.81042	5.84891	5.8338	5.80966	5.68421	5.7422	5.66893	5.85516	5.758	5.63422	5.85617	5.65001	5.64985	5.64504	5.62409	5.63119	5.66364	5.53511	5.5659	5.66454	5.49657	5.61399	5.69079	5.62277
AT1G35620	5.89237	5.91348	5.83515	5.95318	6.00213	5.9649	6.07418	5.98083	6.08434	6.0889	6.01584	6.14277	6.07966	5.92924	6.15283	5.98136	5.9456	6.1404	5.84332	5.93161	6.0217	5.94912	5.89947	5.85362
AT3G25470	5.79719	5.78131	5.69947	5.63859	5.70773	5.59395	5.78037	5.81071	5.56954	5.74722	5.68639	5.70694	5.65821	5.722	5.67306	5.64342	5.74417	5.69701	5.58562	5.60043	5.5868	5.69367	5.62383	5.5764
AT3G04400	8.98619	9.03239	9.03181	8.87001	8.94599	8.90431	8.68651	8.97846	8.65929	8.64155	8.93374	8.62248	8.76767	8.75575	8.56767	8.91843	8.90303	8.77908	8.84826	8.85002	8.81193	9.07714	8.98193	8.86337
AT4G33865	7.0192	7.03839	6.9675	6.93003	7.05953	7.02314	6.92311	7.01962	6.76381	6.86293	7.12272	6.93002	6.91841	7.09108	6.80933	6.97729	6.86362	6.97728	6.8739	6.89401	6.86277	6.87077	6.9174	6.84721
AT2G43410	5.48355	5.48788	5.45631	5.55725	5.50285	5.57177	5.48374	5.51522	5.60658	5.64527	5.65189	5.44534	5.48577	5.42525	5.45775	5.52534	5.5935	5.35958	5.56258	5.50852	5.47185	5.55458	5.44523	5.4746
AT2G37410	6.02546	6.13301	6.22622	6.27487	6.20684	6.31333	6.30389	6.37993	6.47034	6.44426	6.36826	6.47515	6.4134	6.29276	6.48015	6.31034	6.19288	6.34106	6.3747	6.18354	6.11882	6.27232	6.254	6.22566
AT5G12370	6.67009	6.6579	6.49311	6.62757	6.62792	6.61799	6.58463	6.61396	6.60233	6.8929	6.63243	6.84125	7.05499	6.7681	7.05886	6.95365	6.84426	6.93308	6.95466	6.89149	6.94678	6.96885	6.92723	6.98139
AT5G19180	5.48355	5.53722	5.46853	5.49065	5.55888	5.609	5.53843	5.49866	5.46519	5.43475	5.45156	5.63835	5.51009	5.47056	5.58525	5.57578	5.56895	5.59743	5.57438	5.57925	5.44671	5.65228	5.67142	5.5547
AT3G59380	4.99216	4.92822	4.83178	4.99611	4.89545	4.86156	4.77106	4.8522	4.84865	4.86813	4.89567	4.89859	4.94664	4.77525	4.85657	4.92625	4.811	4.92761	4.84195	4.85851	4.84676	4.83584	4.88552	4.83404
AT3G55620	6.05022	6.05338	6.08248	6.01767	6.17871	6.09306	6.12054	6.22651	6.20589	6.32567	6.36065	6.15334	6.16589	6.09375	6.06711	6.54791	6.32791	6.33323	6.66512	6.39439	6.54209	6.32332	6.28322	6.32437
AT5G59710	5.48685	5.51361	5.57414	5.46775	5.54099	5.43716	5.50636	5.41446	5.50593	5.57306	5.34145	5.44343	5.41956	5.27203	5.51397	5.3747	5.41084	5.34755	5.40501	5.32909	5.38451	5.4642	5.33463	5.40049
AT4G02230	6.94673	6.99946	6.90139	7.03168	7.05093	7.04116	7.02759	7.13763	6.89558	6.92317	7.23851	6.99155	7.0192	7.07341	6.8563	7.15466	7.06683	7.00272	7.06833	6.9939	7.01252	7.10622	7.13857	7.12638
AT4G17620	5.18742	4.96599	4.99764	5.19645	5.18449	5.24993	5.30317	5.2297	5.26952	5.17603	5.41382	5.31747	5.26516	5.18314	5.2972	5.1081	5.16624	5.14189	5.12598	5.131	5.1507	5.14123	5.16213	5.10064
AT3G03380	6.36386	6.44439	6.21174	6.44029	6.44411	6.43697	6.44067	6.36588	6.45655	6.52303	6.42189	6.42948	6.51432	6.24552	6.46881	6.42058	6.30968	6.27994	6.33058	6.28167	6.30523	6.27846	6.16537	6.21705
AT3G06670	6.37816	6.36462	6.47244	6.52037	6.47013	6.55048	6.49573	6.39221	6.57388	6.54561	6.49461	6.73889	6.4585	6.49904	6.5081	6.41264	6.34592	6.51026	6.45271	6.37138	6.52478	6.49818	6.40474	6.56999
AT4G32130	5.41241	5.2956	5.31643	5.31849	5.35616	5.36483	5.28584	5.35546	5.33127	5.40905	5.41382	5.38082	5.53451	5.42525	5.47343	5.50214	5.52099	5.59452	5.49963	5.55265	5.43525	5.4413	5.55502	5.31914
AT5G16280	6.03676	6.01786	5.96657	5.9461	5.96845	5.86242	5.96409	5.90629	5.9586	6.1034	5.86481	5.97277	6.18819	6.052	6.27419	6.20801	6.18982	6.27359	6.07024	6.27239	6.2269	6.17632	6.23828	6.20491
AT5G10940	5.3879	5.31524	5.28122	5.41742	5.3728	5.39988	5.28293	5.3588	5.39978	5.44995	5.32902	5.42803	5.33228	5.34043	5.36908	5.32179	5.29443	5.3951	5.33016	5.46978	5.4855	5.49613	5.45584	5.49041
AT3G09390	9.68121	9.63888	9.75814	9.86117	9.84069	9.96993	9.79595	9.79295	9.89669	9.55626	9.70401	9.65307	9.24091	9.16883	9.15034	9.26917	9.11805	9.16271	9.5138	9.22459	9.18793	9.28452	9.39015	9.1925
AT3G52590	8.47047	8.60252	8.67584	8.37695	8.46097	8.47243	8.23011	8.50027	8.24502	8.27945	8.45246	8.27304	8.4661	8.60001	8.25338	8.55298	8.4473	8.38935	8.40577	8.36238	8.30951	8.53001	8.4998	8.28464
AT3G44600	5.17519	5.24938	5.18923	5.39679	5.37648	5.27588	5.28293	5.44307	5.27738	5.33184	5.38411	5.24462	5.33634	5.24758	5.27947	5.41029	5.31707	5.30015	5.36427	5.35718	5.41205	5.36522	5.41914	5.27669
AT5G27950	6.75605	6.76676	6.75364	6.67547	6.66819	6.61019	6.72519	6.5992	6.61967	6.61243	6.64626	6.49191	6.28133	6.5477	6.54971	6.32538	6.38529	6.40219	6.41935	6.56126	6.48024	6.49525	6.5694	6.54682
AT1G06670	5.99332	5.98512	5.96781	6.06421	6.01397	6.0161	6.07418	6.15623	6.05392	6.04787	6.03891	5.93514	6.08759	6.26054	5.96189	6.08946	6.13671	6.05626	6.00269	6.13655	5.99072	6.20594	6.17457	6.13441
AT5G58100	6.06133	6.20953	6.0561	6.2113	6.24552	6.09258	6.21207	6.10542	6.22344	6.30214	6.19596	6.26046	6.3974	6.15493	6.42623	6.41936	6.34935	6.42036	6.35486	6.29013	6.38814	6.32134	6.26524	6.42873
AT1G07920	8.88723	9.14507	8.98074	9.06107	9.16225	9.087	9.0439	9.18998	9.02664	9.08394	9.26392	9.02784	9.30128	8.93106	9.03786	9.37626	9.10438	8.99316	9.29025	9.22359	9.00935	9.14221	9.26292	9.05057
AT2G04865	5.4331	5.40963	5.49439	5.46114	5.54589	5.50676	5.51631	5.60097	5.54647	5.49216	5.60628	5.72596	5.50752	5.43491	5.48332	5.5174	5.55354	5.45563	5.49069	5.56791	5.5671	5.57466	5.68308	5.53958
AT2G44620	5.98634	6.02622	5.89591	6.00863	6.03272	5.92991	5.96772	6.08841	6.0467	6.19796	6.02934	6.15568	6.20382	6.29143	6.3024	6.14873	6.09883	6.3711	6.27816	6.11939	6.30313	6.24961	6.27383	6.14806
AT1G04850	6.81371	6.6996	6.72262	6.8488	6.88678	6.93982	6.86206	6.74678	6.78761	6.9277	6.85347	6.99612	6.94939	7.03026	6.94844	6.92103	6.75949	6.89224	6.70301	6.75704	6.85132	6.69545	6.70134	6.72864
AT5G17900	5.40894	5.19529	5.27924	5.32215	5.31655	5.17466	5.22046	5.36712	5.28298	5.30979	5.31018	5.21127	5.32238	5.3659	5.40073	5.31831	5.26271	5.31612	5.31562	5.26499	5.45808	5.30641	5.3014	5.35255
AT5G49510	5.72354	5.84215	5.83245	5.64735	5.77468	5.61104	5.72358	5.80582	5.69564	5.60283	5.73428	5.59763	5.6633	5.67184	5.80848	5.58342	5.61193	5.76452	5.63377	5.60907	5.5412	5.65856	5.67791	5.64734
AT1G21700	5.34852	5.50166	5.34513	5.30379	5.47913	5.48838	5.44523	5.40963	5.48764	5.50677	5.52692	5.45487	5.44555	5.33012	5.39775	5.51891	5.50012	5.31965	5.40976	5.41879	5.40031	5.50894	5.44066	5.48037
AT1G33470	7.16234	7.27142	7.09239	6.93481	6.95777	6.82525	6.81048	6.71063	6.63418	6.68274	6.6809	6.49006	6.881	6.97671	6.79522	6.86158	6.89029	6.86596	6.80548	6.89804	6.81837	7.06107	6.91025	7.00008
AT1G11840	8.76373	8.92431	9.04207	8.82663	8.88057	8.90888	8.89112	8.87316	9.04921	8.98176	8.8419	9.06082	8.90995	8.6689	9.01467	9.17421	8.9941	9.10272	9.33199	9.05615	9.31565	9.25787	9.22422	9.1446
AT5G25060	6.14938	6.22519	6.24969	6.25399	6.1871	6.21926	6.23181	6.03823	6.30045	6.21288	6.07841	6.25611	6.13295	5.94791	6.18868	6.065	6.01216	6.02745	6.14367	6.07824	6.0801	6.06167	5.98566	6.08889
AT5G09900	7.07401	7.26082	7.29771	7.21277	7.14331	7.12614	7.20556	7.14925	7.26994	7.31983	7.12092	7.37155	7.23155	7.13396	7.34738	7.14007	7.05635	7.28197	7.16357	7.07935	7.19422	7.16882	7.07512	7.1088
AT3G53870	8.26133	8.38021	8.41347	8.19172	8.25365	8.16433	8.10477	8.37509	8.07655	8.07733	8.26055	8.00993	8.22879	7.85497	8.06793	8.29733	8.24796	8.11716	8.26129	8.14431	8.09969	8.25869	8.20801	8.07525
AT1G03475	7.11085	7.17635	7.15154	7.01936	7.09675	6.99216	6.96636	7.05558	6.78682	6.90766	6.96506	6.82444	6.92188	6.6815	6.83438	6.95281	6.80074	6.79808	6.96097	6.71938	6.811	7.00052	6.79144	6.95108
AT3G12810	6.08112	6.18518	6.10167	6.23086	6.16816	6.12578	6.15117	6.17151	6.18513	6.08729	6.07656	6.10453	6.13095	5.90513	6.14751	6.128	6.05656	6.04991	6.18458	6.19833	6.15963	6.2586	6.13646	6.23933
AT5G64050	6.27117	6.46124	6.55993	6.17338	6.3132	6.20942	6.14637	6.23471	6.11914	5.8822	6.08582	5.94599	6.09889	5.958	6.09318	6.0538	5.97259	5.98812	5.97091	5.93554	5.96172	6.04417	6.00229	5.9791
AT5G45620	6.07236	5.9949	5.93545	5.9366	6.00094	5.951	5.95864	6.00236	5.83463	5.86719	5.95246	5.81152	6.0807	6.26054	6.12963	6.04777	6.03539	6.1324	5.99358	5.93259	6.00801	6.08596	6.05906	6.00934
AT4G15415	5.61608	5.70146	5.71568	5.55415	5.67081	5.59257	5.66223	5.64269	5.71562	5.76353	5.51051	5.61813	5.71363	5.65747	5.80511	5.60179	5.63689	5.74761	5.66765	5.58926	5.75807	5.69367	5.61033	5.73679
AT5G11490	5.88988	6.02503	5.84724	5.93898	5.92773	5.82833	5.82904	5.76862	5.7572	5.93537	5.76458	5.9187	6.15969	6.04728	6.17043	6.20989	6.01129	6.13441	6.15062	6.16443	6.18646	6.11367	6.06402	6.1011
AT4G31880	6.48602	6.49607	6.51348	6.43186	6.38881	6.39613	6.2822	6.42525	6.39798	6.24083	6.40719	6.21296	6.31902	6.51164	6.31906	6.36028	6.37183	6.34452	6.39427	6.44554	6.40652	6.64623	6.52475	6.55299
AT5G37130	5.81042	5.7571	5.69204	5.87328	5.7705	5.73036	5.8819	6.02567	5.86328	5.9026	5.96456	5.84089	5.79717	5.99927	5.82858	5.79794	5.89946	5.70916	5.77461	5.89578	5.77938	5.82982	5.86804	5.77953
AT4G30200	6.65549	6.788	6.80482	6.50438	6.49146	6.59412	6.48311	6.42525	6.57979	6.494	6.40275	6.56677	6.33417	6.31385	6.42916	6.39829	6.48114	6.47749	6.61824	6.74142	6.60822	6.61803	6.69879	6.56999
AT2G44680	5.58253	5.67282	5.66194	5.55725	5.61438	5.58981	5.61906	5.70309	5.67537	5.80943	5.63936	5.70535	5.63299	5.72003	5.79266	5.6075	5.63239	5.73974	5.70161	5.64548	5.88517	5.65123	5.73252	5.68778
AT4G32640	6.07675	6.11519	6.03041	6.13237	6.09758	6.17535	6.20594	6.0712	6.08945	6.22913	6.27419	6.151	6.51483	6.30335	6.4437	6.59775	6.40127	6.44316	6.50049	6.61306	6.44449	6.37575	6.49126	6.34664
AT5G20290	9.32254	9.46481	9.58647	9.23535	9.2874	9.2812	9.06098	9.38705	9.10188	8.99131	9.33437	9.02544	9.28428	9.26959	9.05431	9.37367	9.27265	9.1632	9.39069	9.15272	9.08932	9.24757	9.27314	9.15535
AT5G51940	5.24704	5.20795	5.12668	5.47761	5.47228	5.37207	5.50387	5.59673	5.55297	5.41164	5.46865	5.63332	5.31829	5.48225	5.33671	5.25463	5.2987	5.39176	5.33183	5.19792	5.29012	5.2437	5.2184	5.25329
AT5G65630	6.97639	7.01215	6.94017	6.79987	6.79644	6.83954	6.65268	6.91908	6.69291	6.59202	6.87819	6.55618	6.81856	6.8543	6.71953	6.89629	6.81175	6.83427	6.94051	6.80129	6.85801	6.93947	6.84026	6.87211
AT3G57610	6.1864	6.2345	6.16314	6.09229	6.08641	6.12054	6.05896	6.19974	6.05849	6.06442	6.23144	5.98466	6.20446	5.94285	6.10787	6.24125	6.2081	6.03926	6.19745	6.10203	6.04785	6.13109	6.06104	6.09829
AT2G16600	9.38248	9.64859	9.68125	9.59557	9.7033	9.59775	9.81897	9.69199	9.85732	9.80654	9.58775	9.87594	9.43783	9.16774	9.50329	9.32531	9.2935	9.37242	9.36507	9.05852	9.25012	9.26209	9.23438	9.14846
AT1G11650	7.42322	7.49241	7.43799	7.62054	7.59145	7.62449	7.57782	7.39486	7.59819	7.60877	7.38973	7.63814	7.41635	7.10173	7.28937	7.34106	7.2181	7.26196	7.33385	7.11874	7.21671	7.24213	7.19665	7.31894
AT5G02530	6.20856	6.21372	6.23135	6.17136	6.15752	6.07642	6.01757	6.32802	6.0869	6.105	6.31413	6.08748	6.35689	6.21642	6.21011	6.30859	6.25283	6.26447	6.40382	6.27083	6.22616	6.34166	6.3763	6.34427
AT5G26760	5.30803	5.33462	5.39906	5.20439	5.31655	5.28528	5.32596	5.44465	5.42428	5.47493	5.41676	5.41247	5.32938	5.17452	5.2956	5.33046	5.26707	5.40343	5.37187	5.29892	5.40293	5.37543	5.36066	5.34467
AT5G57330	6.00027	6.11407	5.97149	5.95318	6.05581	5.95154	6.11237	6.18193	6.14086	6.14446	6.01584	6.07394	6.02217	5.98125	6.13591	6.03933	5.96723	6.06574	6.10254	6.09765	6.12676	6.21663	6.20453	6.05063
AT1G53910	7.84524	7.82633	7.72863	7.9687	8.0005	7.98057	8.16328	8.02764	8.07752	8.21492	8.08605	8.09831	7.90144	7.82177	7.86294	7.73704	7.70969	7.66775	7.60075	7.54705	7.616	7.41479	7.43359	7.42294
AT1G01960	6.85518	6.86798	6.78541	6.8284	6.71754	6.78575	6.81048	6.66951	6.68828	6.70825	6.71233	6.75054	7.01739	6.65386	6.98122	7.04362	6.91647	6.97281	6.95376	6.91405	7.02913	6.97725	6.8269	6.89442
AT2G19480	7.73989	7.83927	7.87949	7.73798	7.71627	7.67965	7.70387	7.75267	7.75428	7.72214	7.68912	7.75652	7.71257	7.68581	7.71788	7.61191	7.64908	7.6493	7.41443	7.33561	7.49794	7.42619	7.28514	7.34051
AT4G03390	6.24801	6.32739	6.15127	6.40456	6.37234	6.24446	6.54996	6.44268	6.49368	6.75387	6.66368	6.75209	6.76194	6.4688	6.75903	6.87408	6.73185	6.70815	6.76115	6.71482	6.86705	6.79721	6.71402	6.83488
AT5G26751	7.15302	7.05133	6.84423	7.09282	7.02074	6.97034	7.14917	7.08916	7.13113	7.23169	7.05833	7.15772	6.89227	7.00455	7.05224	6.77677	6.90997	6.92616	6.67633	6.82106	6.81543	6.83423	6.77882	6.82075
AT4G32610	5.63406	5.61694	5.70834	5.71559	5.66931	5.71399	5.79269	5.75346	5.76281	5.82312	5.74834	5.80259	5.57824	5.66979	5.68045	5.43862	5.53434	5.63044	5.55355	5.60537	5.51483	5.41803	5.60762	5.4557
AT4G34430	5.46693	5.51531	5.52649	5.66759	5.47913	5.56757	5.44783	5.55801	5.55482	5.41423	5.64439	5.51623	5.52642	5.69412	5.49314	5.52119	5.55473	5.5168	5.55974	5.58552	5.61529	5.56242	5.54086	5.68778
AT3G18480	5.75126	5.95163	5.81204	5.78869	5.74799	5.7266	5.78655	5.67387	5.73043	5.85772	5.61654	5.72281	5.93923	6.07225	6.10146	5.93949	5.86434	6.03068	6.01417	5.89578	6.03526	6.06797	6.04808	6.10671
AT1G73460	6.20456	6.18305	6.22827	6.19745	6.14465	6.15125	6.1058	6.05378	6.20353	6.25243	6.0691	6.25938	6.14258	6.04255	6.30399	6.11251	6.18752	6.28446	6.08352	6.20322	6.32607	6.1836	6.0876	6.14897
AT3G22320	6.29019	6.23656	6.26679	6.38897	6.34167	6.1215	6.43282	6.40277	6.40466	6.4556	6.46227	6.47515	6.24109	6.23174	6.27093	6.21059	6.27902	6.41295	6.1084	6.16526	6.38484	6.33055	6.27811	6.26879
AT5G58410	5.67805	5.74267	5.75899	5.79659	5.75929	5.785	5.80896	5.76484	5.77635	5.82312	5.67661	5.8438	5.65682	5.39092	5.64564	5.63819	5.56304	5.59452	5.52902	5.64068	5.62205	5.6824	5.58294	5.61099
AT5G67320	6.0569	5.92119	5.95048	6.10294	6.08753	6.1018	6.04186	6.05481	6.02951	6.0462	5.97456	6.04647	6.034	5.79694	6.01741	6.08972	5.99734	6.0101	6.08418	6.13314	6.14407	6.15203	6.15796	6.09266
AT2G01440	4.96401	4.90248	4.86651	5.06312	5.0298	5.09428	5.06659	5.07577	5.00975	4.95947	5.00514	4.9534	4.92756	4.88853	5.01497	4.84935	4.78281	4.86626	4.89259	4.94482	4.88283	4.85603	4.81194	4.9362
AT5G59160	5.8025	5.95037	5.95545	5.8906	5.93397	5.83241	5.98393	5.86576	6.0148	6.105	5.93412	6.00556	6.11248	6.11343	6.11969	6.16287	6.14938	6.11222	6.12036	6.08974	6.25179	6.03615	6.00022	5.96374
AT5G09330	6.27881	6.11295	6.02214	6.26542	6.27435	6.21077	6.39695	6.3169	6.31253	6.34206	6.38785	6.25938	6.16067	5.98454	6.0271	6.09812	6.11991	5.97141	6.04706	6.13228	6.00198	6.03856	6.01054	6.13075
AT1G55860	8.22274	8.15048	8.23991	8.29476	8.12854	8.27282	8.32295	8.15659	8.38497	8.23481	8.09937	8.31916	8.08462	7.78873	8.26858	8.16835	8.06213	8.11615	8.15239	8.16641	8.11912	8.22327	8.15087	8.12696
AT2G27020	6.94673	6.99155	7.00815	6.97712	6.95039	7.01905	6.9736	6.93819	6.99705	7.1038	6.96907	7.16064	7.15223	6.92967	7.16364	7.04928	6.92939	7.15749	7.05878	6.88896	7.00866	6.83098	6.93808	6.91
AT4G31160	5.6251	5.63737	5.65889	5.72666	5.7494	5.69936	5.78037	5.8325	5.86626	5.83281	5.90512	5.87394	5.89551	5.69211	5.8582	5.87579	5.85953	5.81535	5.84605	5.88465	5.68791	6.01508	5.97832	5.81648
AT1G64750	6.31269	6.37215	6.42752	6.35372	6.39153	6.27309	6.3463	6.3791	6.41946	6.53258	6.44654	6.42948	6.27832	6.43189	6.43718	6.17951	6.15489	6.35143	6.29879	6.1142	6.26552	6.25722	6.25573	6.30581
AT4G28470	6.08549	6.17662	6.11506	6.25972	6.24552	6.13951	6.21969	6.22559	6.15007	6.41229	6.20278	6.29164	6.52019	6.16367	6.49349	6.47904	6.42492	6.45843	6.43263	6.42683	6.50176	6.49993	6.46299	6.43468
AT3G46430	6.39933	6.41919	6.4681	6.44197	6.51164	6.51641	6.46269	6.44425	6.484	6.50374	6.48624	6.51396	6.7411	6.88721	6.7781	6.676	6.64838	6.78411	6.56743	6.63254	6.83736	6.58926	6.75386	6.56321
AT1G15280	5.96519	5.96909	5.93671	6.14479	6.16816	6.18223	6.08758	6.12026	6.2356	6.26251	6.19253	6.09968	6.13395	6.17524	6.05957	6.14037	6.00433	5.88005	6.19103	5.99319	5.97233	6.07973	6.04306	6.10204
AT1G71840	5.64887	5.63893	5.45279	5.66184	5.75082	5.69038	5.81501	5.73687	5.71728	5.7615	5.69367	5.90486	5.64425	5.51449	5.50845	5.61887	5.6812	5.62618	5.47617	5.58926	5.59255	5.62152	5.4284	5.54234
AT5G06600	7.65439	7.63717	7.55727	7.68152	7.595	7.58627	7.6946	7.51391	7.68227	7.81409	7.4512	7.7573	7.71023	7.45255	7.8075	7.68966	7.56408	7.67258	7.65554	7.63239	7.74201	7.70851	7.63704	7.69384
AT5G16070	6.16183	6.17447	6.14149	6.11983	6.00806	6.0556	5.93103	6.08639	5.94315	5.92634	5.93207	5.99645	6.06925	5.90339	5.96492	6.00996	6.11265	5.95109	5.79412	5.98848	5.9047	5.95082	5.95607	5.77249
AT1G32230	8.39912	8.25155	8.36197	8.37739	8.23784	8.32607	8.28129	8.02133	8.36824	8.20712	7.93847	8.17815	7.90252	7.79296	8.08752	7.85014	7.80463	7.96002	7.89028	7.77756	7.92019	7.67247	7.73517	7.77029
AT5G41520	7.85358	7.85613	7.76908	7.79232	7.8241	7.8428	7.72331	7.94418	7.58286	7.65048	7.88431	7.6556	7.74629	7.88787	7.52821	7.84735	7.80313	7.68493	7.81232	7.76685	7.68024	7.83365	7.7868	7.6385
AT5G55390	6.3275	6.34565	6.3275	6.47022	6.46927	6.45109	6.50574	6.46145	6.57433	6.39799	6.42189	6.47515	6.21268	6.34364	6.35721	6.35137	6.29693	6.37025	6.41725	6.49095	6.46842	6.51039	6.53908	6.54062
AT5G62190	7.39099	7.44595	7.39837	7.49834	7.44214	7.3017	7.55329	7.78718	7.52764	7.54709	7.70903	7.40634	7.38297	7.41278	7.27439	7.41208	7.4525	7.24861	7.2973	7.31804	7.21559	7.33824	7.30748	7.1854
AT1G24267	5.27404	5.24119	5.11784	5.31116	5.36728	5.43024	5.36499	5.34033	5.32152	5.51643	5.46582	5.44152	5.47108	5.48922	5.34603	5.43461	5.37757	5.46998	5.4312	5.40469	5.36182	5.28626	5.33954	5.28988
AT5G60690	6.86282	6.99399	7.02184	6.81291	6.85422	6.90198	6.75907	6.77332	6.78525	6.4006	6.53978	6.57291	6.31079	6.12987	6.30559	6.20848	6.24695	6.23491	6.32863	6.2402	6.16118	6.37448	6.20723	6.32917
AT5G10360	8.37036	8.50988	8.51	8.28917	8.34155	8.22277	8.14777	8.41396	8.10635	8.08506	8.42061	8.07502	8.37048	8.39881	8.16265	8.483	8.4073	8.28141	8.43622	8.33403	8.26579	8.41301	8.41342	8.31623
AT5G47010	7.16131	7.1742	7.21408	7.27251	7.2291	7.27578	7.27234	7.16556	7.24781	7.2564	7.22433	7.23276	7.3261	6.86237	7.28493	7.33418	7.21245	7.20924	7.33953	7.25893	7.29769	7.34345	7.22528	7.34051
AT2G03640	5.71512	5.60741	5.68158	5.66759	5.60188	5.53068	5.62366	5.6859	5.65482	5.66927	5.44005	5.72281	5.65682	5.74159	5.77781	5.66379	5.65144	5.83765	5.71575	5.70651	5.75807	5.79412	5.82661	5.75832
AT4G27120	4.8507	4.80859	4.87441	4.92103	4.92082	4.81393	5.01143	4.91256	4.9687	5.06195	4.87018	4.93718	5.00024	4.96385	5.06476	4.99164	4.90367	4.95053	5.085	4.95065	5.00844	4.87054	4.97252	4.97553
AT4G33250	6.60473	6.62128	6.51095	6.60675	6.65085	6.53945	6.5548	6.69286	6.36409	6.49766	6.66616	6.41881	6.5584	6.68353	6.45236	6.544	6.51886	6.46083	6.46924	6.52848	6.41691	6.53166	6.6235	6.47713
AT3G62240	5.49998	5.37074	5.33372	5.47761	5.3947	5.39673	5.46846	5.46339	5.47304	5.51161	5.52964	5.59419	5.56792	5.59853	5.64312	5.52081	5.56777	5.42159	5.45335	5.65147	5.55067	5.38935	5.52655	5.45716
AT3G15970	4.97815	4.98819	4.87441	5.19247	5.10701	4.9502	5.10333	5.14515	4.99892	5.06525	5.20193	5.10876	5.07568	5.09755	5.04008	5.09138	5.15529	5.15576	5.07839	4.98895	5.11922	5.0581	5.06253	5.03748
AT1G10290	6.80184	6.83775	6.78331	6.71906	6.71971	6.64679	6.4302	6.45444	6.44313	6.50009	6.57703	6.39525	6.85032	6.56869	6.7901	6.90632	6.73973	6.68305	6.88057	6.90557	6.75628	6.83608	6.88916	6.74371
AT4G13780	6.64961	6.68079	6.56482	6.70514	6.74266	6.69151	6.81853	6.79876	6.79036	6.82749	6.676	6.73342	6.98176	6.81785	7.00593	6.90487	6.88034	6.9474	6.73511	6.80987	6.84074	6.71015	6.71023	6.64059
AT5G42740	6.40632	6.45062	6.43466	6.42678	6.38699	6.52978	6.49573	6.46378	6.49561	6.761	6.43209	6.77737	6.62815	6.477	6.64469	6.60384	6.53766	6.66792	6.58899	6.60507	6.65673	6.6094	6.61203	6.53855
AT5G61020	7.11938	7.24504	7.27502	7.136	7.10064	7.03788	7.08383	7.32824	7.06093	7.09496	7.28749	7.03667	7.0863	7.08496	6.95607	7.13994	7.2312	7.01745	6.93668	7.05925	6.96726	7.1294	7.01644	6.99304
AT3G01320	6.22842	6.37308	6.23135	6.33395	6.34729	6.29102	6.31817	6.2786	6.46001	6.37959	6.21127	6.36322	6.0542	6.10891	6.20243	6.06526	6.04898	6.1384	6.06356	6.20159	6.21875	6.18288	6.20633	6.21705
AT1G02330	5.07346	5.04105	5.03805	5.10188	4.98719	4.98628	5.03582	5.09594	4.99619	5.12328	5.14283	5.03698	5.02055	5.17452	5.1435	4.93991	4.9241	5.05785	5.00845	4.9153	5.00844	4.9699	5.04055	5.10438
AT3G54190	6.25771	6.20953	6.3004	6.33214	6.25453	6.26836	6.35186	6.20067	6.38244	6.18742	6.11505	6.27667	6.11686	6.28611	6.32457	6.05954	6.05741	6.2745	6.02831	6.08533	6.26983	6.12127	6.06896	6.10857
AT5G47430	5.53229	5.41146	5.51137	5.56959	5.60814	5.70892	5.50886	5.46494	5.52304	5.48726	5.55919	5.60792	5.50546	5.45403	5.42146	5.49136	5.37891	5.35787	5.509	5.40752	5.4429	5.33546	5.402	5.38058
AT4G30310	6.18437	6.09147	6.03512	6.18546	6.20477	6.1329	6.13028	6.08438	6.12289	6.27394	6.14548	6.13211	6.0755	5.79319	6.05957	6.07819	6.05909	5.96467	6.10417	6.13655	6.08418	6.00361	6.01669	6.11693
AT2G32700	7.33347	7.33823	7.31957	7.44323	7.37854	7.44605	7.51538	7.2819	7.57832	7.6345	7.44042	7.64398	7.61967	7.43821	7.73956	7.45124	7.40804	7.58923	7.40851	7.38059	7.4838	7.36538	7.37131	7.45222
AT2G20420	7.85486	7.80842	7.80017	7.88845	7.8501	7.86947	7.79907	7.77442	7.81941	7.85891	7.72867	7.84651	7.9447	7.50449	7.97735	7.91934	7.91264	7.99654	7.78577	7.80518	7.95917	7.71957	7.76989	7.73664
AT3G54280	5.99332	6.11967	6.12613	6.13028	6.12841	6.16381	6.24831	6.17151	6.24308	6.32155	6.21971	6.25284	6.20667	6.14319	6.1377	6.23641	6.24326	6.24514	6.22526	6.38077	6.2612	6.46868	6.48979	6.32997
AT5G36230	7.54066	7.59199	7.50142	7.52473	7.56995	7.46591	7.49918	7.57301	7.54891	7.52811	7.51635	7.4889	7.60785	7.51989	7.74633	7.79336	7.65936	7.78491	8.03469	7.85761	7.88553	8.04707	8.05196	7.92236
AT2G34560	6.56311	6.50209	6.48453	6.38723	6.45197	6.42774	6.3983	6.39709	6.29658	6.45183	6.39681	6.59462	6.66341	6.76236	6.74265	6.80736	6.63718	6.81691	6.88532	6.73749	6.91	6.99267	6.79682	7.099
AT3G04840	8.95435	9.11176	9.16173	8.76725	8.90271	8.74935	8.76025	8.9809	8.69527	8.6432	8.97966	8.59989	8.76288	8.78224	8.65074	8.87569	8.91607	8.73158	8.68236	8.80686	8.72243	8.9651	8.86542	8.7337
AT5G15400	6.88926	6.9041	6.85292	6.95023	6.88097	6.94063	6.9472	6.7314	7.05146	6.96961	6.6967	7.03285	6.7731	6.77572	6.85085	6.69491	6.61508	6.75055	6.69784	6.66543	6.78013	6.72069	6.64219	6.7461
AT2G26590	5.38437	5.44394	5.36582	5.31483	5.43401	5.37847	5.29453	5.3588	5.20265	5.27038	5.25871	5.38082	5.19667	5.26393	5.24334	5.19038	5.25686	5.1773	5.02367	5.06799	5.06076	5.19409	5.26222	5.13212
AT1G80500	5.63704	5.72955	5.58381	5.57573	5.61438	5.68587	5.48121	5.43834	5.48084	5.5403	5.40497	5.43383	5.59817	5.69412	5.60609	5.64932	5.55473	5.7927	5.66545	5.73833	5.75807	5.74968	5.71875	5.73438
AT3G02450	6.11991	6.19582	6.27377	6.01316	6.06494	5.99594	5.77831	5.94793	5.83995	5.60961	5.66924	5.55219	5.5106	5.39092	5.45775	5.4502	5.45106	5.43628	5.49019	5.42997	5.43908	5.60859	5.40826	5.55196
AT1G29370	6.27309	6.4201	6.25776	6.3084	6.49653	6.45526	6.44848	6.58429	6.34924	6.53258	6.50845	6.4882	6.61485	6.51961	6.51156	6.6092	6.56747	6.51103	6.36875	6.38867	6.4298	6.42142	6.26782	6.48217
AT3G22480	4.89113	4.81964	4.91071	4.88691	4.87482	4.78289	4.78346	4.864	4.77596	4.82603	4.96957	4.73615	4.8575	5.01947	4.94307	4.878	4.85228	4.8949	4.83019	4.80371	4.83712	4.86693	4.83301	4.81819
AT5G66720	5.56702	5.72074	5.64972	5.82776	5.80088	5.89404	5.84095	5.85516	5.89576	5.96212	5.84531	5.91041	5.98093	5.72594	5.92918	5.88611	5.8115	5.87047	6.03789	5.80746	5.95193	5.98789	5.84286	5.88331
AT4G11010	7.70133	7.75979	7.68887	7.59057	7.6537	7.56678	7.72331	7.70621	7.5382	7.86931	7.77464	7.81726	8.07208	8.09203	8.0445	8.13627	8.05077	8.23642	8.02492	8.05056	8.17703	7.88435	8.03437	7.88099
AT4G18480	8.21231	8.43824	8.36967	8.04583	8.16988	7.98779	7.97066	8.06725	7.85326	7.99725	7.97332	7.98712	8.12581	7.83277	8.11163	8.16998	8.00705	8.15638	8.18631	7.88503	8.20823	8.16174	7.93822	8.20654
AT5G60410	6.50406	6.42734	6.43466	6.67832	6.45631	6.53802	6.58935	6.39709	6.60546	6.43411	6.39681	6.58163	6.30489	6.12392	6.29198	6.30397	6.29407	6.26081	6.31744	6.34726	6.31777	6.3475	6.22948	6.37091
AT5G11200	7.19298	7.31938	7.29526	7.19993	7.28636	7.10434	7.19476	7.41064	7.09788	7.16878	7.37318	7.01557	7.23885	7.269	7.2035	7.24807	7.35808	7.25461	7.32563	7.22324	7.20401	7.40952	7.32948	7.2868
AT3G10160	5.84428	6.05221	5.8972	5.89796	5.91515	5.77715	5.85277	5.92219	5.81546	5.90076	5.82776	5.7996	5.82713	6.09222	5.84511	5.82426	5.8313	5.87167	5.80818	5.77386	5.92941	5.93883	5.8336	5.99228
AT5G65940	5.57635	5.53722	5.48582	5.609	5.5129	5.58636	5.6667	5.56091	5.52398	5.52123	5.59854	5.62321	5.56989	5.35577	5.64564	5.62803	5.49765	5.5666	5.7183	5.53723	5.56008	5.6258	5.61575	5.55333
AT5G18580	6.1803	6.24683	6.18659	6.09869	6.10313	6.12436	5.99464	6.15719	5.98834	6.11616	5.99043	6.08503	6.31902	6.04413	6.40111	6.26156	6.20962	6.33061	6.27238	6.27316	6.25759	6.37257	6.24616	6.36468
AT5G67530	5.12522	4.951	5.23084	5.17237	5.09368	5.12126	5.03582	5.11187	5.09868	5.15455	5.14991	5.11839	5.18257	5.31451	5.22997	5.15959	5.13631	5.1695	5.09224	5.1514	5.21615	5.11861	5.14912	5.08369
AT1G27650	5.33026	5.33655	5.33754	5.41742	5.43577	5.54782	5.47867	5.61081	5.50879	5.45498	5.71292	5.54864	5.5802	5.43008	5.4244	5.67438	5.63239	5.51987	5.67293	5.66217	5.52568	5.60859	5.63721	5.55606
AT1G32810	5.17109	5.12802	5.17651	5.44448	5.25203	5.26814	5.27417	5.26219	5.39875	5.36696	5.27175	5.29854	5.21252	5.16003	5.24001	5.17891	5.18636	5.21375	5.18566	5.21255	5.25143	5.29301	5.05258	5.1467
AT2G40950	5.16698	5.06677	5.00485	5.18446	5.16974	4.97471	5.22652	5.15287	5.15952	5.26466	5.16396	5.17021	5.34959	5.29077	5.21817	5.35275	5.27721	5.26219	5.34842	5.31559	5.43012	5.45099	5.34281	5.27337
AT3G04470	6.19046	6.27418	6.15019	6.07074	6.03388	5.96064	5.91421	6.00876	5.98011	6.0462	6.07097	6.01461	6.2451	6.01706	6.32693	6.15142	6.15568	6.21422	6.236	6.20729	6.18798	6.45791	6.32267	6.38635
AT2G27350	5.85198	5.80095	5.86056	5.70724	5.85059	5.78801	5.7721	5.81436	5.87443	6.06278	5.82996	5.92694	5.90139	5.67998	5.9115	5.84376	5.78332	5.86686	5.92447	5.85903	5.95193	5.87009	5.85092	5.8525
AT3G10770	6.10495	6.13191	6.19712	6.21327	6.18815	6.29399	6.21207	6.10243	6.3683	6.24228	6.21465	6.24077	6.07897	6.03939	6.11243	5.9409	6.07909	5.96354	5.79533	6.00071	5.99419	5.82051	5.8336	5.89523
AT3G02080	7.56897	7.58836	7.596	7.50157	7.52515	7.55799	7.33757	7.61623	7.17178	7.30736	7.52794	7.37506	7.50334	7.46615	7.26459	7.60156	7.56851	7.4773	7.479	7.52409	7.45161	7.59841	7.57965	7.42668
AT1G51570	7.002	7.15852	7.04127	6.96316	6.95531	6.90337	6.85913	6.87367	6.79506	6.73848	6.85238	6.90243	6.98859	6.70863	7.01765	6.96899	6.90857	7.01146	7.01859	6.82159	7.00392	7.13279	6.87512	7.08297
AT2G14120	6.05245	6.13743	5.97884	6.2444	6.14465	6.16149	6.32242	6.25009	6.31635	6.40321	6.2935	6.35815	6.25248	6.18385	6.33085	6.17471	6.12953	6.25989	6.06155	6.05497	6.12121	5.91102	5.98461	6.04383
AT1G04210	6.36386	6.32932	6.34086	6.32852	6.3237	6.34106	6.42096	6.39628	6.4874	6.56552	6.47077	6.50206	6.48302	6.484	6.56842	6.4161	6.42752	6.45923	6.19379	6.43864	6.45902	6.32332	6.2374	6.26044
AT5G09590	6.0569	6.15171	6.09942	6.35193	6.2773	6.32457	6.5668	6.61815	6.4806	6.5515	6.71948	6.70175	6.54369	6.37408	6.35337	6.51103	6.45074	6.33932	6.50888	6.40221	6.31777	6.55542	6.3787	6.43394
AT2G36720	5.77576	5.69997	5.5966	5.70444	5.59559	5.58359	5.71281	5.75346	5.66256	5.68006	5.78064	5.53612	5.80555	5.58124	5.80511	5.70703	5.71995	5.68613	5.73983	5.83611	5.76927	5.79126	5.77308	5.72591
AT1G06950	7.38658	7.57702	7.59997	7.30702	7.3822	7.26782	7.25612	7.40257	7.15755	7.1038	7.30662	7.09694	7.35567	7.20553	7.14684	7.37392	7.28746	7.15601	7.31358	7.19649	7.13091	7.3353	7.08394	7.16719
AT1G03140	5.40545	5.3269	5.40996	5.45117	5.56211	5.6124	5.51134	5.49259	5.55667	5.47987	5.46013	5.65663	5.43856	5.25305	5.46775	5.27138	5.26853	5.35615	5.25357	5.23025	5.24269	5.2113	5.2255	5.25329
AT4G33680	6.78584	6.90734	6.8233	6.70094	6.76175	6.66065	6.73267	6.8298	6.59291	6.67522	6.74542	6.63206	6.90949	6.67235	6.83273	6.98719	6.88982	7.0169	6.97154	6.8253	7.03631	7.09969	6.9424	7.00309
AT3G59920	7.90323	7.88238	7.80362	7.85732	7.84547	7.84612	7.71902	7.62354	7.76071	7.79537	7.60403	7.70235	7.9172	7.50907	7.99967	7.91207	7.85989	7.91091	7.81927	7.8638	7.92589	7.78852	7.85765	7.77293
AT4G02020	5.82615	5.90183	5.75186	5.95553	5.91641	5.85899	5.88574	5.96995	5.98011	5.95681	5.94637	5.96212	5.74143	5.82108	5.80961	5.749	5.7157	5.7774	5.90741	5.834	5.79739	5.9189	5.94858	5.94405
AT4G03260	7.10764	7.02831	7.13794	7.14221	7.0601	7.16948	7.16031	6.93428	7.28339	7.24773	7.04319	7.1618	6.92766	6.86058	7.03216	6.95028	6.91786	7.00272	6.95502	6.92496	7.13367	6.80478	6.81812	6.91905
AT2G41060	5.20356	5.15661	5.14421	5.28145	5.27189	5.33057	5.29164	5.27816	5.37067	5.1942	5.1848	5.32995	5.21189	5.2087	5.30519	5.2808	5.22878	5.36471	5.36536	5.34984	5.41724	5.31173	5.35095	5.40807
AT5G61970	5.754	5.8914	5.749	5.85575	5.7621	5.72722	5.76794	5.72526	5.57866	5.74311	5.73898	5.67632	5.9185	6.0707	5.89466	5.96308	5.91994	5.94312	5.90142	5.9809	5.94386	6.07739	6.04808	5.85028
AT3G20290	6.15562	6.02742	5.97394	6.10506	6.14358	6.09014	6.15912	6.0045	6.15861	6.28246	5.9845	6.11899	6.04183	6.13877	6.22955	6.01239	5.96275	6.00573	6.00583	6.0738	6.09231	6.01672	6.04808	5.92936
AT3G08530	8.67317	8.72083	8.58551	8.59755	8.53371	8.52784	8.55525	8.3637	8.48078	8.58702	8.39439	8.51953	8.88098	8.43776	8.95562	8.86712	8.68195	8.85027	8.75144	8.79947	8.89793	8.79442	8.70571	8.79168
AT3G24830	8.37705	8.46135	8.52429	8.30264	8.39798	8.3114	8.12643	8.36099	8.04794	8.13293	8.44312	8.17238	8.27693	7.93329	8.0578	8.37818	8.42043	8.26138	8.16774	8.22594	8.25858	8.38296	8.32918	8.26305
AT3G13300	7.25819	7.22908	7.13136	7.30518	7.20658	7.23247	7.18701	7.08412	7.20721	7.20507	7.13972	7.22888	7.36818	7.03265	7.4187	7.46114	7.31092	7.26012	7.35985	7.30823	7.44908	7.29586	7.15168	7.22459
AT5G54500	6.34398	6.35042	6.22725	6.27487	6.29391	6.23302	6.24233	6.05378	6.19881	6.13038	5.99437	6.08011	5.8427	5.77049	5.78697	5.76476	5.68011	5.75284	5.73522	5.60043	5.68361	5.74673	5.88944	5.81762
AT1G14510	5.50324	5.63424	5.55789	5.63272	5.66482	5.60627	5.61675	5.80337	5.67707	5.68006	5.67416	5.70215	5.57579	5.56154	5.58918	5.59425	5.59813	5.69158	5.64142	5.56411	5.66083	5.77497	5.82777	5.63575
AT2G25970	6.84106	6.73794	6.74936	6.88999	6.85422	6.97906	6.87853	6.98435	6.8657	6.90398	7.04699	6.92317	7.02818	6.66621	6.7781	7.06792	6.9174	6.72752	7.01772	6.92446	6.79664	6.91212	6.90307	6.9025
AT4G15000	8.03084	8.11337	8.22455	7.96637	8.02088	7.89676	7.74091	7.99204	7.65816	7.69741	8.00977	7.68262	7.93623	7.94517	7.72743	8.05808	7.9913	7.95719	7.98172	7.94006	7.89462	8.06492	8.00578	7.90236
AT1G59760	5.43993	5.23502	5.35833	5.31483	5.39108	5.29547	5.34839	5.37209	5.35801	5.45498	5.41088	5.32995	5.3253	5.44211	5.26316	5.33003	5.32826	5.36642	5.22391	5.38616	5.29998	5.43399	5.48276	5.39133
AT3G54460	5.26253	5.26361	5.20184	5.35817	5.21558	5.16451	5.19592	5.24964	5.29188	5.3181	5.21887	5.15158	5.22383	5.17452	5.29078	5.28259	5.15999	5.29837	5.24945	5.25246	5.41335	5.30774	5.21126	5.36039
AT1G05180	5.00142	5.00763	4.96349	5.14788	5.02513	5.06679	5.22955	5.19086	5.06791	5.13273	5.17789	5.17483	5.08329	4.99356	5.01497	4.98342	4.9241	4.94369	4.87438	4.83768	4.88471	5.00977	4.8492	4.77894
AT5G07940	5.75126	5.71336	5.55461	5.87577	5.74657	5.73161	5.901	5.73943	5.80773	5.85772	5.75532	5.86825	5.62543	5.72003	5.69268	5.58196	5.55354	5.53663	5.46201	5.65861	5.51604	5.52278	5.5437	5.63704
AT5G44180	6.21256	6.21894	6.27874	6.28426	6.19649	6.32083	6.35741	6.37003	6.45408	6.22619	6.28226	6.38432	6.17239	5.94285	6.18782	6.16263	6.12793	6.11526	6.23985	6.10987	6.11404	6.23286	6.14678	6.26462
AT1G72560	5.04238	5.02444	4.99281	4.94017	5.08473	4.90988	5.16466	5.01777	4.977	5.05534	5.14283	5.05213	5.14737	5.27741	5.14706	5.06721	5.09433	5.1339	5.04214	5.19464	5.15226	5.27539	5.13975	5.12477
AT5G26000	10.647	11.0248	10.714	10.8498	10.984	10.856	10.8871	10.8955	10.9743	10.9696	10.8469	11.003	10.9225	10.6147	10.9962	10.9637	10.9068	11.0045	10.8326	10.6792	11.1117	10.8607	10.6691	11.2291
AT1G64090	6.64223	6.80894	6.69167	6.50599	6.54222	6.4469	6.45625	6.43162	6.36778	6.44173	6.44222	6.41393	6.68221	6.484	6.66594	6.72151	6.62758	6.83857	6.80066	6.61367	6.78816	6.6583	6.50883	6.64766
AT2G43970	7.11085	7.05776	6.84356	7.24295	7.12813	7.26329	7.27161	7.12395	7.24007	7.15956	7.25748	7.18603	7.23621	7.04373	7.20649	7.21018	7.16253	7.01364	7.06816	7.01354	7.01423	6.88647	6.85751	6.86275
AT5G65700	7.69421	7.90815	7.90958	7.66508	7.60638	7.61333	7.46686	7.54285	7.50843	7.14718	7.22181	7.2014	7.2666	6.98249	7.33417	7.15454	7.24011	7.26516	7.2322	7.21841	7.17176	7.36922	7.21148	7.29378
AT2G46180	5.01063	4.89728	4.98554	4.87203	4.95562	4.78168	4.84786	4.85456	4.84563	4.88314	4.90826	4.84452	5.16963	5.20588	5.28594	5.16299	5.12031	5.29479	5.26526	5.18807	5.28445	5.2957	5.29635	5.21921
AT3G13990	5.68094	5.68947	5.65584	5.83032	5.74799	5.69616	5.80491	5.6859	5.74104	5.76556	5.6643	5.75093	5.71985	5.45877	5.70118	5.65588	5.69423	5.65437	5.64501	5.67984	5.61416	5.84276	5.69336	5.738
AT3G12130	4.91583	4.98819	5.04039	4.89674	5.08473	5.07765	5.08006	5.06558	5.19673	5.13273	5.11777	5.05714	5.10315	4.97382	5.19428	5.04632	5.0662	5.1597	5.17392	5.05542	5.03568	5.12316	5.10359	5.06461
AT3G15010	5.56077	5.43499	5.39906	5.47761	5.51623	5.55491	5.59111	5.62891	5.52304	5.56842	5.66183	5.5415	5.65125	5.34043	5.49314	5.6737	5.57366	5.57548	5.68517	5.55138	5.5914	5.67932	5.52079	5.63446
AT5G02500	10.3608	10.3226	10.3997	10.5228	10.3545	10.4847	10.5579	10.3637	10.55	10.5267	10.3566	10.6364	10.6759	10.0395	10.6006	10.5838	10.3839	10.5334	10.3719	10.1616	10.4283	10.3381	10.1868	10.3086
AT2G47250	5.94133	5.88484	5.89332	5.85575	5.78301	5.80296	5.99108	6.04551	5.97043	6.05451	6.04462	6.01203	5.95741	5.91379	5.95683	5.89607	5.93008	5.75544	5.94533	5.88668	5.77433	5.96779	5.83476	5.91026
AT1G48920	8.88097	8.97072	8.95754	8.98823	8.97202	8.91288	9.08977	9.28832	9.06763	9.09405	9.25204	9.0256	8.95847	8.82142	8.67005	8.90485	8.95764	8.63496	8.81384	8.80458	8.59591	9.02002	8.80965	8.79357
AT3G07660	5.58253	5.74412	5.5046	5.68472	5.66181	5.66048	5.73427	5.69121	5.7015	5.73486	5.71292	5.78003	6.00407	5.89816	5.96895	6.07587	6.0208	5.94083	6.00479	5.97994	5.89543	6.08984	5.98775	5.84134
AT3G14010	6.21256	6.22726	6.26078	6.31024	6.36866	6.42812	6.39964	6.17531	6.41845	6.38091	6.23477	6.47234	6.16784	6.21362	6.22113	6.03058	5.98148	6.08658	6.01902	6.08886	6.03103	6.04737	5.99192	6.12431
AT5G42400	5.07346	5.22051	5.14856	5.06748	5.15056	5.10301	5.0934	5.16055	5.22838	5.08485	5.0588	5.20677	5.00243	4.98701	5.12196	5.18083	5.11709	5.19276	5.1533	5.20118	5.26875	5.23952	5.17503	5.26504
AT5G15540	5.92194	5.94029	5.93671	5.96023	5.91515	5.97074	5.93845	5.82043	6.05326	5.8878	5.75532	6.01718	5.76957	5.68808	5.87332	5.71631	5.68229	5.69022	5.66236	5.72251	5.853	5.72494	5.7023	5.79118
AT3G57870	7.06741	6.93997	7.02599	7.08532	7.27312	7.37437	7.2672	7.2194	7.32302	7.2214	7.12092	7.45606	6.97285	6.79084	7.02008	6.90893	6.93443	6.98839	6.82891	6.80344	6.97167	6.89935	6.89697	6.88358
AT4G23630	8.3171	8.30214	8.37525	8.26755	8.30491	8.34632	8.29001	8.24615	8.40152	8.41503	8.23456	8.47128	8.59027	8.15292	8.66027	8.59486	8.47336	8.62965	8.67712	8.42325	8.65707	8.4981	8.41672	8.50808
AT1G07890	9.42999	9.35012	9.32768	9.34263	9.28898	9.39695	9.15565	8.97819	9.07563	8.9811	8.90447	9.00223	9.00655	8.73244	8.92731	9.20526	8.87003	8.9933	9.38975	9.02031	9.11399	9.18773	9.16219	9.1936
AT5G24450	5.8025	5.76854	5.8216	5.91982	5.83466	5.76437	5.78449	5.6303	5.7214	5.84244	5.64939	5.7385	5.56447	5.71409	5.69511	5.51588	5.43174	5.55768	5.53483	5.50324	5.58219	5.5101	5.46936	5.55196
AT1G21610	4.96874	4.89467	4.87965	4.90163	5.10922	4.9577	5.08006	5.13349	5.16195	5.1942	5.31018	5.23137	5.17093	5.26663	5.10741	5.11915	5.18329	5.1597	5.08302	5.2174	5.11922	5.09255	5.23433	5.20882
AT1G31930	5.69813	5.61218	5.64511	5.71281	5.7494	5.67356	5.81098	5.84208	5.82162	5.7976	5.79426	5.87394	5.74667	5.70614	5.74177	5.74317	5.65256	5.72386	5.8696	5.78587	5.85012	6.00032	5.84632	5.88548
AT1G41880	8.11219	8.11729	8.23915	7.94876	8.06935	7.89328	7.87877	8.09731	7.76431	7.83015	8.10712	7.87483	7.91323	8.25117	7.86159	8.02649	8.04929	8.02029	7.9326	7.959	7.98298	8.09323	8.03816	8.05969
AT3G25230	6.89051	7.03365	7.0765	6.88506	6.87514	6.74328	6.86303	6.98868	6.86719	6.85819	6.97705	6.87501	7.1235	6.96926	7.18587	7.03953	7.01367	7.10993	6.89945	6.86908	6.96814	6.99722	6.88468	6.92435
AT2G18040	6.97169	6.98113	6.97057	6.93838	7.06295	7.06419	6.98348	6.84298	6.89849	6.94658	6.79482	6.93139	6.9575	7.22931	6.99856	6.91945	6.86554	7.03041	6.82635	6.71596	6.93869	6.77376	6.85121	6.83994
AT3G18035	6.93348	6.86466	6.80345	6.85889	6.86013	6.96901	6.67726	6.72753	6.51284	6.59772	6.81389	6.6396	6.96051	6.8516	6.71294	6.95309	6.83987	6.86656	6.90227	6.85255	6.8393	6.87527	6.86207	6.93699
AT3G56720	5.71793	5.84351	5.67103	5.77543	5.94885	5.76192	6.01055	5.92783	5.87739	6.01247	6.04462	5.85679	5.85123	5.82476	5.9115	5.81131	5.75146	5.8166	5.64142	5.88261	5.80335	5.70383	5.79831	5.79581
AT3G16630	6.58946	6.67928	6.6608	6.54558	6.57695	6.57717	6.43675	6.41887	6.48885	6.58401	6.46936	6.48355	6.84402	6.77287	6.90809	6.81849	6.74756	6.88571	6.67062	6.82794	6.86372	6.65516	6.74956	6.67243
AT1G67140	6.48272	6.53009	6.48625	6.52829	6.42118	6.42464	6.41964	6.3416	6.44662	6.43793	6.41162	6.41589	6.7778	6.51164	6.84538	6.74049	6.64559	6.78984	6.65782	6.68188	6.82766	6.70863	6.61541	6.74849
AT4G10930	4.9968	4.81688	4.83718	5.11878	4.96785	4.98837	5.13271	5.12958	5.19792	5.25315	5.14283	5.19544	5.1787	5.37847	5.13815	5.13061	5.07121	5.05785	5.01954	5.07513	5.14446	5.19121	5.16583	5.11739
AT1G54610	6.29019	6.11855	6.14039	6.14273	6.23544	6.25668	6.32666	6.20067	6.24423	6.4006	6.24307	6.3893	6.38486	6.2234	6.39663	6.22461	6.23288	6.32273	6.18119	6.10987	6.27412	6.18578	6.06995	6.28289
AT3G55020	6.31641	6.25804	6.23953	6.27299	6.2773	6.37387	6.28366	6.24649	6.24251	6.31603	6.23643	6.31066	6.33793	6.05826	6.36488	6.26382	6.14781	6.38294	6.19134	6.14081	6.32745	6.14831	6.0876	6.27129
AT5G47770	6.40981	6.51912	6.42393	6.19943	6.28123	6.16335	6.06236	6.18945	5.99993	6.20245	6.16309	6.09359	6.6574	6.46644	6.67645	6.61293	6.51152	6.59997	6.63681	6.53691	6.62737	6.69035	6.55608	6.76454
AT1G28060	5.58561	5.56209	5.57737	5.69883	5.53443	5.74344	5.59581	5.61221	5.61901	5.68435	5.74834	5.75247	5.7234	5.86639	5.6164	5.67472	5.64475	5.54719	5.62382	5.55521	5.54595	5.61722	5.55361	5.54647
AT1G54170	6.04798	6.04399	6.11061	6.09656	6.06038	6.07986	6.01406	5.96776	6.16104	6.02437	5.9093	6.10695	5.96304	5.93776	6.05295	5.81502	5.93375	5.92819	5.77175	5.7913	5.94296	5.70585	5.6972	5.87676
AT5G20720	8.48293	8.68259	8.74461	8.27746	8.39074	8.29563	8.18331	8.43785	8.11028	8.10239	8.37413	8.07007	8.28227	8.21309	8.20468	8.19297	8.14138	8.14475	8.15058	7.96549	7.99257	8.08411	7.97371	8.05317
AT4G10730	5.81042	5.75422	5.77736	5.85322	5.85059	5.79879	5.76586	5.72397	5.88035	5.83667	5.68882	5.72753	5.5972	5.76667	5.61254	5.57104	5.40821	5.60467	5.52902	5.55138	5.65206	5.46301	5.47235	5.56423
AT5G54430	6.21455	6.32545	6.18129	6.36615	6.26249	6.22372	6.21665	6.37003	6.37774	6.37694	6.45942	6.43045	6.44917	6.16802	6.43863	6.5427	6.48239	6.29345	6.57896	6.3858	6.44321	6.49525	6.38901	6.33634
AT5G60390	10.4051	10.7297	10.5433	10.4564	10.4933	10.2983	10.3288	10.5258	10.2726	10.3046	10.5177	10.1445	10.6262	10.2399	10.3467	10.7097	10.5794	10.2837	10.6249	10.552	10.36	10.7007	10.5665	10.3961
AT5G42940	5.61004	5.55715	5.595	5.58791	5.60501	5.73098	5.49132	5.48343	5.67537	5.57306	5.53235	5.63667	5.62163	5.59638	5.65192	5.5227	5.63352	5.68202	5.38211	5.58302	5.58335	5.62044	5.50774	5.5271
AT4G26640	5.21952	5.37449	5.23698	5.39332	5.50621	5.39673	5.51878	5.57391	5.4789	5.57306	5.69367	5.61983	5.58556	5.61986	5.47485	5.53212	5.47643	5.42977	5.39281	5.46163	5.33329	5.38177	5.29972	5.40504
AT4G34700	6.53309	6.57559	6.67744	6.54558	6.68828	6.84417	6.5439	6.5907	6.64898	6.64251	6.66739	6.80669	7.02424	7.04295	6.9149	7.01178	6.84913	6.85081	6.98627	6.85152	6.88447	6.8268	6.94778	6.8179
AT5G20620	6.59253	6.87329	6.6608	6.75193	6.80123	6.63213	6.81149	6.77081	6.77536	6.92226	6.76285	6.94159	6.92497	6.78425	7.10718	6.80176	6.88603	6.85385	6.80467	6.86959	6.88728	6.89048	7.04983	6.79956
AT1G11750	6.54897	6.58452	6.45235	6.5826	6.64706	6.69183	6.59052	6.47691	6.6117	6.68916	6.56384	6.72556	6.61699	6.47349	6.58295	6.54716	6.51764	6.63505	6.48232	6.30766	6.53734	6.45971	6.2993	6.54888
AT2G27730	6.70877	6.82752	6.81785	6.74786	6.8128	6.73925	6.76742	6.86547	6.72818	6.84388	6.94586	6.77433	6.88259	6.8552	6.84374	6.93828	6.80275	6.88095	7.21256	7.0709	6.90954	7.05116	7.25552	7.02298
AT5G20020	7.14677	7.17957	7.14611	7.17389	7.13574	7.1106	7.29273	7.26419	7.30472	7.44711	7.32551	7.3083	7.32814	7.33238	7.31412	7.19567	7.26798	7.19492	6.97439	7.09787	7.01123	7.14253	7.0961	6.87649
AT5G42970	5.15872	5.15879	5.21641	5.09336	5.06665	5.04683	5.16782	5.13544	5.04176	5.17298	5.12497	5.14218	5.23877	5.42525	5.37819	5.24182	5.32826	5.34927	5.14193	5.24298	5.3374	5.35365	5.31478	5.26504
AT3G46220	5.4736	5.34613	5.4027	5.43776	5.54589	5.4509	5.47357	5.32162	5.43537	5.46499	5.34145	5.44534	5.33054	5.41552	5.51948	5.37512	5.3366	5.46998	5.44155	5.36448	5.49779	5.50662	5.56765	5.44541
AT3G48560	7.4446	7.54784	7.56421	7.5845	7.52681	7.60431	7.64166	7.81025	7.69616	7.70271	7.85536	7.73008	7.82327	7.38065	7.7375	7.93973	7.92996	7.69413	7.92258	7.84122	7.70643	7.91617	7.71544	7.83587
AT5G13560	6.21455	6.30693	6.30722	6.27676	6.3294	6.26318	6.29092	6.24378	6.29437	6.33934	6.25461	6.35408	6.3388	5.97133	6.41446	6.30661	6.31321	6.40799	6.2968	6.35314	6.35609	6.32661	6.4063	6.40694
AT4G39690	5.33759	5.34613	5.29698	5.40714	5.26199	5.24643	5.39493	5.49714	5.30952	5.51883	5.3811	5.39277	5.71274	5.69211	5.67553	5.65174	5.60849	5.64035	5.59908	5.77386	5.57756	5.58129	5.6636	5.56287
AT3G03100	6.59864	6.56988	6.65163	6.62017	6.73266	6.80638	6.56919	6.47383	6.70337	6.62699	6.59401	6.75286	6.68698	6.40389	6.74618	6.67208	6.58215	6.66238	6.68266	6.54721	6.65343	6.625	6.61946	6.60605
AT5G46630	6.84106	6.77175	6.80826	6.80248	6.74124	6.65538	6.78192	6.59283	6.81527	6.75896	6.6159	6.742	6.81108	6.65902	6.9961	6.66986	6.70742	6.84532	6.74621	6.59703	6.81149	6.69952	6.62215	6.72803
AT1G77300	6.37816	6.43364	6.53274	6.54089	6.45978	6.39968	6.44328	6.31862	6.45457	6.43028	6.23477	6.45345	6.50302	6.43551	6.63395	6.50108	6.53645	6.50485	6.38385	6.50026	6.58306	6.41711	6.38267	6.36078
AT2G31510	6.56155	6.51743	6.5269	6.60075	6.62792	6.77699	6.57277	6.38075	6.68744	6.49155	6.37884	6.47609	6.25033	6.12392	6.3008	6.11502	6.08735	6.20186	6.07158	6.04137	6.17119	5.97788	5.96034	5.99026
AT1G65270	5.95807	5.92247	5.91773	5.98117	5.99019	5.91181	5.98572	5.80459	5.7148	5.84052	5.91347	5.81004	6.20033	6.12839	6.03288	6.16408	6.00259	6.0188	5.98335	6.04319	6.10924	5.98706	6.08174	6.01431
AT1G65290	6.72564	6.92726	6.91166	6.82454	6.84696	6.7587	6.82655	6.94265	6.89119	6.89012	7.00661	6.93002	6.97155	7.28377	6.96769	7.01003	7.00847	7.16975	6.9949	6.93382	7.01252	7.14291	7.15262	6.94118
AT3G54350	5.53229	5.46695	5.52982	5.58791	5.59559	5.73598	5.54815	5.54633	5.65136	5.59601	5.61654	5.63835	5.48837	5.56814	5.35221	5.49906	5.48145	5.4379	5.44103	5.47788	5.4892	5.60859	5.53658	5.60308
AT2G02050	6.34761	6.31573	6.36816	6.37321	6.36681	6.46469	6.43151	6.33567	6.38504	6.57016	6.28548	6.52576	6.55169	6.73623	6.68505	6.45368	6.46981	6.63576	6.45041	6.46876	6.61557	6.48939	6.51247	6.39782
AT5G49840	5.13788	5.22259	5.30089	5.32942	5.15485	5.20199	5.28002	5.25861	5.29962	5.22986	5.12137	5.26209	5.22883	5.1542	5.40965	5.22472	5.15999	5.23817	5.22031	5.17982	5.30977	5.1723	5.18599	5.26169
AT1G55460	4.906	4.84418	4.86122	4.98233	4.96785	4.99464	5.00791	4.9507	4.95335	4.90168	4.90407	4.9534	5.02055	4.71706	4.98545	4.97626	4.92778	4.9528	4.90386	4.808	4.87343	4.94269	4.84459	4.88494
AT1G22660	4.01292	3.97219	3.90429	3.92823	3.9884	4.0179	4.08841	4.07272	4.02518	4.17451	4.12317	4.17829	4.16996	4.12317	4.16386	4.08601	4.08199	4.06941	4.02195	4.07602	4.11364	4.10257	4.14257	4.10904
AT2G31390	7.10119	7.16827	7.10083	6.87141	6.83432	6.72832	6.72412	6.7178	6.71624	6.57826	6.6261	6.54105	6.91434	6.52527	6.89757	6.80596	6.66612	6.7642	6.81127	6.63375	6.73151	6.85854	6.74462	6.65787
AT1G05890	5.88489	5.81619	5.96288	5.9719	6.05695	6.16335	5.96953	5.98841	6.11914	6.05948	6.0691	6.13211	5.80472	5.83391	5.95073	5.79763	5.81747	5.89312	5.82526	5.80424	5.93666	5.75066	5.66751	5.79697
AT1G68580	5.3879	5.39863	5.4995	5.36881	5.32037	5.33139	5.44263	5.39343	5.35589	5.31257	5.36902	5.26859	5.25356	5.21151	5.43754	5.31613	5.36268	5.49046	5.5329	5.45891	5.57176	5.40189	5.43608	5.45423
AT2G33770	7.42495	7.45217	7.48947	7.58829	7.64459	7.65925	7.57901	7.63668	7.73013	7.47586	7.57867	7.66137	7.21213	7.22236	7.38556	7.31717	7.33608	7.39406	7.5235	7.4402	7.54461	7.48777	7.38485	7.62359
AT4G21150	7.34807	7.40895	7.24335	7.29778	7.24023	7.12018	7.10786	7.17649	6.95107	7.03154	7.04509	6.86504	7.30585	7.24312	7.22092	7.39937	7.34127	7.36065	7.24097	7.35626	7.37371	7.4317	7.4022	7.30113
AT5G43130	6.00027	6.06038	6.05378	6.07507	6.03736	6.18771	6.01406	5.91199	6.05784	6.07263	6.00612	6.04647	5.98647	5.97795	6.01449	5.8386	5.85179	5.86082	5.74652	5.92964	5.77938	5.71392	5.8137	5.64734
AT4G26480	5.09092	5.05747	5.05436	5.13963	5.0621	5.13172	5.32029	5.08589	5.2249	5.34816	5.17789	5.37079	5.39865	5.46821	5.28271	5.40415	5.22429	5.2912	5.28894	5.31107	5.26875	5.38809	5.29466	5.37904
AT1G70490	7.73573	7.83588	7.69706	7.60862	7.56553	7.55799	7.46108	7.48017	7.51201	7.45466	7.32081	7.40977	7.76866	7.55574	7.89426	7.63255	7.64656	7.80297	7.75759	7.62966	7.66097	7.56005	7.63004	7.51784
AT2G03240	6.35486	6.43903	6.56807	6.57955	6.57855	6.56319	6.62997	6.74039	6.71169	6.68916	6.77892	6.79923	6.53135	6.541	6.4914	6.47981	6.51152	6.55132	6.32025	6.42892	6.46592	6.19085	6.22859	6.30905
AT4G11270	5.61004	5.74556	5.55133	5.74582	5.63446	5.57316	5.64194	5.57534	5.61989	5.74927	5.52964	5.69413	5.94645	5.71012	5.87762	5.98411	5.86818	5.95223	5.99709	6.03497	6.07272	6.01916	5.97832	5.9503
AT1G51610	4.94493	5.11911	4.96842	5.24344	5.25403	5.11743	5.22349	5.19834	5.21206	5.33184	5.14283	5.1015	5.14208	5.21151	5.07039	5.12862	5.06787	5.16363	5.14952	5.13953	5.06076	5.15907	5.13975	5.04723
AT1G24706	6.35666	6.36933	6.33706	6.60226	6.40957	6.41494	6.49573	6.31432	6.57616	6.54443	6.36217	6.56852	6.42814	6.23865	6.48999	6.34924	6.27396	6.34366	6.25957	6.29396	6.40129	6.34035	6.21438	6.33316
AT2G26900	7.94823	8.0672	7.91789	8.00665	8.11184	8.05803	8.07566	8.11249	8.03175	8.19401	7.98177	8.16195	7.99195	7.8167	7.96958	8.18797	7.98424	8.1098	8.37696	8.08389	8.20991	8.3344	8.16317	8.36867
AT2G39460	8.57809	8.71548	8.72908	8.46961	8.50652	8.40474	8.30407	8.52929	8.23669	8.24246	8.50206	8.19701	8.4245	8.73782	8.28139	8.52951	8.54059	8.47779	8.37642	8.45694	8.42216	8.57666	8.55388	8.44679
AT4G09320	8.07648	8.27506	8.19594	8.07859	8.05194	7.94002	7.97337	8.24728	7.84874	7.89035	8.21359	7.82867	8.01717	7.95149	7.9179	8.05736	8.02285	7.94896	8.06101	7.96693	7.91126	8.143	8.04319	7.8959
AT2G16940	6.41328	6.28019	6.35222	6.43692	6.47356	6.39297	6.29525	6.42286	6.42048	6.31741	6.50845	6.24407	6.42596	6.61403	6.28473	6.44771	6.35552	6.36514	6.53664	6.39153	6.36752	6.45129	6.51247	6.50781
AT2G30570	9.30535	9.405	9.06655	9.24884	9.27994	9.36647	9.22889	9.20561	9.14251	9.32181	9.22653	9.30547	9.36459	9.04993	9.19949	9.42312	8.97754	9.32531	9.5452	9.12117	9.39436	9.28917	9.19048	9.45327
AT1G11660	5.84942	5.98512	5.81888	5.93421	5.87157	5.7662	5.87032	5.84804	5.84827	6.07099	5.90303	6.02232	6.07134	5.87174	6.13052	6.05458	6.1086	6.11222	5.97234	6.10726	6.12041	5.91977	5.98879	6.01033
AT1G47550	6.65696	6.67928	6.55338	6.66256	6.63561	6.6672	6.71443	6.57139	6.72202	6.84962	6.5572	6.78192	6.84525	6.51392	6.92841	6.83594	6.78001	6.82438	6.84614	6.87931	6.89845	6.84253	6.89586	6.87046
AT4G22310	5.92194	5.86499	5.82975	5.96724	5.97937	6.02174	5.98572	5.8361	5.92395	5.95504	5.87339	6.01975	5.66468	5.92068	5.72995	5.58414	5.62787	5.62618	5.58562	5.57925	5.66738	5.70585	5.71244	5.65373
AT1G43190	6.54105	6.46212	6.41854	6.44364	6.44586	6.32664	6.3309	6.47845	6.23618	6.36763	6.39978	6.2648	6.33995	6.43911	6.27825	6.37983	6.43724	6.43099	6.31407	6.46469	6.26624	6.5202	6.57219	6.56728
AT1G27850	5.46022	5.44037	5.48754	5.43776	5.43401	5.35106	5.49132	5.33525	5.42529	5.40125	5.1951	5.3728	5.43207	5.42039	5.49454	5.47855	5.30862	5.45723	5.56258	5.50588	5.57525	5.55346	5.49457	5.62538
AT5G19400	7.16647	7.16069	7.19266	7.18997	7.21019	7.23026	7.19708	6.96858	7.2538	7.23462	7.01342	7.19402	6.99978	6.7681	7.10947	6.85544	6.80175	6.88393	6.76363	6.75981	6.84316	6.77954	6.68211	6.84274
AT3G44110	8.29185	8.28107	8.31873	8.3526	8.28257	8.3842	8.33949	8.24321	8.46623	8.32069	8.1337	8.43587	8.38441	8.01444	8.43581	8.25971	8.18857	8.30783	8.14426	7.99707	8.23986	8.00515	7.98317	8.08664
AT1G67250	5.44333	5.4965	5.45631	5.37233	5.45327	5.37767	5.36499	5.21871	5.265	5.27038	5.33214	5.33821	5.39309	5.48922	5.45775	5.38306	5.36132	5.48732	5.35445	5.3601	5.38847	5.29704	5.31977	5.21229
AT4G15180	6.75605	6.77246	6.85558	6.89244	6.75329	6.80579	6.87564	6.72559	6.89667	6.90582	6.75242	6.90729	6.82332	6.57307	6.97071	6.85093	6.78256	6.88571	6.84828	6.82265	6.91137	6.97389	6.74771	6.97732
AT5G08280	7.70983	7.87014	7.87129	7.5279	7.61068	7.51432	7.29778	7.46009	7.13484	7.1221	7.26565	7.07239	7.39177	7.19491	7.32123	7.48773	7.33816	7.37724	7.50105	7.28456	7.35862	7.53806	7.31665	7.46791
AT3G14100	6.42021	6.55756	6.43377	6.49955	6.58571	6.71383	6.54754	6.59496	6.63287	6.66657	6.676	6.61261	6.57567	6.77762	6.48929	6.63933	6.54067	6.59706	6.76631	6.75815	6.67633	6.83237	6.85121	6.74311
AT3G52140	6.75194	6.87726	6.71018	7.0216	6.85619	6.8617	6.96091	7.08715	6.85335	7.00606	7.14593	6.90173	6.99667	6.95254	6.76484	7.00354	6.99273	6.75512	6.85797	6.92001	6.77408	7.00546	6.94939	6.88085
AT3G50000	6.37816	6.36745	6.23238	6.38897	6.40778	6.46319	6.46654	6.38976	6.5009	6.59088	6.44941	6.61941	6.53009	6.55988	6.63141	6.41019	6.45713	6.56772	6.40594	6.42264	6.4821	6.251	6.34811	6.28454
AT1G04140	6.62285	6.62128	6.63003	6.68117	6.65388	6.687	6.62309	6.52529	6.68152	6.73745	6.55986	6.75518	6.78736	6.43189	6.83824	6.66062	6.68093	6.64492	6.62982	6.64038	6.70895	6.53337	6.5701	6.54338
AT5G07740	5.85198	5.79537	5.79272	5.91015	5.7621	5.88001	5.91045	5.8587	6.03681	5.97444	6.00221	6.12855	6.09889	6.02027	6.26439	6.28381	6.22467	6.08451	6.1287	6.21619	6.16349	6.05295	6.10888	6.01332
AT5G23890	6.61382	6.64243	6.49652	6.74514	6.70591	6.62844	6.80744	6.81223	6.8698	6.86766	6.85021	6.87359	6.82001	6.50134	6.87574	6.71986	6.61393	6.70815	6.80568	6.56189	6.76648	6.75629	6.59224	6.76039
AT5G54680	6.49261	6.50978	6.45674	6.55492	6.47785	6.78395	6.51816	6.38075	6.63287	6.4084	6.34839	6.55795	6.29539	6.27674	6.34487	6.13667	6.0857	6.21612	6.22016	6.12025	6.17349	6.03856	6.14585	6.16696
AT4G09160	5.73746	5.7799	5.86585	5.61199	5.70042	5.65851	5.47102	5.42246	5.49729	5.56377	5.40201	5.52531	5.53148	5.54156	5.58262	5.34507	5.46634	5.48419	5.30319	5.34246	5.22357	5.52851	5.49457	5.42313
AT5G03240	8.39912	8.53649	8.34502	8.42953	8.57566	8.40836	8.60122	8.48142	8.64079	8.70046	8.41254	8.69282	8.39125	8.50062	8.5412	8.07293	8.17333	8.26322	8.31432	8.28023	8.14983	8.23908	8.42927	8.15856
AT5G22450	6.16183	6.14733	6.12503	6.14891	6.27534	6.16428	6.26609	6.15623	6.29935	6.24519	6.17529	6.23746	6.06262	5.81924	6.17305	6.02071	5.92364	5.95337	5.97875	5.95404	5.94386	6.00936	5.81958	6.03209
AT5G63510	5.69528	5.83401	5.82296	5.66472	5.71645	5.80415	5.48374	5.61919	5.61901	5.64306	5.73428	5.67632	5.99969	5.92924	5.92089	6.08665	5.95194	5.87527	6.02659	6.01841	5.96615	6.02485	6.13457	5.86358
AT3G25520	9.11098	9.22525	9.17178	9.02679	9.08213	8.94801	8.96987	9.22049	8.72915	8.90272	9.21243	8.83953	9.08434	9.24801	8.87487	9.19965	9.13805	9.03959	8.98735	9.07151	8.98314	9.10521	9.10545	8.97865
AT1G17210	6.01406	6.08003	5.89461	6.13652	6.08641	6.13479	6.09589	6.13884	6.11288	6.12091	6.26769	6.16963	6.27953	5.88589	6.22619	6.3145	6.1596	6.31126	6.26977	6.17941	6.25325	6.1646	6.17915	6.25203
AT1G51980	7.76322	7.76943	7.83262	7.85101	7.81567	7.92342	7.66976	7.59443	7.7683	7.77389	7.63905	7.83816	8.04125	7.88787	8.02165	7.97332	7.87975	8.02273	7.86754	7.88604	7.92657	7.74489	7.76929	7.69509
AT1G18950	5.34124	5.37262	5.37884	5.38286	5.39289	5.3478	5.39224	5.42565	5.36224	5.23279	5.41969	5.37481	5.41847	5.60496	5.49454	5.52911	5.47894	5.46203	5.51978	5.54496	5.5671	5.6906	5.67012	5.73076
AT5G14590	5.6251	5.63893	5.43154	5.72941	5.73374	5.78861	5.90289	5.87513	5.87073	5.97794	5.91138	5.92968	5.69117	5.77239	5.66315	5.58704	5.54996	5.55917	5.57579	5.60907	5.56943	5.60859	5.66229	5.49469
AT1G30970	5.65476	5.65289	5.64048	5.7834	5.78577	5.74653	5.72572	5.67119	5.60747	5.50919	5.67906	5.6249	5.62021	5.6346	5.58787	5.68219	5.71356	5.61331	5.69168	5.82768	5.73541	5.82797	5.73626	5.77836
AT3G22440	8.13761	8.13481	8.18963	8.27322	8.27004	8.38042	8.2069	8.15299	8.29084	8.14349	8.14038	8.26765	8.17842	7.7024	8.09836	8.12735	8.06589	8.0836	8.18931	8.10301	8.16475	8.2176	8.09476	8.29409
AT3G03960	7.11725	7.19024	7.19686	7.09816	7.10008	6.99503	6.95909	7.11706	6.83368	6.84867	7.06677	6.76133	7.1225	7.02227	6.97972	7.21686	7.22148	7.14562	7.1466	7.12735	7.06758	7.26462	7.20251	7.16405
AT3G52990	7.80415	7.93791	7.77893	7.80998	7.88823	7.78432	7.77753	7.66968	7.73095	7.7909	7.55086	7.64773	8.06406	7.72373	8.05969	8.05082	7.90659	7.97993	8.00875	7.87637	8.05526	8.00001	7.89655	7.87444
AT5G53540	5.49671	5.37823	5.29698	5.41742	5.27976	5.21457	5.3089	5.32333	5.31826	5.39864	5.24224	5.37481	5.33228	5.24209	5.46204	5.40784	5.26125	5.39343	5.44309	5.33058	5.42111	5.39939	5.27768	5.37749
AT1G08830	8.85086	8.68825	8.65994	8.96972	8.91175	9.05138	8.99497	8.80651	8.9125	9.10009	8.92499	9.11681	9.17735	8.96437	9.0667	9.2114	8.96449	9.14096	9.02244	8.90876	9.12977	8.74089	8.73649	8.8719
AT3G07610	5.11245	5.37074	5.35646	5.42423	5.26398	5.32892	5.21741	5.27816	5.30293	5.14835	5.13927	5.25556	5.20366	5.3659	5.24997	5.22472	5.17711	5.17146	5.24355	5.22544	5.19517	5.32628	5.22373	5.32877
AT3G12480	5.09957	5.00763	5.04273	5.08478	5.05524	5.17558	4.98304	4.91483	5.13004	5.04537	5.0588	5.07949	5.0097	4.93691	5.03816	5.05628	4.97837	5.01718	5.02642	5.00772	5.14446	5.07543	5.15657	5.05111
AT4G26450	5.6191	5.8079	5.77455	5.81226	5.67231	5.81245	5.6756	5.70703	5.76441	5.70561	5.68882	5.64002	5.65497	5.44689	5.7453	5.56517	5.45745	5.63752	5.64052	5.62496	5.62877	5.60967	5.60353	5.67526
AT2G26770	5.99332	6.00219	5.95917	5.93421	5.92271	5.94293	5.89529	5.81436	5.90231	5.95148	5.86696	6.05527	5.94949	5.87529	6.02903	5.87727	5.81747	6.06259	5.97803	5.8192	5.97849	6.07347	5.93565	6.14353
AT1G08880	6.15562	6.26209	6.24157	6.26921	6.20581	6.2761	6.15753	6.09443	6.12351	6.13822	6.07097	6.03635	6.16034	6.48283	6.16078	6.0132	6.04898	6.09278	6.1719	5.94531	5.90192	6.01345	6.07782	6.037
AT1G50500	5.68382	5.70742	5.67707	5.61794	5.64668	5.5278	5.48627	5.49106	5.48861	5.61187	5.37507	5.56808	5.78915	5.76667	5.96895	5.88729	5.80049	5.90373	5.8217	5.96657	5.8945	5.89603	5.98879	5.86027
AT4G19610	4.96874	4.99307	5.00485	4.94017	5.07797	4.93724	5.04615	5.15287	5.12133	4.98056	5.06255	5.0471	5.0068	4.81647	4.96744	5.09087	5.06286	5.0515	4.94733	5.10856	5.05078	5.06758	5.1151	5.05884
AT4G26620	4.7717	4.81964	4.85857	4.61645	4.85389	4.89321	4.80795	4.85693	4.83805	4.72136	4.84858	4.81523	4.81908	4.84934	4.80567	4.6422	4.6686	4.71653	4.73753	4.58364	4.62485	4.73042	4.62316	4.67966
AT3G62360	7.35079	7.37893	7.28295	7.23716	7.23113	6.97774	7.04401	7.14442	6.92234	6.95726	7.05267	6.83689	7.29294	7.16475	7.29459	7.34502	7.33157	7.32733	7.19768	7.28687	7.28675	7.40952	7.31998	7.34091
AT5G57870	7.26686	7.35065	7.25297	7.31621	7.22554	7.38236	7.2352	7.26018	7.27556	7.28281	7.27054	7.26019	7.61539	7.47203	7.44135	7.62394	7.58318	7.40239	7.49833	7.55792	7.41254	7.3109	7.39237	7.19464
AT4G34670	8.53089	8.68183	8.77569	8.50619	8.63283	8.51146	8.4035	8.63659	8.32417	8.28158	8.70498	8.35217	8.45354	8.25629	8.23447	8.5971	8.62312	8.49524	8.42225	8.47122	8.48419	8.62613	8.59867	8.54001
AT1G72370	8.67715	8.73567	8.70548	8.54812	8.65228	8.65674	8.44605	8.69774	8.29955	8.41342	8.71636	8.4182	8.65807	8.5095	8.28261	8.77664	8.70413	8.48507	8.47217	8.62473	8.44154	8.59521	8.60634	8.45267
AT1G80680	5.37727	5.42237	5.28517	5.36527	5.40912	5.29716	5.44523	5.46184	5.40184	5.47245	5.45442	5.29642	5.44984	5.22827	5.47626	5.44582	5.45234	5.39176	5.36753	5.47653	5.39375	5.53877	5.53086	5.47171
AT1G07770	7.63295	7.86215	7.86139	7.63456	7.70426	7.62128	7.50105	7.76248	7.4734	7.38454	7.80467	7.48843	7.56218	7.66544	7.48701	7.70182	7.7222	7.66081	7.74772	7.67529	7.6859	7.77026	7.80232	7.66849
AT1G71820	6.64075	6.60222	6.55092	6.664	6.52742	6.52798	6.60806	6.41486	6.54949	6.68916	6.41309	6.65208	6.76237	6.71756	6.94077	6.58024	6.53404	6.75251	6.52793	6.61122	6.62737	6.6067	6.5991	6.62049
AT1G13980	5.85964	5.83944	5.6965	5.80183	5.77885	5.80653	5.83699	5.79352	5.87295	6.08242	5.8605	6.00426	6.16817	6.08457	6.25121	5.96754	5.94014	6.08036	5.86384	6.06486	5.99593	6.0069	6.02486	5.93252
AT3G48430	5.15872	5.36321	5.33181	5.24344	5.23796	5.25776	5.11646	5.31475	5.25024	5.21807	5.33214	5.25992	5.46156	5.36337	5.46061	5.46129	5.4638	5.52598	5.60185	5.66926	5.52448	5.69977	5.59944	5.70636
AT3G51050	5.84428	5.68797	5.62496	5.80183	5.80634	5.78319	5.7512	5.70965	5.61635	5.83088	5.79651	5.75556	6.07689	5.79881	5.924	6.0887	5.97526	6.00135	5.9759	6.00539	6.01658	5.95423	5.93565	5.88113
AT1G22300	8.34147	8.26449	8.22558	8.28497	8.31116	8.23969	8.32966	8.18699	8.21301	8.36346	8.15453	8.39116	8.46986	8.34123	8.56468	8.41144	8.35936	8.62021	8.30429	8.28273	8.46334	8.15897	8.23708	8.2
AT5G28900	5.34489	5.33462	5.32798	5.35104	5.41984	5.2056	5.49635	5.39831	5.22373	5.29584	5.28146	5.25338	5.49979	5.50306	5.53858	5.46326	5.42263	5.51987	5.51636	5.42718	5.4892	5.41927	5.44219	5.4746
AT3G51850	6.28641	6.36085	6.35222	6.25972	6.24351	6.24971	6.24233	6.21457	6.18095	6.13352	6.14902	6.10816	6.35803	6.17668	6.31906	6.37418	6.30261	6.44155	6.49578	6.29702	6.41627	6.50807	6.44713	6.64123
AT2G01690	6.11779	6.11295	6.07336	6.11352	6.08641	6.16428	6.15753	6.05275	6.20883	6.33934	5.97057	6.24955	6.39212	6.20517	6.48367	6.3145	6.2521	6.37703	6.34222	6.36993	6.45587	6.48232	6.40709	6.3639
AT5G61140	6.48767	6.44528	6.47504	6.65099	6.51581	6.56072	6.71336	6.49144	6.68449	6.70297	6.48484	6.69935	6.5764	6.33722	6.65098	6.57587	6.44561	6.54606	6.51183	6.53497	6.60992	6.57991	6.47571	6.67306
AT1G29150	6.87295	6.96257	6.85691	6.93362	6.95408	6.95569	6.96091	6.90658	7.00383	7.14329	6.85021	7.08533	7.02962	6.82613	7.10261	6.89979	6.79823	6.90403	6.81764	6.697	6.88494	6.72419	6.69688	6.75565
AT2G36070	5.26253	5.42237	5.31062	5.40714	5.37831	5.28528	5.41898	5.57103	5.4944	5.69289	5.62165	5.51259	5.60299	5.71607	5.61512	5.56847	5.53555	5.41336	5.55688	5.46842	5.41594	5.55233	5.50482	5.55606
AT3G51800	7.18995	7.36721	7.39288	7.27534	7.25976	7.13018	7.25463	7.46126	7.26232	7.29969	7.44258	7.25802	7.25944	7.33754	7.12715	7.20395	7.30562	7.13015	7.05794	7.16714	6.97651	7.21503	7.11008	7.00859
AT2G01320	5.72354	5.85563	5.80929	5.73764	5.85455	5.7729	5.61212	5.80459	5.6039	5.51161	5.70573	5.54507	5.45411	5.38097	5.31788	5.34122	5.24952	5.40841	5.41712	5.36156	5.33054	5.29166	5.26567	5.31431
AT2G19470	5.52589	5.53051	5.49097	5.76742	5.64668	5.66573	5.72572	5.65497	5.78268	5.7554	5.71531	5.80855	5.66514	5.55712	5.75583	5.59317	5.54277	5.65298	5.65259	5.55265	5.76622	5.47848	5.4872	5.63317
AT2G47390	7.23089	7.39886	7.06159	7.34072	7.41427	7.2349	7.32419	7.17412	7.19213	7.26215	7.16702	7.0392	7.07524	6.81601	6.93151	6.99784	6.84524	6.73083	6.8216	6.84161	6.78866	6.70611	6.73283	6.73287
AT3G06290	5.20356	5.34994	5.27527	5.49389	5.34308	5.42638	5.60049	5.40963	5.49151	5.45749	5.59076	5.46056	5.53753	5.75129	5.53042	5.60964	5.61878	5.48576	5.51978	5.67515	5.66192	5.57355	5.5179	5.61362
AT5G58290	7.48891	7.61515	7.45477	7.55454	7.62735	7.62566	7.59786	7.41064	7.60513	7.77036	7.4555	7.60214	7.68124	7.55463	7.64988	7.60692	7.50798	7.54888	7.41876	7.4669	7.54372	7.30156	7.35764	7.28227
AT2G36850	7.62323	7.70835	7.6952	7.70199	7.50976	7.61571	7.58138	7.41466	7.58603	7.56871	7.34415	7.58054	7.53394	7.1198	7.57025	7.51545	7.42833	7.5062	7.47145	7.4357	7.54728	7.51948	7.34138	7.52692
AT3G01120	7.83557	7.87114	7.83903	7.79297	7.87919	7.94717	7.73932	7.73735	7.79183	7.85273	7.65531	7.89981	8.05828	7.74718	8.07379	8.09548	7.91612	8.0836	8.02981	7.83965	8.08224	7.84747	7.7702	7.98406
AT1G70070	5.79186	5.98021	6.05494	5.80705	5.98298	5.91732	5.72787	5.76232	5.7588	5.83474	5.59595	5.68929	5.71452	5.58342	5.67553	5.63014	5.61308	5.64316	5.6843	5.57548	5.65864	5.74575	5.54228	5.7392
AT5G04740	6.31269	6.40276	6.50078	6.26731	6.3132	6.34923	6.04186	6.05378	6.05457	6.05617	6.05409	6.05025	6.31168	6.37909	6.30559	6.27979	6.05992	6.29881	6.31857	6.13996	6.26911	6.15648	6.10021	6.22566
AT1G36310	5.47692	5.53219	5.62652	5.27015	5.40373	5.32892	5.38683	5.40641	5.38009	5.42196	5.40793	5.24022	5.30592	5.34556	5.3645	5.25463	5.37352	5.37491	5.26293	5.16652	5.36585	5.37416	5.33134	5.32236
AT5G19510	7.66972	7.84198	7.85774	7.68932	7.71409	7.78763	7.57901	7.85737	7.54007	7.56348	7.87686	7.64023	7.89507	7.7807	7.61945	7.91041	7.82526	7.74548	7.85134	7.72151	7.65054	7.69252	7.7853	7.60126
AT3G22270	5.86219	5.78836	5.82839	5.86078	5.74515	5.77168	5.72572	5.59814	5.83919	5.79165	5.63936	5.73381	5.84025	5.49846	5.76513	5.86628	5.77107	5.86565	5.86615	5.87138	5.96527	5.83815	5.82193	5.88222
AT4G39330	9.5009	9.70449	9.84528	9.39733	9.52023	9.4985	9.26305	9.44813	9.2908	9.36688	9.37479	9.41143	9.61185	9.33633	9.68202	9.98173	9.69973	9.95652	10.2293	9.8364	10.1929	9.93648	9.79611	10.0991
AT1G25380	4.44503	4.64747	4.54887	4.75801	4.61671	4.5432	4.62711	4.7103	4.66041	4.73383	4.78633	4.76708	4.87354	4.82384	4.98744	4.96628	4.90927	4.84195	4.81436	4.89729	4.88096	4.87595	4.90556	4.86523
AT2G43680	7.35711	7.44149	7.32101	7.60937	7.54487	7.66581	7.44165	7.42226	7.46826	7.36863	7.44546	7.38157	7.1347	7.15017	7.09479	7.21206	7.05509	6.96326	7.20863	7.1554	7.03336	7.25221	7.20745	7.25308
AT3G13235	5.66062	5.64048	5.38806	5.66759	5.57015	5.6539	5.63283	5.67789	5.5677	5.6822	5.53776	5.68929	5.62637	5.46586	5.67306	5.56884	5.55473	5.60756	5.59769	5.43968	5.66846	5.58789	5.57044	5.60836
AT3G08030	7.20706	7.4388	7.39197	7.24872	7.29561	7.28347	7.07376	7.42625	7.08546	7.05078	7.25584	7.01493	7.04316	7.09337	6.86821	6.96747	6.95398	6.81753	6.76363	6.79967	6.77104	6.99225	6.85865	6.88085
AT5G38840	4.7771	4.91798	4.80172	4.96374	4.88517	4.81157	4.82004	4.93063	4.88145	4.97356	4.92486	4.90138	5.1533	5.3934	5.20798	5.05105	4.98723	5.04513	4.96465	5.00959	4.96836	5.13823	5.07241	5.00983
AT3G06480	4.95926	5.15661	5.05899	5.25112	5.07572	5.26036	5.35395	5.2604	5.33235	5.18515	5.32277	5.23359	5.24987	5.07611	5.17349	5.22983	5.11224	5.12989	5.26118	5.12585	5.07723	5.16496	5.10359	5.16652
AT1G08370	5.17519	5.11014	5.18712	5.18446	5.197	5.24555	5.22652	5.11385	5.23877	5.31257	5.17094	5.13981	5.23007	5.10362	5.27622	5.15716	5.08116	4.9686	5.14446	5.21094	5.2057	5.17376	5.12843	5.09124
AT2G43090	6.86536	6.8799	6.7868	6.96432	7.06352	7.07137	7.088	7.15887	7.05702	7.15416	7.23768	7.21884	7.22093	6.67846	7.03697	7.20218	7.05762	7.00436	7.01807	6.9215	6.97959	6.9642	6.8333	6.91106
AT1G56450	7.06299	7.063	7.06101	7.15045	7.11884	7.01982	7.16189	7.07653	7.13608	7.4306	7.06864	7.22275	7.16434	7.00617	7.25059	7.12719	6.99624	7.22578	6.94252	6.96729	7.16984	7.02626	7.01593	6.98748
AT5G58040	5.85198	5.82032	5.88683	5.91015	5.80634	5.99958	5.93474	5.95457	6.09963	6.09858	6.01584	6.15568	6.1118	5.89116	6.03577	6.04356	5.99119	5.97029	5.98512	5.99414	5.92487	5.8501	5.82076	5.79812
AT4G28440	5.73746	5.73685	5.75043	5.62683	5.64363	5.62457	5.5554	5.76358	5.5832	5.58229	5.81668	5.59935	5.92929	5.76092	5.70722	5.84648	5.84402	5.82406	5.92815	5.80853	5.6954	5.9276	5.90169	5.81419
AT1G20760	6.11352	6.10395	6.05494	6.01541	6.02572	6.03801	5.92545	5.81922	5.93322	5.9497	5.92795	5.94328	6.32224	6.12093	6.296	6.26653	6.08982	6.17097	6.17841	6.11247	6.19781	6.04577	6.00848	6.12983
AT1G08060	5.38437	5.50166	5.3299	5.49065	5.39108	5.48912	5.49384	5.43992	5.58048	5.60056	5.41676	5.60279	5.58945	5.4729	5.65066	5.634	5.63914	5.7105	5.5772	5.69844	5.71449	5.51703	5.48425	5.52151
AT2G17930	7.3057	7.2476	7.278	7.43059	7.28049	7.38634	7.56051	7.47518	7.58648	7.58085	7.5081	7.63856	7.55212	7.20905	7.72891	7.61386	7.49315	7.58741	7.60766	7.57941	7.62247	7.70674	7.54601	7.74296
AT1G05910	5.57324	5.57029	5.58541	5.65895	5.54426	5.55843	5.49886	5.66715	5.43838	5.58229	5.74133	5.52169	5.75492	5.68201	5.56676	5.80852	5.86722	5.69836	5.7536	5.88972	5.73541	5.86104	5.85665	5.7476
AT2G44350	7.28783	7.19237	7.18474	7.39462	7.32869	7.47416	7.33827	7.053	7.37185	7.34782	7.12811	7.46505	7.25807	7.09108	7.27642	7.28097	7.14958	7.25507	7.28887	7.27413	7.29029	7.21645	7.27576	7.15416
AT1G03910	5.743	5.72955	5.73461	5.72941	5.86243	5.76681	5.91797	5.94238	5.89357	5.93897	5.94026	5.89229	5.86253	5.45165	5.80172	5.84103	5.77925	5.72785	5.82684	5.78152	5.75807	5.78553	5.79592	5.74281
AT1G63110	4.78249	4.82513	4.7682	4.79001	4.84331	4.75978	4.6987	4.88501	4.66041	4.94881	4.80439	4.82113	5.11129	5.24484	5.18911	5.14787	5.0976	5.22507	5.14573	5.21901	5.19063	5.20415	5.20947	5.24315
AT5G08690	7.82713	7.95711	7.82958	7.83895	7.78698	7.90981	7.82029	7.8866	7.72336	8.00756	8.12115	7.87234	8.49477	8.1334	8.20211	8.52315	8.27568	8.1936	8.41492	8.342	8.16648	8.25714	8.32546	8.10706
AT4G26510	5.9365	6.16367	5.91135	5.94846	6.03388	5.88226	6.15117	6.03197	6.02418	6.23937	6.10416	6.05025	6.27319	6.05982	6.31985	6.26924	6.19747	6.28986	6.16536	6.19751	6.33637	6.21592	6.19008	6.21964
AT3G12140	5.85709	5.73393	5.77595	5.78075	5.77329	5.76742	5.85081	5.75219	5.87887	5.89707	5.80327	5.87678	5.71184	5.79319	5.80172	5.54856	5.70178	5.75934	5.49814	5.56285	5.56126	5.48674	5.47682	5.56151
AT2G04630	5.38082	5.44216	5.5029	5.4874	5.51623	5.60012	5.42691	5.46339	5.50497	5.61412	5.66677	5.54329	5.52743	5.63879	5.43609	5.40127	5.45362	5.58723	5.35828	5.53076	5.53525	5.4642	5.55502	5.44098
AT5G55670	5.5065	5.65905	5.63585	5.63859	5.73374	5.69872	5.60282	5.73558	5.78662	5.67144	5.6643	5.67632	5.70603	5.41308	5.72639	5.75062	5.64698	5.65437	5.70462	5.66808	5.62317	5.78266	5.72753	5.68028
AT1G06760	8.04435	8.1055	8.21343	7.9855	8.11651	8.38171	7.82729	7.67404	7.88192	7.63892	7.6472	7.71787	7.6541	7.59126	7.49542	7.38144	7.33988	7.37216	7.55301	7.39064	7.18551	7.26428	7.34302	7.30925
AT1G07930	8.79336	9.03491	8.96033	8.90999	8.90175	8.78195	8.82717	9.02311	8.85406	8.79549	8.91879	8.72861	8.97083	8.41811	8.7591	8.96348	8.91224	8.65202	8.94754	8.80095	8.76311	8.97206	8.8277	8.6947
AT3G04240	6.86282	6.7394	6.82126	6.98175	6.83098	7.06468	6.99775	6.79198	7.00146	7.01971	6.77778	7.06805	6.79179	6.60977	6.79351	6.68498	6.66612	6.68579	6.61642	6.63254	6.64958	6.48409	6.47347	6.56864
AT2G16860	5.91461	5.81205	5.92788	5.96023	5.989	5.92882	6.04529	5.97866	6.11977	6.08242	5.9565	6.2286	5.92929	6.06294	6.1377	5.76507	5.80751	5.92934	5.78399	5.77057	5.92213	5.8574	5.81135	5.87457
AT5G14250	5.27404	5.16096	5.19975	5.14788	5.242	5.22971	5.27124	5.30092	5.29631	5.41681	5.37809	5.23359	5.33865	5.04807	5.24997	5.3455	5.40028	5.32141	5.26293	5.3246	5.36451	5.39689	5.42378	5.38673
AT1G50920	6.97169	7.09175	7.02835	7.11615	7.12704	7.03206	7.14517	7.30027	7.08674	7.11178	7.30107	7.02392	7.03622	7.1835	6.86659	7.1298	7.09781	6.88868	7.02186	7.07847	6.94004	7.2253	7.06871	7.05281
AT1G63980	6.092	6.13412	6.3342	6.06421	6.17555	6.20987	6.2136	6.37333	6.25109	6.14446	6.35453	6.19828	6.13095	6.41857	6.14217	6.22786	6.18444	6.27722	6.29964	6.22263	6.28551	6.23286	6.30098	6.23251
AT1G69740	7.13209	7.21398	7.19108	7.00579	7.0225	7.00256	6.83947	6.92416	6.69711	6.72916	6.86212	6.63709	6.86122	6.51961	6.7249	6.90444	6.78357	6.81129	6.84419	6.69642	6.75577	6.90685	6.79562	7.00409
AT5G46420	6.61382	6.73138	6.63778	6.50438	6.64858	6.48152	6.48817	6.60343	6.45655	6.54679	6.58489	6.46198	6.50379	6.29143	6.5524	6.51045	6.41642	6.57511	6.53785	6.40717	6.60311	6.55879	6.46974	6.7598
AT1G03280	5.3879	5.58493	5.61242	5.55104	5.56533	5.68458	5.61212	5.49106	5.75075	5.54502	5.46865	5.60792	5.48106	5.50993	5.56676	5.4156	5.29443	5.47157	5.47164	5.36739	5.39375	5.36137	5.34445	5.4557
AT4G09680	5.65182	5.52883	5.61871	5.66759	5.66181	5.55632	5.64873	5.65633	5.72962	5.77766	5.71531	5.79511	5.57088	5.35831	5.7036	5.57213	5.64698	5.67103	5.49417	5.65266	5.58104	5.54104	5.65442	5.63704
AT5G58450	5.56702	5.53554	5.58381	5.54167	5.51789	5.44938	5.57455	5.64952	5.45135	5.34816	5.54046	5.37079	5.36386	5.45877	5.3645	5.35615	5.44594	5.34755	5.29637	5.36448	5.30558	5.47017	5.53658	5.45862
AT1G16890	7.85677	7.88369	8.03203	7.9001	7.88533	7.93867	7.75304	7.58839	7.87693	7.60198	7.45906	7.61368	7.2096	7.54964	7.45506	7.09233	7.05593	7.27971	7.12205	7.02464	7.30541	7.05473	7.10719	7.20904
AT4G11830	6.88551	6.88254	6.88259	6.82711	6.71173	6.59068	6.79013	6.84774	6.68491	6.72709	6.91295	6.70095	6.76775	6.89772	6.84921	6.96148	6.85155	6.97225	7.11835	7.17173	7.06758	7.20147	7.27447	7.16405
AT1G31970	6.63183	6.62286	6.73569	6.56729	6.51415	6.51387	6.52679	6.66006	6.5532	6.31879	6.53167	6.44678	6.40873	6.25373	6.25617	6.51122	6.44433	6.33758	6.43625	6.4421	6.3302	6.63671	6.42494	6.5064
AT2G36350	4.7771	5.03158	4.82907	5.05875	5.02513	4.99047	5.41898	5.49411	5.30952	5.46249	5.64689	5.51805	5.63063	5.57689	5.5944	5.67642	5.61422	5.56512	5.72467	5.62982	5.68038	5.70282	5.62249	5.69276
AT1G22700	5.78651	5.93649	5.81751	5.79659	5.83065	5.79879	5.76378	5.81193	5.67622	5.68863	5.78746	5.73537	5.64144	5.66979	5.80848	5.67438	5.53676	5.71853	5.71958	5.4846	5.72708	5.6957	5.51935	5.77484
AT5G60160	5.75674	5.69548	5.61557	5.86329	5.83198	5.91512	5.88574	5.75473	5.97804	6.01588	5.74367	5.9365	5.87494	5.86282	5.89254	5.7622	5.64026	5.84867	5.63061	5.72478	5.83857	5.7109	5.69592	5.70266
AT1G52360	7.15406	7.18064	7.19529	7.03168	7.02893	6.93276	6.95909	6.96968	6.88716	6.943	6.94179	6.87855	7.45418	7.26359	7.52855	7.47606	7.36115	7.53036	7.38123	7.44123	7.46357	7.45174	7.50792	7.34486
AT5G38830	6.10924	5.95163	6.00905	6.05326	6.14034	6.13195	6.12379	5.97758	6.04011	6.10019	6.0255	6.1463	6.07308	6.18671	6.08299	5.93153	5.97793	6.10304	5.78643	5.8998	5.93936	5.85467	5.75724	5.93463
AT3G04500	5.13367	4.99551	4.98067	4.99611	5.01809	4.91539	5.10003	5.08791	5.12258	5.02859	5.19168	5.03444	5.00825	5.10966	5.08717	4.9735	4.97125	5.07046	5.02229	5.02625	4.96836	4.89026	5.01208	4.89361
AT3G62940	5.07346	5.08748	5.19975	5.11457	5.23594	5.18383	5.24458	5.21871	5.07953	5.21807	5.15343	5.26859	5.27666	5.39588	5.1147	5.19324	5.20469	5.23631	5.06172	5.13612	5.16773	5.10026	5.2184	5.15574
AT3G53580	5.81306	5.99733	5.92027	5.90041	5.90882	5.9085	5.70632	6.02252	5.76041	5.82894	5.83656	5.813	5.96267	5.75322	5.82302	5.98685	5.95013	5.94197	6.05078	5.95404	5.90377	6.05453	5.99711	6.06509
AT3G53500	6.15562	6.15716	6.25575	6.1612	6.09758	6.28123	6.10909	6.24016	6.16771	6.00392	6.25461	6.10816	6.16459	5.96134	6.10054	6.16602	6.13512	6.09997	6.36957	6.1029	6.02934	6.13185	6.24529	6.17321
AT4G24200	5.15042	5.17823	5.21434	5.33305	5.14627	5.3429	5.24158	5.12566	5.31061	5.13587	5.19852	5.19089	5.12073	4.9705	5.22155	5.01118	5.02897	5.02151	4.99727	4.99084	5.01872	4.94269	5.00797	4.89145
AT1G25490	6.93348	6.91894	6.91996	6.75733	6.82293	6.87365	6.77365	6.69088	6.60903	6.75693	6.63999	6.72792	7.08905	6.67337	7.06546	7.1093	7.03261	7.12763	7.10588	7.06867	7.12854	7.09892	7.06822	7.01655
AT4G14920	5.27404	5.42599	5.18288	5.13132	5.15485	5.0747	5.21741	5.32674	5.27402	5.26179	5.36598	5.28578	5.58313	5.4729	5.57471	5.69298	5.60964	5.56809	5.68647	5.77057	5.62877	5.74082	5.72878	5.64862
AT3G03070	6.27117	6.32351	6.27377	6.35014	6.45631	6.42735	6.42756	6.34834	6.47768	6.66982	6.51532	6.58424	6.61437	6.70265	6.64091	6.67447	6.45904	6.62725	6.53471	6.35534	6.5767	6.40781	6.40004	6.46191
AT5G65050	5.68094	5.63737	5.70686	5.7431	5.73945	5.81599	5.79678	5.71095	5.80151	5.89337	5.93617	5.7709	5.73749	5.97133	5.68413	5.77304	5.74626	5.67791	5.68081	5.76064	5.76419	5.76141	5.9518	5.70636
AT4G20150	6.39583	6.46652	6.4077	6.51878	6.42562	6.59892	6.42625	6.46301	6.45309	6.61243	6.66616	6.58857	6.88259	6.63198	6.85303	6.92361	6.64726	6.82313	6.89795	6.72733	6.78315	6.65883	6.80336	6.5928
AT3G62630	5.72354	5.79956	5.8972	5.7431	5.85586	5.81482	5.78037	5.86224	5.66941	5.77162	5.87339	5.8204	5.79338	5.82659	5.80623	5.77622	5.61764	5.77483	5.9115	5.68451	5.67064	5.8102	5.82427	5.9699
AT1G61150	5.93167	5.91991	5.89849	5.96257	5.99856	5.92116	5.94949	5.84685	6.02351	5.96565	5.76227	5.9187	5.75362	5.96301	5.95683	5.62063	5.66364	5.74106	5.5692	5.66572	5.80136	5.69876	5.63321	5.56015
AT5G60170	6.36386	6.35137	6.3342	6.37497	6.36866	6.38743	6.42493	6.31087	6.45853	6.5515	6.44798	6.5553	6.50482	6.65386	6.63332	6.50357	6.51642	6.54456	6.33281	6.5695	6.56331	6.29401	6.34648	6.38328
AT3G52640	5.69528	5.65134	5.5966	5.55725	5.6603	5.609	5.66223	5.74199	5.61458	5.48971	5.64439	5.53253	5.81721	5.81924	5.89148	5.86061	5.97081	5.88005	5.88598	5.95114	5.98898	5.96695	5.89056	5.91026
AT3G10360	6.03676	5.97157	5.88683	6.09656	6.04662	5.99854	6.18116	6.11927	6.24938	6.42003	6.18566	6.40314	6.35146	6.18242	6.46668	6.31143	6.32791	6.40135	6.39374	6.5877	6.53017	6.32266	6.55326	6.39859
AT2G47170	8.00862	8.04943	7.98234	7.92793	8.04618	8.06586	7.94881	7.85501	7.9939	8.08384	7.89066	8.10831	8.33384	8.07012	8.34709	8.30565	8.17701	8.25748	8.16501	8.03806	8.193	7.9277	8.02702	8.042
AT3G58140	6.32381	6.52673	6.39036	6.31024	6.35476	6.26534	6.20747	6.23471	6.23156	6.20395	6.12047	6.1333	6.32341	6.11793	6.34951	6.30551	6.14227	6.31921	6.32025	6.02579	6.3143	6.25929	6.12226	6.33395
AT3G49600	4.91583	4.76926	4.86915	4.6283	4.81381	4.78771	4.71605	4.8687	4.74063	4.89058	4.80439	4.7486	5.00316	4.80534	4.99536	5.01548	4.99075	5.02151	5.0644	5.11723	5.14759	5.14869	5.08613	5.15574
AT5G48385	7.6813	7.64224	7.596	7.8767	7.83516	8.00625	7.96114	7.79213	7.99917	7.98469	7.85157	8.09313	7.87698	7.55795	7.86727	7.72007	7.72934	7.80202	7.50253	7.54705	7.66969	7.45746	7.34872	7.49736
AT4G18100	8.44312	8.61921	8.67716	8.4052	8.45555	8.29838	8.30012	8.5749	8.26479	8.16821	8.54801	8.20832	8.29707	8.53274	8.2034	8.37311	8.36684	8.33595	8.32392	8.30035	8.2305	8.43986	8.45329	8.23048
AT1G79350	5.69813	5.66519	5.71275	5.71837	5.64058	5.68523	5.63283	5.76232	5.70317	5.68435	5.88828	5.76018	5.8333	5.68201	5.91672	6.02232	5.94105	5.73974	5.98016	6.06037	5.86918	6.0159	6.06005	5.98317
AT2G37340	5.51623	5.57029	5.63274	5.60301	5.63599	5.69552	5.4556	5.70177	5.68216	5.58458	5.74133	5.67957	5.74754	5.52809	5.69268	5.80821	5.67245	5.61618	5.86807	5.68568	5.64986	5.64069	5.67012	5.7247
AT1G03365	4.65329	4.78625	4.59739	4.79528	4.82998	4.75978	4.90951	5.01988	4.91209	4.83764	4.79539	4.9774	4.90198	5.00333	5.04008	4.90146	4.88485	4.98646	4.96752	4.99461	5.02042	5.01141	5.02842	5.00384
AT2G32170	5.23138	5.22882	5.15506	5.18847	5.25403	5.14586	5.21741	5.28871	5.24909	5.29584	5.25543	5.15626	5.10791	5.03543	5.09456	5.09189	5.14741	5.04513	5.06105	5.16819	5.19063	5.28084	5.18963	5.2278
AT5G44200	5.45011	5.40047	5.47893	5.44783	5.48254	5.44481	5.46076	5.60379	5.54926	5.45999	5.63685	5.55574	5.34269	5.48225	5.35837	5.35869	5.45745	5.27677	5.4686	5.42439	5.35102	5.46778	5.48128	5.52988
AT4G37910	6.96933	7.00189	6.96318	6.96199	6.98148	6.88522	7.16269	7.22719	7.1799	7.32258	7.30583	7.22498	7.28561	7.05943	7.07016	7.31641	7.3088	7.09458	7.16372	7.28687	6.98309	7.30657	7.29361	7.06725
AT3G05520	5.08657	5.07601	4.97088	5.07182	5.1398	4.99672	5.04272	5.07983	5.04966	5.17603	5.05503	5.19772	5.24124	5.31973	5.28433	5.20318	5.25393	5.42159	5.19547	5.19464	5.30977	5.16643	5.33134	5.27337
AT3G50370	7.33164	7.31011	7.38138	7.38941	7.32584	7.41835	7.26499	7.35985	7.48509	7.35187	7.48309	7.50321	7.57952	7.58097	7.72534	7.72525	7.73277	7.60123	7.56418	7.77509	7.60751	7.51169	7.51337	7.31612
AT3G18520	5.36655	5.47221	5.5029	5.43439	5.57176	5.58012	5.62825	5.63719	5.50305	5.55208	5.57243	5.5071	5.60203	5.27203	5.6035	5.54633	5.58536	5.58136	5.61333	5.58427	5.49902	5.58569	5.6198	5.52431
AT1G48620	6.11138	6.10733	6.08475	6.14891	6.14465	6.18771	6.06913	6.17531	5.99449	6.10019	6.20108	6.02488	6.23396	6.30861	6.13232	6.20283	6.23436	5.91193	6.07424	6.19095	6.01573	6.18069	6.3235	6.1408
AT1G19580	4.98284	5.0434	5.12668	4.89674	5.05981	5.04582	4.93937	5.01988	4.96592	5.06195	5.16746	5.1586	5.37009	5.06682	5.28271	5.34036	5.32687	5.35444	5.38157	5.30045	5.40554	5.29838	5.34281	5.25161
AT2G28390	5.72633	5.59139	5.58862	5.76205	5.66632	5.79281	5.72358	5.58679	5.72058	5.81531	5.69367	5.89789	5.91541	5.72397	5.9031	5.86479	5.7473	5.90491	5.80698	5.76726	5.94116	5.73489	5.77065	5.85805
AT1G27310	5.64001	5.66519	5.77595	5.56959	5.68124	5.5357	5.50886	5.59956	5.51831	5.56377	5.79877	5.51987	5.87454	5.75707	5.89994	5.88464	5.84304	5.75934	5.86461	5.77276	5.73541	5.77593	5.87144	5.75356
AT2G03120	6.86409	6.78871	6.75578	6.86266	6.793	6.71478	6.68829	6.67018	6.52422	6.48787	6.60564	6.54641	6.81462	6.81508	6.82719	6.94026	6.91044	7.01962	6.92198	6.99249	7.0078	6.94033	7.001	6.8863
AT1G09060	5.94613	5.85563	5.81888	5.9366	5.87026	5.92882	5.94029	5.88559	6.02484	5.94255	5.85184	5.94328	5.82837	5.57689	5.90941	5.86896	5.79244	5.76582	5.87572	5.84553	5.88611	5.93365	5.87709	5.96888
AT3G58580	5.51299	5.42056	5.36955	5.43102	5.48254	5.41163	5.43741	5.47113	5.48764	5.62085	5.45728	5.53792	5.76226	5.52131	5.724	5.75995	5.71463	5.81909	5.60369	5.76837	5.80235	5.63007	5.69975	5.59778
AT1G05830	5.5065	5.38939	5.48925	5.62978	5.5861	5.5542	5.57455	5.53012	5.46912	5.47493	5.72956	5.51441	5.65682	5.6367	5.69511	5.76187	5.72313	5.66134	5.7697	5.73157	5.63769	5.8102	5.81841	5.88331
AT2G39990	6.34761	6.43095	6.46025	6.2113	6.36497	6.22948	6.19824	6.38567	6.23733	6.22324	6.32355	6.16848	6.3506	6.55214	6.17392	6.36704	6.32233	6.29613	6.34663	6.20891	6.21875	6.38019	6.40396	6.26044
AT5G57990	6.50731	6.57478	6.53274	6.59623	6.51581	6.50146	6.54633	6.68223	6.47621	6.44046	6.62101	6.44869	6.50018	6.75177	6.33241	6.61931	6.54067	6.41625	6.61436	6.57957	6.50603	6.66664	6.57219	6.54613
AT5G28060	8.19929	8.37367	8.38519	8.06938	8.08683	7.93351	8.01691	8.22662	7.91632	7.87072	8.19574	7.82058	7.89123	8.16783	7.93576	7.98455	8.02522	8.03135	7.94211	8.00387	7.97222	8.13532	8.20352	8.04054
AT3G04920	7.63889	7.78325	7.9131	7.53578	7.57755	7.5156	7.46044	7.696	7.46211	7.41777	7.66955	7.44223	7.48518	7.79436	7.50377	7.5698	7.65825	7.56679	7.52544	7.56364	7.51528	7.7569	7.70944	7.49878
AT5G42190	6.19046	6.06619	5.97517	6.27864	6.22732	6.32416	6.17646	6.21365	6.28827	6.38487	6.15959	6.39426	6.3388	6.48167	6.28554	6.23918	6.1383	6.24977	6.24134	6.08621	6.15575	6.07817	6.13268	6.17676
AT5G53280	4.54343	4.61931	4.47807	4.44616	4.45935	4.40577	4.30461	4.52938	4.3827	4.44616	4.51737	4.50985	4.55927	4.56264	4.64375	4.51948	4.51794	4.61116	4.50679	4.49061	4.58623	4.57077	4.62585	4.6182
AT3G48190	5.78651	5.89793	5.86188	5.8906	5.85059	5.72597	5.96772	5.97866	5.8994	6.105	6.04652	5.97674	5.97015	5.89291	6.05105	5.95526	5.99734	6.16804	5.78155	5.93456	5.99766	6.07425	6.01772	6.05933
AT5G16760	6.38348	6.48744	6.55993	6.37145	6.39153	6.44462	6.44848	6.32204	6.4903	6.30632	6.22475	6.22415	6.29629	6.20235	6.39213	6.17543	6.29407	6.3694	6.121	6.20647	6.29611	6.12581	6.30518	6.00033
AT1G67350	7.01692	7.01516	7.00335	6.97828	6.98329	7.0098	6.98527	6.86253	7.01866	7.02479	6.81055	7.1012	6.94009	6.92882	7.23646	6.896	6.83154	7.15354	7.06197	6.91753	7.0342	6.882	7.12819	6.98494
AT2G30800	5.09525	5.15661	5.16153	5.08478	5.13547	5.07864	5.25945	5.14708	5.16559	5.36162	5.27823	5.10393	5.17999	5.304	5.23667	5.12564	5.11709	5.14984	5.13174	5.22062	5.10964	5.24509	5.30308	5.09124
AT1G05120	5.40545	5.53219	5.34513	5.49065	5.5129	5.54995	5.51878	5.47268	5.57045	5.39603	5.50776	5.59074	5.48681	5.50764	5.33671	5.5982	5.64922	5.56957	5.68517	5.81388	5.67714	5.5613	5.63454	5.5018
AT5G51410	4.99216	5.02205	5.04506	5.04555	5.06437	5.14774	4.99375	5.14515	5.16801	5.13273	5.2356	5.21127	5.06384	5.26393	5.13994	5.09189	5.03068	5.1056	5.09093	5.02625	4.96128	4.9699	4.99556	4.94039
AT5G43310	5.85709	5.96163	5.85258	5.81226	5.88967	5.74033	5.87226	5.79968	5.73941	5.92996	5.84749	5.77699	6.04749	5.90165	6.1546	6.06371	5.93375	6.01119	6.22196	6.10028	6.05619	6.29737	6.1108	6.30093
AT5G36210	6.13472	6.19794	6.17491	6.288	6.29875	6.26318	6.29092	6.25189	6.22402	6.11933	6.00612	6.1846	6.12459	5.85024	6.03481	6.16384	6.08075	6.08968	6.20263	6.09502	6.24233	6.1646	6.0729	6.21705
AT1G21630	6.49261	6.56825	6.48022	6.57036	6.45891	6.55544	6.44458	6.32632	6.49801	6.51943	6.34993	6.49745	6.77758	6.46409	6.73558	6.86904	6.70205	6.67137	6.68245	6.81094	6.73878	6.68523	6.70261	6.58947
AT4G08350	6.96342	7.04311	7.04768	7.13704	7.00954	7.04419	7.09299	6.99191	7.10137	7.0052	6.88032	7.03794	6.97713	6.51392	6.95404	6.92904	6.84767	6.825	6.97866	6.893	6.91825	6.95402	6.8615	6.87976
AT5G53850	6.04351	6.12413	6.04798	6.15916	6.19024	6.26922	6.20901	6.08135	6.24079	6.30493	6.02357	6.28845	6.07099	5.92411	6.13501	6.0425	5.88343	6.10099	6.02109	5.90782	6.06283	5.94997	5.99815	6.06125
AT1G48050	4.83524	4.91798	4.91837	4.7741	4.7698	4.62894	4.6179	4.77175	4.66041	4.72553	4.79086	4.62237	4.7364	4.61456	4.7246	4.73389	4.7767	4.82469	4.78298	4.71739	4.76368	4.84873	4.68114	4.7386
AT5G12150	7.11299	7.23528	7.11701	7.06148	7.10396	7.02238	7.03366	7.14925	6.91731	7.04161	7.18178	6.97641	7.11155	7.00859	7.0994	7.25127	7.10392	7.23887	7.38833	7.24001	7.35558	7.41602	7.28853	7.59894
AT3G55750	7.77609	7.88927	7.91661	7.6557	7.76683	7.52897	7.53751	7.85501	7.41959	7.5004	7.71561	7.47726	7.63787	7.85722	7.60107	7.68899	7.78319	7.74614	7.60628	7.6957	7.67376	7.82901	7.83083	7.71663
AT3G53890	7.46901	7.5709	7.55277	7.3497	7.39267	7.35157	7.21322	7.40418	7.12242	7.13548	7.33175	7.12348	7.43903	7.70888	7.32869	7.5549	7.3928	7.51007	7.56146	7.39777	7.45256	7.49978	7.42127	7.38769
AT5G53460	7.90569	7.94864	7.88243	8.11747	7.95792	8.05728	8.16565	8.13848	8.32336	8.40889	8.27803	8.47058	8.48495	8.13229	8.53119	8.79079	8.51527	8.60078	8.81289	8.70299	8.75583	8.93166	8.79286	8.85077
AT5G19485	4.59329	4.54139	4.67782	4.70863	4.75576	4.66736	4.70306	4.86165	4.72264	4.89799	4.6876	4.79436	4.80994	4.84573	4.83466	4.78271	4.71196	4.65088	4.67841	4.63042	4.6581	4.59719	4.62047	4.6971
AT1G58060	5.13788	5.33655	5.0636	5.35104	5.36173	5.23501	5.28002	5.37209	5.37905	5.38289	5.33525	5.29004	5.33923	5.39588	5.41114	5.31089	5.35038	5.26219	5.30092	5.44658	5.30558	5.48439	5.48572	5.32877
AT5G20570	5.71793	5.66977	5.62808	5.88073	5.78715	5.81894	5.80491	5.79845	5.83615	5.88407	5.95852	6.03762	5.88249	6.10286	5.97897	5.74317	5.67902	5.83765	5.80096	5.65742	5.68253	5.72194	5.7995	5.67778
AT4G24280	7.85358	8.08619	8.04841	7.81193	7.91499	7.83132	7.69788	7.94363	7.67548	7.65759	7.82029	7.62765	7.69439	7.44061	7.57157	7.82291	7.72485	7.55973	7.84112	7.6083	7.58176	7.91507	7.67386	7.77938
AT3G19670	5.52267	5.47396	5.4841	5.54792	5.50285	5.46074	5.71928	5.54046	5.64356	5.66059	5.71531	5.65332	5.54256	5.86282	5.60609	5.4805	5.58886	5.54116	5.45079	5.46435	5.54831	5.44978	5.57879	5.5271
AT5G10860	7.42753	7.5495	7.44596	7.55376	7.67399	7.50081	7.51041	7.60993	7.45569	7.30527	7.50604	7.20987	7.0348	7.05474	7.0225	7.0626	7.09985	7.1033	7.29187	7.144	7.14348	7.21858	7.21728	7.25939
AT4G37120	6.90168	6.83571	6.71751	6.92763	6.97785	6.94549	7.06871	6.7926	6.93695	7.04161	6.75009	6.97111	6.73145	6.70962	6.85412	6.53466	6.47108	6.61439	6.45578	6.47079	6.55333	6.40905	6.44257	6.50852
AT1G30470	6.47277	6.49177	6.61046	6.45866	6.36866	6.44538	6.39291	6.21549	6.43059	6.34883	6.10234	6.39128	6.34629	6.06915	6.36258	6.42746	6.34867	6.44235	6.41725	6.46741	6.52478	6.47937	6.42725	6.41147
AT4G00570	6.61834	6.71373	6.58501	6.67547	6.58571	6.5803	6.57158	6.58928	6.3866	6.52662	6.6425	6.46575	6.76	6.37784	6.70148	6.88971	6.7851	6.75577	6.79644	6.92742	6.83349	6.72519	6.87116	6.7461
AT2G28190	8.20481	8.32291	8.18381	8.13522	8.26658	8.16097	8.06596	8.2672	7.94817	8.06216	8.17116	8.05448	8.29402	7.92389	8.02044	8.39346	8.15833	8.14773	8.4841	8.09359	8.28454	8.33962	8.2006	8.44937
AT4G17270	6.15354	6.04987	6.0561	6.15712	5.99975	5.99438	5.98393	5.9154	6.0624	6.03449	5.84094	5.97674	5.96192	5.78566	6.06805	5.76667	5.79143	5.95223	5.90142	5.76396	5.91298	5.72294	5.82427	5.77484
AT5G63120	5.29303	5.29955	5.27725	5.2777	5.29536	5.35756	5.2771	5.2297	5.20853	5.34274	5.13214	5.20225	5.37235	5.04807	5.35375	5.26416	5.1879	5.20615	5.1875	5.18148	5.21764	5.33022	5.33134	5.28824
AT1G79210	5.93892	5.91605	5.88422	5.89306	6.04084	6.05109	6.0315	5.95015	6.04933	6.1859	5.97257	6.20959	6.08862	6.04413	6.09133	6.07561	5.96902	6.18069	5.98194	5.94531	6.10281	5.96188	5.88047	5.86468
AT2G41620	5.57635	5.54722	5.56441	5.58488	5.66931	5.53068	5.46846	5.51072	5.44438	5.3776	5.41969	5.30908	5.47003	5.29872	5.38876	5.43983	5.39363	5.44921	5.30998	5.40894	5.33054	5.54783	5.52655	5.53405
AT5G52470	7.43865	7.47811	7.5638	7.51917	7.5106	7.5232	7.56949	7.82663	7.50485	7.48634	7.76832	7.51828	7.544	7.27304	7.25596	7.5201	7.51382	7.31237	7.50228	7.43951	7.22598	7.50618	7.43932	7.38385
AT1G68000	5.7622	5.56045	5.64972	5.60301	5.55078	5.56897	5.59346	5.33694	5.49922	5.39079	5.31334	5.38082	5.26272	5.17452	5.31313	5.04685	5.16312	5.20043	4.99797	5.15982	5.10482	5.11405	5.2828	5.14489
AT1G71860	5.57324	5.43858	5.5012	5.54792	5.57176	5.62524	5.52372	5.49106	5.61458	5.50435	5.47712	5.56104	5.45571	5.23658	5.50568	5.31701	5.20318	5.2822	5.32123	5.30652	5.32641	5.1796	5.38783	5.30946
AT2G43770	4.83524	4.84418	4.76254	4.95436	4.87222	4.85239	4.93567	5.02199	4.81353	4.95237	5.07748	4.82408	5.06873	5.01303	5.01692	4.98452	5.01172	4.87826	4.92613	4.80371	4.85634	4.97997	4.90777	4.92144
AT2G05170	5.52589	5.65134	5.59341	5.56344	5.47742	5.59188	5.49635	5.60519	5.7588	5.80943	5.64939	5.76325	5.82507	5.81554	5.93537	5.71068	5.65144	5.75674	5.65793	5.71796	5.76317	5.6428	5.67532	5.72834
AT5G28040	5.22348	5.33077	5.21641	5.16426	5.09145	5.29293	5.14877	5.04499	5.265	5.24156	5.23227	5.21127	5.41792	5.29872	5.3645	5.48322	5.35176	5.46203	5.44823	5.2974	5.47807	5.4168	5.38307	5.5257
AT5G39740	9.04756	9.1655	9.18375	8.96037	9.01831	8.86345	8.80453	9.10299	8.69517	8.68716	9.107	8.69825	8.89514	9.1296	8.71211	8.99514	9.00493	8.86709	8.86089	8.89433	8.84394	9.03952	8.97035	8.92296
AT5G04410	6.7492	6.6823	6.7328	6.75598	6.63714	6.78455	6.69159	6.5907	6.8698	6.73848	6.51532	6.71053	6.57199	6.40266	6.69298	6.62584	6.50537	6.63505	6.67501	6.55361	6.81149	6.65254	6.53122	6.68122
AT3G59970	8.27857	8.44472	8.39597	8.04306	8.10963	7.94609	7.85253	7.89209	7.78337	8.01865	7.83464	7.92059	8.54954	8.2826	8.56135	8.79983	8.55317	8.68775	8.78944	8.65064	8.87431	8.76001	8.66172	8.72447
AT5G07980	5.15872	5.13246	4.97333	5.17237	5.08023	5.14116	5.19592	5.1237	5.08209	5.16072	5.1951	5.06214	5.15789	5.21991	5.32575	5.17795	5.27866	5.043	5.16396	5.3171	5.27591	5.30106	5.18235	5.30459
AT2G47470	8.13288	8.2094	8.11298	8.00381	7.96067	7.75016	7.86959	7.95774	7.6693	7.89082	7.98673	7.78966	8.42756	8.2826	8.414	8.63126	8.46166	8.59806	8.56835	8.56736	8.66458	8.47143	8.57436	8.4589
AT2G21160	7.20004	7.28443	7.21149	7.01146	7.06295	6.88269	6.92125	7.02067	6.80326	6.94031	7.06115	6.83762	7.40273	7.25612	7.32044	7.51288	7.44095	7.48517	7.38673	7.43396	7.4745	7.34572	7.42127	7.28803
AT5G57800	8.96564	9.1081	8.95692	8.91303	8.97672	8.86238	8.93138	8.82444	9.05747	9.13342	8.70858	9.03706	8.80532	8.49486	8.96876	8.84616	8.6684	8.86286	8.91213	8.73334	8.92947	8.69092	8.64012	8.68739
AT2G03890	6.20456	6.15389	6.1556	6.11352	6.11637	6.26275	6.13835	6.06712	6.16529	6.04454	5.95852	6.17656	6.03934	5.83756	6.22703	6.00915	5.96096	6.13541	6.15848	6.00352	6.12438	5.98206	6.10695	6.08983
AT2G27530	8.63239	8.68372	8.67679	8.46011	8.56241	8.32928	8.37783	8.59805	8.19444	8.28122	8.63164	8.20098	8.32636	8.48181	8.16331	8.44664	8.51435	8.39771	8.37656	8.44735	8.36694	8.61648	8.52538	8.40949
AT3G60860	6.14938	6.16042	6.02569	6.13652	6.08977	6.0161	5.96046	5.89713	6.01143	6.13195	5.85401	5.96745	6.23116	6.11943	6.27174	6.24629	6.08817	6.18843	6.20779	6.375	6.21131	6.1959	6.41875	6.14987
AT3G62900	5.99796	5.94155	5.94798	6.04223	5.92019	6.01044	6.09091	5.93791	6.20117	6.16763	5.91554	6.15334	6.05138	6.13433	6.18782	6.02258	5.98767	6.03819	6.04401	6.01841	6.14876	6.06246	5.84055	6.08983
AT1G23900	5.91461	5.90183	5.82024	6.06203	5.92145	5.92718	5.91233	5.77238	5.91821	5.99876	5.89251	5.96479	6.13295	6.07534	6.24541	6.07071	5.95556	6.05732	5.97412	6.08798	6.16118	5.97536	5.97305	5.89739
AT1G09870	5.37013	5.35943	5.185	5.38636	5.44979	5.54995	5.39224	5.49411	5.48861	5.52841	5.34454	5.53433	5.63816	5.54156	5.54399	5.70969	5.5935	5.64597	5.65348	5.68101	5.68791	5.70585	5.79473	5.71617
AT1G10180	5.22744	5.23708	5.20393	5.37936	5.21147	5.2083	5.19901	5.33185	5.15831	5.16993	5.33835	5.03698	5.23629	5.28277	5.15769	5.21212	5.24215	5.20996	5.19852	5.27897	5.26875	5.33807	5.22373	5.3415
AT1G44810	5.69813	5.77707	5.84591	5.85575	5.79952	5.64064	5.70849	5.85279	5.77952	5.58458	5.75764	5.55041	5.56447	5.5438	5.57735	5.57177	5.61422	5.6347	5.60829	5.62131	5.68576	5.76335	5.73874	5.64862
AT4G02880	5.21555	5.26158	5.26729	5.40714	5.4127	5.42561	5.55057	5.45249	5.47499	5.50919	5.49947	5.49052	5.16833	5.23658	5.20457	5.06825	5.16468	5.14984	4.98318	5.10508	5.10161	5.27267	5.20048	5.20011
AT2G43210	5.24704	5.31914	5.18076	5.2777	5.27779	5.32063	5.25352	5.22605	5.26726	5.17908	5.18824	5.2943	5.19028	5.04176	5.28755	5.12912	5.14108	5.2493	5.06373	5.1514	5.21019	5.03091	5.02639	4.96939
AT4G24820	7.51178	7.507	7.49545	7.45741	7.53052	7.61588	7.59375	7.41867	7.55054	7.64719	7.48869	7.773	7.63963	7.3844	7.68887	7.53433	7.47973	7.65524	7.41535	7.35882	7.54846	7.34831	7.30832	7.32577
AT2G41960	5.85198	5.85563	5.84591	5.78869	5.78577	5.84287	5.77417	5.6178	5.88182	5.87096	5.67416	5.8782	5.91734	5.73379	6.00274	5.91549	5.81846	5.99144	5.86384	5.96561	5.93936	5.90927	5.80306	5.77719
AT5G46190	5.68094	5.5102	5.595	5.67618	5.52287	5.51768	5.54086	5.43676	5.61901	5.55208	5.46582	5.5838	5.33808	5.29077	5.47768	5.34036	5.32128	5.45403	5.41187	5.42718	5.50755	5.46898	5.42994	5.52431
AT5G62090	5.64887	5.53554	5.4995	5.43776	5.44805	5.48393	5.54329	5.6859	5.51641	5.79958	5.72483	5.66322	5.68573	5.70414	5.71083	5.67642	5.56067	5.58869	5.79815	5.73721	5.66738	5.83908	5.68565	5.79118
AT3G21865	5.5639	5.68646	5.63585	5.61497	5.66782	5.47051	5.50886	5.5667	5.55851	5.75744	5.48274	5.70694	5.60827	5.81184	5.70602	5.72686	5.56895	5.68339	5.79694	5.60537	5.755	5.74378	5.68694	5.84246
AT1G23180	5.07346	5.32303	5.30868	5.26637	5.28953	5.21636	5.27124	5.34033	5.2249	5.29303	5.22558	5.16558	5.36783	5.21712	5.31946	5.31613	5.31567	5.20806	5.20704	5.22062	5.2072	5.1723	5.07831	5.13578
AT1G52740	6.9551	7.07053	7.12751	6.8348	6.85356	6.74638	6.78295	6.93428	6.79741	6.62253	6.85238	6.67101	6.79706	7.01585	7.00593	6.84822	6.81274	7.00107	7.21346	6.87215	6.97388	7.03152	7.09707	7.10648
AT3G49910	8.52046	8.70361	8.79783	8.3787	8.52215	8.3674	8.25185	8.58545	8.25102	8.23846	8.60709	8.13671	8.4746	8.35561	8.31462	8.60239	8.48778	8.43374	8.52079	8.41975	8.3656	8.52458	8.5445	8.45835
AT5G49980	6.36924	6.44617	6.22519	6.34656	6.37968	6.2339	6.25129	6.35253	6.24595	6.23937	6.25625	6.18346	6.18723	5.82108	6.19041	6.16238	6.20127	6.09483	6.18335	6.15013	6.20457	6.27301	6.16167	6.20229
AT4G33030	5.70665	5.82444	5.81614	5.65606	5.77189	5.74406	5.50137	5.73687	5.47499	5.42196	5.64439	5.59763	5.62779	5.67591	5.66563	5.61851	5.49517	5.63186	5.64456	5.55521	5.63212	5.73588	5.66098	5.81989
AT4G34450	8.45749	8.55333	8.48743	8.4052	8.36508	8.2933	8.28384	8.22525	8.18983	8.33543	8.12385	8.32982	8.73796	8.37015	8.86003	8.67134	8.56592	8.75552	8.55179	8.57965	8.68784	8.55254	8.56983	8.53932
AT5G50850	7.21604	7.21555	7.12806	7.35059	7.32204	7.45686	7.37151	7.1708	7.2415	7.50101	7.1998	7.52101	7.59738	7.39742	7.59294	7.53386	7.43482	7.61241	7.48526	7.44847	7.46263	7.30724	7.47067	7.37536
AT2G19390	4.45854	4.37168	4.47807	4.41913	4.42073	4.41825	4.53231	4.46262	4.64313	4.63089	4.45013	4.61219	4.64215	4.63983	4.78754	4.70019	4.66199	4.62262	4.77645	4.71053	4.80582	4.73835	4.70674	4.81362
AT5G11560	7.3252	7.45306	7.36466	7.36571	7.34846	7.25765	7.34456	7.2797	7.31048	7.42548	7.19724	7.31459	7.56983	7.17416	7.68336	7.56191	7.41462	7.60557	7.47824	7.43188	7.64696	7.53351	7.47217	7.50268
AT1G57660	7.09579	7.28742	7.40293	7.08639	7.07374	7.09465	6.90431	7.16985	6.93447	6.81678	7.10644	6.76976	7.09505	7.07109	6.91803	7.13957	7.05719	6.96832	7.04782	6.98113	6.97079	7.04877	7.04783	6.91746
AT1G65660	5.79985	5.84621	5.95669	5.89796	5.98419	5.98707	5.86644	5.81436	5.99176	5.80353	5.78973	5.90347	5.61973	5.46586	5.67553	5.70403	5.60735	5.75414	5.64992	5.6286	5.87107	5.53877	5.62383	5.70143
AT4G38790	5.12945	5.0292	5.07279	5.15199	5.16974	5.18292	5.23257	5.0778	5.13747	5.14835	5.06255	5.22024	5.17547	4.84573	5.16298	5.1513	5.09924	5.12788	5.0744	5.03177	5.10161	5.11405	5.07044	5.16473
AT1G36732	6.43737	6.43992	6.40679	6.45866	6.51331	6.52437	6.50074	6.45678	6.61036	6.69767	6.48624	6.66363	6.43383	6.1074	6.4233	6.3643	6.32931	6.27631	6.41542	6.25835	6.33569	6.34101	6.2764	6.36546
AT5G37780	7.98954	8.04001	7.76838	8.06285	8.19428	7.90939	8.07229	8.10678	7.95921	8.09234	8.02574	7.95994	8.10863	8.22253	8.11004	8.05285	8.08333	8.09882	7.85047	7.96501	8.07324	7.73154	7.85651	7.75847
AT5G51140	4.96401	4.96847	4.97333	4.99611	5.18867	5.11072	4.89434	4.99218	4.94491	4.90536	5.05503	4.83287	4.91831	5.00981	4.88456	4.85776	4.91113	4.92298	4.83098	4.8993	4.92532	4.85968	4.92096	4.85195
AT1G75950	7.99998	7.93284	7.96919	8.07372	8.10272	8.16711	8.17901	8.06008	8.24043	8.2727	8.05668	8.32904	8.08436	8.23675	8.20681	7.91495	7.87189	8.07841	7.80743	7.78818	7.90343	7.64873	7.73859	7.69291
AT3G11510	7.93015	8.03617	7.93718	7.72769	7.815	7.72432	7.69296	7.95195	7.57194	7.63727	7.93027	7.55153	7.68863	7.80651	7.47856	7.80631	7.76709	7.72569	7.75157	7.75301	7.6356	7.84034	7.81709	7.60786
AT3G25910	6.02091	5.98267	6.08361	6.23086	6.24149	6.14563	6.20594	6.12124	6.2827	6.20245	6.12407	6.3346	5.95967	5.85024	6.18349	5.88464	5.99646	6.14239	6.01764	5.85903	6.01145	5.86919	5.93673	5.97502
AT3G43590	5.20356	5.13688	5.19555	5.05436	5.09591	5.12792	5.04958	5.24423	5.13128	5.0082	5.275	5.13981	5.06314	4.85295	5.03816	5.19324	5.12993	5.07046	5.19302	5.15646	5.14133	5.20987	5.09585	5.15213
AT4G04910	6.49425	6.46212	6.27676	6.36084	6.40778	6.27995	6.29814	6.37828	6.1994	6.47431	6.42043	6.30751	6.77374	6.48516	6.7781	6.76627	6.68093	6.7222	6.71009	6.91355	6.74755	6.69392	6.90252	6.68872
AT3G22110	7.03958	6.98604	6.96318	7.10877	7.07882	7.23534	7.16189	6.99781	7.13608	7.21548	6.99289	7.35332	7.23015	6.89248	7.17676	7.17465	7.01584	7.22531	7.01876	6.98966	7.18589	6.97976	7.01336	6.99152
AT4G36960	5.34852	5.42418	5.47027	5.35104	5.4654	5.44785	5.49132	5.43042	5.43235	5.36696	5.32902	5.26859	5.44501	5.39092	5.4649	5.5816	5.49019	5.61331	5.69168	5.62253	5.7071	5.67312	5.55079	5.65755
AT5G06160	5.33026	5.30152	5.30089	5.34746	5.27976	5.26469	5.37048	5.51971	5.37486	5.35356	5.42845	5.30908	5.41847	5.67998	5.32732	5.38639	5.34626	5.27677	5.35883	5.36156	5.3415	5.52622	5.42378	5.40656
AT5G65760	5.53867	5.68646	5.51979	5.53539	5.62368	5.58567	5.65774	5.61919	5.71314	5.60961	5.7272	5.58727	5.59382	5.57033	5.66315	5.52081	5.55711	5.65158	5.61744	5.36302	5.62989	5.52278	5.35095	5.5145
AT5G18420	5.13788	4.98082	5.02628	5.18044	5.11363	5.03978	5.07334	5.0241	4.99756	4.98752	4.91658	5.04962	4.98629	4.90252	4.94716	4.9331	4.98723	4.99309	4.87591	5.02257	4.97013	5.10947	5.12463	5.02175
AT1G27760	7.04631	7.12997	7.18103	7.00579	6.97543	7.00515	6.87564	6.66951	6.92663	6.7093	6.56384	6.74434	6.56903	6.56759	6.66532	6.74277	6.68093	6.81379	6.86067	6.71881	7.01722	6.90244	6.80751	6.90893
AT1G14850	5.17109	5.24119	5.18712	5.29638	5.25203	5.2047	5.29742	5.47268	5.29409	5.38025	5.57243	5.40265	5.63863	5.42767	5.45631	5.6326	5.61764	5.49202	5.52368	5.62009	5.44924	5.64386	5.49163	5.46008
AT4G19500	6.13893	6.22103	6.29059	6.12193	6.09647	6.1414	6.10745	5.87746	6.18334	6.01928	5.83656	6.02999	5.82713	5.8806	5.9548	5.89344	5.86049	5.9859	6.03311	6.03039	6.04534	6.08518	5.98983	6.13075
AT5G58490	5.69242	5.73831	5.80654	5.77809	5.85718	5.98654	5.71065	5.87396	5.68723	5.62309	5.79877	5.813	5.81929	5.69814	5.70963	5.86151	5.63577	5.69565	5.7917	5.62131	5.59484	5.61937	5.67142	5.71127
AT1G79690	7.02489	6.86798	6.79584	7.13392	7.04344	7.15323	7.20094	6.9664	7.25721	7.20208	7.00856	7.30303	6.88338	6.80395	7.03649	6.94267	6.84767	6.96382	6.99543	6.9289	7.03673	6.97934	6.97648	7.00909
AT4G08520	6.52669	6.64087	6.61832	6.33033	6.46755	6.23611	6.18895	6.30396	6.1671	6.33662	6.26443	6.26046	6.64297	6.76044	6.75145	6.58206	6.5804	6.82438	6.64936	6.60321	6.63574	6.62286	6.77822	6.63672
AT5G47310	5.69813	5.83673	5.76183	5.89306	5.87417	5.91071	5.93474	5.87396	6.04736	6.00392	5.80999	6.08993	5.85528	5.8806	6.03577	5.76699	5.75042	5.99695	5.80137	5.78805	5.9741	5.79887	5.77308	5.86137
AT4G29480	6.23825	6.16042	6.18235	6.19346	6.18291	6.17489	6.18116	6.23289	6.07341	6.16763	6.32042	6.28738	6.54994	6.46055	6.56576	6.50549	6.46792	6.54832	6.31997	6.29549	6.45082	6.34035	6.42648	6.28371
AT5G53570	5.22348	5.37262	5.30089	5.61794	5.43225	5.47425	5.66223	5.5047	5.61458	5.46997	5.39309	5.64336	5.31653	5.35831	5.40669	5.2196	5.18483	5.31082	5.2855	5.10682	5.28303	5.20272	5.16952	5.24823
AT4G30480	5.23531	5.14788	5.31062	5.22794	5.30696	5.29123	5.17411	5.15287	5.15221	5.03868	4.89567	5.16093	5.06104	5.17163	5.12015	4.91304	4.99251	5.05362	4.76661	4.79725	4.92532	4.89026	4.86748	4.94874
AT1G55325	6.33301	6.20111	6.37095	6.32852	6.30166	6.37707	6.23181	6.08438	6.26359	6.17527	5.9983	6.11057	6.09514	5.79319	6.13591	6.06215	6.03709	6.06679	5.98971	6.05045	6.15109	6.08129	5.98775	6.13806
AT5G58200	6.1071	5.96039	6.06533	6.30656	6.13601	6.23831	6.28366	6.18664	6.4516	6.36362	6.353	6.4061	6.03756	6.12541	6.15372	5.94345	6.01562	5.99585	6.05853	5.9809	6.03188	5.84643	6.02791	5.97808
AT2G20580	7.67769	7.64883	7.59281	7.78638	7.70317	7.75417	7.70496	7.53327	7.72644	7.83836	7.55553	7.85265	7.64291	7.2383	7.69222	7.57282	7.44481	7.56716	7.5269	7.41861	7.55112	7.49306	7.45791	7.48773
AT3G08020	5.47692	5.40047	5.4351	5.38984	5.41449	5.39357	5.32313	5.24784	5.25024	5.04203	5.0588	5.07703	4.89571	4.93691	4.99536	4.84995	4.89805	4.85658	4.92686	4.93308	4.99289	5.04217	4.98304	5.05691
AT3G13530	6.15354	6.2179	6.1491	6.05984	6.00806	5.94508	5.82904	5.78982	5.79056	5.78766	5.65438	5.84089	5.82754	5.63879	5.88083	5.61213	5.63464	5.76194	5.47768	5.52686	5.73955	5.53991	5.5522	5.67275
AT1G51510	5.85964	6.03691	5.95296	5.84563	5.99019	5.93045	5.96591	6.02777	5.9739	5.98317	6.21465	5.99253	6.19937	5.94115	6.16517	6.12102	6.02167	6.02097	6.21655	5.99131	5.94566	5.98039	6.00126	5.99026
AT5G56710	8.29844	8.39228	8.46472	8.26613	8.31906	8.12703	8.05193	8.41656	7.99764	8.06092	8.36958	8.046	8.17947	8.45477	8.08055	8.30894	8.32102	8.27937	8.13744	8.23593	8.22736	8.30282	8.37101	8.30672
AT3G51270	5.45011	5.51361	5.60769	5.62387	5.55726	5.463	5.6555	5.79105	5.53434	5.51161	5.78746	5.65498	5.48263	5.70813	5.54803	5.54111	5.6256	5.59597	5.46252	5.53981	5.50024	5.58569	5.57044	5.50887
AT1G54370	5.44672	5.27769	5.3299	5.5132	5.49611	5.37287	5.47102	5.43518	5.32261	5.32086	5.5645	5.30908	5.41354	5.25305	5.37212	5.48244	5.43044	5.40343	5.40025	5.49926	5.36853	5.5101	5.44827	5.39286
AT5G02810	7.56507	7.54202	7.43666	7.70129	7.70097	7.75032	7.88646	7.62978	7.88155	7.96455	7.67385	7.87554	7.46401	7.47612	7.54652	7.3757	7.25595	7.41068	7.47006	7.33449	7.45224	7.45746	7.34343	7.53353
AT5G02380	10.8296	10.5148	10.6288	11.0941	11.0037	11.4432	11.1565	10.8871	11.0316	11.0287	10.847	11.1684	10.7926	10.8872	10.581	10.688	10.5613	10.688	10.4942	10.4593	10.5185	10.1214	10.3229	10.2959
AT3G12490	7.38746	7.45217	7.43042	7.54987	7.58472	7.74924	7.63197	7.56833	7.71986	7.69582	7.48659	7.79267	7.52152	7.35035	7.48771	7.50983	7.24676	7.45062	7.54728	7.19975	7.39949	7.12222	7.20206	7.20947
AT5G17510	5.19147	5.01726	5.12227	5.02777	5.10258	5.10687	5.11972	5.07983	5.0205	5.13587	5.275	5.05464	5.29346	5.34556	5.07974	5.29326	5.29728	5.15576	5.2471	5.34542	5.18151	5.23952	5.2184	5.30459
AT2G43980	4.97345	4.83876	4.77102	4.99153	5.02747	5.07371	5.18973	4.97703	5.05751	5.0816	5.04747	5.21127	5.22633	5.14245	5.27622	5.16783	5.09433	5.31612	5.16208	5.15814	5.18608	5.2957	5.27939	5.18782
AT2G30700	5.5639	5.57681	5.26729	5.64735	5.55888	5.66048	5.64647	5.64952	5.59043	5.65623	5.69367	5.64002	5.60395	5.56374	5.41114	5.52383	5.49268	5.56363	5.55784	5.56538	5.62317	5.58239	5.53658	5.68529
AT1G59900	7.05077	7.10705	6.96565	7.21081	7.34331	7.30716	7.39796	7.20648	7.37787	7.42228	7.2923	7.43551	7.24472	6.90469	7.23479	7.25537	7.06181	7.15354	7.21889	7.04341	7.23812	7.03836	6.85979	7.14693
AT4G35790	7.78215	7.75008	7.76201	7.68649	7.69142	7.81739	7.69624	7.62458	7.75488	7.76632	7.5562	7.76152	7.257	7.52894	7.32595	7.09907	7.29675	7.06022	7.15574	7.15793	7.12498	7.17212	7.0598	7.16987
AT5G65460	5.07346	5.35184	5.43154	5.21621	5.34495	5.29716	5.36774	5.30439	5.39152	5.26752	5.26198	5.36069	5.30178	5.22549	5.46347	5.21914	5.26416	5.27495	5.19425	5.33802	5.23537	5.30106	5.33134	5.29644
AT5G25754	6.06575	6.20953	6.08361	6.09229	6.08529	6.32581	6.15276	6.19787	6.18274	5.99531	6.20958	6.20281	6.3566	6.11793	6.06146	6.37586	6.24989	6.11526	6.26453	6.19423	6.12041	6.12808	6.14865	6.08889
AT5G67380	5.96282	5.73685	5.84724	5.75396	5.95869	5.90129	5.92545	5.8313	5.92609	5.95326	5.72008	6.03762	5.78873	5.67388	5.88616	5.76827	5.74521	5.87287	5.83471	5.73383	5.83857	5.76723	5.77429	5.88113
AT3G57340	5.71793	5.66672	5.64357	5.73764	5.67976	5.6618	5.77417	5.59248	5.70066	5.72031	5.53235	5.72281	5.61401	5.5747	5.80736	5.51929	5.61878	5.73579	5.49069	5.46435	5.59255	5.47611	5.54937	5.43059
AT3G61180	5.30803	5.19952	5.16153	5.36881	5.27976	5.29462	5.37868	5.19086	5.39669	5.48234	5.28789	5.37481	5.24001	5.16003	5.39476	5.1625	5.17711	5.26767	5.1533	5.21579	5.21764	5.13523	5.15843	5.25666
AT1G36320	6.13262	6.1062	5.9825	6.02217	6.17766	6.0536	6.10085	6.02357	6.19347	6.11457	5.94434	6.12855	5.72473	5.83938	5.8647	5.65795	5.61079	5.7105	5.70333	5.52816	5.65755	5.6617	5.56205	5.70019
AT5G14270	5.90477	6.08919	5.84591	6.18346	6.10977	5.97074	6.29958	6.11927	6.26133	6.33662	6.11505	6.22637	6.26895	6.14172	6.27906	6.10949	6.12473	6.06364	6.1071	6.03772	6.06117	5.99039	5.99608	5.88004
AT3G55480	5.6221	5.71631	5.66498	5.79659	5.63139	5.54569	5.69542	5.60519	5.53152	5.62978	5.65438	5.5415	5.81472	5.59423	5.87976	5.80168	5.65922	5.82531	5.77992	5.85178	5.8833	5.85284	5.88944	5.70019
AT1G10950	7.12151	7.28344	7.11145	7.05162	7.1117	6.9147	7.0145	6.96913	6.92877	6.99488	7.06957	6.92797	7.50681	7.13544	7.4842	7.52699	7.45186	7.47018	7.50105	7.40735	7.4958	7.39391	7.41507	7.42182
AT2G04520	6.60625	6.60382	6.56888	6.6925	6.62715	6.55508	6.72412	6.57427	6.769	6.71245	6.50707	6.85067	6.51815	6.65695	6.71234	6.3954	6.35689	6.58832	6.40012	6.29013	6.4895	6.47166	6.33339	6.39782
AT3G26744	5.98167	5.93776	5.991	5.93182	5.89352	5.91622	5.76794	6.1369	5.79134	5.87284	6.06349	5.88103	5.96117	5.93776	5.9031	6.05144	6.05151	6.10202	6.22915	6.07558	6.17272	6.2586	6.14397	6.21532
AT4G24690	8.62529	8.61149	8.67188	8.57324	8.61564	8.72836	8.4454	8.32578	8.60986	8.43204	8.1906	8.39537	7.97355	7.57279	8.02794	7.90643	7.79987	7.94297	7.97666	7.85787	7.97794	7.9316	7.83664	7.92422
AT5G01780	4.45854	4.51106	4.41449	4.4661	4.38106	4.4337	4.49258	4.47499	4.37643	4.53437	4.39159	4.35561	4.34125	4.36968	4.32024	4.33886	4.29657	4.30461	4.43302	4.36811	4.4127	4.27335	4.27512	4.35176
AT4G28860	5.37727	5.38196	5.44574	5.40714	5.50117	5.51623	5.38683	5.3638	5.43838	5.55911	5.30385	5.46623	5.33981	5.41552	5.42293	5.26416	5.15842	5.31612	5.37888	5.32161	5.37521	5.2617	5.43148	5.43059
AT3G16840	5.56702	5.59621	5.614	5.67332	5.61904	5.49355	5.70632	5.80214	5.67707	5.65623	5.90093	5.56984	5.62827	5.60496	5.60091	5.64133	5.66364	5.56215	5.57203	5.6598	5.43525	5.65018	5.69464	5.58043
AT1G24190	6.51865	6.43544	6.47936	6.50116	6.34448	6.45184	6.39695	6.13884	6.44662	6.28952	6.02934	6.25393	6.1006	6.052	6.28311	6.03138	5.94014	6.10611	6.00234	5.94141	6.11563	6.03615	5.93239	6.05933
AT4G15880	5.49014	5.517	5.5046	5.44448	5.53771	5.43486	5.51134	5.56814	5.72387	5.46997	5.4743	5.47936	5.3077	5.55491	5.46347	5.37428	5.42002	5.48889	5.50062	5.36448	5.52568	5.59336	5.515	5.49896
AT1G48110	5.79186	5.78413	5.62808	5.83289	5.86896	5.84518	6.0035	5.85279	5.92252	5.97619	5.91554	6.07764	5.92545	5.98454	5.92815	5.8261	5.9004	5.75023	5.622	5.72478	5.8434	5.62044	5.62249	5.77719
AT1G04340	5.40196	5.17823	5.10894	5.16018	5.05981	5.22971	5.04958	5.1079	4.97147	4.97356	5.13571	5.0471	5.2468	5.25578	5.17174	5.30342	5.22279	5.27495	5.27455	5.34098	5.24269	5.25204	5.25008	5.18429
AT1G08360	8.36274	8.38138	8.32666	8.28263	8.32952	8.16642	8.19959	8.42176	8.03689	8.17813	8.41033	8.09283	8.24128	8.61787	8.06676	8.36184	8.35475	8.31137	8.28783	8.39037	8.26255	8.43605	8.46684	8.36186
AT3G29310	5.18335	5.04811	5.21848	5.00976	5.08473	5.0855	4.99375	4.93959	4.95054	4.82991	5.00514	4.89019	4.89728	4.78283	4.85657	5.02726	5.02897	4.95733	4.99165	5.0518	5.03061	5.16643	5.10166	5.00784
AT1G15120	7.06851	7.04957	6.94767	7.14428	7.03765	6.9147	7.05598	6.97077	6.99159	7.04579	7.01633	7.11449	7.21307	7.54017	7.43226	7.09208	7.12653	7.37639	7.1198	7.12649	7.24652	7.10353	7.19936	7.0787
AT2G18790	5.91706	6.12636	6.07793	6.2034	6.10867	6.16196	6.30245	6.13982	6.38504	6.43028	6.36065	6.39525	6.48067	6.10589	6.48929	6.51597	6.40524	6.43343	6.45858	6.32273	6.41107	6.30073	6.30014	6.32196
AT3G61860	5.44333	5.37449	5.34892	5.45783	5.37648	5.45469	5.35948	5.49563	5.44837	5.39864	5.65189	5.51987	5.35017	5.47758	5.38122	5.3395	5.4174	5.28039	5.38372	5.39902	5.19063	5.28084	5.45282	5.36195
AT1G51730	5.12522	5.32303	5.33563	5.24344	5.44105	5.31229	5.47102	5.58821	5.31061	5.42196	5.53776	5.34027	5.50082	5.59423	5.41261	5.55041	5.4827	5.54116	5.50407	5.4452	5.50268	5.51241	5.5774	5.50605
AT4G02890	8.31385	8.45671	8.41775	8.26944	8.34694	8.35923	8.27399	8.25582	8.49422	8.48219	8.08651	8.55319	8.28137	8.17578	8.53459	8.05951	8.12262	8.23175	8.19474	8.14198	8.18712	8.17951	8.28588	8.089
AT1G50370	6.37816	6.36462	6.37838	6.2936	6.3132	6.29017	6.23783	6.11335	6.2827	6.30493	5.93822	6.32007	6.2534	6.19668	6.39663	6.20613	6.12152	6.33236	6.05483	6.15604	6.22172	6.19805	6.13646	6.16159
AT1G61040	4.906	4.80025	4.82907	4.88691	4.88517	4.96304	4.8039	4.82346	4.78071	4.83764	4.83106	4.92626	4.97741	4.78283	4.91829	4.93878	4.78687	4.97532	4.90011	4.85022	5.05078	4.87235	4.95126	4.90223
AT4G16845	5.37013	5.4151	5.51979	5.24728	5.43048	5.30978	5.29164	5.20949	5.42023	5.30423	5.22893	5.30277	5.1787	5.32233	5.4805	5.28125	5.33383	5.39844	5.35062	5.38903	5.38979	5.36009	5.52942	5.39286
AT1G60780	6.98225	6.94565	6.92059	6.93838	6.88226	6.81526	6.8454	6.74806	6.74165	6.95726	6.83601	6.79323	7.19595	7.01102	7.33026	7.16293	7.13133	7.30971	7.08095	7.1423	7.2603	6.99433	7.13575	7.07251
AT5G25980	11.1573	11.4998	11.2408	11.3352	11.3564	11.2552	11.2965	11.2181	11.371	11.3841	11.1318	11.3564	11.4046	10.9461	11.4587	11.3655	11.2428	11.4192	11.2868	11.0602	11.5652	11.2336	11.0105	11.6842
AT3G52920	7.41111	7.45704	7.70594	7.19097	7.33531	7.48105	7.02411	6.92867	7.20692	6.88267	6.84258	7.01815	6.95732	6.94834	7.16627	6.73234	6.78864	6.93423	6.76713	6.66424	6.85036	6.76068	6.73595	6.91373
AT3G63070	6.19853	6.08691	6.24462	6.2559	6.24552	6.33407	6.30389	6.15335	6.43612	6.35558	6.15079	6.35204	6.19842	5.87351	6.20414	6.20589	6.12071	6.11628	6.1588	6.15604	6.20007	6.08674	5.98879	6.03993
AT4G17520	7.31409	7.40529	7.40111	7.28473	7.37762	7.2371	7.25982	7.48706	7.16301	7.18249	7.44474	7.11809	7.43539	7.37125	7.17109	7.45204	7.36047	7.07385	7.31625	7.23961	7.12656	7.33856	7.27661	7.24802
AT3G02710	4.92072	5.0737	5.00725	5.30009	5.25602	5.2047	5.3003	5.27108	5.23992	5.36162	5.37507	5.3888	5.17417	4.9705	5.08346	5.07135	5.08447	4.96636	4.95313	5.04273	4.89775	4.99329	4.97041	5.02964
AT2G44120	7.50772	7.68702	7.76449	7.4943	7.57875	7.49641	7.41666	7.72672	7.45073	7.39243	7.63211	7.36651	7.38563	7.59234	7.23521	7.44148	7.46681	7.34387	7.32326	7.32217	7.21411	7.47032	7.38604	7.23954
AT5G40200	5.54818	5.47221	5.47201	5.42083	5.45327	5.35025	5.45043	5.6178	5.51546	5.54502	5.51051	5.60963	5.39643	5.69412	5.42733	5.38264	5.44722	5.37999	5.39067	5.43275	5.41075	5.50546	5.43913	5.35569
AT1G59610	6.79253	6.76462	6.82602	6.88629	6.77711	6.90559	6.7695	6.70276	6.83101	6.8458	6.70513	6.90173	7.13237	6.93564	7.20136	7.07361	6.90204	7.07333	6.96402	6.92348	7.05307	6.82913	6.83679	6.86496
AT1G79740	4.6474	4.67814	4.64434	4.75261	4.61671	4.85927	4.78757	4.78423	4.73575	4.70032	4.95347	4.71093	4.8091	4.79788	4.7341	4.89622	4.79697	4.81473	4.86596	4.85851	4.85252	4.84322	4.91657	4.94039
AT2G17190	6.50894	6.52841	6.36255	6.47515	6.48977	6.5348	6.46398	6.33567	6.48303	6.64692	6.42189	6.57815	6.57051	6.26054	6.57966	6.50931	6.38596	6.49709	6.50863	6.44967	6.44321	6.2586	6.35945	6.34348
AT3G10350	5.35937	5.37449	5.19765	5.42423	5.42694	5.45469	5.6098	5.62337	5.59853	5.74106	5.66924	5.70694	5.47213	5.59638	5.50012	5.60107	5.42133	5.54568	5.52902	5.44932	5.57292	5.4168	5.25008	5.46736
AT1G50900	6.08331	6.17232	6.02451	5.87825	6.03039	5.83008	5.76378	5.92895	5.78662	5.90628	5.88404	5.75864	5.95515	5.87529	5.80848	5.88787	5.67793	5.71586	5.96877	5.67984	5.70392	5.91015	5.78033	5.87238
AT2G48060	6.54264	6.64398	6.61439	6.69532	6.67193	6.69664	6.68389	6.43399	6.7212	6.73848	6.46369	6.72792	6.6495	6.38658	6.72847	6.6008	6.58274	6.68783	6.6139	6.66306	6.66056	6.7829	6.62953	6.64059
AT3G04120	9.55792	9.70095	9.66018	9.58877	9.56468	9.6827	9.56523	9.45576	9.65425	9.75087	9.41685	9.75185	9.88517	9.34788	9.94668	10.0154	9.66939	10.0012	10.1292	9.81531	10.0452	9.8077	9.86254	9.86168
AT1G72020	6.91645	6.83435	6.83414	6.85889	7.00302	7.03687	6.98259	6.86958	6.92842	7.19157	6.98895	7.22999	7.20279	7.11456	7.18457	7.10299	7.04156	7.23561	7.01287	7.07758	7.12299	6.96758	7.05831	6.81562
AT1G56590	4.3967	4.61297	4.59102	4.41913	4.44892	4.40263	4.38276	4.4056	4.3188	4.4258	4.50085	4.36777	4.64589	4.63983	4.7341	4.76043	4.77056	4.72187	4.70097	4.85851	4.8078	4.78697	4.85837	4.7386
AT5G20320	5.26253	5.14568	5.12668	5.30748	5.15912	5.12697	5.25054	5.28871	5.20618	5.14835	5.27175	5.13508	5.0736	4.9705	4.98346	5.16445	5.09924	5.12184	5.16521	5.20769	5.25578	5.20415	5.07831	5.28165
AT3G15220	4.78785	4.72295	4.68383	4.75801	4.79472	4.68038	4.7669	4.78423	4.66898	4.91999	4.89146	4.75787	5.02845	4.96385	4.9993	5.08063	4.99953	5.02799	5.01053	5.02625	4.97542	5.18687	5.24135	5.08558
AT5G03850	7.17468	7.28144	7.30892	7.08209	7.21379	6.97563	6.979	7.20044	6.8698	6.96256	7.28105	6.89685	7.01251	7.202	6.95962	7.0718	7.05888	7.10687	7.13022	7.0829	6.97959	7.22141	7.12345	7.1296
AT5G53560	7.31037	7.34445	7.34063	7.40068	7.47549	7.34116	7.38106	7.2713	7.45742	7.47648	7.24679	7.51874	7.21023	7.19206	7.41723	7.34801	7.26471	7.49182	7.41954	7.3014	7.60751	7.5817	7.4018	7.61837
AT1G55150	4.81962	4.78906	4.84524	4.76339	4.77537	4.7973	4.81602	4.79907	4.94632	4.75846	4.89567	4.90972	4.74427	4.6103	4.83687	4.73976	4.82292	4.6648	4.69666	4.63767	4.7718	4.71442	4.79771	4.73136
AT3G10490	5.60701	5.6467	5.4841	5.65026	5.75506	5.70256	5.56979	5.52864	5.60211	5.39603	5.44005	5.4261	5.27183	5.29077	5.15416	5.17507	5.14108	5.05362	5.1311	5.19955	5.09191	5.07699	5.18417	5.29316
AT4G25210	6.00027	6.06966	6.01382	6.03112	6.00213	6.00528	6.01231	6.20532	6.03681	6.35558	6.19767	6.16151	6.0755	5.98125	6.07834	5.92038	5.93008	6.00025	5.91225	5.87445	5.8945	6.011	6.05108	5.93147
AT5G10780	6.50406	6.40093	6.27377	6.60975	6.60775	6.54159	6.61733	6.42047	6.5076	6.62699	6.41749	6.52576	6.64109	6.63722	6.61158	6.63706	6.54547	6.56846	6.46873	6.39581	6.60368	6.35848	6.34322	6.39477
AT2G26300	6.22051	6.11071	6.27477	6.21327	6.23746	6.09647	6.16545	6.11335	6.08626	6.09214	5.95043	5.93241	5.68346	5.86461	5.79946	5.60143	5.63352	5.78889	5.51097	5.60043	5.75295	5.50778	5.46936	5.71494
AT3G22990	4.9353	4.94849	4.88226	5.02329	4.95316	4.99256	4.87516	4.8687	4.86216	4.92362	4.79086	4.88456	4.83882	5.02587	4.80567	4.72538	4.69693	4.87826	4.91652	4.87087	4.85443	4.83584	4.77126	4.84302
AT3G26618	5.18335	5.24938	5.30479	5.20439	5.2973	5.09817	5.20824	5.21134	5.23069	5.13587	5.10689	5.07949	4.89963	4.9705	5.11288	4.945	5.02897	5.14587	4.97038	4.93308	5.04911	5.12165	5.05657	5.10997
AT1G34780	5.20756	5.15879	5.185	5.24728	5.17397	5.30222	5.32878	5.24784	5.39049	5.39603	5.17442	5.36676	5.26516	5.30927	5.32732	5.21727	5.29443	5.49981	5.2641	5.2174	5.39637	5.20701	5.18052	5.31108
AT1G29850	6.21056	6.06966	6.10279	6.22697	6.33696	6.32788	6.40232	6.2909	6.43009	6.50617	6.30306	6.55264	6.26713	6.2646	6.36182	6.11627	6.06076	6.2009	6.03618	5.8887	6.08255	5.94569	6.00951	6.06797
AT5G54600	7.72109	7.82221	7.77367	7.51599	7.68883	7.57098	7.27819	7.51877	7.2125	7.20133	7.46546	7.19288	7.32041	7.59234	7.19149	7.45897	7.3747	7.41109	7.49671	7.31766	7.46169	7.54768	7.43741	7.59064
AT1G06110	4.84041	4.75206	4.63817	4.88197	5.01809	4.9641	5.05641	5.04913	5.0205	5.02522	5.11777	4.9958	4.92448	4.94369	5.03048	4.90842	4.801	4.85172	4.99937	4.95646	4.93259	5.02282	4.90556	4.94457
AT1G27520	5.12945	5.09204	5.11784	5.16018	5.11363	5.11168	5.14877	5.20392	5.14486	5.139	5.41088	5.08441	5.13877	5.32493	5.20628	5.23168	5.20013	5.31965	5.33849	5.47113	5.38451	5.31836	5.42532	5.40656
AT5G42540	6.03676	6.0034	6.01739	6.10506	5.99498	5.94076	6.05214	6.2016	6.03548	6.04787	6.23477	5.90347	5.94304	6.17524	5.89572	6.02499	6.04474	5.92356	5.95548	5.98848	6.00715	6.17413	6.01259	6.03504
AT3G55270	5.9097	5.83537	5.85125	5.98808	5.96358	5.9467	5.98034	5.77363	5.98903	5.89337	5.73428	5.79211	5.71051	5.54825	5.79946	5.68995	5.72948	5.84134	5.84215	5.6669	5.74987	5.63433	5.51355	5.77014
AT5G64200	5.40894	5.34421	5.35269	5.5132	5.45848	5.65258	5.56261	5.72656	5.49633	5.60961	5.7272	5.58554	5.6702	5.50993	5.52222	5.55264	5.51489	5.39176	5.60461	5.45481	5.29717	5.45821	5.4798	5.4513
AT3G18410	6.0569	6.13412	6.12944	6.05765	6.07402	6.22372	6.06066	6.15815	5.97251	6.22913	6.15783	6.25611	6.6158	6.31777	6.47237	6.67174	6.44561	6.581	6.63163	6.52783	6.55979	6.43308	6.65803	6.40996
AT5G10490	6.26349	6.12858	6.22107	6.13028	6.14573	6.22638	6.04358	5.8587	6.1905	6.00048	5.88192	5.96878	5.82135	5.78188	5.90521	5.77304	5.71995	5.90725	5.74902	5.72023	5.98985	5.76141	5.69975	5.86909
AT4G03520	7.42838	7.46981	7.25044	7.59586	7.65142	7.55782	7.68196	7.6022	7.77109	7.77941	7.60467	7.73126	7.61848	7.66595	7.50654	7.73328	7.50059	7.57308	7.83525	7.45224	7.74046	7.82203	7.59858	7.8886
AT5G08470	5.17109	5.11911	5.13328	5.22013	5.28367	5.21457	5.18973	5.10392	5.08722	5.23572	5.25215	5.09176	5.03987	4.83117	5.01497	5.09494	4.9406	4.96636	5.01884	5.0662	5.06737	5.05175	4.99556	5.02767
AT3G04740	5.38082	5.34994	5.32222	5.35461	5.34683	5.44404	5.44263	5.24604	5.48279	5.43729	5.47712	5.56457	5.27847	5.42282	5.33982	5.18466	5.26125	5.21185	5.18258	5.28206	5.18608	5.20129	5.26739	5.18782
AT5G47020	6.70026	6.65018	6.40588	6.63493	6.62792	6.50585	6.42888	6.35922	6.35243	6.49033	6.38035	6.39228	6.36059	6.21081	6.42403	6.3956	6.28334	6.37872	6.51207	6.44417	6.39012	6.5705	6.36107	6.55572
AT5G23150	5.60093	5.59942	5.75471	5.75936	5.55726	5.7564	5.51383	5.55946	5.7459	5.64306	5.52147	5.65498	5.53148	5.57252	5.65941	5.65105	5.6222	5.54568	5.71873	5.75176	5.66083	5.50778	5.515	5.5451
AT3G19515	5.31919	5.34613	5.17864	5.45117	5.32608	5.23147	5.42163	5.54193	5.34951	5.41423	5.54583	5.33821	5.4261	5.68606	5.47059	5.36461	5.45999	5.33715	5.37672	5.48057	5.44671	5.40563	5.5019	5.47026
AT4G16420	5.42967	5.42418	5.39723	5.43102	5.50453	5.51696	5.42954	5.38853	5.49247	5.61187	5.35376	5.54864	5.45518	5.30927	5.6164	5.4326	5.3816	5.50291	5.47567	5.36593	5.47061	5.33546	5.30476	5.43357
AT1G76850	6.832	6.83026	6.74218	6.84626	6.72043	6.717	6.70033	6.65395	6.78091	6.96168	6.73369	6.93548	7.06375	6.97671	7.22514	6.99321	6.93672	7.1226	6.96366	6.96633	7.08805	6.85717	6.90141	6.86936
AT5G13300	6.30336	6.41374	6.3004	6.35372	6.40778	6.29526	6.41566	6.31346	6.40825	6.46187	6.3157	6.37531	6.38905	6.18671	6.47378	6.43451	6.36574	6.37618	6.54002	6.41774	6.45839	6.64148	6.50665	6.70789
AT3G21290	5.00603	4.9759	5.02864	4.857	4.93833	4.95663	4.82804	4.9507	5.04044	5.04203	4.78633	5.07703	4.91986	4.80161	4.96341	4.87505	4.90741	4.93222	4.87667	4.93701	4.9595	4.88848	5.00384	4.96734
AT4G10180	5.50324	5.63893	5.45103	5.6	5.64668	5.40616	5.5674	5.70177	5.6453	5.73279	5.76688	5.50893	5.5694	5.52357	5.62536	5.66379	5.71676	5.72785	5.69601	5.69033	5.7071	5.84643	5.71118	5.80043
AT1G03860	5.51945	5.70445	5.5464	5.65317	5.60031	5.60764	5.54572	5.73043	5.49247	5.58688	5.80102	5.55397	5.7234	5.64504	5.49873	5.72686	5.65478	5.62618	5.58188	5.58427	5.46811	5.63007	5.6292	5.55196
AT1G63430	5.47692	5.63111	5.47547	5.53539	5.49273	5.39278	5.43741	5.52567	5.39152	5.42709	5.3507	5.45297	5.59091	5.36842	5.60997	5.58704	5.57601	5.67928	5.64992	5.48995	5.67281	5.61075	5.54796	5.7392
AT2G42700	4.67661	4.74918	4.57172	4.62239	4.81652	4.69584	4.82804	4.6839	4.66898	4.89429	4.78178	4.78532	4.8902	4.70514	4.80342	4.80464	4.88296	4.92992	4.91355	5.02441	4.89775	4.90971	4.99971	4.9362
AT5G24360	5.25867	5.34803	5.37142	5.36881	5.35057	5.27159	5.25054	5.16055	5.3527	5.42196	5.15695	5.40462	5.27907	5.29343	5.41852	5.24595	5.30296	5.34062	5.25239	5.14802	5.37654	5.27539	5.23609	5.32717
AT2G03510	6.02999	5.98635	5.88422	5.99954	6.02805	5.7862	5.85669	5.92783	5.7181	5.69714	5.8691	5.64669	5.66422	5.86996	5.65817	5.69634	5.69532	5.72386	5.66941	5.68801	5.69967	5.79602	5.87257	5.79812
AT5G18800	5.67226	5.48094	5.53315	5.56652	5.58293	5.70192	5.51383	5.60097	5.50784	5.6736	5.75532	5.70055	5.80722	5.92411	5.79833	5.82854	5.73474	5.88363	5.93109	5.80746	5.76215	5.63113	5.82427	5.70266
AT2G05840	6.7326	6.62994	6.60967	6.83608	6.91168	6.95543	6.96182	6.79383	6.96679	7.04745	6.83711	7.1548	6.83545	6.75177	6.8709	6.65631	6.61508	6.79808	6.53012	6.5657	6.72734	6.50517	6.56591	6.52326
AT4G13430	7.39363	7.49715	7.32486	7.5669	7.51269	7.41485	7.57366	7.65548	7.50389	7.64939	7.5721	7.51008	7.48139	7.04216	7.43263	7.59096	7.44288	7.47966	7.67222	7.42979	7.64143	7.62486	7.49402	7.63333
AT5G51300	5.93167	5.94912	5.84724	6.05984	5.90247	5.9718	6.05044	6.09042	5.99449	6.09536	6.19082	6.03254	6.09685	5.95296	6.14038	6.23226	6.20735	5.98146	6.27845	6.38077	6.14407	6.35784	6.29171	6.30093
AT1G15340	6.74644	6.76819	6.90075	6.90346	6.97846	7.03915	6.95362	6.88472	7.058	6.98274	6.87819	7.14424	6.82641	6.78896	6.87681	6.84126	6.7937	6.79492	6.9898	6.77632	6.95884	7.01447	6.85865	7.12454
AT5G53440	5.66062	5.81757	5.76891	5.83289	5.75647	5.85382	5.82704	5.77613	6.004	5.91361	5.78519	5.93921	5.82796	5.53709	5.89994	5.77527	5.72736	5.74892	5.79895	5.73044	5.80037	5.68137	5.61033	5.7404
AT3G51610	4.59941	4.57437	4.63817	4.73627	4.63522	4.71368	4.64986	4.59035	4.60613	4.71717	4.59725	4.73928	4.75297	4.66877	4.79437	4.78081	4.79092	4.90432	4.82704	4.71282	4.77786	4.63167	4.78815	4.76719
AT1G28420	6.11566	6.08919	6.16314	6.29917	6.21096	6.26318	6.2967	6.12909	6.34229	6.40451	6.13482	6.38032	6.35974	6.07534	6.45882	6.40158	6.28477	6.33061	6.30871	6.34431	6.41172	6.43613	6.26093	6.39172
AT2G45380	6.31083	6.21372	6.18765	6.3555	6.27139	6.2339	6.39156	6.35504	6.4326	6.39538	6.28548	6.23967	5.90491	6.08764	6.18262	5.95862	6.12633	6.1334	6.0355	6.2081	6.20682	6.10602	6.28662	6.18031
AT1G12410	6.76015	6.65096	6.63313	6.59321	6.69344	6.71605	6.69268	6.51709	6.62892	6.60792	6.45799	6.70814	6.54244	6.30466	6.56576	6.55291	6.34454	6.59561	6.60565	6.35314	6.58996	6.47818	6.46749	6.66359
AT3G22230	7.35802	7.41533	7.44817	7.29499	7.30624	7.30317	7.06786	7.28366	6.97614	7.00863	7.36712	7.03285	7.26584	7.25748	6.99955	7.42286	7.30845	7.25829	7.3227	7.25068	7.18056	7.42404	7.35481	7.24718
AT5G47840	6.092	6.14952	5.91135	6.13652	6.16603	6.10083	6.12542	6.01618	6.0215	6.24809	6.13482	6.15801	6.20065	6.24963	6.16429	6.30023	6.1596	6.32009	6.37335	6.1736	6.41691	6.32989	6.17182	6.52884
AT4G00585	5.64887	5.63424	5.67405	5.65895	5.67231	5.72785	5.66893	5.65633	5.63309	5.73899	5.73428	5.81744	5.92391	6.052	5.99881	5.78728	5.75561	5.90959	5.93585	5.78152	5.8482	5.67519	5.97305	5.6677
AT5G11430	4.69955	4.64437	4.61949	4.61645	4.72151	4.56722	4.62711	4.69716	4.6344	4.75846	4.60242	4.71727	4.72318	4.56704	4.7989	4.72406	4.65534	4.69226	4.71894	4.85437	4.75141	4.7104	4.70166	4.5918
AT3G09300	5.95569	6.04399	5.98615	5.94373	5.94143	5.89962	5.74699	5.84923	5.81701	5.82312	5.62673	5.86539	6.14721	6.02347	6.25204	5.98795	5.88438	5.96129	5.91373	5.8245	5.93213	5.84092	5.8737	5.87457
AT2G01720	6.53149	6.66557	6.44795	6.41827	6.53237	6.20942	6.40901	6.46997	6.22809	6.3091	6.3637	6.19715	6.66733	6.54992	6.58623	6.72628	6.65228	6.64703	6.73259	6.75648	6.69246	6.76699	6.78605	6.69307
AT1G77220	5.19954	5.19104	5.14856	5.28894	5.242	5.16173	5.17097	5.22239	5.25024	5.20619	5.10325	5.11839	5.08122	4.9301	5.27134	5.05993	5.10738	5.253	5.10791	5.20118	5.24123	5.06915	5.15843	5.16652
AT2G36060	6.12416	6.15825	6.14367	6.33576	6.30359	6.35086	6.38615	6.14466	6.4316	6.45183	6.22475	6.40117	6.08965	5.93095	6.17305	6.02098	5.97615	6.11425	6.07723	6.06396	6.09878	5.96272	6.01465	6.12063
AT5G44800	6.64666	6.64631	6.70354	6.79199	6.65237	6.66294	6.67393	6.61116	6.7179	6.65131	6.64626	6.74356	6.8375	6.58287	6.91803	6.93644	6.91183	6.92847	6.95899	7.04205	6.95928	7.18378	7.13951	7.10414
AT5G65540	4.23335	4.09999	4.30965	4.20637	4.25503	4.17879	4.24008	4.3361	4.19139	4.29724	4.25379	4.34745	4.37995	4.5758	4.5036	4.47484	4.49082	4.47236	4.51072	4.51181	4.50816	4.47907	4.59327	4.60506
AT5G04240	5.24704	5.22051	5.35081	5.28145	5.21558	5.25254	5.1835	5.20392	5.30733	5.34002	5.35988	5.24022	5.19411	5.0606	5.38575	5.30913	5.30296	5.30372	5.43276	5.42997	5.44162	5.5008	5.46187	5.44541
AT4G25970	6.58792	6.61575	6.34939	6.62609	6.70298	6.47294	6.54512	6.6258	6.51996	6.57248	6.56913	6.50389	6.54269	6.16946	6.63395	6.49916	6.47045	6.41047	6.436	6.37789	6.43044	6.46749	6.38426	6.40011
AT3G07890	5.25093	5.29362	5.22673	4.98233	5.16338	5.11168	5.1835	5.22239	5.13252	5.1638	5.07004	4.98532	5.12744	5.26934	5.11106	5.15521	5.28585	5.14587	5.43068	5.30349	5.3374	5.29435	5.26222	5.25329
AT1G15690	9.62482	9.75894	9.62482	9.52721	9.56448	9.53876	9.36301	9.37658	9.26758	9.28696	9.22548	9.27822	9.48503	8.84425	9.30285	9.60589	9.34295	9.43856	9.66998	9.43669	9.54672	9.72529	9.46501	9.67302
AT4G21860	6.19248	6.11967	6.04914	6.3084	6.29196	6.36665	6.24682	6.2118	6.29326	6.25964	6.14902	6.32632	6.09855	5.96468	6.01449	6.20306	5.98325	5.97588	6.16692	5.98184	6.17349	6.15722	6.00436	6.20665
AT3G54670	6.36924	6.36651	6.44442	6.33214	6.26645	6.10759	6.1749	6.27152	6.15861	6.03952	6.2381	5.86539	6.0762	6.31516	6.21096	6.16892	6.2783	6.20853	6.21625	6.2932	6.22024	6.37448	6.26954	6.27958
AT3G46060	7.0089	6.91186	6.96071	7.00124	6.9405	7.05772	6.96727	6.67956	6.90322	6.86009	6.70393	6.87288	7.08147	6.96092	7.11493	7.02118	7.00368	7.10279	6.94543	7.01725	7.03547	6.77713	6.97173	6.86606
AT3G21175	4.58715	4.44126	4.38161	4.4661	4.42073	4.46563	4.5662	4.54999	4.48133	4.54384	4.6127	4.53881	4.46818	4.38968	4.40594	4.41009	4.34695	4.41748	4.45258	4.50654	4.50329	4.3862	4.48499	4.41336
AT5G12350	5.59482	5.55715	5.63119	5.65606	5.66782	5.60832	5.74488	5.6066	5.71231	5.74106	5.73428	5.67305	5.81015	5.50535	5.88616	5.74836	5.72101	5.82902	5.71062	5.72478	5.73021	5.64491	5.50774	5.7404
AT1G72650	5.27022	5.15007	5.08645	5.31116	5.34308	5.33139	5.39493	5.27992	5.55759	5.54502	5.47712	5.53253	5.48785	5.40573	5.66066	5.46484	5.42524	5.56215	5.57014	5.55265	5.63435	5.43399	5.5857	5.64477
AT4G39040	5.70948	5.88089	5.97762	5.6932	5.84927	5.69038	5.63054	5.86576	5.64703	5.57998	5.6643	5.61644	5.71095	5.59423	5.65941	5.67982	5.55473	5.64738	5.60461	5.45481	5.53763	5.67209	5.43761	5.62538
AT2G27600	7.43865	7.37986	7.40202	7.43228	7.38903	7.51759	7.41865	7.14103	7.50772	7.35726	7.13972	7.47819	7.17539	7.17488	7.35548	6.99198	6.9786	7.18432	6.97029	6.84735	7.10422	6.97431	6.88804	7.04115
AT5G59850	7.51259	7.68476	7.76201	7.36039	7.42805	7.21982	7.31923	7.57229	7.28395	7.20805	7.5136	7.15597	7.31792	7.32591	7.18847	7.43396	7.42963	7.38693	7.36597	7.3105	7.33071	7.5212	7.41429	7.34684
AT5G65950	5.96045	5.84351	5.95669	6.04886	5.90756	6.01199	5.82305	5.94349	5.93322	5.90444	5.9093	5.86825	6.09753	5.96801	6.07461	6.21551	6.18059	6.04246	6.16723	6.2993	6.05702	6.19734	6.24267	5.96271
AT2G01250	8.6757	8.82144	8.88251	8.50257	8.61486	8.4146	8.38598	8.7125	8.33941	8.2904	8.65671	8.25815	8.47302	8.59625	8.31383	8.56914	8.60871	8.40665	8.54143	8.51485	8.37795	8.70034	8.62744	8.47271
AT5G15200	8.67534	8.85101	8.76458	8.54265	8.58937	8.5839	8.43561	8.7537	8.34597	8.42629	8.66538	8.28244	8.66356	8.70726	8.38716	8.7421	8.5554	8.54521	8.83733	8.65467	8.43836	8.77816	8.72776	8.50313
AT4G25500	6.3458	6.51318	6.42483	6.51878	6.5266	6.5572	6.47038	6.56562	6.45457	6.5098	6.61078	6.46198	6.81025	6.38658	6.68014	6.76276	6.64279	6.70208	6.79402	6.53108	6.54861	6.4888	6.57288	6.56117
AT2G36250	5.991	6.23656	6.03041	6.07291	6.18291	5.97866	6.14477	6.27683	6.09009	6.2867	6.33136	6.16267	6.40128	6.12093	6.30638	6.49165	6.43789	6.47434	6.47655	6.36047	6.57959	6.53621	6.33257	6.57067
AT1G04790	5.11245	4.99551	5.11562	5.08478	5.06665	5.16913	5.0289	5.07983	5.1288	4.98404	5.29749	5.02168	5.01622	5.23658	5.12015	5.08063	5.10738	5.15379	5.22571	5.28206	5.11603	5.13523	5.19688	5.1683
AT3G48680	5.31176	5.27969	5.24512	5.56959	5.46194	5.609	5.61906	5.46184	5.46912	5.65623	5.51874	5.69895	5.62968	5.4729	5.66811	5.57177	5.41609	5.53359	5.52951	5.50984	5.51725	5.51818	5.63854	5.39286
AT2G26780	6.53469	6.43634	6.46723	6.50116	6.49061	6.54942	6.59873	6.32632	6.57616	6.59088	6.34531	6.51487	6.42406	6.11643	6.4921	6.42281	6.2565	6.46243	6.31491	6.35974	6.44449	6.34426	6.27896	6.422
AT2G21440	5.56702	5.60422	5.45631	5.71559	5.60658	5.58843	5.64647	5.68457	5.60658	5.55677	5.75996	5.53971	5.52184	5.60068	5.32261	5.56187	5.50752	5.38336	5.39227	5.54753	5.39375	5.58679	5.41759	5.49041
AT5G06120	5.82354	5.69248	5.76749	5.65895	5.69896	5.7	5.62596	5.5551	5.74185	5.84244	5.55386	5.81744	5.76571	5.56594	5.86254	5.71002	5.5935	5.80533	5.739	5.70421	5.79241	5.7682	5.71749	5.77249
AT3G43300	7.45307	7.45483	7.39654	7.44825	7.399	7.37917	7.41267	7.20555	7.37185	7.55355	7.25338	7.50137	7.74716	7.46025	7.83755	7.69973	7.60462	7.78587	7.58568	7.69917	7.77521	7.50705	7.55273	7.62684
AT1G06390	5.82093	5.83808	5.71715	5.67618	5.78991	5.72408	5.85669	5.80337	5.74671	5.97794	5.83217	5.8336	6.22523	6.06915	6.24624	6.17326	6.09474	6.33236	6.17221	6.05767	6.30173	6.10449	6.1213	6.17053
AT1G29900	6.55842	6.72772	6.6857	6.70794	6.61087	6.61325	6.8044	6.89684	6.73227	6.85629	6.89409	6.72241	6.90325	6.41125	6.74794	6.94563	6.86842	6.76872	6.78957	6.7431	6.75321	6.89979	6.68726	6.71525
AT3G49390	5.51299	5.57192	5.33563	5.56035	5.41628	5.39988	5.60515	5.56236	5.62431	5.58917	5.45156	5.55928	5.56496	5.40819	5.60609	5.55449	5.52343	5.58576	5.44103	5.37319	5.60964	5.44978	5.37031	5.44394
AT3G52730	6.67733	6.75602	6.87408	6.72183	6.76385	6.82876	6.59522	6.54889	6.72777	6.63588	6.56251	6.79173	6.9509	7.02946	6.95404	6.91456	6.6595	6.91397	6.95665	6.74981	6.84556	6.70408	6.85178	6.71464
AT5G46860	5.92438	5.90831	5.85658	5.98117	5.97453	5.9085	5.96591	5.77863	5.93678	6.02437	5.79426	5.95004	5.8813	6.0907	5.95683	5.7396	5.72313	5.86445	5.81217	5.69497	5.75295	5.6669	5.62114	5.70266
AT1G54490	6.37638	6.26006	6.383	6.41486	6.38334	6.52293	6.40366	6.18098	6.45655	6.35961	6.26932	6.53027	6.20001	6.1981	6.25617	6.07381	5.92916	6.08451	6.08021	6.05767	6.12438	6.08984	6.02384	6.07466
AT5G50320	4.8961	4.91541	4.82636	4.90163	4.95562	4.8627	4.95407	5.0304	4.99619	5.00134	4.99338	4.76708	4.94513	4.82384	4.9492	4.93253	4.81498	4.81473	4.77645	4.77112	4.81567	4.686	4.66294	4.79291
AT3G50880	4.41761	4.3298	4.34419	4.49227	4.47998	4.48653	4.62251	4.69187	4.70275	4.75438	4.84422	4.7486	4.52616	4.47642	4.57405	4.50578	4.45298	4.57621	4.47088	4.48258	4.4127	4.43582	4.48794	4.52081
AT1G19360	5.53548	5.52377	5.49439	5.38286	5.57496	5.32974	5.28874	5.33864	5.27962	5.38289	5.28468	5.20451	5.42392	5.2227	5.50151	5.29813	5.2801	5.4314	5.33628	5.30045	5.42884	5.33284	5.2396	5.28495
AT1G60170	5.99564	6.06387	6.03746	6.07291	6.07628	6.12911	6.12217	6.06405	6.15739	6.19194	5.93822	6.18001	6.0549	5.69613	6.13412	5.97003	5.89382	6.02637	6.029	6.0368	5.99853	5.95848	5.97621	5.96785
AT5G66240	5.51945	5.52208	5.50968	5.70164	5.71935	5.65258	5.6555	5.76862	5.63833	5.78567	5.8904	5.69413	5.75665	5.3934	5.75583	5.65967	5.72525	5.73974	5.78602	5.69497	5.75705	5.75848	5.76944	5.80273
AT4G12560	5.75674	5.79537	5.79272	5.80183	5.89736	5.69872	5.91984	5.88327	6.03681	5.89892	5.91347	6.01074	5.77428	5.76858	6.0539	5.72521	5.71143	5.91426	5.87343	5.7913	5.93846	5.82797	5.92696	5.90277
AT3G04940	5.58869	5.65597	5.70981	5.55725	5.67827	5.4906	5.55299	5.68855	5.55019	5.58229	5.55119	5.48681	5.75708	5.60496	5.78925	5.72061	5.69315	5.79524	5.564	5.59672	5.74369	5.64913	5.53086	5.64605
AT4G01050	8.3064	8.30484	8.19463	8.10002	8.1935	8.14134	7.95704	8.04874	7.85439	8.04224	7.98722	8.07471	8.11455	7.76929	8.02262	8.22167	7.96712	8.17596	8.30479	7.9966	8.26273	8.34466	8.08406	8.49656
AT2G32910	5.40545	5.51361	5.4995	5.34387	5.40733	5.39278	5.34282	5.27285	5.54926	5.49216	5.25543	5.4319	5.39809	5.32493	5.43317	5.46208	5.22429	5.41666	5.32291	5.35571	5.4378	5.31173	5.26739	5.3852
AT2G31960	7.37058	7.31402	7.33825	7.52948	7.41382	7.54897	7.61877	7.37313	7.71283	7.56697	7.4339	7.67937	7.47352	7.26765	7.62966	7.42589	7.34506	7.547	7.50043	7.35809	7.58522	7.33987	7.24463	7.5933
AT1G22920	5.04238	5.11014	5.23084	5.20042	5.20735	5.12412	5.03927	5.21687	5.1908	5.0487	5.08489	5.0696	5.11737	5.31189	5.15416	5.06358	5.13472	5.04938	5.20643	4.95453	4.93077	5.14123	5.08223	5.01977
AT5G23670	5.85454	5.79537	5.79133	5.91257	5.81313	5.86527	5.76794	5.78486	5.85354	5.90076	5.73428	5.86396	5.97239	6.30071	6.09133	6.05065	6.15568	6.06469	6.11034	6.23065	6.1315	6.02322	6.15424	5.96374
AT1G31730	6.53946	6.55178	6.49652	6.38548	6.37234	6.47742	6.4793	6.29613	6.3683	6.4891	6.29988	6.4667	6.76474	6.4088	6.78611	6.81957	6.64894	6.83488	6.73553	6.69873	6.82863	6.67957	6.66392	6.69679
AT1G13060	6.7492	6.86199	6.83549	6.79199	6.78681	6.73925	6.85228	6.84596	6.95388	6.93312	6.83491	6.93139	6.96126	6.55988	7.10307	6.84882	6.81722	6.86897	6.96921	6.70622	6.91413	6.89625	6.84661	6.77982
AT3G61050	6.56311	6.55261	6.50333	6.53932	6.65615	6.58273	6.6127	6.52975	6.61125	6.68274	6.44078	6.67346	6.66433	6.29674	6.77925	6.6395	6.56688	6.67137	6.69201	6.6772	6.74291	6.7915	6.67629	6.72439
AT1G01910	5.95807	5.94534	5.83785	5.95553	5.94143	5.85956	5.92171	5.77238	5.90086	5.99185	5.72956	5.95004	6.08621	5.77429	6.15901	5.9975	5.94651	5.99033	5.94606	5.92273	6.08255	5.94655	5.96565	5.92408
AT3G11130	8.44057	8.53125	8.42964	8.4253	8.35464	8.24364	8.29976	8.13141	8.21637	8.34393	8.08004	8.27493	8.72204	8.29193	8.78761	8.74259	8.55718	8.72793	8.59645	8.66417	8.70981	8.62773	8.58286	8.54174
AT2G20830	5.28925	5.17393	5.29893	5.38286	5.3838	5.53283	5.43741	5.42884	5.44837	5.56377	5.41969	5.54507	5.20873	5.09146	5.26807	5.19419	5.23325	5.27132	5.13621	5.10159	5.16773	4.96145	4.97463	5.12109
AT1G80950	5.21952	5.25346	5.43688	5.10188	5.07119	5.2029	5.06659	4.91936	5.11256	5.19119	4.96154	5.09176	5.14671	5.13359	5.14172	5.10002	5.00477	5.1399	5.04078	5.05722	5.13976	5.06601	5.16952	5.00983
AT3G11560	6.99622	7.03898	7.02658	6.98751	7.06352	7.04997	7.10868	7.06482	7.21601	7.12841	6.99486	7.198	6.80524	6.64764	6.92323	6.80036	6.73868	6.85567	6.93192	6.77797	6.93733	6.90641	6.7986	7.09101
AT1G06900	5.59788	5.60581	5.5464	5.34746	5.38014	5.31145	5.28874	5.53456	5.41514	5.34816	5.48834	5.28791	5.53854	5.48922	5.452	5.70935	5.64026	5.67654	5.60369	5.64548	5.57756	5.68753	5.7437	5.59114
AT2G34690	5.51623	5.35754	5.36955	5.52275	5.58293	5.59944	5.65325	5.52864	5.67622	5.632	5.60886	5.6812	5.39587	5.32493	5.38725	5.34208	5.37891	5.33715	5.14509	5.22705	5.30418	5.10334	5.14163	5.00983
AT5G49400	4.56858	4.52124	4.47807	4.5116	4.53031	4.49687	4.72465	4.57319	4.45383	4.52961	4.45585	4.5916	4.43072	4.46703	4.53383	4.49502	4.41413	4.48183	4.52635	4.43066	4.34354	4.38872	4.45206	4.3921
AT5G25520	6.05245	6.13854	6.14149	6.16527	6.06835	6.15171	6.20133	6.02672	6.29326	6.18439	6.02934	6.22971	6.01532	5.78943	6.11788	5.90972	5.86626	5.95563	5.96662	5.90982	6.06943	6.01345	5.97411	5.96477
AT4G22930	5.06906	5.19104	5.15289	5.18446	5.14411	5.09913	5.18662	5.21503	4.99347	5.30701	5.14991	5.18861	5.50031	5.25578	5.41261	5.45971	5.39762	5.44437	5.37726	5.34689	5.40815	5.41184	5.30476	5.31753
AT4G35800	7.35441	7.38591	7.36091	7.46073	7.35964	7.28667	7.38106	7.40903	7.51724	7.52692	7.37318	7.45796	7.58635	7.08572	7.60722	7.59376	7.44674	7.46501	7.59509	7.54094	7.59612	7.72057	7.48332	7.66438
AT1G76010	7.3085	7.3794	7.4609	7.37892	7.3187	7.57534	7.28475	7.29417	7.30856	7.20656	7.2907	7.21716	7.28845	6.87484	7.11992	7.39431	7.22373	7.29501	7.28686	7.24753	7.1995	7.42342	7.46955	7.31532
AT1G23820	6.31641	6.64398	6.45147	6.48822	6.64173	6.44652	6.65268	6.8358	6.64855	6.78217	6.96506	6.72399	6.82888	6.85699	6.71414	6.96078	6.87749	6.80564	7.1606	6.9436	6.97915	7.09699	7.00771	7.07442
AT4G18130	5.88238	5.96661	5.94048	6.06203	6.05007	6.00373	6.14797	6.24288	6.17795	6.20991	6.19425	6.20846	6.08828	6.11943	6.25287	6.14652	6.0824	6.29971	6.32919	6.25206	6.33842	6.41029	6.29762	6.55572
AT5G25150	5.13367	5.10112	5.07279	4.88197	4.91831	5.06282	4.82804	4.93512	4.92359	4.82214	4.89567	4.88456	4.91521	4.76762	4.94102	4.94782	4.9766	4.97309	5.05836	5.03909	4.98068	5.15463	5.19507	5.01382
AT5G35530	7.28688	7.36392	7.36045	7.2744	7.36474	7.23159	7.10374	7.46669	7.09566	7.14173	7.45335	7.07301	7.36492	7.40297	7.14729	7.43657	7.41363	7.30883	7.38056	7.37662	7.25198	7.45505	7.44694	7.36877
AT3G48140	7.83751	7.84131	7.92551	7.7771	7.81939	7.90787	7.6037	7.41024	7.59257	7.52513	7.40534	7.50183	7.27312	7.4436	7.31412	7.2507	7.17382	7.25277	7.14105	7.01307	7.25306	6.92738	6.83156	7.02988
AT3G15120	5.28925	5.11239	5.25322	5.27393	5.25003	5.31062	5.24458	5.31303	5.3431	5.43475	5.39309	5.39871	5.32763	4.99682	5.23834	5.30606	5.27577	5.28581	5.30998	5.33207	5.41853	5.39061	5.2553	5.40049
AT1G27840	4.3099	4.36038	4.25423	4.49874	4.31368	4.2608	4.38276	4.38608	4.45779	4.44616	4.39755	4.51714	4.4724	4.49038	4.42366	4.37198	4.3742	4.50058	4.47088	4.43622	4.57234	4.48851	4.55149	4.51521
AT1G47970	6.32196	6.28618	6.28369	6.31392	6.3806	6.39218	6.51072	6.43874	6.39385	6.53139	6.57177	6.61261	6.81586	6.52187	6.64721	6.89322	6.59321	6.62582	6.80608	6.40929	6.74136	6.6266	6.47571	6.67432
AT5G46110	9.4445	9.51164	9.32228	9.41475	9.49215	9.48539	9.51592	9.45058	9.49552	9.70976	9.47721	9.76761	9.76475	9.37494	9.74534	9.68224	9.40528	9.73781	9.789	9.33463	9.74932	9.56399	9.30103	9.77576
AT5G59613	6.89051	6.91057	6.79237	7.06585	7.00777	7.14856	7.04315	6.99406	7.04949	7.22066	7.12272	7.32658	7.28995	7.51989	7.36239	7.16656	7.0639	7.33083	7.25423	7.22283	7.17904	7.13467	7.25725	6.95315
AT3G55110	7.24753	7.33631	7.34442	7.31437	7.31965	7.37677	7.25834	7.37972	7.3306	7.01886	7.21844	7.26453	6.51866	6.53877	6.42403	6.7343	6.67382	6.66515	6.79422	6.65176	6.91	6.4543	6.51537	6.70235
AT1G22840	7.02375	6.98543	7.02776	7.14634	7.11665	7.35908	7.14437	6.99888	7.15053	7.19908	7.13616	7.33124	7.29532	7.2831	7.24645	7.14105	7.02059	7.14164	7.09609	6.98635	7.0168	6.84391	7.04482	6.82075
AT3G15730	9.25831	9.34881	9.22216	9.37508	9.36179	9.39206	9.37706	9.0975	9.298	9.27563	8.98635	9.27311	9.20265	8.62685	9.22087	9.10667	8.95087	9.08639	8.9944	8.84141	9.10457	8.85985	8.70603	8.9264
AT2G41840	8.58888	8.61743	8.70751	8.43882	8.5084	8.67896	8.30586	8.63865	8.26239	8.25225	8.63889	8.38569	8.6654	8.27959	8.24323	8.79909	8.67526	8.47897	8.63684	8.56197	8.46928	8.59535	8.5728	8.42135
AT2G13370	6.42881	6.40643	6.50672	6.63493	6.43621	6.50402	6.51196	6.32119	6.67983	6.58974	6.40571	6.56589	6.50456	6.25782	6.62377	6.43712	6.35962	6.50562	6.44502	6.42054	6.54269	6.35591	6.38108	6.3678
AT5G15090	7.0112	7.23166	7.20576	6.99096	7.12322	7.02212	6.96817	7.07145	6.99466	6.943	7.01826	6.89685	7.11661	6.99642	7.06546	7.1914	7.1641	7.15552	7.37369	7.21599	7.18703	7.55528	7.46581	7.33216
AT1G10580	5.52589	5.5102	5.40088	5.5448	5.51789	5.43639	5.50636	5.56091	5.58048	5.59829	5.52964	5.53433	5.62685	5.20023	5.53178	5.57432	5.59698	5.42487	5.4842	5.47653	5.43141	5.51934	5.3767	5.3852
AT5G53180	5.22348	5.28369	5.31643	5.27393	5.25602	5.43178	5.32029	5.16628	5.46125	5.32361	5.25215	5.46623	5.26576	5.16874	5.37819	5.25235	5.26562	5.28039	5.32235	5.27742	5.26732	5.21556	5.20768	5.37904
AT5G53620	5.78383	5.92247	5.88422	5.90772	5.84795	5.85612	5.86449	6.09644	5.74914	5.84819	5.96857	5.7571	5.92236	5.93606	5.77896	5.91319	5.90601	5.88601	5.87953	5.97136	5.77028	6.0766	5.97305	5.98418
AT2G47900	5.24314	5.46168	5.2512	5.32942	5.40553	5.25167	5.4659	5.44936	5.50688	5.55911	5.48834	5.39871	5.61783	5.77999	5.55876	5.6361	5.44722	5.52446	5.67468	5.59548	5.65864	5.71994	5.79114	5.79927
AT2G35110	5.59482	5.68797	5.54144	5.66472	5.62213	5.44557	5.42163	5.57678	5.51165	5.57074	5.56979	5.59074	5.86012	5.70014	5.92711	6.04987	5.82933	5.86203	6.04672	5.92668	5.96527	6.09216	5.92478	6.10391
AT1G64520	6.28262	6.26411	6.07678	6.35193	6.45284	6.38902	6.42361	6.41807	6.27934	6.70825	6.44078	6.56148	6.5097	6.60229	6.46881	6.40055	6.29407	6.39134	6.24636	6.39795	6.32469	6.29737	6.30853	6.24358
AT1G69460	6.41675	6.46212	6.44442	6.46362	6.42739	6.35411	6.35602	6.21733	6.45853	6.33252	6.14725	6.44773	6.36825	6.29939	6.59147	6.35456	6.28405	6.56326	6.41804	6.28783	6.51634	6.48821	6.48313	6.48647
AT3G18740	7.28972	7.39932	7.40838	7.10241	7.18789	7.09416	7.0746	7.23812	7.031	6.85439	7.20576	6.93002	7.02514	7.2568	6.93202	7.09131	7.1389	7.01364	7.15228	7.06911	7.00263	7.28845	7.07561	6.93594
AT2G03870	5.25481	5.41146	5.41899	5.4545	5.38562	5.3535	5.42163	5.49259	5.47206	5.3373	5.24885	5.27936	5.20999	5.1454	5.36908	5.17651	5.11709	5.36982	5.33904	5.27588	5.21168	5.26856	5.30476	5.20708
AT3G24200	5.36655	5.52715	5.33754	5.51	5.43401	5.50091	5.55781	5.40963	5.58953	5.65185	5.44294	5.55041	5.52642	5.17163	5.4649	5.47972	5.44208	5.5214	5.35773	5.40752	5.5039	5.44252	5.36228	5.3898
AT5G51280	4.8507	4.90248	4.79341	4.98233	4.97271	4.85239	5.03236	4.95513	4.95475	5.11695	4.89567	5.0268	4.89571	4.9403	4.76223	4.78964	4.96589	4.83211	4.84117	4.72648	4.94521	4.84689	4.86974	4.81819
AT4G40050	5.58561	5.61377	5.55625	5.59699	5.48424	5.50311	5.53843	5.46959	5.53246	5.59601	5.52964	5.51805	5.50031	5.43971	5.65567	5.4498	5.36132	5.4314	5.43172	5.26499	5.48055	5.26856	5.2396	5.463
AT4G33210	6.32196	6.28019	6.22519	6.28051	6.31032	6.35654	6.37936	6.25099	6.37251	6.37163	6.24968	6.35612	6.40625	5.93946	6.41594	6.46376	6.34454	6.35229	6.53302	6.39724	6.51332	6.41153	6.37471	6.39325
AT5G21040	5.07346	5.00763	5.00485	4.94964	4.94329	5.01019	4.85962	4.95292	4.98937	5.00134	4.86158	4.91249	4.95572	4.72889	5.00127	4.92568	4.98899	5.08917	5.08302	5.03726	5.005	5.06915	5.19144	5.02175
AT2G40490	7.49138	7.66729	7.62633	7.31437	7.33814	7.22538	6.99863	7.15166	6.8698	6.78716	6.89304	6.72714	7.1063	6.9073	7.0823	7.15575	7.01107	7.1033	7.21904	6.96537	7.12299	7.25705	6.95741	7.20207
AT1G75210	5.88739	5.94786	5.81888	5.87825	5.78439	5.62995	5.68664	5.69782	5.6505	5.68006	5.6191	5.59935	5.8378	5.66979	5.88083	5.79105	5.7894	5.89785	5.83314	5.77605	5.94835	5.98872	5.8336	6.10484
AT5G19390	6.04351	6.13301	5.97884	5.8906	5.98057	5.88395	5.87612	5.95678	5.85879	6.06771	5.91554	6.01461	6.20889	6.01866	6.21181	6.18311	6.04135	6.1314	6.41489	6.13655	6.26768	6.48527	6.22859	6.46118
AT5G07920	5.51299	5.609	5.57576	5.46114	5.43753	5.45847	5.36774	5.26397	5.46519	5.3181	5.33525	5.42803	5.28148	5.16003	5.32103	5.19086	5.12833	5.24375	5.23882	5.27742	5.34286	5.0941	5.09197	5.08747
AT2G02790	5.34124	5.45815	5.45455	5.22013	5.3108	5.14586	5.12623	5.29918	5.02451	5.19119	5.18824	4.99318	5.3177	5.23381	5.27947	5.23538	5.35313	5.38336	5.32626	5.38329	5.3483	5.5043	5.45735	5.40201
AT1G08970	5.91706	5.87693	5.89461	5.84817	5.98659	6.14281	5.87419	5.86811	5.94244	5.89707	5.82555	6.07022	5.73618	5.75322	5.73587	5.69197	5.60275	5.60611	5.70977	5.59548	5.69753	5.49262	5.57184	5.69027
AT1G20020	8.95673	9.21182	8.83085	8.96914	9.10583	8.80374	9.08058	9.07469	8.89836	9.10889	8.99621	8.92171	8.91398	8.63054	8.88942	8.98371	8.76716	8.97274	9.20132	8.85249	9.12661	9.08902	8.94717	9.24659
AT3G09200	8.97183	9.08526	9.04979	8.92358	8.96243	8.84037	8.78127	9.02179	8.58846	8.65527	9.06009	8.58933	8.93171	8.60376	8.58779	9.03405	8.96404	8.73108	8.88197	8.91113	8.70557	8.95248	8.98481	8.79067
AT3G02760	6.40283	6.45594	6.44088	6.25016	6.29099	6.19317	6.3698	6.49525	6.15739	6.20991	6.27094	6.17886	6.3304	6.0707	6.22029	6.41284	6.44946	6.41954	6.4217	6.43933	6.39867	6.58377	6.46149	6.43394
AT1G07360	5.20756	5.28169	5.17864	5.43776	5.50117	5.48912	5.54572	5.52864	5.41208	5.57998	5.64689	5.48867	5.71541	5.6283	5.44912	5.74317	5.63239	5.51987	5.55403	5.68684	5.54713	5.67519	5.60353	5.43059
AT2G44650	6.68166	6.88056	6.79723	6.59925	6.64325	6.61664	6.36705	6.66141	6.32016	6.2867	6.37733	6.29589	6.19204	6.36021	6.15283	6.21481	6.13113	6.17389	6.39613	6.12112	6.12121	6.38904	6.3424	6.27046
AT3G22520	5.70097	5.80512	5.70686	5.70164	5.75223	5.66114	5.63511	5.68855	5.53058	5.41681	5.61654	5.53073	5.62068	5.6346	5.60868	5.66824	5.70178	5.59743	5.6843	5.73383	5.61867	5.88446	5.89168	5.77836
AT2G26460	4.54343	4.72295	4.72226	4.76875	4.77259	4.85124	4.92078	4.7285	4.80423	4.86057	4.92486	4.79135	4.72406	4.7638	4.73173	4.72209	4.7767	4.65367	4.73921	4.73777	4.67768	4.77159	4.8652	4.61033
AT1G09980	5.86473	5.82581	5.71715	5.82003	5.7677	5.80296	5.89148	5.87746	5.91317	6.06935	5.92795	5.97277	6.13594	5.958	6.28634	6.05615	6.01735	6.13441	5.91707	6.03772	6.11404	5.89514	5.94321	5.93987
AT3G42050	8.05606	8.0123	8.02613	8.04914	8.0736	8.13178	8.11789	7.88632	8.15137	8.20376	7.89541	8.23511	8.15777	7.85452	8.24136	8.02121	7.86926	8.1745	7.98614	7.86638	8.0914	7.83087	7.7895	7.95095
AT1G11480	6.13893	6.08805	6.05726	6.22697	6.22325	6.29779	6.1936	6.14273	6.24824	6.27963	6.15255	6.33769	6.34485	6.33979	6.43062	6.27351	6.31532	6.28175	6.20355	6.32048	6.27269	5.98122	6.20723	6.0409
AT5G05610	5.754	5.69847	5.79965	5.83032	5.71355	5.68329	5.61675	5.7661	5.66513	5.58688	5.753	5.72438	5.87374	5.76092	5.93743	5.98822	5.99119	6.07411	6.1663	5.88363	6.13544	5.92238	6.01772	6.10764
AT4G24470	4.74438	4.62876	4.72808	4.76875	4.69822	4.85354	4.71173	4.6732	4.6927	4.59488	4.6876	4.60536	4.59938	4.75611	4.57405	4.60839	4.58478	4.46919	4.66787	4.5736	4.48117	4.5072	4.63388	4.59446
AT3G03740	5.39495	5.38382	5.34134	5.36881	5.4234	5.47649	5.30604	5.37869	5.43637	5.46249	5.30067	5.46056	5.39754	5.10966	5.43899	5.41926	5.31567	5.50136	5.55546	5.42019	5.57872	5.40439	5.43148	5.46591
AT4G16280	5.10817	5.07831	5.02628	5.13963	5.1048	5.25689	5.15833	5.05944	5.18005	5.1074	5.38711	5.07456	5.05613	5.00657	5.06476	5.17699	5.0976	5.0788	5.18934	5.22865	5.1224	5.0879	5.24834	5.14852
AT3G46040	6.64814	6.7517	6.81512	6.60376	6.67119	6.48338	6.59756	6.8322	6.54578	6.49277	6.76976	6.48727	6.47148	6.37533	6.38311	6.56527	6.61107	6.43506	6.52234	6.5657	6.44321	6.69749	6.57358	6.54062
AT4G14800	5.69242	5.68193	5.63894	5.68472	5.66181	5.83881	5.78037	5.65633	5.69396	5.79165	5.73192	5.90208	5.88328	5.73965	5.80172	5.82671	5.68665	5.79397	5.75691	5.7417	5.74472	5.52278	5.64253	5.53958
AT1G79830	7.09038	7.15743	7.05812	7.24872	7.12541	7.16717	7.20862	7.07856	7.20132	7.37661	7.0798	7.31877	7.49468	7.43641	7.56892	7.43466	7.42247	7.4836	7.3772	7.41686	7.45161	7.13392	7.31915	7.17876
AT5G10330	5.3043	5.30546	5.2512	5.38636	5.16338	5.14867	5.15196	5.26575	5.09741	5.03533	5.21212	5.07208	5.32822	5.19171	5.32261	5.39468	5.42133	5.38672	5.33572	5.34098	5.48426	5.39312	5.4067	5.35726
AT5G58510	5.32658	5.17608	5.0636	5.40025	5.29536	5.21099	5.24756	5.08589	5.22954	5.27038	5.21212	5.29004	5.3346	5.07919	5.31313	5.31744	5.2801	5.28761	5.29865	5.30349	5.35237	5.19121	5.27939	5.2997
AT3G46030	7.03958	7.20137	7.3823	6.8614	7.0048	7.01315	6.70686	6.78081	6.8616	6.60679	6.5888	6.70734	6.82022	6.96259	6.90494	6.56728	6.68038	6.81004	6.62597	6.45652	6.56506	6.59418	6.55749	6.55025
AT4G13520	5.59788	5.59782	5.63274	5.67618	5.69896	5.76742	5.70849	5.59956	5.79526	5.74311	5.68882	5.9118	5.80848	6.06915	5.74882	5.81224	5.67355	5.86082	5.76723	5.63586	5.77837	5.8036	5.67661	5.72834
AT3G18790	4.9875	5.0829	4.94111	5.04555	5.14411	5.04079	5.23558	5.26397	5.0325	5.18212	5.10689	5.15392	5.29941	5.22549	5.16824	5.30122	5.07287	5.16167	5.34291	5.24614	5.07723	5.19985	5.15098	5.23294
AT1G10510	5.55449	5.56045	5.59341	5.28145	5.32037	5.25515	5.16782	5.38853	5.21557	5.11695	5.32902	5.11599	5.34154	5.15712	5.24997	5.36588	5.24805	5.24003	5.3976	5.23344	5.22948	5.37161	5.19144	5.3713
AT3G02300	6.09633	5.96412	6.06648	6.0378	6.00925	6.09112	5.93289	5.90057	6.03879	5.94792	5.94434	5.96479	6.00807	6.0378	6.0718	6.17278	6.32582	6.20282	6.10677	6.30083	6.27912	5.8755	6.12035	6.04675
AT4G00990	5.15458	5.10564	5.04273	5.08908	5.28563	5.07667	5.06997	5.25144	5.07695	5.22986	5.2911	5.22915	5.29881	5.36337	5.39775	5.39633	5.26125	5.34409	5.52805	5.49128	5.48303	5.60859	5.49457	5.64477
AT4G37040	5.29679	5.3801	5.30479	5.19247	5.26991	5.10494	5.05981	5.13154	5.12631	5.06525	4.82223	4.94531	5.16898	5.24484	5.2648	5.22472	5.15686	5.1966	5.21971	5.10508	5.28587	5.33153	5.19507	5.29807
AT4G28260	5.9365	6.09488	6.09942	6.06203	5.97089	6.01918	5.901	5.90857	6.14271	5.89522	5.92795	6.00296	5.80597	5.64712	5.98396	5.87786	5.84791	5.99254	6.03345	5.92964	6.06613	5.96357	5.88159	6.06797
AT2G20990	7.55488	7.67187	7.5638	7.62128	7.65407	7.65761	7.70604	7.57552	7.75629	7.82336	7.49565	7.89807	7.76027	7.39061	7.78768	7.74718	7.57586	7.73133	7.78547	7.53933	7.77218	7.71882	7.56922	7.83896
AT4G27090	8.67425	8.88377	8.9809	8.63254	8.66847	8.53054	8.47437	8.86892	8.59173	8.38569	8.84844	8.40425	8.576	8.68442	8.51785	8.65271	8.70574	8.60963	8.79228	8.63533	8.56776	8.84339	8.80314	8.67157
AT1G09760	5.31548	5.45991	5.51474	5.54167	5.50788	5.46149	5.43217	5.68057	5.42731	5.5661	5.76227	5.52712	5.58605	5.78943	5.53722	5.534	5.58769	5.55019	5.57579	5.58677	5.58795	5.75262	5.69336	5.61099
AT3G16000	6.80845	7.02294	6.96996	6.63786	6.68902	6.45222	6.58463	6.71585	6.43813	6.54089	6.60306	6.31276	6.7778	6.65592	6.80989	6.76436	6.61679	6.70546	6.78998	6.61244	6.64572	6.7699	6.63087	6.75683
AT2G27170	6.45938	6.4435	6.50757	6.65389	6.54467	6.5204	6.63682	6.41325	6.72078	6.75998	6.44222	6.63122	6.51304	6.66313	6.69237	6.32884	6.31883	6.4472	6.23332	6.348	6.34184	6.33775	6.19823	6.31067
AT3G12120	9.10186	9.08569	8.89841	9.40811	9.4189	9.53258	9.48714	9.42072	9.48209	9.53785	9.4652	9.47064	9.80572	9.37447	9.67395	9.74641	9.51155	9.65171	9.48412	9.44524	9.65113	9.14641	9.202	9.29924
AT1G53850	6.21853	6.20953	6.19292	6.1754	6.2089	6.28166	6.28075	6.23198	6.21937	6.45811	6.15783	6.49376	6.23178	6.38159	6.30797	6.17759	6.07495	6.35143	6.11778	6.10115	6.15963	6.1326	6.16813	6.06317
AT2G45730	4.72773	4.74049	4.63197	4.60451	4.77259	4.65027	4.77934	4.81132	4.72099	4.78667	4.81779	4.73928	4.90432	4.6523	4.84127	4.98945	4.96051	5.05996	4.99727	4.96032	4.99289	5.04377	5.09392	4.9857
AT3G17740	4.68812	4.79186	4.75685	4.89183	4.77537	4.90434	4.89052	4.76421	5.0084	4.9979	4.72127	5.04962	4.86394	4.91292	4.90152	4.87267	4.85615	4.96636	4.85052	4.91927	4.87154	4.88848	4.80721	4.86744
AT1G06680	10.3261	10.4512	10.1649	10.1442	10.2639	10.2316	10.0155	10.1386	9.86833	10.0258	10.0651	10.0487	10.1669	9.69016	9.9542	10.3382	9.91725	10.1999	10.5162	9.99875	10.3295	10.3332	10.1277	10.5501
AT3G62870	8.55193	8.63414	8.60265	8.54108	8.57446	8.55557	8.46381	8.68831	8.30079	8.38734	8.76472	8.40524	8.57717	8.80523	8.26551	8.69598	8.61615	8.43313	8.41846	8.54183	8.38509	8.54408	8.51817	8.45231
AT4G17640	6.15562	6.20638	6.24969	6.1612	6.20581	6.21659	6.12379	6.09844	6.19406	6.1859	6.04082	6.25393	6.03863	6.06449	6.15283	6.00969	6.06662	6.14637	6.09765	6.07558	6.24013	6.41401	6.1828	6.38635
AT1G02990	5.37371	5.21215	5.35458	5.34387	5.24401	5.25515	5.34839	5.19273	5.35695	5.33184	5.11415	5.32164	5.22258	5.24209	5.38725	5.19038	5.23622	5.293	5.11051	5.13783	5.37254	5.17669	5.15843	5.27503
AT5G06060	5.83912	5.72515	5.64203	5.99038	5.989	6.00114	5.95133	6.00022	5.93607	5.99876	5.96656	6.09725	5.9544	5.84482	5.90205	6.02018	5.83424	6.04991	6.15409	5.95114	6.07025	6.09448	6.07782	6.16338
AT3G49990	5.51623	5.60422	5.7447	5.71281	5.65426	5.46976	5.54572	5.71617	5.57775	5.60961	5.59076	5.42416	5.41573	5.39092	5.39326	5.51664	5.46507	5.52293	5.53532	5.42299	5.45808	5.629	5.4284	5.60308
AT1G21720	6.3275	6.44171	6.47157	6.31208	6.40778	6.43888	6.29525	6.34244	6.52799	6.38882	6.2758	6.54908	6.46302	6.13136	6.55977	6.3351	6.37521	6.39886	6.35596	6.25913	6.44639	6.36362	6.27981	6.32917
AT4G24330	6.33118	6.41465	6.45235	6.32306	6.26249	6.16798	6.17176	6.10542	6.20471	6.13509	6.0895	6.14277	6.53539	6.21502	6.55508	6.56306	6.41445	6.52941	6.59271	6.32797	6.52598	6.51097	6.4772	6.4699
AT4G27640	5.61608	5.72662	5.56604	5.71837	5.69013	5.58981	5.67115	5.82648	5.67622	5.69927	5.80551	5.54685	5.79084	5.77429	5.62536	5.8746	5.6899	5.69972	5.79372	5.88769	5.71344	5.96948	5.84977	5.81077
AT3G10390	4.56233	4.58735	4.62886	4.48578	4.61671	4.50567	4.54694	4.56163	4.56816	4.58114	4.76343	4.50252	4.69907	4.53147	4.75525	4.70619	4.78484	4.65367	4.87743	4.84605	4.89218	4.68394	4.7664	4.83179
AT3G59300	5.65476	5.50508	5.52649	5.47433	5.63446	5.54569	5.4556	5.34033	5.37486	5.59601	5.42554	5.52892	5.7353	5.68201	5.81409	5.93409	5.73158	5.99475	5.90591	5.88668	5.9968	5.83446	5.86577	5.92514
AT1G59820	5.74851	5.79257	5.70686	5.77543	5.65426	5.65522	5.62825	5.60941	5.67282	5.69927	5.5645	5.67957	5.87852	5.75322	5.92815	5.91088	5.92824	5.96916	5.87305	6.06037	6.03694	5.77786	5.86577	5.69772
AT5G06780	5.23138	5.26563	5.19345	5.20042	5.17608	5.2038	5.18973	5.13739	5.27402	5.139	5.09593	5.11599	5.25723	5.13655	5.39924	5.0878	5.109	5.37999	5.08632	5.14463	5.23096	5.19265	5.10359	5.13943
AT2G19540	5.9097	5.98757	5.88683	6.15916	6.08192	6.11767	6.24383	6.38567	6.25508	6.26538	6.3983	6.3159	6.04608	5.87706	5.81745	6.06345	6.1775	5.98146	6.02384	6.03772	5.98112	6.2088	6.15796	6.01431
AT1G17370	5.70948	5.74701	5.66346	5.85575	5.68569	5.77775	5.76169	5.75346	5.77715	5.86151	5.8605	5.82775	5.79422	5.50076	5.65317	5.87904	5.7125	5.61331	5.96769	5.82132	5.70179	5.82145	5.85779	5.78186
AT5G43940	8.10415	8.20887	8.0914	8.10956	8.0829	8.07685	8.10601	8.07056	8.13569	8.07977	7.99018	7.99824	8.31414	7.77263	8.3158	8.29611	8.21085	8.3213	8.25705	8.03532	8.28791	7.98321	8.01682	8.02533
AT3G08850	6.64075	6.55426	6.53606	6.65099	6.50579	6.76238	6.57158	6.39628	6.66663	6.62588	6.46511	6.68241	6.48902	6.31647	6.45164	6.50434	6.32861	6.27631	6.5941	6.52588	6.36886	6.39908	6.45622	6.37633
AT5G20660	5.95569	5.93776	5.75043	6.10294	5.97816	6.07347	6.23181	6.14176	6.32179	6.38091	6.16309	6.47046	6.26196	6.08764	6.25039	6.10217	6.01649	6.14438	6.05449	5.95598	6.08092	6.05135	5.98879	5.9791
AT4G02560	5.15042	5.01004	5.01917	5.01429	5.07119	4.94912	5.01494	5.14127	5.02718	5.12959	5.19852	5.1679	5.26637	5.52357	5.20798	5.26008	5.29158	5.26767	5.13748	5.30955	5.19668	5.22124	5.27083	5.22437
AT1G07470	5.26638	5.00522	4.99039	5.21228	5.18239	5.26383	5.3814	5.30439	5.39256	5.35893	5.21887	5.38681	5.17935	5.16584	5.1147	5.05628	5.07785	5.06627	5.12406	5.05542	4.89404	4.96315	4.97041	4.88494
AT2G34357	6.01406	6.17876	6.12392	6.19147	6.10202	6.01918	6.21969	6.41084	6.30375	6.3243	6.41749	6.23967	6.13495	6.21081	6.07367	6.13741	6.13353	5.91426	6.01452	6.11073	5.98811	6.169	6.08174	6.00734
AT1G02090	5.33759	5.5085	5.40634	5.34387	5.47228	5.46074	5.50886	5.57103	5.40389	5.67791	5.68882	5.60107	5.60251	5.65541	5.54803	5.5714	5.54397	5.44599	5.5266	5.34246	5.41075	5.52737	5.44219	5.38827
AT3G18190	6.7656	6.88911	6.80276	6.60825	6.59913	6.50329	6.51321	6.71715	6.40569	6.43665	6.6979	6.27667	6.67513	6.52301	6.51225	6.67838	6.68148	6.52484	6.68528	6.67427	6.55097	6.78721	6.64881	6.67934
AT2G43790	6.092	5.97404	5.92788	6.04002	6.05695	5.96756	6.11564	5.9368	6.11789	6.14134	6.02742	6.07022	6.06472	6.2646	6.15637	6.03933	6.17363	6.12335	6.09043	6.33913	6.09798	5.972	6.27469	5.95652
AT4G33500	5.75947	5.81067	5.64048	5.79921	5.74515	5.57177	5.96591	5.84208	5.78426	5.89522	5.79426	5.76172	5.89236	6.05356	6.00667	5.9786	5.83326	6.03176	6.11778	5.9148	6.10362	6.04896	6.00229	6.1988
AT4G07390	5.77845	5.65751	5.64511	5.8832	5.84397	5.88957	5.901	5.75853	5.88771	5.96741	5.70573	5.91318	5.73398	5.67591	5.79833	5.60536	5.54157	5.68202	5.50802	5.48594	5.60396	5.35236	5.55643	5.42013
AT5G35980	7.66244	7.61436	7.66858	7.67796	7.64725	7.80779	7.59844	7.37437	7.69176	7.60085	7.32081	7.63143	7.34521	7.0563	7.41428	7.21534	7.1185	7.20401	7.13692	7.12907	7.28888	7.03434	6.98487	7.16629
AT5G35910	5.79186	5.86898	5.76466	5.95788	5.91009	5.86356	5.94214	6.08337	6.00671	5.96741	6.10416	5.97144	5.92275	5.77049	5.88083	5.93353	5.96634	5.80029	5.9089	5.9257	5.87673	6.14608	6.08565	6.0718
AT3G19490	6.08983	6.12858	5.89978	6.20142	6.25453	6.13432	6.06744	6.12223	5.91173	6.13978	6.07284	5.95273	6.11146	5.81369	5.924	6.08255	6.05825	6.05732	6.0314	6.06486	6.08744	6.01345	5.87144	5.88331
AT1G59750	6.07675	6.01546	5.86056	6.04886	5.95869	6.0304	6.00879	5.93568	5.94103	5.91726	6.05597	5.94734	5.84311	5.86996	5.77896	5.76507	5.70286	5.77996	5.70677	5.81174	5.75397	6.02728	5.96777	5.97502
AT2G43420	5.18742	5.24324	5.26128	5.28145	5.27779	5.23853	5.32313	5.29221	5.32478	5.32086	5.05125	5.32372	5.2081	5.0884	5.3004	5.24824	5.2554	5.22883	5.25474	5.29892	5.27448	5.39814	5.4513	5.31108
AT2G30980	6.41848	6.44617	6.26479	6.39592	6.30166	6.16936	6.22879	6.33822	6.11914	6.33526	6.30781	6.18001	6.71841	6.52301	6.69845	6.6661	6.60706	6.58613	6.53375	6.54336	6.57728	6.58652	6.42571	6.55845
AT5G41210	6.46776	6.31963	6.31401	6.50599	6.52825	6.58999	6.55117	6.42446	6.43813	6.58745	6.37583	6.50481	6.32428	6.4439	6.37022	6.31973	6.14306	6.44235	6.44116	6.42404	6.43748	6.37257	6.6127	6.4524
AT5G61150	6.05245	6.08691	6.08928	6.14479	6.07402	6.14657	6.04014	5.96886	6.11413	5.99358	6.03126	6.15801	6.2268	5.94285	6.23876	6.24835	6.03111	6.18939	6.27672	5.99036	6.24816	6.30474	6.17732	6.31874
AT4G31480	7.55252	7.73266	7.56502	7.44323	7.51519	7.35665	7.41134	7.3184	7.24466	7.39701	7.28347	7.31668	7.84885	7.56237	7.94831	7.869	7.78294	7.94896	7.75997	7.8868	7.92975	7.7608	7.82734	7.77381
AT2G20270	4.88614	5.06908	4.95855	4.80575	5.01102	4.87181	4.87901	4.91028	4.7933	4.82991	4.89567	4.82995	5.10859	5.16294	5.07601	5.10659	5.0662	5.14785	5.24178	5.02441	5.2042	5.19554	5.14912	5.00584
AT5G57020	6.21654	6.2345	6.20654	6.17136	6.12404	6.16798	6.11891	6.14176	6.16165	6.08729	6.04082	6.19828	6.34428	5.98125	6.42843	6.35795	6.31321	6.35572	6.13318	6.19259	6.3136	6.20165	6.30266	6.18562
AT1G14980	5.94613	6.08347	6.13383	5.89306	5.93895	5.99334	5.98034	6.24649	6.04209	5.99012	6.28226	6.0665	6.11484	5.96468	5.95073	6.10949	6.03965	5.95223	6.08945	5.97804	5.94386	6.06561	6.04005	5.97604
AT1G01710	5.6221	5.72368	5.78715	5.74854	5.69896	5.85497	5.7512	5.6066	5.91461	5.85201	5.69609	5.84669	5.68664	5.59207	5.77091	5.73112	5.59929	5.55917	5.77339	5.63466	5.78239	5.73786	5.74987	5.67149
AT4G33060	4.80911	4.64747	4.7597	4.79528	4.7837	4.74126	4.61328	4.90343	4.76001	4.85677	4.79086	4.6624	4.68278	4.56704	4.74118	4.66156	4.6686	4.78698	4.76084	4.74002	4.70763	4.76772	4.73688	4.68466
AT3G60240	7.54462	7.55033	7.5585	7.6557	7.61923	7.69255	7.71308	7.69237	7.79399	7.76227	7.65033	7.83415	7.69924	7.45907	7.72951	7.65506	7.55637	7.50775	7.73074	7.848	7.61402	7.9443	7.98762	7.77176
AT5G42080	7.97903	7.89222	7.95808	7.94639	7.89465	7.97715	7.78011	7.64525	7.76111	7.79189	7.61367	7.86199	7.92982	7.48312	7.94908	7.83743	7.73619	7.84547	7.63191	7.59004	7.80594	7.60086	7.47291	7.70158
AT4G17150	5.04238	5.12802	4.90814	4.9777	4.97513	4.86042	5.08675	5.01988	4.93784	4.95237	5.11777	4.99057	5.39698	5.2227	5.35529	5.29282	5.24805	5.24746	5.33904	5.20769	5.21168	5.22829	5.20408	5.28495
AT4G28910	5.96045	5.94534	5.92662	6.08155	5.95378	6.12863	6.22121	6.09042	6.1135	6.21733	6.0747	6.22192	6.37531	6.01706	6.34021	6.4327	6.25723	6.31568	6.26424	6.12542	6.31916	6.10449	6.10021	6.19354
AT4G31300	6.96697	6.91573	6.9225	7.00238	6.99647	7.16393	7.1136	6.90772	7.12709	7.15879	6.94993	7.2261	7.13336	6.89335	7.07484	7.06442	6.83841	7.0169	6.88815	6.80398	6.9752	6.69952	6.6956	6.76217
AT2G19080	5.25867	5.37823	5.36955	5.18446	5.39289	5.12792	5.36774	5.40317	5.36435	5.37229	5.24224	5.37682	5.3253	5.55712	5.42146	5.26506	5.24363	5.41666	5.30319	5.29128	5.37521	5.28761	5.28109	5.40959
AT2G38770	5.73469	5.80373	5.76325	5.7239	5.79541	5.66048	5.78243	6.00343	5.71728	5.82894	5.95246	5.77547	5.78449	5.96301	5.78468	5.82885	5.88058	5.73315	5.75235	5.95404	5.71554	5.92933	5.9226	5.71617
AT3G55005	4.81437	4.70221	4.63197	4.62239	4.73015	4.63964	4.60864	4.59035	4.59359	4.69608	4.59206	4.57422	4.89492	4.72889	4.9266	4.9165	4.79092	4.99088	4.92907	4.93308	4.93981	4.92195	5.07044	4.94039
AT4G30993	5.47027	5.58493	5.4995	5.65606	5.57176	5.7662	5.85473	5.65361	5.8685	5.86907	5.67661	5.97144	5.66376	5.83391	5.79833	5.64377	5.55115	5.75414	5.73564	5.62374	5.77028	5.66065	5.71497	5.7125
AT1G71440	4.52428	4.50423	4.68083	4.41913	4.64744	4.56582	4.5566	4.42804	4.44787	4.61299	4.54449	4.55662	4.7642	4.77904	4.75525	4.81764	4.69045	4.72984	4.80157	4.91728	4.7596	4.98665	4.82836	4.91293
AT5G05800	4.58099	4.71113	4.63817	4.75261	4.77815	4.76223	4.7417	4.92614	4.79643	4.97005	4.99731	5.00621	4.84779	4.94369	4.94716	4.81147	4.97837	4.85901	4.74088	4.79293	4.91252	4.84138	4.90777	4.99983
AT5G59430	7.03395	7.15253	7.21719	6.57496	6.77642	6.78936	6.19205	6.09544	6.18871	5.65185	5.792	5.76172	5.50443	5.186	5.34448	5.65657	5.50383	5.58869	5.45641	5.49528	5.64102	5.44978	5.36066	5.37594
AT1G29880	6.55685	6.60781	6.43821	6.48007	6.59835	6.33942	6.51569	6.54303	6.42605	6.52063	6.5572	6.32216	6.48355	6.25237	6.40111	6.47474	6.39264	6.35056	6.54578	6.48961	6.39539	6.69341	6.5624	6.58813
AT5G51340	5.09957	4.97836	4.73966	5.27015	5.17608	5.12316	5.21741	5.1178	5.13994	5.29022	5.14991	5.16093	5.19539	5.07302	5.10741	5.15813	5.13153	5.09123	5.06574	5.07157	5.1754	5.16937	5.03247	5.08747
AT4G08310	5.60093	5.63581	5.58862	5.6	5.64668	5.5542	5.64194	5.62476	5.66599	5.47493	5.753	5.52169	5.5193	5.81184	5.49175	5.56297	5.56659	5.51372	5.68212	5.53594	5.5914	5.75458	5.71371	5.70636
AT2G32520	5.74576	5.83128	5.78994	5.88567	5.93646	5.99073	5.94582	5.89483	5.83158	5.83088	5.78746	5.78003	5.79717	5.69412	5.72042	6.00456	5.83522	5.89431	6.14462	5.83505	6.00973	6.0069	5.99608	5.87895
AT2G28540	5.72912	5.6467	5.68008	5.70724	5.70335	5.59395	5.76586	5.86459	5.76281	5.74517	5.8904	5.77547	5.62068	5.94115	5.72042	5.56957	5.74208	5.56809	5.54638	5.77496	5.5845	5.80643	5.65967	5.68529
AT5G08500	5.01977	5.09659	5.10671	5.23571	5.27386	5.14867	5.35671	5.14321	5.22838	5.42709	5.07004	5.18632	5.1533	4.96718	5.13636	5.18896	5.11547	5.0974	5.12598	5.01145	5.16927	5.1277	5.06055	5.10624
AT4G02770	8.49322	8.68221	8.41369	8.38919	8.42993	8.5902	8.32719	8.574	8.27254	8.42404	8.63763	8.47831	8.55228	8.54477	8.31955	8.67963	8.26006	8.27257	8.77689	8.51714	8.39711	8.53927	8.60055	8.70613
AT4G38800	6.23629	6.18945	6.2221	6.3267	6.35662	6.45109	6.52925	6.41325	6.56243	6.58056	6.46369	6.58771	6.52172	6.41003	6.52462	6.36324	6.31672	6.44316	6.35158	6.27781	6.3802	6.01263	6.17915	6.11693
AT5G49830	5.79719	5.81343	5.66801	5.80444	5.7691	5.65522	5.75541	5.608	5.69564	5.69927	5.44582	5.71172	5.91424	5.6262	5.96794	5.84467	5.79949	5.80155	5.85032	5.79347	5.83567	5.84	5.77187	5.8267
AT2G44950	5.38437	5.34613	5.23289	5.36527	5.29342	5.34535	5.44783	5.41606	5.50975	5.57537	5.45156	5.46434	5.39698	5.2227	5.48332	5.34122	5.33383	5.48889	5.43172	5.40469	5.5706	5.4106	5.5092	5.59247
AT4G31700	8.52889	8.77981	8.85683	8.42317	8.51529	8.36408	8.41848	8.64619	8.28667	8.33304	8.62752	8.24283	8.60019	8.69148	8.40139	8.6828	8.62709	8.50262	8.45753	8.53456	8.45548	8.54987	8.52448	8.32767
AT5G02240	7.36252	7.57498	7.44993	7.45575	7.60599	7.32799	7.39662	7.52437	7.30444	7.41971	7.46475	7.40977	7.57524	7.55795	7.48103	7.73972	7.57175	7.58558	7.9223	7.64683	7.76075	7.99794	7.87328	7.97642
AT4G26110	6.42365	6.58209	6.60967	6.42168	6.48297	6.29864	6.45108	6.73269	6.52044	6.45936	6.66862	6.33769	6.42705	6.55325	6.35645	6.42786	6.48988	6.38546	6.43185	6.36993	6.29822	6.49174	6.42956	6.36312
AT5G61910	6.30523	6.02025	6.09942	6.23861	6.05924	6.14703	6.02455	5.80704	5.92395	5.84436	5.83656	5.87961	5.70289	5.7762	5.77551	5.73797	5.67245	5.62333	5.75111	5.76285	5.83179	5.57687	5.63721	5.5938
AT4G24520	6.89424	6.9663	6.98948	6.91439	6.89896	6.8554	6.86692	6.76074	6.83938	6.87143	6.71233	6.85931	7.0192	6.70763	7.09249	7.07155	6.92893	7.13165	7.02513	6.82053	7.13603	6.89137	6.77096	7.01357
AT1G04190	5.12098	5.0714	5.07963	4.89183	5.09145	5.00192	5.04615	5.16818	5.06012	5.2032	5.23893	5.20451	5.32004	5.38346	5.32575	5.1591	5.26125	5.28581	5.02367	5.17651	5.08051	5.26719	5.20947	5.20708
AT1G07650	6.49096	6.46035	6.34371	6.65534	6.48382	6.16844	6.57871	6.63547	6.3866	6.6524	6.60821	6.44773	6.68016	6.93818	6.81157	6.81942	6.82316	6.74598	6.94488	6.8849	6.87602	6.83376	6.81341	6.91373
AT5G01270	5.00603	5.25142	5.09098	5.22794	5.27779	5.07667	5.31745	5.27816	5.25934	5.42709	5.48274	5.35255	5.31182	5.31973	5.30678	5.32353	5.30296	5.3951	5.2809	5.41598	5.40815	5.54783	5.45584	5.52011
AT3G11964	6.23433	6.38522	6.44883	6.35372	6.33507	6.25145	6.50948	6.58358	6.4154	6.42645	6.6425	6.37331	6.409	6.39155	6.27337	6.44931	6.49672	6.23771	6.26016	6.42334	6.25325	6.53962	6.34974	6.33316
AT5G62300	7.52869	7.61476	7.61969	7.47064	7.52681	7.45913	7.44881	7.70161	7.28311	7.36195	7.69639	7.32294	7.47536	7.71583	7.2817	7.58627	7.59016	7.56605	7.5554	7.56554	7.47263	7.63685	7.67936	7.60358
AT4G19490	6.24801	6.28319	6.10391	6.2034	6.09089	6.03294	6.08925	6.0661	6.13283	6.35826	5.98252	6.10937	6.47121	6.36021	6.55575	6.43712	6.35552	6.52636	6.43703	6.47417	6.39933	6.37956	6.39768	6.32035
AT4G00755	4.7717	4.75782	4.62886	4.74174	4.74728	4.82217	4.75855	4.68656	4.739	4.75846	4.87018	4.92351	4.70805	4.83117	4.65129	4.66293	4.62163	4.70039	4.61585	4.77331	4.6559	4.71844	4.67337	4.6182
AT4G30760	5.56077	5.50679	5.49268	5.59699	5.60658	5.8607	5.57455	5.70834	5.54368	5.64966	5.753	5.67794	5.62163	5.61774	5.38876	5.69433	5.53676	5.4967	5.53338	5.55903	5.4543	5.43521	5.52799	5.41261
AT3G59770	6.63481	6.74809	6.78051	6.67118	6.63254	6.68829	6.6127	6.35504	6.64985	6.64031	6.38336	6.65622	6.6418	6.29674	6.70813	6.67821	6.54427	6.6851	6.64333	6.71824	6.75218	6.67751	6.71528	6.62049
AT1G06220	6.50569	6.55674	6.48195	6.5487	6.58014	6.52618	6.6034	6.73847	6.43361	6.42516	6.67354	6.50665	6.67009	6.29939	6.4907	6.7343	6.72287	6.53625	6.60886	6.71596	6.54624	6.75531	6.69624	6.66422
AT5G40580	6.08331	6.14404	6.18341	6.05546	6.14142	6.2286	6.23783	6.19414	6.28716	6.41745	6.08212	6.34489	6.26379	6.25646	6.31669	6.13048	6.05656	6.27086	6.05786	5.97423	6.21727	6.01182	6.10792	6.0163
AT5G19680	4.66499	4.64747	4.63817	4.70304	4.6805	4.55596	4.59463	4.73365	4.53855	4.61299	4.628	4.59849	4.83555	4.96051	4.76917	4.92625	4.77874	4.87587	4.91503	5.0336	4.94341	4.94612	5.07241	4.90223
AT3G01460	5.50975	5.65443	5.69799	5.75666	5.54099	5.67681	5.65774	5.7471	5.71148	5.72448	5.77378	5.76325	5.92775	5.54156	5.97597	5.89432	5.83424	5.92356	5.82566	5.99508	5.97673	5.91715	5.87031	5.83235
AT2G31370	5.68094	5.77565	5.55789	5.55725	5.52784	5.4645	5.56979	5.39506	5.44737	5.6822	5.43136	5.47936	5.88288	5.79881	5.90836	5.82241	5.8095	5.85961	5.76105	5.6996	5.95103	5.8728	5.77187	5.8267
AT1G65930	8.0993	8.15566	8.10964	8.014	7.98102	7.96017	7.95613	7.84611	7.88339	8.00799	7.72097	7.97823	8.30211	7.90274	8.32722	8.41949	8.17198	8.46033	8.60625	8.3275	8.53144	8.53486	8.49503	8.52195
AT5G64610	5.08657	5.28767	5.26529	5.12297	5.32037	5.2621	5.22349	5.21503	5.16074	5.16072	5.36902	5.27721	5.27968	5.52583	5.28917	5.27901	5.34075	5.2456	5.28607	5.37174	5.28303	5.34328	5.4798	5.52431
AT1G24050	5.89486	5.93268	5.94048	5.97654	5.92145	6.05709	6.05385	6.16294	6.004	6.13509	6.22809	6.12855	6.22836	6.2551	6.27581	6.13098	6.14465	6.13641	6.05281	6.06576	6.09798	5.82145	5.98147	5.89631
AT4G39420	5.85709	5.76997	5.97517	5.82261	5.83599	5.95208	5.84095	5.74199	6.004	5.92815	5.88617	5.99122	5.81389	5.60068	5.91359	5.75255	5.63914	5.79524	5.67205	5.68334	5.80335	5.6957	5.74987	5.65755
AT4G33650	5.42967	5.53387	5.62964	5.59397	5.41091	5.60764	5.49384	5.50017	5.55389	5.70772	5.36293	5.51987	5.59188	5.4445	5.71803	5.57323	5.46126	5.60756	5.51293	5.45617	5.64102	5.55795	5.56765	5.60704
AT3G24800	4.97345	4.95351	4.99523	4.857	5.04142	4.81511	4.95772	4.95292	5.05097	5.13587	4.89567	4.99318	5.01478	5.10665	5.24832	5.03205	5.11386	5.08296	5.05836	5.08046	5.16773	5.02768	5.07635	4.98164
AT2G02760	6.97639	7.0031	6.95762	7.15045	7.22146	7.25678	7.21855	7.00636	7.27079	7.15802	6.96104	7.27479	6.92342	6.89685	6.95556	6.73169	6.73448	6.82809	6.67655	6.62769	6.80952	6.4245	6.59018	6.50498
AT2G05830	5.57324	5.60741	5.61085	5.72114	5.70042	5.57386	5.68664	5.75219	5.44936	5.45749	5.69125	5.51623	5.58508	5.71805	5.54803	5.55115	5.53071	5.64738	5.6179	5.48191	5.54949	5.40936	5.41604	5.51871
AT1G64570	5.49343	5.57519	5.57898	5.70164	5.53114	5.62053	5.46333	5.27285	5.65654	5.47493	5.42554	5.51805	5.45411	5.37847	5.53993	5.49868	5.43433	5.56215	5.45233	5.43968	5.58104	5.43399	5.41914	5.54922
AT5G44090	5.82615	5.72221	5.78994	5.87825	5.80498	5.86356	6.00173	5.72526	6.00536	5.9209	5.63432	5.87252	5.57824	5.65334	5.73705	5.484	5.47517	5.63186	5.54302	5.48326	5.62092	5.4973	5.45433	5.5683
AT3G24315	4.3099	4.42327	4.30965	4.21425	4.43137	4.28145	4.25797	4.39262	4.39927	4.47617	4.427	4.5135	4.47975	4.495	4.71743	4.55171	4.53977	4.65367	4.64746	4.62557	4.71396	4.58404	4.6863	4.67212
AT1G12930	4.95926	4.98819	4.87965	5.12297	4.95316	4.84893	5.14237	5.03875	4.96731	5.03533	5.13214	4.87323	5.10859	4.88501	4.9993	5.10356	5.08447	5.09123	5.11504	5.18807	5.11444	5.16496	5.10744	5.04529
AT3G25150	6.1864	6.26108	6.20027	6.1612	6.12949	6.12626	5.99819	6.20067	5.91028	5.85201	6.17007	5.93786	6.18241	6.25373	6.0624	6.212	6.30332	6.19995	6.21324	6.35168	6.235	6.40594	6.39847	6.23678
AT3G11880	5.65476	5.46344	5.40088	5.69883	5.57974	5.57665	5.68223	5.47883	5.63571	5.61637	5.47993	5.53433	5.47424	5.35577	5.59049	5.50941	5.4395	5.51526	5.44206	5.53981	5.56243	5.47492	5.6412	5.36039
AT5G18940	5.18742	5.3801	5.20393	5.18044	5.40013	5.22705	5.28293	5.24604	5.24909	5.40125	5.26525	5.31328	5.42556	5.76667	5.6048	5.39095	5.42524	5.3951	5.35883	5.54368	5.55421	5.50778	5.53801	5.38827
AT2G41160	4.38259	4.37168	4.49865	4.39852	4.29439	4.45052	4.40968	4.40236	4.36804	4.37362	4.2472	4.36373	4.47975	4.72496	4.50082	4.35254	4.43239	4.45001	4.36183	4.43899	4.48117	4.50255	4.41526	4.41034
AT1G51560	5.40545	5.36132	5.44043	5.31116	5.40733	5.41007	5.33722	5.23517	5.25138	5.32636	5.08489	5.30277	5.02343	4.91982	5.08532	5.06358	4.92225	5.18118	5.0216	5.02072	5.11124	4.96653	5.12273	5.13395
AT1G13020	5.44672	5.54556	5.41899	5.48415	5.46884	5.61376	5.28874	5.45561	5.39359	5.44995	5.48554	5.46056	5.83903	5.55048	5.71324	5.84497	5.68229	5.75414	5.77992	5.61887	5.75705	5.72694	5.74122	5.73076
AT1G04510	5.82615	5.78554	5.76325	5.94846	5.75223	5.83008	5.87419	6.013	5.7214	5.93357	6.08212	5.87961	5.91502	5.95632	5.80398	5.82149	5.91994	5.7684	5.74902	5.858	5.67498	5.8719	5.7995	5.62928
AT3G09090	5.88988	6.03454	5.80517	5.85322	5.83332	5.7607	5.96046	5.93568	5.8855	6.04454	5.90512	5.99645	6.16719	5.77429	6.22198	6.16044	6.05741	6.1183	6.03105	6.0441	6.15885	6.09139	6.0788	6.07656
AT4G16720	7.87704	8.02369	8.04112	7.80933	7.8714	7.92383	7.66418	7.97227	7.6264	7.56987	8.02188	7.63563	7.87229	7.75105	7.55089	7.9374	7.87141	7.67774	7.79316	7.77153	7.61966	7.83087	7.81562	7.66786
AT5G62790	7.21006	7.35825	7.22029	7.1308	7.24275	7.30338	7.07124	7.12836	7.05244	7.1062	6.93975	7.13952	7.18795	6.90295	7.21669	7.23497	7.02961	7.27745	7.3326	7.03657	7.33003	7.0721	6.95046	7.31209
AT5G57350	8.15484	8.13757	8.22738	8.60582	8.51883	8.83099	8.74554	8.6102	8.85143	8.53184	8.40071	8.64409	8.05977	7.85812	8.01266	7.92865	7.96287	7.99378	7.846	7.85346	8.00683	7.39579	7.53497	7.64365
AT5G60710	5.48355	5.609	5.5012	5.71559	5.63905	5.57316	5.77624	5.63444	5.64269	5.90812	5.63432	5.72438	6.0682	6.09983	6.10787	6.09608	6.10616	6.06993	6.31323	6.25678	6.19781	6.18069	6.27212	5.93882
AT2G44090	6.00948	6.05455	5.96534	5.95082	6.04662	6.10035	6.03841	6.11434	6.14086	6.17984	6.05597	6.17541	6.19555	6.35767	6.21181	6.09048	6.23733	6.21706	6.03584	6.14081	6.25252	5.95168	5.91603	6.06125
AT4G02150	5.96756	5.97281	5.9342	5.95788	5.99139	5.89739	5.79474	5.95678	5.71065	5.53555	5.80327	5.62321	5.40363	5.54825	5.26316	5.20365	5.33244	5.20615	5.23822	5.26187	5.11444	5.3024	5.20947	5.24992
AT1G17070	4.36835	4.209	4.11895	4.16629	4.17713	4.26253	4.14717	4.20113	4.16256	4.29163	4.21381	4.30171	4.3074	4.19313	4.44117	4.29526	4.22654	4.25023	4.24857	4.25952	4.25071	4.25688	4.29551	4.23037
AT5G53480	7.0773	7.01576	7.02894	7.06367	7.01309	7.07112	7.09796	6.95926	7.1404	7.16725	7.0202	7.21492	7.36038	6.84708	7.40427	7.28699	7.16799	7.28062	7.15558	7.10617	7.24689	7.08809	7.09658	7.11947
AT2G16950	6.39231	6.31085	6.25171	6.55026	6.36312	6.41533	6.43544	6.1932	6.4326	6.50131	6.29509	6.47046	6.45131	6.12541	6.44732	6.38441	6.22915	6.29703	6.21595	6.21377	6.27769	6.23847	6.12511	6.15259
AT5G07090	8.56175	8.62217	8.59451	8.41934	8.57106	8.50288	8.35446	8.64756	8.1326	8.24719	8.68775	8.32411	8.3941	8.52116	8.12974	8.55386	8.55123	8.36247	8.31958	8.47443	8.3182	8.51667	8.4873	8.44606
AT3G07300	4.94012	4.92311	4.90558	4.83672	4.80566	4.80326	4.87901	4.90572	4.72757	5.02859	4.87446	4.87891	5.00316	4.67286	4.9328	4.92854	4.87725	4.89962	4.91429	4.96993	4.89218	4.94269	4.97252	4.82273
AT1G18450	5.64592	5.5588	5.52982	5.60301	5.72368	5.57665	5.6098	5.8385	5.56679	5.73899	5.88617	5.74161	5.68573	5.71012	5.61768	5.64966	5.657	5.57695	5.69903	5.83084	5.52327	5.75164	5.76335	5.65755
AT2G45620	5.95807	5.93902	5.87112	5.97886	5.98057	6.13195	6.06236	5.93007	6.12662	6.08729	6.04462	6.06152	5.98573	5.58558	6.01935	5.97998	5.81945	5.92703	5.98265	5.9138	5.99419	5.93365	5.89836	5.95858
AT4G18020	6.10495	6.11071	6.23851	6.22111	6.14895	6.34597	6.30819	6.31087	6.34764	6.34342	6.46511	6.49561	6.68948	6.57961	6.70027	6.63671	6.50722	6.72752	6.70538	6.49694	6.66928	6.37892	6.37949	6.61329
AT5G24400	5.55449	5.63111	5.58862	5.55104	5.40553	5.43639	5.38412	5.44465	5.4573	5.46249	5.3507	5.47749	5.65682	5.55269	5.83411	5.79231	5.66585	5.86445	5.98335	5.66335	5.91482	5.8446	5.80543	5.86799
AT2G36580	6.29961	6.26714	6.18235	6.37145	6.29779	6.22594	6.24682	6.15046	6.12413	6.06935	6.07841	5.99253	6.22992	6.07842	6.25204	6.25793	6.14068	6.20568	6.32389	6.38293	6.19479	6.41401	6.38822	6.12891
AT4G26410	5.25481	5.13467	5.13985	5.17641	5.21763	5.30726	5.07334	5.10392	5.23185	5.3181	5.26198	5.39673	5.35532	5.32493	5.30678	5.34165	5.24952	5.41831	5.28263	5.26967	5.29576	5.16054	5.27768	5.15033
AT3G28500	6.94433	7.12552	7.21097	6.9156	7.0125	6.95462	6.76012	7.08412	6.80598	6.69555	7.13259	6.86289	6.93666	6.97423	6.84812	6.99525	6.92525	6.92095	7.09068	6.86187	6.87319	7.03916	7.07069	6.89496
AT4G38710	5.95569	5.92375	6.07906	5.77543	5.77329	5.9413	5.77002	5.73172	5.78031	5.65404	5.78291	5.82481	5.98794	5.76475	5.66563	6.02606	5.86049	5.74761	5.93768	5.66808	5.82107	5.80643	5.72878	5.81989
AT2G29550	7.96312	8.01531	8.0548	7.70759	7.77729	7.57011	7.35221	7.62319	7.28088	7.58315	7.59887	7.44175	7.99928	7.6726	7.99548	7.72525	7.83314	7.69616	7.63721	7.71981	7.56812	7.80301	7.68485	7.66628
AT4G12790	5.52909	5.33462	5.48066	5.50358	5.53443	5.45317	5.56261	5.58679	5.51451	5.71403	5.61654	5.70535	5.26028	5.42039	5.41704	5.26416	5.33521	5.39844	5.31618	5.32161	5.40293	5.26032	5.37031	5.39439
AT5G01460	5.53867	5.48094	5.47374	5.41742	5.42694	5.31145	5.34002	5.4415	5.33773	5.63865	5.51051	5.49422	5.86895	5.61562	5.86794	5.69634	5.74313	5.80029	5.70462	5.70995	5.65864	5.76335	5.60217	5.67652
AT1G09795	6.16389	6.37027	6.22827	6.12193	6.30936	6.17535	6.24532	6.32375	6.03615	6.24519	6.23976	6.04015	6.48824	6.53428	6.42989	6.46395	6.41051	6.49319	6.46468	6.30539	6.43237	6.36041	6.29762	6.40845
AT4G23740	5.46358	5.46871	5.52314	5.23183	5.38926	5.24292	5.10003	5.29395	5.17524	5.19119	5.35683	5.29217	5.53249	5.37847	5.59961	5.63749	5.53796	5.7105	5.76929	5.65742	5.76215	5.82145	5.66621	5.91133
AT5G08290	6.74782	6.62601	6.50078	6.71212	6.76315	6.90032	6.62653	6.53271	6.67644	6.6709	6.49322	6.8347	6.57371	6.27674	6.49349	6.57769	6.45138	6.51334	6.372	6.46129	6.60822	6.4549	6.4063	6.43987
AT5G60340	5.56077	5.69847	5.68757	5.66184	5.72079	5.80356	5.78243	5.86106	5.88035	5.8878	5.91762	5.84524	5.76914	6.03145	5.80623	5.61355	5.50506	5.61331	5.53483	5.46978	5.50755	5.51357	5.61845	5.43208
AT3G54080	5.73191	5.89923	5.91518	5.80183	5.78162	5.72471	5.65774	5.79722	5.63046	5.56377	5.78519	5.53971	5.70334	5.69613	5.73351	5.88081	5.87296	5.82034	6.01694	5.77057	5.85587	5.9854	5.91822	6.02125
AT1G27595	5.15872	5.0292	5.0357	5.19645	5.25602	5.13361	5.14877	5.22055	5.18125	5.3181	5.44869	5.38681	5.30652	5.48458	5.31946	5.3087	5.28728	5.1966	5.24769	5.44244	5.17999	5.32365	5.40043	5.45423
AT1G51160	5.45349	5.50166	5.51474	5.42763	5.51956	5.40066	5.50387	5.55072	5.5107	5.58917	5.70092	5.73381	5.68073	5.71805	5.89994	5.53287	5.44465	5.77483	5.54734	5.65027	5.58219	5.6906	5.74246	5.58312
AT2G39930	5.47027	5.74267	5.45279	5.50679	5.57815	5.50164	5.74699	5.70571	5.52681	5.60056	5.86696	5.66978	5.94304	5.89116	5.94461	6.06397	5.99558	6.14338	6.13668	6.08974	6.12359	6.14533	5.99296	6.17053
AT4G00860	6.4577	6.42463	6.52188	6.41143	6.34542	6.48449	6.18739	6.31776	6.51712	6.36095	6.19596	6.42367	6.61985	6.56649	6.74442	6.51901	6.44497	6.59561	6.71287	6.5827	6.53316	6.47403	6.61946	6.35765
AT3G19860	4.68812	4.65057	4.60374	4.81096	4.95316	4.89097	4.965	4.7892	4.83349	4.83378	4.86588	5.06214	4.90354	4.98043	4.7599	4.84572	4.82292	4.83704	4.8873	4.88109	4.84291	4.80029	4.90998	4.86964
AT1G49950	5.27404	5.24324	5.33563	5.24728	5.27189	5.36564	5.28584	5.33694	5.39772	5.30979	5.40793	5.34847	5.11939	5.40081	5.2648	5.14885	5.09433	5.19276	5.35555	5.2974	5.12874	5.21982	5.34118	5.22609
AT1G44835	4.80382	4.91798	4.98554	4.73079	4.81652	4.77926	4.6767	4.79907	4.74388	4.77061	4.87873	4.60193	4.83063	4.76762	4.8973	4.84451	4.95149	4.87587	4.84351	4.74002	4.81567	4.89381	4.77852	4.7906
AT4G20480	5.55763	5.55219	5.5966	5.75936	5.7179	5.84576	5.69979	5.65497	5.8054	5.66927	5.7272	5.71013	5.52692	5.49154	5.452	5.56738	5.4802	5.3783	5.70376	5.56791	5.47434	5.56242	5.56205	5.65118
AT3G51620	5.36655	5.29164	5.36208	5.59095	5.43929	5.50749	5.67115	5.39506	5.53902	5.63644	5.516	5.63164	5.43153	5.29872	5.45488	5.4766	5.35449	5.41831	5.43276	5.59051	5.45051	5.58679	5.42994	5.38366
AT5G62740	7.49712	7.58957	7.45828	7.29499	7.43687	7.17432	7.06617	7.27086	6.79075	6.81873	6.93361	6.74278	6.69671	6.59585	6.65411	6.59362	6.62758	6.581	6.65671	6.61795	6.65837	6.33905	6.45546	6.36468
AT1G27360	6.02999	5.82444	5.78156	6.14273	6.05237	5.99282	6.09589	6.24378	6.10343	6.17832	6.34531	6.16963	6.01893	6.33076	5.99979	6.25906	6.28262	6.12335	6.25372	6.40079	6.34524	6.07269	6.2126	6.22308
AT5G30510	8.48829	8.64951	8.53097	8.3432	8.52918	8.34315	8.21646	8.38023	8.00392	8.02712	8.26423	8.06417	8.1987	7.93797	8.07075	8.36322	8.19546	8.28209	8.43337	8.22072	8.39957	8.51089	8.29371	8.61616
AT1G30380	8.63759	8.76596	8.46276	8.32602	8.43654	8.49212	8.17744	8.28091	8.18819	8.18003	8.11618	8.29071	8.35385	8.20676	8.2509	8.4296	8.02865	8.30494	8.72834	8.2175	8.38194	8.57514	8.34005	8.68724
AT5G67500	6.88926	6.79432	6.75934	6.90954	6.93116	7.08342	6.8562	6.70539	6.78485	6.9608	6.82389	7.06432	7.20009	7.10853	7.13479	7.30491	7.11769	7.32952	7.18173	7.18168	7.32968	6.9935	7.16975	7.0787
AT2G23740	5.59176	5.59461	5.56278	5.5448	5.56211	5.45847	5.36499	5.59248	5.55851	5.49461	5.66924	5.50527	5.43099	5.5747	5.57207	5.30254	5.42524	5.40343	5.30149	5.44382	5.27591	5.56465	5.6198	5.49327
AT5G57015	5.74576	5.79397	5.89202	5.71837	5.6738	5.73847	5.53354	5.54486	5.70982	5.62085	5.42262	5.69734	5.73749	5.81554	5.89466	5.84497	5.87773	5.86324	5.75235	5.81707	5.96527	5.80171	5.72001	5.71861
AT3G12290	6.77643	6.74375	6.66308	6.86015	6.89577	6.94979	6.98706	6.8171	7.00417	7.14407	6.90878	7.16005	7.19116	6.79084	7.1464	7.18556	6.95668	7.056	7.21256	6.8925	7.11344	6.93041	6.86378	7.04504
AT1G02130	5.84685	5.73976	5.66346	5.80183	5.74373	5.85153	5.71713	5.59956	5.80928	5.85582	5.56185	5.75093	5.56595	5.61137	5.70481	5.47699	5.44208	5.65577	5.48969	5.55903	5.52808	5.70484	5.69079	5.58847
AT4G18905	5.26638	5.43499	5.34703	5.39679	5.40193	5.22438	5.50387	5.7044	5.47499	5.42964	5.62165	5.49422	5.41901	5.40081	5.27784	5.416	5.44722	5.33541	5.26351	5.36156	5.38715	5.38809	5.34608	5.42612
AT5G55070	6.61834	6.66251	6.63236	6.65968	6.59441	6.66785	6.70577	6.65735	6.67941	6.81287	6.87071	6.80967	7.10307	6.95338	7.05886	7.17031	7.05256	7.00928	6.94579	7.05384	7.03251	6.74944	6.85979	6.68809
AT5G46430	7.78885	7.77972	7.84239	7.78042	7.81939	7.87641	7.7055	7.97853	7.61801	7.62504	8.08512	7.76651	7.72046	7.98434	7.55425	7.8469	7.89276	7.72503	7.68772	7.79954	7.7332	7.84655	7.94388	7.79624
AT1G36730	6.40807	6.41919	6.43288	6.50438	6.50075	6.55154	6.51569	6.40196	6.61392	6.68274	6.49043	6.75826	6.45797	6.12987	6.45882	6.37857	6.2905	6.29792	6.4062	6.22183	6.35474	6.30674	6.28832	6.34031
AT1G50120	5.4736	5.59942	5.36208	5.42423	5.53607	5.31145	5.44523	5.26575	5.24222	5.23279	5.15695	5.26859	5.43153	5.38844	5.52633	5.46798	5.3816	5.48576	5.37996	5.51641	5.51966	5.54104	5.58432	5.48325
AT1G73230	7.32427	7.50358	7.44375	7.30148	7.31679	7.14504	7.21703	7.41466	7.08514	7.13234	7.40534	7.07672	7.11813	7.36306	7.05792	7.05295	7.13333	6.95818	6.94797	7.01075	6.85563	7.11042	7.10671	6.90625
AT5G14040	8.08685	8.20808	8.14788	8.04362	8.06935	8.14287	7.98773	7.97663	7.91704	8.06298	8.05291	7.92677	8.6803	8.20711	8.45855	8.7741	8.56799	8.56985	8.61325	8.58247	8.5603	8.4054	8.48489	8.35814
AT3G58700	5.40894	5.57356	5.57252	5.49713	5.57655	5.43486	5.38954	5.62198	5.36962	5.46249	5.59595	5.37682	5.55704	5.48922	5.31946	5.57578	5.44208	5.41171	5.40237	5.42439	5.31117	5.41803	5.46936	5.30459
AT5G46070	6.17621	6.24171	6.18023	6.26921	6.07402	6.00321	6.2749	6.24739	6.17314	6.15686	6.34067	6.04899	6.14291	6.2551	6.10054	6.11927	6.17363	6.12638	6.27672	6.27858	6.06778	6.41401	6.33995	6.27627
AT4G21100	5.11245	5.21842	5.12448	5.31116	5.21147	5.14774	5.10662	5.37044	5.30733	5.3181	5.17094	5.20677	5.37235	5.12167	5.32889	5.37009	5.40425	5.34062	5.33517	5.34689	5.31256	5.48085	5.2862	5.23294
AT3G48750	5.67805	5.67282	5.73461	5.57878	5.6603	5.57665	5.61906	5.46339	5.61547	5.58458	5.51874	5.5838	5.58848	5.41796	5.67182	5.56664	5.59118	5.65995	5.47012	5.37029	5.69113	5.49964	5.34445	5.53682
AT1G45160	6.22249	6.30103	6.15019	6.34656	6.32465	6.39968	6.51321	6.27595	6.54065	6.60566	6.2919	6.63458	6.42215	6.26596	6.52325	6.29736	6.31813	6.36087	6.25899	6.2932	6.39802	6.25169	6.34077	6.13897
AT3G01370	6.27691	6.38336	6.37467	6.29173	6.35848	6.31333	6.25871	6.29352	6.20942	6.17527	6.18566	6.12497	5.90958	5.9796	5.93125	5.95161	5.92732	5.90373	6.10222	5.96369	5.96527	6.18578	6.01259	6.28701
AT1G05380	5.85198	5.95539	5.94923	5.91499	5.85191	5.89404	5.95133	5.85042	6.07147	6.19495	5.96054	6.00296	6.01532	5.78188	6.04819	5.97943	6.03965	6.02529	5.90105	6.10115	6.05619	5.82518	5.82193	5.82557
AT3G52200	6.23825	6.24478	6.28171	6.40456	6.41494	6.38981	6.47803	6.32461	6.45705	6.54797	6.27256	6.5825	6.57959	6.39278	6.6942	6.44432	6.47423	6.5256	6.31407	6.42404	6.57496	6.23146	6.37471	6.33316
AT5G23900	6.46106	6.57966	6.58662	6.38723	6.39877	6.48819	6.23483	6.61326	6.26811	6.28104	6.55052	6.29483	6.50816	6.54658	6.39588	6.62795	6.55384	6.54456	6.67786	6.63677	6.39998	6.62767	6.69943	6.52186
AT3G10860	7.09255	6.9532	6.97914	7.05381	7.07826	7.33046	7.05343	7.04317	7.03896	7.12841	7.05173	7.33589	7.30998	7.17632	7.24479	7.25537	7.12493	7.21683	7.00679	7.09875	7.18703	6.957	7.00203	6.86441
AT1G67090	12.5417	12.5684	12.0726	12.2725	12.3634	12.2164	12.039	12.2543	11.6491	11.9593	12.2267	11.8942	12.2544	12.1323	11.8204	12.587	12.1878	12.1312	12.6032	12.3482	12.4042	12.684	12.39	12.7221
AT5G26610	4.99216	5.00522	5.25322	5.08478	5.19284	5.21904	5.27124	5.16818	5.39978	5.30423	5.33525	5.25556	5.19475	5.28811	5.38424	5.10407	5.15686	5.2307	5.17702	5.11896	5.24707	5.04377	5.18781	5.20186
AT3G19980	5.97932	6.05455	6.13054	6.09443	6.01751	6.02531	5.8449	5.7044	5.95721	5.84819	5.70573	5.87961	5.76614	5.70813	5.94665	5.67778	5.60275	5.86806	5.62744	5.72023	5.8405	5.6183	5.6792	5.7476
AT5G11530	5.19147	5.26966	5.32029	5.21621	5.13547	5.15801	5.21436	5.01353	5.24337	5.18212	5.13927	5.22247	5.23815	5.1395	5.33671	5.26054	5.20621	5.19851	5.30433	5.18478	5.35778	5.29838	5.11701	5.47171
AT5G51120	5.06465	5.11463	5.00725	4.86704	5.05524	5.12602	4.96137	5.1946	5.01648	5.26179	5.30385	5.30487	5.4261	5.19739	5.30996	5.34721	5.26707	5.38504	5.34236	5.29434	5.34694	5.25342	5.2862	5.38673
AT1G52980	6.27691	6.25193	6.2436	6.37849	6.36958	6.2139	6.28657	6.53493	6.29824	6.23937	6.60821	6.32216	6.2644	6.50593	6.19041	6.32342	6.34454	6.27086	6.31182	6.34947	6.2128	6.40594	6.45168	6.28206
AT5G06110	5.87232	5.70891	5.64665	5.91741	5.7649	5.83008	5.85864	5.83969	5.82316	5.86151	5.90721	5.82334	5.76528	6.05982	5.65941	5.79856	5.87009	5.72386	5.58795	5.72364	5.66738	5.65018	5.56905	5.70636
AT5G55130	4.51784	4.39402	4.2901	4.44616	4.49358	4.41358	4.58993	4.48113	4.41769	4.37362	4.41529	4.4154	4.15691	4.14687	4.17087	4.22077	4.21151	4.19756	4.05601	4.25952	4.05161	4.14197	4.0655	4.03651
AT1G06870	4.60549	4.7664	4.67179	4.63419	4.56614	4.53319	4.57574	4.39262	4.5348	4.68756	4.53911	4.45012	4.77961	4.79413	4.82802	4.6854	4.6861	4.74303	4.76084	4.808	4.79191	4.90971	5.06451	4.84749
AT3G60250	5.81569	5.79116	5.84323	5.82518	5.8453	5.86698	5.80085	5.90286	5.9607	5.90812	5.83217	5.84089	5.75924	5.48225	5.80961	5.80137	5.72842	5.79777	6.02419	5.87854	5.91023	5.94484	5.98252	5.87785
AT3G53740	7.46985	7.57539	7.6236	7.44574	7.50976	7.40586	7.31852	7.65582	7.33195	7.36797	7.76314	7.3395	7.42644	7.5945	7.30976	7.4968	7.53238	7.40654	7.49585	7.49877	7.34745	7.51977	7.6397	7.39153
AT5G58440	5.21952	5.17178	5.10671	5.32942	5.19284	5.24993	5.13271	5.12958	5.135	5.34002	5.39904	5.30908	5.54206	5.57907	5.47626	5.51702	5.40821	5.35787	5.36807	5.43968	5.27448	5.30641	5.39729	5.34308
AT2G39960	6.0569	6.23347	6.18659	6.21327	6.00451	5.94939	5.96046	5.96776	5.91533	6.09052	5.84531	5.96479	6.17692	6.29806	6.3285	6.19359	6.10453	6.37025	6.14841	6.14929	6.32469	6.14757	6.21795	6.15619
AT3G17750	5.57944	5.49994	5.5966	5.64735	5.50955	5.53856	5.46076	5.40155	5.55019	5.56842	5.38411	5.53612	5.5147	5.23934	5.57999	5.46995	5.44594	5.64316	5.52902	5.44382	5.62989	5.46659	5.38941	5.56151
AT3G25040	6.13683	6.18732	6.03276	6.09229	6.13709	5.97233	5.88765	5.86224	5.77079	5.93897	6.04462	5.95004	6.2738	6.44031	6.29037	6.34154	6.29479	6.42936	6.16036	6.27626	6.37887	6.43124	6.40474	6.47062
AT2G39260	6.20255	6.16908	6.22416	6.40284	6.27927	6.33366	6.30389	6.19601	6.44762	6.38882	6.07841	6.40216	6.22398	5.93776	6.32143	6.11175	6.11507	6.21043	6.07024	6.12284	6.23059	6.09911	6.07192	6.04966
AT2G18020	8.45749	8.61307	8.70252	8.40133	8.38186	8.44209	8.23501	8.54825	8.30355	8.16091	8.53083	8.14997	8.54866	8.14999	8.25997	8.62964	8.45737	8.29937	8.68694	8.36966	8.25895	8.46038	8.44018	8.28464
AT4G13980	4.46525	4.51785	4.38898	4.61049	4.55646	4.58947	4.58522	4.54119	4.54228	4.68328	4.59725	4.5812	4.59261	4.72496	4.58196	4.42392	4.55413	4.54041	4.39627	4.52229	4.62036	4.45521	4.43378	4.44024
AT3G25530	7.01005	7.00491	6.84825	6.67118	6.87903	6.74762	6.65493	6.74678	6.56335	6.77515	6.73487	6.67265	7.03569	6.75948	7.03553	7.01971	6.96163	7.12763	6.94506	6.86032	7.08683	6.79388	6.81929	6.99304
AT3G19510	4.65915	4.6751	4.79341	4.5864	4.56292	4.44137	4.4569	4.65429	4.52351	4.59943	4.62292	4.45392	4.72406	4.62303	4.75291	4.6422	4.65756	4.66757	4.68626	4.83137	4.70551	4.70636	4.819	4.62603
AT1G01220	5.01063	5.04576	5.12005	4.9354	4.94329	4.761	4.85962	4.92163	4.76321	4.87565	4.91243	4.77927	5.08879	4.9538	5.06099	5.10356	5.02554	4.97085	5.12918	5.02809	5.2057	5.27267	5.17319	5.30133
AT1G69340	6.04126	5.96537	5.99221	5.90772	5.96602	5.99021	6.01406	5.74327	6.05784	5.95858	5.70573	5.91456	5.83535	5.6346	5.91777	5.78065	5.68011	5.9002	5.80257	5.68218	5.83179	5.90839	5.76091	5.79118
AT5G13680	5.45349	5.25142	5.20602	5.26637	5.33555	5.23589	5.32596	5.46804	5.3633	5.3181	5.52147	5.41832	5.29941	5.00657	5.31946	5.29504	5.37352	5.293	5.2281	5.3261	5.21168	5.27267	5.21661	5.18253
AT5G35790	6.1803	6.29115	6.2436	6.12402	6.20064	6.0541	6.14477	6.19039	6.11789	6.12723	6.19253	6.13093	5.94721	5.9496	6.14751	6.01158	5.98943	6.12436	6.21565	5.96177	6.20682	6.23707	6.10984	6.37788
AT5G27150	6.51056	6.51233	6.65393	6.26162	6.21609	6.37347	5.95681	5.71617	5.98286	5.72031	5.53776	5.76172	5.50906	5.60496	5.64564	5.72554	5.76285	5.76452	5.92631	5.89073	5.89078	5.82704	5.73377	5.82103
AT2G42270	6.02091	5.83264	5.97272	6.09015	6.03504	6.15638	6.31674	6.04861	6.37093	6.35961	6.19082	6.41491	6.17886	6.02986	6.31906	6.15435	6.12873	6.15921	6.09175	6.19751	6.27412	6.00443	6.1031	6.0936
AT1G74230	5.80779	5.78413	5.73171	5.92943	5.89352	5.97391	5.8606	5.9446	5.75961	5.80943	5.90512	5.91732	5.86374	5.52131	5.58918	5.93779	5.74417	5.69836	5.9089	5.70421	5.80631	5.88267	5.79114	5.7452
AT1G04300	6.69599	6.53596	6.60414	6.78009	6.65161	6.78515	6.85424	6.71454	7.00519	6.85249	6.72779	6.9591	6.64133	6.8243	6.70993	6.51064	6.60246	6.57953	6.38036	6.48961	6.49626	6.30207	6.33832	6.29111
AT3G11200	6.60928	6.6094	6.69465	6.57496	6.67715	6.80252	6.5999	6.53271	6.79428	6.72292	6.50431	6.89894	6.68084	6.60977	6.73971	6.47806	6.51886	6.66376	6.44399	6.34579	6.50603	6.44524	6.42339	6.4077
AT1G47260	7.06961	7.14431	7.09352	7.07562	7.09005	7.12685	7.09465	7.01909	7.1805	7.17413	6.97406	7.20592	7.38129	6.95086	7.47997	7.38582	7.34402	7.46621	7.30892	7.20627	7.47885	7.32743	7.30664	7.27274
AT1G31420	6.73121	6.88911	6.84289	6.67974	6.69344	6.66294	6.79525	6.60132	6.77218	6.9439	6.6967	6.90591	6.93895	6.77382	7.1049	6.76899	6.65284	6.85081	6.81486	6.60198	6.79415	6.8927	6.77338	6.96503
AT1G78800	4.50487	4.41965	4.38161	4.53696	4.62291	4.45052	4.5662	4.45951	4.47938	4.54384	4.47289	4.57072	4.65241	4.55823	4.78526	4.66841	4.58245	4.64808	4.56944	4.61091	4.67984	4.52336	4.70674	4.57842
AT1G69830	7.52147	7.74936	7.37861	7.49753	7.6792	7.34157	7.60253	7.66833	7.46137	7.79785	7.6175	7.5296	8.03805	7.63119	7.98682	8.05501	7.93957	7.97407	8.04532	7.90694	7.9956	8.00844	7.8679	8.03981
AT5G18525	5.3879	5.55715	5.34134	5.66759	5.57815	5.60559	5.72358	5.65361	5.72716	5.7554	5.42554	5.68444	5.74971	5.57907	5.73469	5.62944	5.6165	5.67378	5.56967	5.6598	5.65645	5.50197	5.49604	5.43506
AT3G55410	7.55331	7.66958	7.57232	7.62202	7.5863	7.55163	7.53629	7.53363	7.52434	7.53347	7.40977	7.44702	7.74465	7.29177	7.73838	7.77181	7.78167	7.64474	7.56347	7.73931	7.69527	7.45926	7.54423	7.32977
AT1G02120	6.47443	6.36745	6.28369	6.63199	6.40867	6.47891	6.42625	6.34834	6.52469	6.46312	6.31413	6.59462	6.16002	5.98454	6.20841	6.13494	6.03282	6.14537	6.1255	5.97041	6.12913	6.09603	6.0218	6.19792
AT2G36490	6.859	6.88583	6.89558	7.03056	7.10728	7.12018	7.2269	7.12051	7.32952	7.28352	7.13169	7.44988	7.39219	7.19064	7.62488	7.24154	7.21132	7.43201	7.10116	7.22283	7.39029	7.20541	7.0603	7.31168
AT1G10570	5.17519	5.14788	5.11117	5.18044	5.20322	5.07174	5.10003	5.32504	5.26613	5.40905	5.26525	5.28578	5.24926	5.56374	5.35375	5.15569	5.21528	5.27858	5.16146	5.23503	5.11763	5.17523	5.31811	5.22609
AT2G30880	5.48024	5.49133	5.46156	5.18847	5.52619	5.27931	5.34839	5.50772	5.26952	5.4848	5.39607	5.46999	5.59672	5.68201	5.65692	5.57869	5.53796	5.71452	5.52563	5.58552	5.70073	5.57798	5.55502	5.53682
AT3G07680	5.96992	6.25397	6.01024	6.12402	6.13276	5.90129	6.19978	6.10143	6.11726	6.33662	6.05786	6.07146	6.30932	6.55657	6.50949	6.41855	6.37318	6.51026	6.49056	6.44348	6.56681	6.53051	6.52691	6.37942
AT5G10460	4.58099	4.5938	4.53896	4.66903	4.7698	4.66212	4.75855	4.7285	4.66213	4.67898	4.57111	4.76402	4.76248	5.00008	4.88456	4.74041	4.65756	4.87587	4.84273	4.70594	4.85252	4.93063	4.84459	4.85417
AT1G31870	4.94493	4.91283	4.77384	5.08478	5.03678	4.84316	4.92452	4.98787	5.135	5.12012	5.01681	5.04458	5.03845	5.02906	5.20457	4.96517	4.89993	5.02151	4.9217	4.93896	4.86396	4.90443	4.88552	4.84302
AT3G55360	7.52227	7.72129	7.29281	7.27157	7.48147	7.26933	7.34943	7.39648	7.24351	7.55238	7.61046	7.39203	7.65107	7.64894	7.5646	7.65178	7.43093	7.62529	7.69876	7.48242	7.66506	7.4863	7.38842	7.59496
AT4G34120	7.26782	7.13991	7.16931	7.09709	7.14007	7.13586	6.78706	6.54376	6.80365	6.46686	6.16309	6.44773	6.10536	6.04097	6.22955	5.95049	5.95826	6.04566	5.85304	5.8382	5.95817	6.06008	5.73998	6.00434
AT2G17033	4.99216	5.12134	4.98797	5.01429	5.04373	4.9609	4.87516	4.97486	4.9435	4.89429	4.93719	4.7141	4.86153	4.68909	4.89095	4.75851	4.85034	4.78188	4.64836	4.73777	4.82741	4.83029	4.63121	4.88494
AT3G53020	8.14756	8.15784	8.09535	8.04085	8.14344	8.10101	8.02433	8.26586	7.76011	7.9347	8.30484	7.99792	8.06581	8.31794	7.82205	8.05507	8.09033	8.03591	7.9259	8.04762	7.87567	8.05145	8.0777	7.97795
AT5G62810	6.29208	6.22519	6.37188	6.5487	6.48211	6.67632	6.61386	6.4692	6.60054	6.7093	6.41162	6.74667	6.52882	6.42343	6.57636	6.41203	6.22616	6.42364	6.37686	6.24575	6.45272	6.38082	6.33668	6.55299
AT5G05010	7.83621	7.85009	7.80293	7.6448	7.69363	7.71391	7.5073	7.5676	7.43499	7.50828	7.47677	7.47726	8.00748	7.4448	7.97434	8.00337	7.88236	8.03135	7.91592	7.97602	7.99278	8.02839	8.03437	7.8848
AT3G63460	7.46064	7.5932	7.5638	7.51838	7.45305	7.56923	7.40734	7.29809	7.37159	7.40808	7.30345	7.38706	7.83222	7.2811	7.79479	7.86453	7.67642	7.74843	7.79094	7.77153	7.78026	7.76226	7.81856	7.64429
AT5G03420	5.54818	5.70593	5.73894	5.64735	5.70042	5.71715	5.6098	5.58251	5.75639	5.78367	5.44005	5.68282	5.65589	5.52809	5.83521	5.56664	5.52221	5.6655	5.51538	5.58051	5.70498	5.68446	5.5967	5.70266
AT2G27710	7.55802	7.70909	7.70889	7.45325	7.49252	7.4449	7.34456	7.57013	7.23604	7.30597	7.59498	7.21436	7.56441	7.43761	7.23646	7.63062	7.49315	7.44175	7.58404	7.36757	7.32348	7.43506	7.39434	7.18848
AT3G49601	6.01177	6.07082	6.1195	6.14891	6.05581	6.12578	5.94398	5.86224	6.06759	5.97619	5.78746	6.10211	5.99639	5.68404	6.01351	6.0183	5.83031	5.93049	6.03071	5.85903	6.00198	5.95082	5.85322	5.93042
AT5G62050	4.93046	4.98328	4.88487	5.01879	4.95807	4.94158	5.16466	5.10591	5.11382	5.30423	5.13571	5.218	5.26394	5.41064	5.19944	5.36883	5.32826	5.21753	5.18134	5.25246	5.25143	5.09564	5.29635	5.07989
AT2G32810	6.24021	6.28916	6.10055	6.22307	6.29488	6.14938	6.24083	6.21549	6.1091	6.30214	6.26443	6.17541	6.48224	6.07688	6.42403	6.45685	6.29336	6.47117	6.33891	6.25206	6.3967	6.23917	6.18554	6.41449
AT4G01150	8.26277	8.37039	8.0086	8.02245	8.15123	8.11282	7.90502	8.04252	7.71593	7.97159	7.99117	7.84289	8.24999	7.96489	7.96958	8.38911	7.95972	8.07503	8.44647	8.13046	8.26615	8.35292	8.20352	8.45615
AT5G51430	6.17621	6.27218	6.1491	6.21327	6.23139	6.30033	6.11728	6.10044	6.08498	6.13195	6.12587	6.26589	6.31755	5.84663	6.31432	6.36493	6.25357	6.43993	6.32193	6.35021	6.39867	6.30607	6.33504	6.30986
AT1G79920	7.58523	7.65308	7.63449	7.61236	7.51394	7.66056	7.5961	7.51204	7.63276	7.64994	7.55487	7.72024	7.84285	7.27372	7.81815	7.70432	7.54682	7.70764	7.5579	7.42177	7.57713	7.46674	7.3669	7.55657
AT5G25760	5.35576	5.13688	5.23698	5.36881	5.28172	5.26036	5.29453	5.30785	5.28186	5.46748	5.2356	5.42221	5.38472	5.56814	5.50983	5.3043	5.24952	5.50446	5.27917	5.30652	5.40162	5.22688	5.2845	5.35255
AT3G05560	7.60739	7.67643	7.63991	7.5096	7.51561	7.33664	7.37902	7.60993	7.18319	7.31845	7.60982	7.18832	7.5014	7.69085	7.3006	7.6055	7.51106	7.53264	7.49461	7.54929	7.44306	7.60846	7.66147	7.48665
AT4G09000	8.21828	8.20071	8.1533	8.19072	8.14128	8.15609	8.1747	8.01578	8.14524	8.3058	8.01657	8.24997	8.3651	8.5658	8.43436	8.06133	8.16322	8.25403	7.99257	8.07435	8.08	7.94901	7.94845	7.87334
AT3G12390	6.68741	6.81102	6.85158	6.57649	6.66744	6.55473	6.76221	6.94098	6.63899	6.7114	6.86749	6.58424	6.92958	6.94242	6.84593	6.97909	6.93763	6.89873	6.8572	6.79806	6.82717	6.77569	6.67823	6.81505
AT1G80040	6.1028	6.11519	6.08248	6.14891	6.17027	6.26361	6.25129	6.10343	6.20058	6.29514	6.18738	6.33357	6.26287	6.38533	6.29118	6.17663	6.12393	6.24607	6.07191	5.97327	6.14329	5.88714	5.94643	5.96374
AT3G55770	6.91031	6.7866	6.81238	6.92283	6.91104	6.98274	6.95362	6.75315	6.91155	6.99574	6.66368	7.11087	6.91026	6.95925	7.05745	6.83351	6.746	7.03524	6.88285	6.70277	6.90769	6.72768	6.75571	6.77631
AT1G54460	5.9195	5.84891	5.79549	5.69602	5.78162	5.72031	5.50387	5.67521	5.51165	5.4322	5.6191	5.36271	5.56249	5.81924	5.61126	5.5637	5.7125	5.55469	5.54494	5.81494	5.61755	5.61399	5.74246	5.64348
AT5G12480	5.86473	5.57192	5.66952	5.82003	5.77746	5.69103	5.91045	5.79476	5.758	5.90812	5.68395	5.83214	5.61878	5.74159	5.65066	5.51322	5.55949	5.65158	5.42704	5.53464	5.59255	5.54444	5.31478	5.48037
AT4G12610	5.88988	5.8914	5.9075	5.82776	5.82797	5.85784	5.90289	5.80949	5.92681	5.85772	5.58815	5.84089	5.80179	5.59853	5.8701	5.84889	5.78128	5.91659	5.94242	5.87343	5.91665	6.02403	6.06402	5.93777
AT1G28340	6.27691	6.35232	6.34845	6.19546	6.29585	6.21077	6.10415	6.1173	6.11162	6.03281	5.99633	5.84814	6.17207	6.09222	6.09962	6.27755	6.11184	6.29165	6.39187	6.18766	6.35946	6.35333	6.12226	6.4502
AT5G65685	5.42967	5.46695	5.52816	5.41742	5.47228	5.36322	5.40031	5.38526	5.36541	5.51883	5.3901	5.5016	5.34845	5.61986	5.52906	5.25372	5.32687	5.54719	5.27455	5.30349	5.4631	5.32365	5.30308	5.37285
AT2G19730	7.62996	7.77937	7.7659	7.52235	7.55504	7.51596	7.36945	7.61274	7.30444	7.29619	7.63527	7.32554	7.53015	7.81068	7.30897	7.60201	7.5245	7.48477	7.50105	7.46316	7.37837	7.58555	7.56643	7.38961
AT2G48100	5.11672	5.0737	5.04506	5.10612	5.08248	5.06679	5.18038	5.29046	5.18005	5.13587	5.44005	5.07949	5.20557	5.12167	5.11833	5.19893	5.26416	5.05785	5.1279	5.13612	5.01701	5.23672	5.22373	5.13578
AT1G45332	4.74988	4.81964	4.83448	5.11878	4.88259	4.96729	5.12947	5.14321	5.09741	5.07508	5.25543	5.0942	5.11535	4.83847	4.95328	5.00198	5.05614	4.90197	4.8294	5.02257	4.81764	4.94441	4.89446	4.83179
AT1G14570	6.51056	6.62365	6.57858	6.52671	6.49569	6.7024	6.5548	6.41245	6.57707	6.64031	6.34685	6.67916	6.5184	6.29939	6.52188	6.48312	6.23956	6.39134	6.48232	6.25913	6.49197	6.25584	6.32515	6.34585
AT4G02510	7.66098	7.73994	7.77648	7.7325	7.76473	7.81813	7.74091	7.84193	7.76031	7.77941	7.79961	7.74996	7.6842	7.17776	7.56925	7.76918	7.59075	7.49299	7.79094	7.60522	7.61543	7.86614	7.60506	7.80403
AT5G58230	5.91706	5.79537	5.76466	5.74037	5.68124	5.66442	5.69761	5.81436	5.49825	5.58688	5.8189	5.48122	5.65682	5.86282	5.65442	5.75738	5.77823	5.69294	5.80457	5.82556	5.73852	5.92064	5.89056	5.84693
AT2G01970	6.62435	6.74593	6.5244	6.57036	6.56493	6.483	6.31104	6.39465	6.31853	6.43665	6.39085	6.33872	6.92169	6.6055	6.88056	6.95323	6.82859	6.83427	6.84634	6.98493	6.90493	6.85307	6.87399	6.7042
AT5G66880	6.56624	6.56579	6.52774	6.66831	6.77989	6.76513	6.57871	6.43003	6.52091	6.39013	6.20618	6.21968	5.72163	5.9086	5.78125	5.43421	5.54157	5.5168	5.34842	5.46571	5.31534	5.52393	5.58017	5.43654
AT2G44100	8.00459	7.89222	7.80878	8.01005	7.99124	8.00922	7.97877	7.76122	7.99458	8.00884	7.63779	7.8727	7.57278	7.27842	7.67136	7.41626	7.34609	7.51699	7.29359	7.25972	7.53032	7.21752	7.14982	7.38077
AT2G01350	6.65696	6.5625	6.46548	6.7761	6.73481	6.78395	6.82455	6.57067	6.75015	6.77112	6.49461	6.71846	6.43383	6.20799	6.46311	6.35243	6.26088	6.44316	6.30078	6.18023	6.47403	6.26617	6.20812	6.42125
AT3G47520	6.94313	6.9842	6.94205	6.7465	6.83432	6.67079	6.67171	6.81101	6.58388	6.68595	6.71948	6.53657	6.90851	6.58287	6.83217	7.09462	6.94082	7.07176	7.19692	6.98445	7.14035	7.28913	7.13434	7.13418
AT5G66030	6.01863	5.87164	5.90878	6.11352	6.00094	6.02837	6.17646	5.96886	6.09519	6.15841	6.10051	6.20168	6.31403	6.06294	6.38084	6.26563	6.18367	6.31657	6.25606	6.21861	6.2394	5.93365	6.12035	6.0936
AT3G28670	4.58099	4.53805	4.51895	4.65751	4.5237	4.44747	4.43085	4.47806	4.40133	4.5104	4.60242	4.45772	4.50778	4.4337	4.5714	4.42473	4.52039	4.50058	4.31196	4.53788	4.48611	4.48144	4.52007	4.40429
AT1G67430	8.63462	8.75557	8.74137	8.57094	8.58004	8.4517	8.41517	8.72648	8.27689	8.34765	8.75431	8.26196	8.56691	8.90567	8.46017	8.68589	8.63711	8.52913	8.62151	8.57052	8.47302	8.6268	8.70238	8.56007
AT4G08460	4.9353	4.95851	4.92091	4.92103	5.00629	5.0428	5.00438	5.18145	5.0057	4.93087	5.14637	4.92899	5.20049	5.07919	5.07974	5.21914	5.11709	4.92761	5.19119	5.14971	5.03905	5.06601	5.15471	5.05691
AT5G05000	4.94012	5.10338	5.06591	5.05875	4.95562	4.88311	4.92078	5.19086	5.02851	5.02522	5.15343	5.03698	5.18963	5.01625	4.97947	5.12215	5.10738	5.06417	5.03191	5.05902	5.03061	5.22124	5.07241	5.03944
AT5G57490	5.57324	5.58816	5.4772	5.38636	5.46712	5.41553	5.40567	5.41927	5.33451	5.41164	5.62165	5.26209	5.77854	5.6346	5.84401	5.7435	5.78128	5.78889	5.77052	5.76616	5.81518	5.68035	5.86691	5.67023
AT3G27700	5.06022	5.01965	5.23494	5.11457	5.10036	5.34044	5.03927	5.03875	5.20618	5.21807	5.13571	5.25338	5.13011	5.0386	5.11652	5.12065	4.99602	5.14984	5.11115	5.09809	5.16773	5.05493	5.01823	5.06461
AT5G08680	7.42064	7.42802	7.21045	7.6528	7.60795	7.6996	7.6251	7.46669	7.61691	7.70429	7.58587	7.70195	7.86168	7.73012	7.74251	7.924	7.69653	7.60665	7.89978	8.0206	7.65796	7.79376	8.04771	7.62684
AT5G41950	6.02999	6.18412	6.14475	6.0378	6.06381	6.03345	5.901	5.86106	5.91605	5.89707	5.88617	5.90764	6.37616	6.12541	6.42623	6.30045	6.18752	6.33932	6.4391	6.14421	6.30733	6.22371	6.22505	6.23933
AT4G34040	6.1028	6.07197	6.08928	5.89551	5.94391	6.0089	5.74064	5.76358	5.90449	5.82506	5.8691	5.86825	5.78619	5.39588	5.9031	5.68422	5.67902	5.80029	5.68995	5.80639	5.75602	5.76335	5.76091	5.74879
AT3G16480	5.87987	5.94786	6.01501	5.90285	5.94143	5.90628	5.79269	5.89252	5.69396	5.85772	5.96456	5.82628	6.07654	6.0815	5.98892	6.13643	6.10291	6.1651	6.20658	6.22985	6.13858	6.36554	6.54619	6.22222
AT3G46010	6.75331	6.77459	6.56482	6.85006	6.86733	6.87818	6.80947	6.70932	6.8409	6.99747	6.69911	6.98433	6.81711	6.79272	6.91542	6.63513	6.59495	6.75186	6.53447	6.44072	6.69887	6.43063	6.52259	6.64381
AT1G54410	9.12191	8.91758	8.69919	9.29395	9.38954	9.24963	9.38284	9.37669	9.10654	9.3479	9.37328	9.34521	9.44479	9.77162	9.18354	9.69792	9.42756	9.48325	9.75781	9.65367	9.59143	9.60883	9.59905	9.66948
AT5G08300	6.5537	6.49779	6.52774	6.49146	6.52742	6.65867	6.41034	6.39302	6.45655	6.41745	6.35453	6.45819	6.62578	6.06915	6.52599	6.56361	6.40854	6.50717	6.41305	6.41282	6.4678	6.42573	6.34648	6.26712
AT3G28430	5.13367	5.24324	5.15722	5.25112	5.16763	5.17558	5.18973	5.23699	5.25252	5.36696	5.13214	5.30277	5.24618	5.35322	5.41114	5.18991	5.25979	5.21564	5.21851	5.24298	5.26875	5.1472	5.17503	4.96734
AT2G35040	5.9195	6.09488	6.09154	6.03558	5.95869	6.05909	6.04872	6.25099	6.01949	6.06607	6.28065	6.05777	6.22054	5.98619	5.9919	6.20613	6.16273	6.08451	6.03959	5.96849	5.89264	5.96018	5.84517	5.92831
AT5G11810	4.8507	4.74629	4.60374	4.80052	4.67156	4.81511	4.83203	4.71552	4.78071	4.77866	4.6973	4.79736	4.90822	4.97713	4.97347	4.89271	4.91299	4.9953	4.97892	4.8993	5.05411	4.80785	4.82602	4.88711
AT2G20330	4.74438	4.73174	4.60057	4.83672	4.73588	4.85927	4.85179	4.864	4.85467	4.93447	4.87018	4.89019	4.90588	5.08227	4.79437	4.87564	4.74782	4.76388	4.91578	4.90932	4.66901	4.77737	4.89223	4.83179
AT2G47610	8.27428	8.36568	8.36967	8.18722	8.26088	8.22277	8.10683	8.36723	7.98226	7.99423	8.38804	8.00799	8.32205	8.46571	7.99153	8.4373	8.45034	8.19959	8.21644	8.32264	8.19941	8.35373	8.34821	8.19869
AT1G65280	5.28925	5.29164	5.031	5.14788	5.26199	5.15522	5.15196	5.13349	5.26387	5.25315	5.08119	5.07949	5.08191	4.93691	5.12918	5.13704	5.07121	5.16363	5.18011	5.07869	5.0854	5.28219	5.05856	5.09876
AT2G30390	6.3275	6.44884	6.33991	6.35193	6.42207	6.37907	6.43544	6.45053	6.43963	6.55736	6.36065	6.57989	6.51124	6.31385	6.56975	6.48234	6.39596	6.62369	6.63704	6.35534	6.62625	6.6656	6.37471	6.76335
AT4G00090	4.91093	5.0829	5.05436	5.02777	5.03678	4.88423	4.97945	4.89195	4.89612	4.94166	5.02454	4.86753	5.09428	4.72889	5.00912	5.13754	5.15842	5.18505	5.06507	5.15309	5.14602	5.05016	5.10551	5.08369
AT2G47580	5.08657	5.06677	5.12889	5.07182	5.04834	5.0806	5.14877	5.23699	5.12133	5.09778	5.22893	5.12795	5.04484	5.30927	5.07974	4.98671	5.03068	5.12184	4.99727	5.03726	4.97717	5.25342	5.2431	5.18076
AT1G18080	8.11058	8.30705	8.25436	8.11536	8.1888	8.16445	7.98281	8.28245	7.93011	7.99768	8.26993	7.90051	8.26223	8.03761	7.89796	8.4421	8.27369	7.97714	8.38207	8.22635	8.05463	8.32603	8.27137	8.12765
AT3G14350	5.96519	6.08919	5.9604	5.84817	5.93272	5.81422	5.83501	5.70309	5.83158	6.00392	5.71531	5.93514	6.07724	5.86639	6.08856	6.13048	5.95104	6.13641	6.1287	5.96849	6.15731	6.10219	5.89725	6.22738
AT3G19420	7.04854	6.99581	7.04594	6.95964	6.96997	7.10264	6.95636	6.74423	7.1168	6.94479	6.77778	7.05621	6.89128	6.67947	7.00887	6.85769	6.82316	6.99888	6.79139	6.86805	7.0168	6.61372	6.68533	6.80014
AT2G28230	4.45854	4.63189	4.59102	4.48578	4.63829	4.43678	4.64534	4.70768	4.47157	4.69608	4.66307	4.64918	4.66997	4.79037	4.71264	4.65122	4.76233	4.81473	4.64568	4.72875	4.76368	4.78314	4.71181	4.80446
AT5G49210	4.60549	4.61297	4.67782	4.78473	4.60736	4.7853	4.68994	4.89885	4.69438	4.76252	4.89988	4.80929	4.91366	4.83847	4.74589	4.85896	4.73106	4.89016	4.75754	4.70823	4.72864	4.85238	4.94051	4.81362
AT5G48520	4.56858	4.63815	4.61635	4.63419	4.61671	4.5602	4.49761	4.55873	4.31662	4.49583	4.58685	4.45012	4.80576	4.72102	4.7341	4.6908	4.74782	4.77419	4.76497	4.73326	4.70339	4.89381	4.90556	4.86744
AT5G47200	7.45053	7.43342	7.49844	7.29592	7.34565	7.40273	7.09879	6.95375	7.29257	7.14485	6.87178	7.21716	7.24964	7.16185	7.35317	7.17789	7.11608	7.26562	7.0446	7.17837	7.32383	6.98143	7.0854	6.99455
AT3G27740	5.754	5.95664	5.77876	5.94373	5.79541	5.87606	6.03323	6.13982	5.90884	5.91178	6.23643	5.91456	6.22523	6.11943	6.05579	6.33918	6.32233	6.1836	6.26249	6.24654	6.20232	6.35655	6.2993	6.19967
AT4G05180	9.2806	9.36633	9.11138	9.01893	9.12929	9.04623	8.7859	8.93673	8.62964	8.69701	8.7944	8.69443	9.05598	8.73611	8.84051	9.27235	8.85294	9.12493	9.32387	8.93363	9.25111	9.20474	9.01035	9.45419
AT5G65260	4.92072	5.02205	4.80723	5.05875	5.17186	5.17925	4.97224	5.16246	5.12008	5.16072	5.22558	5.218	5.23567	5.2087	5.16122	5.2487	5.06286	5.08088	5.22989	5.131	5.10643	5.06601	4.98094	5.08936
AT4G26100	5.65182	5.71631	5.84591	5.65895	5.58293	5.69488	5.72358	5.49411	5.78584	5.62755	5.57506	5.77851	5.84352	5.67998	5.924	5.87933	5.88532	5.8116	5.74652	5.76616	5.92122	5.774	5.7437	5.71372
AT5G08420	6.12204	6.20953	6.19922	6.18947	6.13601	6.00373	6.06236	6.27064	6.11977	6.10819	6.18048	6.04395	6.00952	6.36527	5.93228	5.94005	5.99558	5.85111	6.05786	5.92767	5.99333	6.11443	6.01054	6.11785
AT3G54480	5.28167	5.1258	5.18712	5.25112	5.35616	5.46901	5.15833	5.17389	5.31061	5.1942	5.26525	5.43383	5.10587	5.13359	5.16824	5.15667	5.08447	5.25852	5.13684	5.08577	5.19063	5.16202	5.08613	5.07609
AT2G15900	5.32289	5.46695	5.3299	5.50358	5.48764	5.44175	5.42691	5.26575	5.43537	5.45498	5.11052	5.38681	5.38696	5.30137	5.52359	5.44223	5.35586	5.42159	5.45845	5.40186	5.48055	5.44009	5.45886	5.52849
AT1G50140	5.7123	5.78413	5.79965	5.72114	5.6097	5.7607	5.71928	5.70703	5.67877	5.69927	5.62673	5.6249	5.74884	5.35577	5.7938	5.72554	5.67025	5.73315	5.72509	5.88566	5.7834	5.82611	5.89502	5.7476
AT4G00710	6.23825	6.303	6.31014	6.36615	6.43797	6.33448	6.42625	6.33058	6.35668	6.38223	6.29509	6.24517	6.43302	6.251	6.60188	6.4022	6.36642	6.59634	6.33669	6.2909	6.56272	6.30941	6.19371	6.43765
AT5G66680	6.72284	6.86199	6.79723	6.69532	6.73481	6.42735	6.56441	6.71063	6.48449	6.55501	6.68456	6.35102	6.91143	6.88369	6.76194	7.04928	6.91601	6.81753	6.92843	6.90907	6.87272	6.98769	6.85236	6.81448
AT1G34030	7.11512	7.26437	7.22802	6.93003	6.99109	6.96503	6.88526	7.21388	6.84619	6.89012	7.14858	6.84488	7.01523	7.1756	6.87467	7.07258	7.06474	7.02664	6.87981	6.97447	6.87649	7.01692	7.04683	6.83938
AT1G73720	4.97815	5.09431	5.031	4.97306	5.02513	4.88311	4.82804	4.94404	4.84865	4.9127	5.0663	4.85031	4.82569	5.04807	4.96744	4.90088	5.01692	4.91834	4.97537	5.12069	4.99115	5.10026	5.21126	5.0316
AT2G21170	7.80944	8.03351	7.86536	7.97741	8.04647	7.93894	8.04035	8.12407	8.08217	8.22121	8.22621	8.18818	8.15441	7.66441	8.14183	8.24678	7.99174	8.06561	8.3771	7.9337	8.1318	8.21494	8.00887	8.30489
AT3G11960	5.87232	5.79676	5.70539	5.89551	5.83065	5.86698	5.89339	5.8361	6.05064	5.91726	5.85617	6.0887	5.75492	5.5747	5.924	5.73634	5.69423	5.68476	5.76105	5.84657	5.68361	5.8036	5.71497	5.63833
AT5G38380	4.60549	4.58088	4.57495	4.44616	4.62291	4.39159	4.5662	4.58179	4.42782	4.54384	4.57111	4.50619	4.52108	4.66877	4.63617	4.47328	4.6397	4.60539	4.6385	4.65445	4.55598	4.77159	4.59602	4.62603
AT1G21650	4.74988	4.84688	4.77946	4.82132	4.81652	4.67388	4.72893	4.88037	4.83349	4.62644	4.94128	4.73615	4.76935	4.5538	4.74118	4.69147	4.81895	4.73777	4.78053	4.81228	4.74317	4.83214	4.73936	4.76247
AT1G20620	10.4183	10.4269	10.0824	10.3372	10.1826	9.98587	10.1926	9.84993	9.70616	9.81721	9.61662	9.47568	9.79508	9.31082	9.42984	9.8961	9.64806	9.44976	9.52354	9.45613	9.53849	9.31584	9.2484	9.29414
AT5G16210	5.86473	5.94155	5.89978	5.77543	5.81989	5.81717	5.71065	5.6604	5.87221	5.90812	5.65935	5.92557	6.04926	5.70414	6.1484	6.10369	5.99821	6.06993	6.01348	6.06844	6.19025	6.07112	6.07487	6.15168
AT5G25560	8.33416	8.27907	8.4191	8.17918	8.21237	8.11498	7.96477	7.97608	8.10066	7.86553	7.9158	7.76804	7.38409	7.53231	7.54044	7.49343	7.55934	7.556	7.70242	7.85217	7.68051	7.84861	7.9538	7.86261
AT1G18190	4.96401	5.06445	5.02628	5.00068	4.95562	4.83037	4.87516	4.87104	4.82891	4.80648	4.71651	4.83287	5.1261	5.30664	5.2988	5.18562	5.12031	5.22695	5.11374	5.21094	5.31117	5.2113	5.21305	5.24485
AT3G59020	6.61533	6.52504	6.58581	6.69532	6.47442	6.57089	6.62653	6.5445	6.57798	6.7093	6.6095	6.67754	6.74721	6.45225	6.74559	6.52109	6.54906	6.57437	6.33697	6.33987	6.45145	6.36041	6.20633	6.36234
AT4G39850	7.20406	7.18492	7.23519	7.37189	7.21789	7.38196	7.32207	6.99781	7.38152	7.35726	7.04604	7.35383	7.10426	6.84708	7.20692	7.14081	6.9958	7.08477	6.91976	7.08246	7.17368	6.93128	7.00616	6.89819
AT1G73180	4.8507	4.76355	4.754	4.80052	4.80838	4.69071	4.85571	4.90343	4.6927	4.83378	4.86158	4.77319	5.07706	4.84573	4.75758	5.11263	4.98723	4.93682	4.99867	5.03909	4.99982	5.04537	5.02027	4.96323
AT3G05040	4.99216	4.94092	4.94861	4.94017	4.91578	4.95984	5.12947	5.03249	5.06662	5.24737	4.97755	5.09664	5.25662	4.94707	5.31313	5.22612	5.22728	5.18118	5.15267	5.05361	5.17387	5.16937	5.19326	5.1931
AT4G02720	5.41588	5.33462	5.29109	5.42083	5.35616	5.34372	5.36224	5.48037	5.46026	5.51883	5.35376	5.45677	5.3	5.08534	5.38122	5.17507	5.21979	5.3783	5.32794	5.21901	5.32779	5.32759	5.34281	5.44541
AT3G51950	8.16827	8.14637	8.22994	8.05409	7.97982	8.04085	7.94743	7.92965	7.81208	7.75616	7.82306	7.66137	7.5805	7.76404	7.56626	7.52275	7.58288	7.56493	7.65732	7.62024	7.52703	8.01722	7.84819	8.042
AT5G03900	5.69813	5.75134	5.62184	5.76473	5.67231	5.73098	5.72787	5.7471	5.67537	5.76353	5.58554	5.75402	5.63863	5.32233	5.73351	5.59209	5.4485	5.63611	5.56637	5.46571	5.64434	5.56688	5.46637	5.66264
AT3G23990	6.64223	6.83707	6.81649	6.71212	6.79644	6.66032	6.79932	7.20509	6.7978	7.01461	7.1644	7.02584	7.18506	6.77001	7.03792	7.27985	7.29354	7.13666	7.21241	7.1533	7.15284	7.1885	7.09561	7.09477
AT5G22760	6.13051	6.09829	6.23442	6.14891	6.07289	6.27438	6.13835	6.02672	6.29215	6.1429	6.037	6.2152	6.12157	5.759	6.23876	6.14995	6.06829	6.15428	6.04571	6.10115	6.19177	6.09294	6.00436	6.12615
AT4G09720	5.97932	6.14952	6.03394	5.88073	5.92522	5.81953	5.7886	5.82769	5.65912	5.78966	5.63432	5.635	5.95326	5.82476	6.0242	6.0105	6.14544	6.16314	6.03516	6.14166	6.06613	5.9762	6.17457	5.99732
AT5G13980	7.3178	7.32714	7.27352	7.31712	7.32964	7.24785	7.16742	7.30331	7.02501	7.00435	7.30504	7.00458	7.06358	6.87927	6.87681	7.28677	7.19001	7.14363	7.35302	7.25893	7.32175	7.40828	7.23058	7.44523
AT1G17680	5.03338	5.11014	5.16153	5.14788	5.19493	5.22616	5.17097	5.13739	5.14731	5.16072	4.94128	5.19998	4.91599	4.77904	4.95734	4.92339	4.84451	4.93682	4.99306	4.86676	4.9488	4.85968	4.70928	4.98975
AT1G72710	7.81536	7.74103	7.76626	7.82872	7.81736	7.82913	7.76612	7.58304	7.82651	7.73253	7.43969	7.68747	7.4983	7.56292	7.59457	7.16208	7.17692	7.32558	7.05643	6.99202	7.198	6.91868	6.87906	7.03479
AT1G17440	5.65769	5.63581	5.38254	5.91257	5.69896	5.79281	5.76586	5.57391	5.70982	5.84052	5.70813	5.7571	5.73705	5.65334	5.6878	5.68185	5.54637	5.65716	5.60323	5.66335	5.71238	5.54217	5.53229	5.63833
AT4G27500	7.80746	7.77831	7.85674	7.80019	7.82107	7.87074	7.87443	7.76311	7.86356	7.91109	7.65158	7.96095	8.15021	8.06235	8.1836	8.28735	8.23092	8.30916	8.18416	8.20779	8.33063	7.84655	7.95727	7.99114
AT2G20860	6.16595	6.29214	6.15019	6.1612	6.20167	6.45298	6.34212	6.23835	6.40004	6.52423	6.28709	6.51487	6.59273	6.30861	6.58951	6.51768	6.38194	6.4146	6.4499	6.3069	6.48148	6.2771	6.27297	6.4235
AT5G46750	5.98867	5.90183	5.97394	5.91257	5.89481	5.92226	5.92545	5.79352	5.94103	5.98839	5.69851	5.94869	5.90725	5.99111	5.98196	5.76635	5.77721	5.93395	5.68255	5.66217	5.8376	5.67829	5.57462	5.694
AT5G40950	7.88144	8.1746	8.19437	7.71038	7.81127	7.60534	7.46494	7.76122	7.47463	7.42677	7.63401	7.36145	7.4974	7.78307	7.5988	7.6159	7.55011	7.61851	7.87309	7.46214	7.60069	7.87268	7.63104	7.84819
AT5G17770	7.18284	7.34541	7.31522	7.13185	7.20503	7.05447	7.03106	7.13422	6.97545	7.20208	7.08904	7.15129	7.47404	7.40235	7.51483	7.90084	7.61064	7.79159	8.24529	7.77728	8.04482	7.97274	7.83896	8.07811
AT3G58680	6.57402	6.71594	6.66687	6.71906	6.69859	6.84186	6.7695	6.75188	6.79271	6.67629	6.62355	6.71925	6.37588	6.457	6.38537	6.30309	6.25357	6.42854	6.72265	6.42683	6.35946	6.54924	6.53336	6.53578
AT1G23290	7.41718	7.60082	7.69409	7.3798	7.3096	7.4384	7.2524	7.4519	7.26203	7.18477	7.42955	7.18088	7.43728	7.68934	7.21923	7.48123	7.3821	7.36748	7.57784	7.30026	7.23592	7.45596	7.45565	7.27938
AT3G18290	6.06133	6.05572	6.04331	6.10082	6.04777	6.10759	5.99108	5.87979	6.12226	5.99704	5.79651	6.06401	5.83371	5.81184	5.95277	5.97529	5.86914	5.98368	6.07291	6.07469	6.18037	6.1416	5.99192	6.21012
AT3G44340	6.45265	6.41919	6.38944	6.47679	6.31798	6.31709	6.36705	6.35755	6.22867	6.47059	6.44078	6.35612	6.92958	6.88721	7.00299	7.07606	6.99756	6.95592	6.98256	7.1423	6.99354	6.86987	7.03626	6.80819
AT3G16290	6.43566	6.56988	6.46287	6.33214	6.36589	6.22682	6.21207	6.33143	6.00468	6.04119	6.28226	6.06276	6.29122	6.01866	6.27256	6.41039	6.31813	6.24328	6.39054	6.27161	6.3466	6.47225	6.27212	6.48576
AT1G43690	6.12839	6.12636	6.14149	6.19147	5.98298	6.17627	6.03669	5.97758	6.14394	6.07916	5.8189	6.08134	6.16784	6.05513	6.19729	6.12277	5.96902	6.07307	6.1097	5.97709	6.04367	5.86829	5.79711	5.96374
AT3G19460	5.08657	4.92822	5.03805	5.04996	5.03678	4.96835	5.08675	5.13544	5.03648	5.11059	5.24224	5.12557	5.26333	5.27741	5.34603	5.14738	5.18483	5.42323	5.11439	5.24614	5.31534	5.06601	5.19688	5.21748
AT3G52880	8.61137	8.53167	8.63497	8.66741	8.67985	8.88385	8.67795	8.46368	8.79648	8.67643	8.38354	8.83077	8.39528	8.01726	8.4616	8.37195	8.13939	8.40913	8.47135	8.24486	8.47349	8.25869	8.28906	8.32627
AT5G49880	5.12098	5.28966	5.23902	5.21228	5.3031	5.29885	5.17411	5.14901	5.265	5.1638	5.15343	5.27291	4.93904	5.10665	5.05152	4.71416	4.79899	4.85415	4.76332	4.89527	4.72655	4.88669	4.8469	4.81134
AT5G09390	4.94012	4.91025	4.90043	4.7741	4.9507	4.7961	5.06659	5.06967	4.93216	5.139	5.03222	5.05714	4.94285	4.8744	4.98744	4.878	4.90367	4.8949	4.88882	4.88312	4.98243	4.79079	4.93185	4.80905
AT3G07160	8.02347	8.0201	8.05219	8.13054	8.01441	8.01025	8.0369	7.83205	8.04218	8.04474	7.7498	8.08916	7.98402	7.4567	8.03324	7.9265	7.79609	7.9603	7.92801	7.8076	7.9625	7.98467	7.76533	7.97999
AT5G59140	4.91093	4.91798	4.903	5.03669	5.1048	5.13361	5.00791	4.88733	4.988	5.09133	4.84858	5.13033	5.14473	5.1542	5.16122	5.09951	5.06118	5.24003	5.10791	5.11723	5.18912	5.06127	5.08027	5.03944
AT1G08680	5.06465	5.01004	4.92599	5.35104	5.24802	5.27502	5.32029	5.29744	5.33881	5.55911	5.40793	5.50527	5.52337	5.43971	5.53315	5.3283	5.31145	5.40177	5.23822	5.30652	5.27591	5.1277	5.16952	5.19836
AT1G08520	7.05412	7.09857	7.01531	7.08424	7.08669	7.17063	7.06448	7.05969	7.11899	7.22656	7.09272	7.26128	7.38423	7.08955	7.28574	7.31641	7.08838	7.22296	7.16185	6.92792	7.16137	6.94419	6.78665	7.06485
AT1G69070	5.37013	5.52715	5.44397	5.42423	5.37648	5.27502	5.56261	5.6685	5.42529	5.4848	5.61142	5.38681	5.51009	5.49154	5.3706	5.48981	5.46507	5.35787	5.25416	5.39474	5.34694	5.44009	5.33954	5.31753
AT1G12800	7.32335	7.4388	7.38645	7.15763	7.29851	7.14152	7.09548	7.3244	7.02067	6.90766	7.22935	6.8215	6.98398	7.03265	6.97522	7.05059	6.97904	6.93481	7.242	6.95815	7.02276	7.20576	6.93375	7.24464
AT3G60770	7.84396	7.92583	7.90349	7.78042	7.81838	7.76628	7.67754	7.88805	7.51177	7.61721	7.9246	7.57967	7.77273	8.12336	7.59163	7.92013	7.92121	7.80894	7.799	7.89489	7.74871	7.92249	7.99022	7.72849
AT5G13850	6.20456	6.27519	6.16314	6.21327	6.10756	6.28464	6.18739	6.28739	6.09709	6.27963	6.34531	6.28525	6.49759	6.46644	6.32379	6.4837	6.2543	6.29255	6.46595	6.20403	6.19328	6.09294	6.23565	6.15349
AT2G44530	5.53548	5.4151	5.48238	5.49713	5.62059	5.56055	5.70849	5.56526	5.69815	5.70983	5.58293	5.71648	5.47371	5.58124	5.59049	5.38763	5.23622	5.40177	5.35117	5.18807	5.24998	5.12468	5.21305	5.28988
AT1G55340	5.52267	5.59461	5.58381	5.36881	5.48594	5.30054	5.46846	5.48037	5.35057	5.47493	5.48554	5.29854	5.61115	5.47758	5.75699	5.4871	5.47769	5.62618	5.51783	5.48594	5.53047	5.43887	5.4872	5.40201
AT3G46960	5.24314	5.38196	5.2512	5.36172	5.32987	5.182	5.24458	5.3869	5.21206	5.27323	5.39309	5.14689	5.22758	5.22827	5.30359	5.34806	5.30296	5.27495	5.22391	5.40611	5.18912	5.41308	5.50044	5.32557
AT3G16785	5.81831	5.63424	5.68757	5.83032	5.68569	5.73909	5.75331	5.57965	5.7684	5.65404	5.49113	5.59246	5.56002	5.42039	5.6469	5.53737	5.45872	5.54568	5.56967	5.58801	5.59827	5.30774	5.5121	5.33515
AT1G73990	5.9023	5.98267	6.00185	5.90285	5.98419	6.07888	5.8606	5.84089	5.90522	5.74722	5.81222	5.70854	5.70827	5.53709	5.58525	5.81533	5.57131	5.80407	5.8988	5.67162	5.87673	5.75848	5.57044	5.86358
AT3G14290	6.1803	6.22415	6.19292	6.1673	6.25253	6.11096	6.28802	6.25906	6.14271	6.494	6.28387	6.36726	6.35774	6.11493	6.39812	6.27621	6.21716	6.47196	6.16099	6.08886	6.31846	6.15943	6.16167	6.15168
AT5G03160	6.22645	6.19582	6.29354	6.17944	6.16391	6.0833	5.97314	5.77988	5.84449	5.7976	5.65935	5.7996	6.0164	5.96635	6.1599	5.9775	5.94469	6.17389	6.04842	5.97804	6.18266	6.01672	6.03803	6.00133
AT3G29390	5.91215	5.85025	5.91773	5.86078	5.79815	5.93752	5.73	5.79968	5.88624	5.7554	5.8605	5.58901	5.64565	5.9086	5.59831	5.79481	5.76799	5.65855	5.84877	5.95404	5.75909	5.71292	5.94213	5.7452
AT2G32900	5.02432	5.06445	4.9386	5.13132	5.00391	4.90434	5.06659	4.98571	4.977	4.95237	4.99338	4.99318	5.18707	5.29872	5.25328	5.21306	5.18483	5.23631	5.20946	5.40186	5.19063	5.11861	5.40357	5.14307
AT2G39760	5.23138	5.24529	5.30284	5.4037	5.42162	5.37687	5.41367	5.54193	5.54833	5.63865	5.63685	5.5838	5.37911	5.60068	5.48754	5.28392	5.35723	5.35615	5.27513	5.44932	5.31673	5.18976	5.38307	5.18606
AT4G14900	5.45686	5.4151	5.43332	5.62978	5.49273	5.64397	5.55781	5.46959	5.67877	5.64086	5.505	5.69895	5.64565	5.41796	5.69997	5.5816	5.5583	5.32667	5.58282	5.5717	5.41724	5.6322	5.5019	5.54647
AT2G36910	7.96608	8.07356	7.76661	7.9357	7.8701	7.88079	8.07566	7.93861	8.10366	8.1056	7.97282	8.13434	8.13015	7.7019	8.12478	8.084	7.78167	8.03672	8.08133	7.87407	8.10773	7.81642	7.68807	8.00746
AT2G47410	6.24801	6.10846	6.13383	6.35193	6.22732	6.30117	6.32808	6.20902	6.35456	6.48664	6.23643	6.50206	6.15904	6.15639	6.27906	6.06812	6.02167	6.04885	5.91856	6.09238	6.09474	5.96103	5.85322	6.04188
AT1G14400	7.24947	7.11323	7.25751	7.23329	7.24577	7.35584	7.17136	7.00849	7.29645	7.26645	6.95802	7.37957	7.05428	6.89335	7.12535	6.8251	6.82118	6.97113	6.75847	6.7894	6.8779	6.68163	6.70579	6.82811
AT3G28710	6.77102	6.81585	6.78261	6.79067	6.8155	6.95248	6.8513	6.70342	6.97752	7.11099	6.7732	7.06494	7.03516	6.87839	7.14862	6.87764	6.88224	7.03846	6.83951	6.84839	6.98134	6.71819	6.79024	6.79031
AT2G15290	5.45349	5.73101	5.73171	5.57878	5.58293	5.56687	5.51878	5.6303	5.5622	5.58917	5.68395	5.64336	5.91696	5.66775	5.87547	5.9201	5.75768	5.65995	5.93146	5.64548	5.7834	5.8446	5.63987	5.82443
AT5G54900	5.86219	5.85429	5.80929	5.83544	5.89352	5.95957	5.71065	5.89828	5.70816	5.85392	6.08582	5.85535	6.20952	6.04413	5.99782	6.14848	6.12953	6.03712	5.95475	5.97232	5.90285	5.94055	5.96988	5.95445
AT2G14170	6.49096	6.57885	6.581	6.69954	6.65313	6.75286	6.61963	6.47383	6.72449	6.66765	6.36826	6.61856	6.29599	6.17811	6.32457	6.20777	6.10697	6.15626	6.36604	6.10813	6.24598	6.2503	6.21973	6.33156
AT5G01960	5.64001	5.56865	5.55297	5.66472	5.66931	5.80237	5.85081	5.67253	5.86552	6.00392	5.63685	5.91456	5.66099	5.54825	5.64312	5.60536	5.48895	5.54869	5.56684	5.50852	5.55539	5.43765	5.42378	5.44836
AT1G04690	7.27738	7.36014	7.31667	7.31346	7.25178	7.38037	7.27014	7.16556	7.28311	7.30667	7.13972	7.27372	7.3354	7.1531	7.34235	7.08799	7.0639	7.30171	6.8972	6.9509	7.09008	6.7386	6.883	6.8633
AT4G23650	6.91277	6.91894	6.8878	7.02385	6.95224	6.90836	6.86789	6.89454	6.87054	6.94658	6.91814	6.91422	7.09915	6.9517	7.16977	7.0072	6.87129	7.01419	6.91494	6.77084	6.93914	6.65935	6.55185	6.81334
AT4G27230	5.61307	5.82581	5.76183	5.62683	5.70773	5.72283	5.38412	5.50621	5.28632	5.4322	5.56715	5.4396	5.7938	5.80068	5.59701	5.63924	5.6039	5.57253	5.67731	5.58302	5.4631	5.59991	5.63454	5.60704
AT1G79530	5.85964	6.07658	6.03629	5.82261	5.98057	5.9585	5.73427	5.96557	5.83234	6.01928	6.12227	5.96612	6.57297	6.44151	6.42036	6.81957	6.6383	6.60936	6.80488	6.72109	6.65123	6.76651	6.69879	6.66612
AT2G39190	6.32566	6.44617	6.34276	6.35014	6.3751	6.17029	6.34072	6.40681	6.37879	6.3703	6.32355	6.26155	6.25983	5.92411	6.28957	6.30045	6.13592	6.16706	6.38947	6.20972	6.31012	6.33448	6.13551	6.416
AT3G52250	6.42193	6.48311	6.53938	6.5124	6.42916	6.56283	6.46782	6.22833	6.57296	6.42131	6.2331	6.53208	6.31344	6.0815	6.40854	6.22577	6.14306	6.37618	6.29109	6.30917	6.40847	6.32661	6.22239	6.35765
AT5G61780	7.23776	7.42486	7.4411	7.09709	7.20916	7.23159	7.12257	7.1264	7.1193	7.20656	7.14858	7.12765	7.72688	7.22375	7.59717	7.8882	7.62631	7.71368	7.7339	7.63692	7.79328	7.6286	7.67061	7.56711
AT1G31830	5.94853	6.05221	6.15127	5.84055	6.02805	5.93045	5.63511	5.69782	5.60658	5.35893	5.39309	5.45297	5.15395	4.88148	5.15416	5.37805	5.29443	5.29837	5.39813	5.3276	5.34558	5.25757	5.29297	5.20534
AT1G69250	5.15042	5.06908	4.96596	5.04113	5.09368	4.94697	5.03236	5.18334	5.08081	5.17603	5.275	4.94801	5.25233	5.23658	5.0324	5.2619	5.25979	5.08917	5.21911	5.19464	5.17234	5.2548	5.27083	5.14307
AT5G27850	8.63164	8.76113	8.67188	8.55706	8.60296	8.41888	8.44962	8.79915	8.3156	8.34223	8.74732	8.25978	8.44739	8.63578	8.29128	8.5222	8.57005	8.42905	8.43409	8.55353	8.34941	8.63572	8.65121	8.35736
AT1G74270	5.82615	6.02861	6.15991	5.79659	5.87547	5.82774	5.78655	5.92783	5.84147	5.62085	5.96857	5.83506	5.88961	5.90339	5.85603	5.84224	5.74938	5.81909	5.81137	5.66572	5.66846	5.88981	5.94536	5.71739
AT2G32040	5.21555	4.99551	4.95855	4.9065	4.9507	4.97682	4.99019	4.88269	4.935	4.92362	5.03986	4.9958	5.12878	5.11568	5.08717	5.14148	5.12673	5.16755	5.05095	5.01702	5.14446	4.93063	4.92968	5.06653
AT4G05050	9.94815	9.85777	9.96399	9.99418	9.96636	10.1649	10.0394	9.79511	10.3247	10.1244	9.6799	10.2576	9.69576	9.5252	9.89197	9.40698	9.34948	9.63465	9.4808	9.29123	9.52661	9.29926	9.36625	9.39797
AT4G24620	6.74231	6.70556	6.5402	6.86891	6.85026	6.80371	6.81249	6.81101	6.85072	7.07549	6.83382	7.01235	7.08234	6.66313	6.96719	7.20206	6.95893	7.07229	7.29473	7.11658	7.25922	7.22636	7.14514	7.33296
AT1G71220	7.38215	7.39794	7.19948	7.39288	7.30045	7.00308	7.20632	7.22124	6.98337	7.14951	7.17832	6.99089	7.5376	7.40358	7.55525	7.65825	7.55399	7.6117	7.46233	7.64593	7.60723	7.64505	7.57341	7.55076
AT5G47080	5.21555	5.08519	5.25322	5.30009	5.26398	5.30726	5.49132	5.38198	5.52398	5.46997	5.31334	5.50893	5.10723	5.12764	5.25823	4.97128	5.00477	5.11982	4.98742	5.05902	4.98418	5.00977	5.12273	5.05498
AT2G40410	5.07784	4.87892	4.85857	5.01429	4.97028	5.04884	5.07671	5.17578	5.23532	5.1042	5.10689	5.17714	4.86394	4.86371	4.99338	4.76619	4.80701	4.86384	4.91132	4.85644	4.77383	4.73241	4.87427	4.86523
AT5G36170	5.60701	5.70445	5.65889	5.58791	5.67231	5.63397	5.46333	5.67521	5.47792	5.50677	5.66677	5.44916	5.55803	5.36084	5.46204	5.65657	5.52465	5.66826	5.73774	5.58051	5.67606	5.77207	5.59944	5.82896
AT4G11240	4.70523	4.61614	4.58782	4.81615	4.63216	4.62086	4.6767	4.82104	4.78387	4.56726	4.89988	4.6755	4.61949	4.54936	4.58983	4.60911	4.7141	4.69769	4.55427	4.69439	4.58392	4.686	4.55149	4.53751
AT4G35260	6.18233	6.22519	6.19502	6.33757	6.27041	6.35126	6.3643	6.03092	6.29824	6.21288	6.02934	6.3159	6.35888	6.17668	6.36105	6.19003	6.06076	6.14438	6.13509	5.99696	6.14563	6.02728	5.98983	5.92197
AT4G24060	5.30055	5.31329	5.36208	5.38636	5.32608	5.32395	5.31745	5.29744	5.25593	5.22986	5.33835	5.29004	5.18707	5.3934	5.19772	5.0796	5.39097	5.06627	5.00496	5.27897	5.11444	5.2113	5.27426	5.29807
AT1G71350	4.56858	4.3298	4.44663	4.47269	4.53031	4.54177	4.5662	4.65429	4.6168	4.57653	4.64814	4.51714	4.55331	4.4433	4.55005	4.59191	4.65089	4.55544	4.6331	4.61091	4.58392	4.67777	4.75417	4.74341
AT5G49930	5.66354	5.74412	5.79688	5.82003	5.79678	5.79341	5.69979	5.56526	5.81237	5.83474	5.66183	5.84089	5.59865	5.3327	5.68535	5.46405	5.53071	5.54719	5.43845	5.49794	5.5636	5.49613	5.44523	5.44394
AT1G03040	5.93892	5.90831	5.92915	5.83289	5.91389	5.91567	5.85277	5.96886	5.83995	5.8055	5.95246	5.78457	5.53653	5.61349	5.40669	5.56774	5.67245	5.44437	5.70934	5.60537	5.65864	5.59555	5.66621	5.77601
AT5G27380	6.48767	6.64554	6.45587	6.48333	6.57616	6.29441	6.61501	6.62788	6.44313	6.52782	6.59401	6.43431	6.36967	6.41857	6.36793	6.60474	6.48739	6.42118	6.7271	6.5827	6.65233	6.79198	6.75325	6.63478
AT1G58290	7.77136	7.95429	7.82856	7.60263	7.59933	7.45989	7.40934	7.49278	7.39708	7.2686	7.22851	7.34052	7.24764	7.12876	7.35548	7.29221	7.12373	7.39489	7.57644	7.11269	7.43605	7.53265	7.22749	7.62684
AT1G21580	6.48107	6.43275	6.59381	6.65244	6.59835	6.62575	6.5548	6.2909	6.65158	6.44805	6.41749	6.60493	6.22617	5.97299	6.35182	6.35901	6.18828	6.35658	6.13222	6.30614	6.31777	6.28321	6.25833	6.28289
AT1G25540	5.53867	5.43499	5.47547	5.52908	5.4978	5.70701	5.62596	5.33185	5.57137	5.63644	5.43716	5.61644	5.62068	5.6346	5.46204	5.58523	5.5935	5.45563	5.56069	5.66335	5.52327	5.6824	5.7023	5.5018
AT5G42220	6.31083	6.21894	6.24665	6.3267	6.24049	6.40243	6.39291	6.22651	6.41489	6.47678	6.22977	6.37632	6.4079	6.18528	6.42696	6.29027	6.42557	6.25714	6.16755	6.23304	6.21429	6.01916	5.97727	6.15439
AT1G23490	7.47651	7.55447	7.45915	7.42636	7.4008	7.41718	7.28402	7.2713	7.27696	7.33696	7.23768	7.27909	7.66946	7.18135	7.65926	7.68299	7.62546	7.73958	7.60651	7.55728	7.65275	7.44751	7.51916	7.33136
AT2G01470	5.59788	5.66977	5.595	5.71559	5.73945	5.72094	5.57455	5.68457	5.6906	5.827	5.60886	5.7996	5.93389	5.64504	5.98595	5.86598	5.74938	5.88363	5.80818	5.70306	5.87107	5.66378	5.72503	5.67778
AT3G63150	4.99216	5.09431	4.94861	5.17237	5.1333	5.2092	5.1615	5.15479	5.18364	5.15145	5.28789	5.30487	5.44769	5.34043	5.32889	5.54111	5.4395	5.21753	5.5435	5.59051	5.47185	5.5365	5.65836	5.40959
AT4G32530	5.89486	5.82581	5.66498	5.89551	5.90756	5.95476	5.93845	5.87045	5.87666	6.1034	5.91554	6.03635	6.3815	6.0707	6.25369	6.31951	6.17518	6.24977	6.28994	6.109	6.26264	6.07033	6.06995	6.06509
AT5G43830	6.71159	6.76676	6.6608	6.5487	6.72043	6.71889	6.84737	6.79815	6.85935	6.87331	6.76169	6.89264	6.85679	6.59585	6.89757	7.09919	6.91832	7.1231	7.33246	6.86135	7.19536	7.00874	6.89084	7.20338
AT4G12800	9.81363	9.86211	9.58125	9.63814	9.7559	9.7513	9.4854	9.57485	9.37123	9.50503	9.54994	9.55336	9.8063	9.23908	9.48811	9.96311	9.48844	9.68992	10.0157	9.55166	9.84805	9.74658	9.64902	10.1137
AT3G06130	6.5008	6.63307	6.62223	6.76675	6.71826	6.83198	6.87371	6.86135	7.02368	6.98622	6.87392	7.0798	7.11053	6.84346	7.09618	7.05974	6.87559	7.03041	6.95466	6.75315	7.02191	6.68266	6.61676	6.8122
AT3G02200	6.5138	6.52841	6.38484	6.34656	6.41672	6.36019	6.3139	6.48228	6.23791	6.35018	6.45371	6.32736	6.35146	6.80208	6.28715	6.41956	6.51947	6.4375	6.31885	6.47012	6.35271	6.55205	6.48609	6.42948
AT2G21520	7.19298	7.1366	7.19055	7.23037	7.2672	7.23424	7.30353	7.22719	7.42061	7.43951	7.2583	7.4963	7.32756	7.40481	7.51896	7.2475	7.28064	7.41275	7.11706	7.20911	7.38103	6.96463	7.0403	7.02644
AT5G53170	6.79918	6.8186	6.72335	6.71629	6.67044	6.67957	6.72519	6.6251	6.67047	6.71035	6.66739	6.76593	6.41806	6.30861	6.54567	6.46572	6.42426	6.48065	6.67348	6.48694	6.5415	6.68625	6.54121	6.85667
AT1G47670	4.56858	4.72589	4.42528	4.54324	4.66857	4.67649	4.79167	4.84029	4.69773	4.82991	4.88722	4.78834	4.9995	4.87795	4.76917	5.06306	4.95149	4.93452	5.00287	4.87497	4.90885	4.92369	4.89669	4.84302
AT1G06530	5.36655	5.52546	5.48754	5.31483	5.42694	5.41631	5.46846	5.4773	5.50018	5.40905	5.40793	5.55219	5.51214	5.31451	5.38273	5.46011	5.27866	5.22695	5.4145	5.12585	5.25578	5.22406	5.18781	5.19836
AT3G50380	6.22051	6.2283	6.2293	6.1612	6.14895	6.12769	6.10415	6.06814	6.17915	6.05783	6.10234	6.09237	5.97648	5.88236	6.01351	6.06863	5.91994	6.07411	6.10807	6.14506	6.20457	6.37956	6.11558	6.38789
AT3G09500	7.60359	7.74067	7.69706	7.52948	7.61729	7.63003	7.4423	7.72024	7.32816	7.39177	7.70002	7.42003	7.5425	7.90361	7.31808	7.6128	7.53359	7.56716	7.59752	7.56491	7.45792	7.56368	7.62937	7.51994
AT3G08550	5.76764	5.7499	5.53648	5.62683	5.70189	5.56125	5.66223	5.6066	5.55667	5.69502	5.56979	5.55397	5.89865	5.60068	5.93743	5.80914	5.8362	5.96241	5.76846	5.75287	5.87012	5.88892	5.7755	5.79697
AT5G15930	4.72773	4.95601	4.92091	4.74718	4.84861	4.74251	4.7074	4.64063	4.72593	4.94524	4.63306	4.86753	4.91521	4.9705	5.07227	4.79152	4.89241	4.98424	4.94878	4.91728	4.98941	4.93409	4.90113	5.08936
AT1G70200	6.11352	6.21372	6.22003	5.83289	5.95378	5.76742	5.6555	5.85752	5.59314	5.5403	5.69851	5.48122	5.45251	5.46821	5.48894	5.53662	5.53676	5.51987	5.46201	5.34098	5.5112	5.71191	5.39729	5.63057
AT1G72340	5.00142	5.01245	4.86387	5.10188	5.20529	4.9641	4.97945	5.04083	4.8785	4.90536	5.07377	4.80929	4.99071	4.91982	4.94716	4.96906	4.94242	4.9253	4.96178	4.90732	4.84484	4.9999	4.95126	4.84526
AT2G42680	6.61834	6.53009	6.55092	6.67832	6.66819	7.00075	6.53903	6.64782	6.72449	6.68381	6.62101	6.76976	6.66341	6.8951	6.55307	6.54642	6.4092	6.39802	6.41542	6.47079	6.35068	6.34101	6.52835	6.36624
AT4G29750	5.54818	5.73685	5.75043	5.63859	5.62522	5.40694	5.38954	5.53308	5.40902	5.22398	5.52692	5.29854	5.32763	5.45403	5.42879	5.45694	5.48645	5.49202	5.55212	5.37174	5.48303	5.59446	5.53086	5.59646
AT5G13780	5.31548	5.4078	5.33563	5.42423	5.51456	5.57037	5.36499	5.50319	5.44936	5.43983	5.60113	5.56281	5.58702	5.66775	5.39924	5.4805	5.51611	5.34236	5.54877	5.35425	5.3792	5.3588	5.42069	5.25666
AT1G24300	5.9023	5.74121	5.83785	5.91257	5.85849	5.94885	5.95499	5.72785	5.99858	6.06278	5.80999	6.12616	6.07654	5.99274	6.16078	6.08716	5.90321	6.00464	6.01313	5.93357	6.12992	5.88178	5.86122	5.9953
AT3G52090	5.59176	5.51361	5.47374	5.62387	5.85981	5.77654	5.82305	5.90057	5.65395	5.87659	6.01778	5.88949	5.87175	6.191	5.83631	5.89227	5.78027	5.92703	5.84993	5.88972	5.93394	5.85649	5.85436	6.05353
AT4G26840	6.62435	6.8976	6.96688	6.74514	6.78681	6.76513	6.68279	6.91795	6.75297	6.57941	6.77206	6.66692	6.62602	6.96426	6.74148	6.69575	6.68638	6.80753	6.94797	6.72222	6.71948	6.92347	7.01439	6.92541
AT4G00800	6.16801	6.12636	6.04914	6.3084	6.17661	6.13574	6.32666	6.11335	6.41183	6.45435	6.10962	6.38132	6.30371	6.15346	6.50602	6.25679	6.14385	6.30594	6.20991	6.23065	6.33911	6.28592	6.16906	6.16875
AT3G26070	7.18284	7.29733	7.278	7.24872	7.27902	7.28943	7.39257	7.38669	7.47022	7.38915	7.24348	7.4608	6.92708	7.12205	7.10947	6.83822	6.81324	7.0131	7.08607	6.73636	7.04304	6.91606	6.79324	7.12638
AT3G02560	7.02603	7.26991	7.31909	6.89735	6.92051	6.80727	6.77572	7.08665	6.80598	6.77011	7.03652	6.73028	6.9009	7.09869	6.83438	6.9024	6.97237	6.90285	6.94742	6.94798	6.83106	7.126	7.03475	6.86991
AT5G02250	4.78785	4.86566	4.80998	4.73627	4.85652	4.79849	4.84392	4.864	4.70941	4.70456	4.79086	4.87039	4.73464	4.48574	4.65629	4.69012	4.73946	4.65088	4.76332	4.7512	4.72027	4.72244	4.83997	4.86303
AT1G02500	8.18259	8.27255	8.20719	8.11852	8.0784	8.06388	7.93034	7.82452	7.95028	7.82385	7.75909	7.84977	8.13914	7.82774	8.14272	8.17816	7.9256	8.05851	8.19955	8.03073	8.14143	8.46428	8.37341	8.49638
AT5G11880	6.11779	6.30497	6.17917	6.15712	6.17239	5.98392	5.97495	6.22559	5.91749	5.95681	5.9845	5.80259	6.03114	6.0676	5.94256	6.11977	5.9717	5.87527	6.1045	6.01655	6.00801	6.23076	6.0944	6.21012
AT2G35330	5.65182	5.65751	5.73316	5.82776	5.64516	5.61308	5.80896	5.69121	5.86403	5.62309	5.66924	5.70854	5.69163	5.47992	5.84072	5.71068	5.69532	5.74499	5.77502	5.80746	5.80434	5.84827	5.94536	5.80733
AT1G80790	5.71512	5.58978	5.63739	5.7834	5.77189	5.69103	5.76586	5.84208	5.71562	5.58458	5.73898	5.70535	5.63581	5.50076	5.71564	5.714	5.66364	5.60033	5.82368	5.82239	5.68253	5.8764	5.8737	5.8267
AT3G16620	4.80911	4.7806	4.82092	4.77942	4.69822	4.68555	4.65887	4.79167	4.6221	4.52003	4.84422	4.82408	4.96698	4.80161	4.94307	5.13704	5.0662	5.14189	5.21851	5.30501	5.27162	5.1723	5.26567	5.16473
AT3G03860	5.00142	4.91541	4.77384	4.9065	4.90056	4.8092	4.92078	4.89195	4.9921	5.16993	4.89988	5.05464	4.96023	4.83847	5.13277	5.03258	4.99778	5.09535	5.00775	5.16819	5.19214	5.10794	5.13975	5.13029
AT2G16370	5.19551	5.13024	5.29501	5.13963	5.25003	5.0225	5.01494	5.33694	5.13376	5.25604	5.15695	5.07949	5.17612	5.3327	5.24666	5.21165	5.31145	5.35787	5.20339	5.2974	5.21019	5.34718	5.2308	5.19134
AT4G39240	5.05133	5.05747	5.02155	5.12716	5.0621	4.92527	5.06659	5.13933	5.05751	4.93447	5.10325	4.95071	5.07498	4.79788	5.0439	4.98781	4.97482	5.01718	5.05365	4.94677	4.96305	4.7793	4.91657	4.82046
AT1G69060	4.56858	4.39771	4.50205	4.56806	4.58531	4.59223	4.57574	4.41205	4.52729	4.49094	4.3796	4.5135	4.33315	4.47642	4.35452	4.29968	4.2532	4.34322	4.17609	4.39403	4.34354	4.36073	4.28874	4.36741
AT1G12470	5.52909	5.5588	5.54969	5.41742	5.62059	5.43486	5.63511	5.47883	5.603	5.74722	5.36902	5.56104	5.81056	5.59207	5.96895	5.7561	5.75042	5.73182	5.82999	5.72251	5.78641	5.83075	5.75969	5.80733
AT5G02870	8.40654	8.57345	8.52722	8.25757	8.35231	8.24572	8.13895	8.39231	8.06556	8.08424	8.47166	7.95458	8.44706	8.17973	8.08195	8.5437	8.42614	8.16056	8.35442	8.36748	8.19545	8.50669	8.4066	8.22791
AT5G47790	3.74162	3.86965	3.84657	3.96608	3.86831	3.98261	4.00615	4.03144	4.01983	4.11854	4.07934	4.05839	4.03952	3.93861	4.09917	3.93281	4.09515	4.08606	3.98424	3.98042	3.95148	3.89825	3.95874	4.07894
AT5G47320	5.33393	5.30938	5.32029	5.46775	5.36543	5.21278	5.24458	5.59106	5.22954	5.44742	5.62673	5.29854	5.41244	5.57033	5.48191	5.5052	5.50629	5.46362	5.49814	5.50852	5.49289	5.568	5.55784	5.52431
AT1G73450	4.47193	4.53471	4.64434	4.68046	4.50704	4.50713	4.35533	4.49335	4.46568	4.5007	4.48414	4.34335	4.44152	4.2921	4.43827	4.42554	4.55413	4.41748	4.51954	4.54561	4.62261	4.58624	4.51138	4.52361
AT3G48050	7.02716	7.03721	7.07935	7.1308	7.05896	7.21491	7.0483	6.85368	7.20515	7.09254	6.84695	7.21996	6.99704	6.60443	7.05603	6.89117	6.84329	6.92153	6.85951	6.85722	6.96416	6.84207	6.73532	6.86386
AT5G11850	5.25481	5.17608	5.23084	5.29638	5.11583	5.31813	5.3003	5.19086	5.25707	5.30144	5.21549	5.29642	5.32004	5.26122	5.32889	5.29105	5.10738	5.33017	5.17454	5.24614	5.29153	5.08012	4.99556	5.12845
AT1G51720	5.68956	5.74412	5.71421	5.82261	5.78439	5.87492	5.96046	5.70309	5.92395	5.96917	5.74601	5.89789	5.57677	5.47758	5.71684	5.45576	5.49641	5.58576	5.4857	5.31107	5.5845	5.46181	5.3783	5.50605
AT2G24765	5.6191	5.68041	5.62496	5.56959	5.69749	5.53641	5.60049	5.53751	5.51831	5.79562	5.63936	5.65332	6.08277	5.95128	6.1748	6.0751	6.01302	6.09483	5.96519	6.05677	6.11723	5.90839	5.99608	5.89199
AT1G58220	4.22546	4.25854	4.21745	4.44616	4.32893	4.41046	4.38818	4.39587	4.46765	4.4258	4.56052	4.4154	4.4501	4.49961	4.36373	4.45358	4.33035	4.15872	4.32095	4.31785	4.31881	4.37097	4.3679	4.4897
AT1G60670	3.98517	3.96723	3.81956	4.03	3.9296	3.90268	4.04787	4.04395	4.07502	4.00649	4.01875	4.01267	4.01079	4.03701	4.01205	4.00063	3.95059	3.85294	3.94552	3.96897	4.06158	3.92976	4.01311	4.08274
AT1G23960	6.04575	5.95288	6.03629	6.10506	6.08192	6.13148	6.21512	5.89828	6.20824	6.19946	5.94637	6.18689	6.01459	6.06449	6.18609	5.84043	5.9264	6.03926	5.86192	5.97423	6.05453	5.79317	6.02486	5.82896
AT4G12640	4.52428	4.49736	4.42528	4.5116	4.54344	4.4229	4.52248	4.57031	4.34897	4.45623	4.60242	4.45012	4.76935	4.6103	4.78982	4.79152	4.68175	4.74565	4.71979	4.88312	4.74111	4.78888	4.6863	4.80216
AT4G26970	7.41545	7.30472	7.22648	7.61012	7.45956	7.57098	7.61009	7.30807	7.54193	7.62225	7.32473	7.62089	7.50656	7.12429	7.40539	7.47166	7.41888	7.3317	7.41246	7.61413	7.38003	7.34734	7.53283	7.23187
AT5G48030	4.88113	5.05045	4.94861	5.13548	5.10922	4.87181	5.18973	5.29221	5.23647	5.15764	5.24224	5.24681	5.10111	5.10966	5.05532	5.07703	5.109	5.04086	5.10856	5.03726	5.05078	5.21414	5.25877	5.14852
AT1G01050	6.43737	6.32835	6.15127	6.36969	6.46237	6.3125	6.44198	6.43874	6.37722	6.49522	6.40719	6.38731	6.44085	6.44151	6.59929	6.51844	6.42035	6.55581	6.64869	6.75648	6.65837	6.67648	6.97437	6.61591
AT4G29680	6.06796	6.22623	5.99221	6.01767	6.16285	5.9718	6.04701	6.18098	5.96488	6.09214	6.12407	5.93104	6.40321	6.16367	6.40334	6.36977	6.32512	6.43587	6.35322	6.27316	6.43237	6.32661	6.19733	6.26462
AT4G17730	5.3043	5.29955	5.15722	5.22404	5.4234	5.29547	5.3003	5.27992	5.32044	5.3373	5.27823	5.41051	5.345	5.64504	5.53451	5.40907	5.40293	5.61044	5.67381	5.56285	5.70498	5.63433	5.59533	5.77953
AT1G04410	9.11072	9.17427	9.06856	9.16184	9.20639	9.28067	9.20853	9.10349	9.21363	9.31439	9.09971	9.2821	9.43273	9.02797	9.41146	9.35064	9.13338	9.31893	9.22722	8.97751	9.25365	8.79999	8.80491	8.83763
AT5G49540	5.65476	5.8408	5.87769	5.84309	5.89096	5.61647	5.79474	5.76862	5.75559	5.82506	5.52147	5.81892	5.88328	5.98125	6.02806	5.86479	5.87009	5.99365	5.88333	5.82345	5.99419	5.90839	5.89502	5.77367
AT5G42470	4.69385	4.65057	4.35927	4.76339	4.71282	4.67388	4.57574	4.67052	4.77596	4.73796	4.64814	4.68525	4.74165	4.90599	4.88882	4.62469	4.70124	4.7404	4.74088	4.67103	4.69059	4.72044	4.8515	4.71922
AT3G05030	5.754	5.98021	5.93294	5.68755	5.97331	5.95636	5.81703	5.92332	6.03747	5.87659	6.037	6.04268	6.21457	6.03939	6.18002	6.47337	6.24621	6.42528	6.57262	6.38795	6.53376	6.31869	6.38743	6.50781
AT2G01220	4.94012	5.03158	5.01917	5.10188	5.05065	5.11935	5.09008	5.08791	5.18005	5.04537	5.22223	5.08932	5.22945	5.50764	5.13457	5.2182	5.0976	5.10764	5.3407	5.2603	5.07231	5.15611	5.2828	5.21402
AT2G04030	7.53986	7.78325	7.82381	7.49753	7.47891	7.41951	7.42855	7.67438	7.40966	7.40028	7.53269	7.32242	7.36223	7.37815	7.22008	7.44846	7.48536	7.22296	7.48063	7.4433	7.30995	7.75592	7.4477	7.60358
AT1G01820	5.84685	5.77139	5.595	5.8832	5.9377	5.88732	5.94398	5.81193	5.88697	6.0462	5.79426	5.8336	5.54807	5.80627	5.61897	5.46169	5.46126	5.51987	5.4827	5.37897	5.37254	5.30374	5.40043	5.47749
AT2G31490	6.27117	6.14184	6.09718	6.27864	6.29391	6.34719	6.37527	6.20346	6.09646	6.34748	6.21971	6.48635	6.54093	6.49442	6.55173	6.63163	6.5109	6.60286	6.38197	6.45378	6.58248	6.42265	6.50883	6.27461
AT1G74520	5.34852	5.38568	5.22879	5.25495	5.20322	5.13077	5.17411	5.20207	5.01244	5.26466	5.19168	5.08932	5.28028	5.34812	5.35529	5.47543	5.35449	5.48261	5.5692	5.41739	5.59484	5.70989	5.54937	5.70513
AT1G07990	6.05245	5.95789	6.01977	6.05765	6.16285	6.19815	6.10745	5.90857	6.26472	6.13822	5.94434	6.24736	5.91386	5.80999	6.08299	5.80231	5.80751	5.91776	5.85265	5.79779	5.95995	5.93019	5.86236	5.91026
AT3G20000	5.87484	5.97404	6.09267	5.83032	5.95378	5.77411	5.79678	6.08236	5.72058	5.82894	6.02934	5.81004	5.98426	6.02187	5.8462	6.14357	6.07992	6.00025	6.08945	5.93847	5.94656	6.12959	6.10214	6.04285
AT3G46560	5.20356	5.4314	5.45103	5.41058	5.4234	5.31563	5.38412	5.49563	5.30842	5.32361	5.40201	5.40855	5.37235	5.65334	5.30678	5.34165	5.37217	5.34582	5.18073	5.26499	5.23096	5.23812	5.33954	5.1683
AT1G13560	6.26926	6.23037	6.11728	6.35906	6.28807	6.13668	6.28802	6.18945	6.07405	6.22472	6.26606	5.97674	6.26804	6.00738	6.25617	6.43471	6.37656	6.35401	6.44553	6.45856	6.53555	6.43369	6.39375	6.51063
AT5G48810	7.5806	7.56189	7.49545	7.56767	7.64459	7.72385	7.51909	7.41265	7.7387	7.62727	7.33719	7.76804	7.52699	7.22723	7.65176	7.53658	7.39713	7.68698	7.48664	7.37626	7.67511	7.41479	7.42243	7.49985
AT1G79500	5.43993	5.56865	5.4978	5.5132	5.4428	5.35513	5.25649	5.45405	5.36541	5.41164	5.516	5.30487	5.7959	5.89991	5.83962	5.88052	5.84012	5.93164	5.90703	5.86419	5.90931	5.73885	5.95073	5.98621
AT3G05350	5.57635	5.42237	5.34134	5.32942	5.40193	5.37287	5.40834	5.27108	5.25593	5.24156	5.22558	5.22693	5.23877	5.16003	5.17349	5.29902	5.18636	5.2456	5.46303	5.13953	5.29153	5.35623	5.20229	5.4746
AT4G33410	4.64149	4.70817	4.66573	4.76875	4.707	4.74002	4.54694	4.67052	4.65869	4.80648	4.60757	4.69814	4.9722	4.62725	4.82802	4.94048	4.93145	4.9997	4.99867	4.93896	4.98767	4.95296	4.99348	5.04529
AT1G01950	4.65329	4.81412	4.82907	4.7741	4.84065	4.80683	4.78757	4.70243	4.87998	5.0816	4.76343	5.03952	5.12275	5.07611	5.18738	5.1076	5.01519	5.1178	5.16271	5.00024	5.13819	5.07543	4.9914	5.06845
AT1G50840	5.10388	5.08061	5.0357	5.07616	5.1224	4.99568	5.20517	5.33185	5.18364	5.29022	5.36902	5.2815	5.345	5.06993	5.20115	5.37554	5.35859	5.34236	5.37726	5.29128	5.26588	5.52622	5.2466	5.46154
AT4G13970	4.43822	4.53135	4.3853	4.56189	4.65653	4.55314	4.5566	4.6185	4.72099	4.69608	4.62292	4.62575	4.60034	4.36968	4.62345	4.59695	4.53253	4.5614	4.59283	4.68742	4.4984	4.69009	4.57948	4.53474
AT5G42790	6.53149	6.5468	6.66914	6.53145	6.56413	6.57752	6.65943	6.54816	6.72243	6.7508	6.53843	6.73028	6.61723	6.19952	6.67275	6.50874	6.42296	6.6108	6.47931	6.32273	6.4821	6.35526	6.34485	6.33714
AT1G27450	6.91399	6.99155	6.8904	6.8739	6.89832	6.78093	6.70903	6.88414	6.6179	6.8333	6.9479	6.58684	7.29636	7.0926	7.18976	7.28877	7.17614	7.22343	7.19096	7.16756	7.138	7.07523	7.10383	7.02693
AT2G30620	7.79885	7.82359	7.96457	7.74344	7.77972	7.98713	7.74883	7.52585	7.77764	7.72787	7.40977	7.77984	7.74149	7.69136	7.77508	7.47146	7.40573	7.61349	7.48851	7.26753	7.42482	7.27454	7.27618	7.25266
AT3G58610	7.90816	8.08447	8.06144	7.93749	7.99931	7.93894	7.81929	8.11372	7.80743	7.78192	8.10256	7.71311	8.05406	7.62541	7.8187	8.11818	8.02177	7.87212	8.13098	7.9189	7.84616	8.16708	7.98396	8.13201
AT4G37180	5.69242	5.70742	5.67255	5.91499	5.90629	5.85956	5.81904	5.87279	5.83234	5.64527	5.69609	5.63164	5.09017	5.39092	5.07787	5.24687	5.21528	5.17146	5.30603	5.2174	5.22653	5.1679	5.19144	5.09876
AT1G63290	5.08657	5.00763	4.99764	5.14376	5.197	5.33962	5.19283	5.27108	5.2952	5.3776	5.39904	5.39871	5.79296	5.4325	5.42733	5.7383	5.57718	5.57989	5.68125	5.56411	5.57988	5.48792	5.57462	5.56559
AT3G17240	7.07948	6.99399	6.93828	7.12245	7.0743	7.19237	7.088	6.93428	7.07292	7.04662	6.97904	7.12108	7.26051	6.79084	7.25183	7.23947	7.13173	7.25461	7.04884	7.12133	7.16523	6.85444	7.02461	6.92699
AT2G39810	5.15458	5.22674	5.13985	5.17641	5.22986	5.06183	5.12947	5.36047	5.14117	5.139	5.25543	5.05964	5.24063	5.33528	5.20457	5.28571	5.36132	5.33541	5.23585	5.34246	5.2027	5.47374	5.41759	5.3852
AT2G20820	6.84878	6.78589	6.66156	6.84626	6.89384	7.05697	6.77158	6.87133	6.8245	7.00863	6.97307	6.92042	7.21055	7.34204	7.11175	7.20017	7.01757	7.05758	7.13374	7.14017	6.9809	6.79388	7.12961	6.88684
AT5G21990	6.63332	6.54846	6.5826	6.52987	6.56895	6.65604	6.39156	6.13787	6.37983	6.33252	5.94434	6.32424	6.23272	6.08457	6.32143	6.24056	6.08735	6.24328	6.18026	6.13228	6.26624	6.2503	6.16352	6.1909
AT1G74060	7.22793	7.32811	7.29379	7.16883	7.2672	7.17638	7.09216	7.41024	7.07131	7.0812	7.40608	6.95977	7.2895	7.43581	7.05224	7.29797	7.2475	7.12763	7.29872	7.28071	7.07989	7.30123	7.34424	7.16136
AT1G51390	4.56858	4.68117	4.62574	4.85196	4.73302	4.67128	4.95041	4.72073	4.9092	4.8719	4.6876	4.96945	5.01188	4.94707	5.0052	4.93708	4.8308	5.05996	4.93347	4.83978	5.02383	5.05493	4.93402	4.97144
AT3G62250	8.27953	8.41863	8.40736	8.20513	8.20568	8.1973	8.03863	8.30124	8.00595	7.90926	8.2921	7.83671	8.28317	8.41568	8.03348	8.39424	8.28019	8.06377	8.45804	8.32489	8.09727	8.42227	8.36881	8.19014
AT1G55680	6.55842	6.62444	6.60017	6.70514	6.67566	6.75194	6.90526	6.74423	7.03697	7.04161	6.84586	7.15188	6.91415	6.66005	7.08462	6.91485	6.87749	6.94112	7.00923	6.81308	7.11783	6.76408	6.75999	6.96862
AT5G49220	4.29491	4.50765	4.63817	4.77942	4.63522	4.54604	4.67227	4.6839	4.70442	4.58114	4.76804	4.65911	4.62614	4.5845	4.77148	4.63382	4.73106	4.57621	4.59283	4.54561	4.55126	4.51646	4.59053	4.62082
AT1G26850	8.35237	8.54421	8.47081	8.32101	8.27644	8.21183	8.19186	8.08501	8.15564	8.16514	7.99609	8.10801	8.5524	8.00272	8.56335	8.5997	8.49183	8.54503	8.38997	8.43197	8.58414	8.32965	8.32546	8.27222
AT5G55160	6.275	6.19051	6.1195	6.26352	6.24049	6.24534	6.12217	6.25009	6.10595	6.23937	6.27256	6.15918	6.05911	6.56869	6.09502	6.03907	6.03197	6.06048	6.17841	6.10987	6.07108	6.17413	6.14116	6.29439
AT3G54440	6.90662	6.8878	6.83549	7.02497	7.00895	7.02212	7.00571	6.75442	7.0982	7.02056	6.71352	6.94903	6.80042	6.46527	6.8928	6.76595	6.67272	6.76872	6.84458	6.82636	6.85372	6.80714	6.69879	6.86386
AT5G22330	5.23923	5.0737	5.13985	5.12297	5.24602	5.23059	5.25945	5.35546	5.16438	5.19721	5.38411	5.33408	5.12677	5.39588	5.09456	5.04052	5.20773	5.03014	4.96823	5.08401	4.9666	5.10947	5.08027	5.07799
AT1G53165	4.84041	4.98574	4.99281	4.76875	4.84861	4.73878	4.78346	4.7541	4.93642	4.97005	4.69246	4.90972	4.97071	5.0606	5.15946	5.07342	5.0341	5.20234	5.24651	5.30955	5.2339	5.25204	5.2845	5.06653
AT4G32620	5.99796	6.10395	6.20967	6.11563	6.11087	5.97021	6.12379	6.10442	6.24136	6.13665	6.16134	6.14394	6.0689	5.75515	6.1713	6.0538	6.01042	6.11222	6.0855	6.13996	6.17884	6.28118	6.22151	6.21359
AT3G03140	4.3467	4.38661	4.40724	4.19844	4.19804	4.16033	4.16624	4.17862	4.19139	4.26895	4.26688	4.15976	4.32151	4.10514	4.27541	4.27923	4.14346	4.3293	4.35637	4.2085	4.42047	4.34783	4.36469	4.29398
AT4G26130	7.15406	7.07226	7.07707	7.28005	7.31104	7.43303	7.09049	6.89339	7.032	6.78417	6.67477	6.84488	6.69918	6.32688	6.55776	6.57551	6.4584	6.53927	6.51379	6.26304	6.46592	6.44646	6.29086	6.51976
AT1G34130	6.21056	6.29115	6.13602	6.11773	6.23341	5.96543	6.01757	6.12124	5.99313	6.02437	5.9845	5.87394	6.27742	5.94115	6.15725	6.31012	6.2543	6.3148	6.26366	6.22022	6.32262	6.46868	6.34159	6.26962
AT1G72390	5.54818	5.64515	5.55461	5.72114	5.65123	5.76437	5.72143	5.51072	5.65482	5.77966	5.49391	5.74783	5.71184	5.40819	5.68168	5.65898	5.50383	5.64738	5.6973	5.65147	5.6051	5.67829	5.49897	5.68529
AT2G29400	5.64001	5.4965	5.42079	5.80966	5.63446	5.60696	5.68444	5.73043	5.67877	5.62532	5.75996	5.67469	5.46791	5.23104	5.44189	5.48942	5.41084	5.43628	5.57109	5.48995	5.51845	5.53308	5.53515	5.59247
AT2G29970	6.23433	6.32254	6.40951	6.41315	6.39425	6.4941	6.49321	6.35337	6.69585	6.53139	6.29669	6.36726	6.07793	5.9763	6.08578	6.13222	6.00781	6.17778	6.20749	6.19259	6.27484	6.18723	6.12606	6.24865
AT4G38510	7.20406	7.37097	7.21977	7.26399	7.28538	7.22959	7.14116	6.98544	7.1168	7.36396	7.06677	7.24819	7.7787	7.45907	7.7644	7.76711	7.5823	7.64017	7.56039	7.64293	7.70484	7.54061	7.53497	7.51116
AT2G17390	7.19096	7.26487	7.2146	7.27534	7.39403	7.41212	7.45464	7.17507	7.45989	7.46093	7.20151	7.57181	7.29948	7.13692	7.38405	7.16705	7.11204	7.27654	7.01703	6.88794	7.16831	6.97263	6.84084	7.14421
AT1G16810	6.3385	6.31183	6.37652	6.35728	6.42118	6.27481	6.38886	6.32119	6.21411	6.31049	6.24968	6.3992	6.0807	6.4805	6.28068	5.99068	6.03111	6.30327	5.95222	6.05947	6.26839	6.08285	6.08467	6.02521
AT3G62010	6.47609	6.57966	6.67066	6.68967	6.56895	6.60883	6.53537	6.406	6.67473	6.57941	6.45514	6.61091	6.30578	5.95128	6.34719	6.68785	6.48489	6.45443	6.73069	6.55808	6.74652	6.39908	6.43186	6.49718
AT5G40370	7.64777	7.47068	7.67763	7.74752	7.75805	7.79528	7.75462	7.4413	7.71076	7.5101	7.28829	7.5055	7.06253	7.06954	7.26664	7.09805	6.99185	7.20448	7.33579	7.06643	7.23519	6.92042	7.26071	7.05764
AT1G79930	7.16337	7.30619	7.29869	7.22356	7.14007	7.15417	7.09216	7.1136	7.07744	7.08364	7.08904	7.02328	7.52711	6.98413	7.43007	7.51212	7.47376	7.4181	7.33496	7.25029	7.37104	7.27591	7.23014	7.24124
AT4G21670	5.55134	5.66212	5.64203	5.55725	5.48424	5.56406	5.5793	5.52864	5.46617	5.48971	5.48554	5.3888	5.62258	5.87883	5.62536	5.50444	5.68665	5.61187	5.4882	5.68917	5.51604	5.6183	5.42223	5.46008
AT1G29990	5.06022	5.02205	4.903	5.22794	5.24602	5.04381	5.05641	5.03249	5.07695	5.11059	5.15343	5.22024	5.09154	5.39588	5.12196	5.11012	5.09105	5.03872	4.90386	5.03726	5.005	5.04697	5.09392	5.07989
AT5G24620	6.05467	5.88878	5.8803	6.088	6.04315	6.28166	6.20594	6.27507	6.25166	6.3091	6.57177	6.21744	6.42651	6.53765	6.3371	6.48293	6.4138	6.25254	6.50024	6.51477	6.31846	6.20951	6.48017	6.28454
AT5G43460	6.37993	6.24785	6.21382	6.47187	6.47613	6.50548	6.49447	6.58429	6.30155	6.41099	6.6299	6.44295	6.46222	6.79834	6.45954	6.52883	6.63098	6.6407	6.49678	6.75704	6.59741	6.53108	6.80632	6.55435
AT1G56200	5.94133	5.86898	5.97149	5.94373	5.97453	6.04608	6.02976	6.15142	6.06044	6.01588	6.09685	6.25065	5.91036	6.20376	6.00765	5.84346	5.70929	5.79777	5.92962	5.72818	5.74678	5.66586	5.85436	5.76896
AT3G59280	5.80514	5.61535	5.78994	5.70164	5.7494	5.80296	5.74276	5.68855	5.78031	5.62309	5.54852	5.81449	5.48315	5.77049	5.66315	5.3395	5.4549	5.5214	5.35719	5.28668	5.44544	5.25204	5.29635	5.34625
AT5G43100	5.19954	4.97836	4.98797	5.32942	5.22376	5.17282	5.47357	5.30092	5.43938	5.44237	5.28146	5.44726	5.30888	5.04176	5.3163	5.19419	5.08776	5.1399	5.23644	5.12413	5.21913	5.15611	5.11701	5.12661
AT3G08580	10.0306	10.0458	9.91594	10.0083	9.97827	9.99775	10.003	9.96882	9.80353	10.1505	10.0443	10.0357	10.7064	10.2505	10.5492	10.6634	10.5396	10.5725	10.3352	10.4238	10.4816	10.0577	10.1874	10.1063
AT4G10480	7.12257	7.37753	7.44021	7.07237	7.11555	7.10458	7.02759	7.32696	7.07711	7.0129	7.28428	7.01622	7.123	7.00049	6.98172	7.07258	7.19193	6.94397	7.22384	7.10268	6.9575	7.33889	7.21906	7.08676
AT2G17790	5.83912	5.81757	5.56115	5.80183	5.73231	5.64662	5.81501	5.77238	5.7214	6.07099	5.76458	5.8711	6.05631	5.79881	6.13142	5.98548	5.92087	5.97476	5.96196	5.94823	5.98898	5.85375	5.87483	5.87128
AT4G36195	6.75879	6.69135	6.75507	6.94432	6.82629	6.92185	6.9763	6.74295	7.09025	7.04495	6.73487	7.09146	6.63027	6.51164	6.73262	6.50127	6.47988	6.6407	6.56672	6.50687	6.70259	6.46808	6.44104	6.48934
AT3G48930	7.96193	8.11365	8.0945	7.89398	7.89433	7.78492	7.65859	7.97961	7.53656	7.59345	8.03294	7.55596	7.75725	7.82223	7.5616	7.80911	7.89135	7.76533	7.75583	7.8386	7.61402	7.91835	7.92737	7.72758
AT1G14910	5.53548	5.53387	5.43332	5.43102	5.44979	5.45317	5.41101	5.33015	5.40081	5.35356	5.44005	5.51805	5.77641	5.37094	5.68658	5.92153	5.64026	5.74761	6.00269	5.88363	5.91298	5.87009	5.91273	5.92936
AT5G05450	4.7333	4.64747	4.64126	4.59246	4.67156	4.4042	4.39897	4.55291	4.43587	4.5007	4.50085	4.47655	4.62139	4.89903	4.67614	4.61692	4.53736	4.41748	4.62132	4.60105	4.53465	4.66326	4.71181	4.67463
AT2G46505	5.57013	5.72368	5.59181	5.43439	5.55888	5.65258	5.52372	5.58251	5.59223	5.75744	5.55653	5.62152	5.83084	5.93606	5.8473	5.87727	5.65367	5.65158	5.86653	5.8245	5.65974	5.71292	6.01465	5.62928
AT4G00430	8.37838	8.21673	8.29612	8.43798	8.37246	8.68672	8.35896	8.30124	8.37414	8.16476	8.23664	8.38195	8.0997	7.84821	8.06652	8.08143	7.76632	7.97909	8.19061	7.9189	8.05317	8.15602	8.01529	8.32206
AT1G20220	6.1028	6.09942	6.11506	5.98117	5.91389	6.0161	5.8819	6.13007	5.94667	5.90076	6.15959	5.87394	6.16915	6.16657	5.89994	6.25588	6.21264	6.02205	6.16599	6.20322	5.97673	6.21094	6.29086	6.11878
AT5G37510	7.8523	7.82872	7.86403	7.98434	7.96891	8.10813	7.94881	7.74375	7.98569	8.03091	7.68791	8.08855	8.09578	7.55574	8.0933	8.02569	7.90846	8.02246	7.90838	7.87841	7.99517	7.80254	7.87187	7.78929
AT2G46540	5.23531	5.20585	5.23494	5.24728	5.24401	5.3608	5.16782	5.16818	5.21088	5.30701	5.2911	5.41637	5.50134	5.6657	5.55475	5.47933	5.33244	5.51372	5.46252	5.48861	5.46936	5.3665	5.51355	5.23123
AT5G20930	4.59941	4.54139	4.6069	4.52434	4.69234	4.48949	4.74593	4.7103	4.70442	4.63975	4.88298	4.77014	4.62424	4.81277	4.60803	4.58251	4.65089	4.65646	4.60484	4.66867	4.69273	4.70231	4.7269	4.57573
AT1G15130	6.17212	6.16584	5.95669	6.40972	6.28612	6.35614	6.43413	6.18381	6.35137	6.56436	6.15079	6.4667	6.35489	6.26189	6.44876	6.31908	6.14227	6.18939	6.21986	6.20891	6.23574	6.14608	6.11367	6.1909
AT5G52820	5.35576	5.3423	5.28715	5.43439	5.27779	5.35106	5.37048	5.61361	5.38738	5.23279	5.38711	5.27506	5.03631	5.07611	5.02855	5.00848	5.15057	4.9528	5.00217	5.02809	5.0153	5.18251	5.03045	4.91293
AT4G00440	6.3746	6.72845	6.72408	6.32852	6.34542	6.23875	5.95133	5.94682	6.02217	5.88034	5.88192	5.84959	5.93733	5.90339	6.19986	5.81502	5.94378	5.90842	5.7565	5.90682	5.91298	5.76626	5.83011	5.75356
AT2G30110	7.72738	7.75728	7.7438	7.78968	7.73606	7.8526	7.78011	7.6408	7.93935	7.96939	7.72631	8.0311	7.93795	7.40051	8.00802	7.78385	7.67314	7.77339	7.67824	7.63118	7.72014	7.60494	7.58932	7.62652
AT4G19600	5.03789	5.09431	5.05899	5.18847	4.9507	5.25428	5.15515	5.11187	5.07438	5.00478	5.1951	5.2512	5.19667	5.43971	5.27297	5.23998	5.32966	5.24003	5.21006	5.25403	5.22948	5.18542	5.34445	5.12661
AT1G76460	5.09092	5.16746	4.99039	5.04113	5.08023	5.09136	5.1615	5.13349	5.09232	5.27038	5.23893	5.21576	4.9398	5.01303	5.02855	4.8703	4.87535	5.05574	5.02023	4.96032	5.00155	5.00155	4.87878	5.07227
AT3G13772	6.57712	6.64941	6.52774	6.5719	6.55524	6.60815	6.6334	6.52975	6.64378	6.63144	6.39383	6.69533	6.72152	6.38159	6.82052	6.64923	6.688	6.84959	6.53108	6.49628	6.73411	6.60236	6.50519	6.61591
AT3G63500	6.65696	6.51828	6.54598	6.69813	6.62792	6.82115	6.62997	6.40277	6.67644	6.48049	6.43499	6.61686	6.1551	5.88941	6.16517	6.06967	6.0405	6.03605	6.11391	6.08179	6.16272	5.99205	6.01054	6.09548
AT1G54060	4.79852	4.87627	4.95855	4.97306	4.96297	5.05684	5.01494	4.89885	4.93784	5.10099	4.86588	5.13981	5.05472	4.9538	5.02468	4.84149	4.8677	4.86143	4.86673	4.67808	4.97189	4.84506	4.84228	4.92778
AT1G26550	6.69456	6.66327	6.7328	6.88506	6.91484	6.9344	6.87177	6.69485	6.81063	6.761	6.67723	6.83762	6.68653	6.94073	6.67891	6.5531	6.52981	6.65263	6.43107	6.30539	6.53615	6.22512	6.28322	6.37478
AT2G19950	5.60397	5.50166	5.52982	5.53224	5.46712	5.43716	5.55299	5.38034	5.51451	5.62085	5.49391	5.60621	5.88328	5.70014	5.96694	5.83891	5.78636	5.87287	5.71745	5.70536	5.85778	5.7428	5.73998	5.60308
AT3G04600	5.19147	5.24938	5.17011	5.26257	5.23189	5.22705	5.3003	5.2388	5.20265	5.3373	5.12137	5.37882	5.35131	4.8744	5.20457	5.27811	5.18636	5.24003	5.27049	5.15982	5.19063	5.25342	5.20768	5.22952
AT1G53590	5.64592	5.71039	5.57252	5.67903	5.85191	5.64861	5.96953	5.76736	5.93465	5.85772	5.65189	5.83068	5.44394	5.50306	5.61383	5.29857	5.37487	5.5843	5.36916	5.36302	5.46936	5.42173	5.42378	5.49327
AT2G05710	8.95316	8.89312	8.92432	9.17427	9.07974	9.23603	9.1746	8.91007	9.28461	9.30292	8.92267	9.37913	9.30657	8.76128	9.40664	9.21216	9.08441	9.23706	9.12355	9.07318	9.25157	8.97037	8.97825	9.00328
AT5G04090	5.17928	4.95351	5.03805	5.23183	5.10922	5.09428	5.24158	5.17199	5.23762	5.25892	5.20533	5.15626	5.09223	5.4325	5.27297	4.99219	5.04262	5.10151	5.05433	5.16652	5.16311	5.02444	5.09973	4.96939
AT1G23230	5.88988	5.85965	5.74326	6.10718	6.06153	6.12958	6.17333	5.90515	6.09391	6.07263	5.81222	6.19601	6.02325	5.80068	5.97597	5.99804	5.93008	5.85111	5.97055	5.99036	5.97233	5.9371	5.91383	6.03308
AT1G69620	8.06271	8.04267	8.04928	8.05354	8.11184	8.03212	7.87973	8.20358	7.7213	7.8815	8.30405	7.83233	8.04922	8.29558	7.85996	8.18188	8.14672	8.08464	8.1253	8.18406	7.99907	8.19814	8.25389	8.17843
AT2G27720	7.222	7.44327	7.42416	7.16171	7.23822	7.23313	7.13473	7.33631	6.95948	7.04829	7.28508	7.00394	7.26173	7.38937	6.99313	7.34684	7.21094	7.15453	7.43554	7.17173	7.06013	7.25601	7.16283	7.06389
AT5G58270	5.41241	5.48094	5.27128	5.43776	5.46712	5.46751	5.55057	5.47422	5.61901	5.60961	5.48554	5.6249	5.83042	5.39092	5.83079	5.81564	5.62333	5.67791	5.76435	5.69033	5.77028	5.69672	5.63054	5.70266
AT5G67580	4.79852	4.88155	4.67481	4.93063	4.82461	4.76223	4.89052	4.88733	4.85767	4.98404	5.02068	5.00101	4.81576	5.13062	4.92452	4.86255	4.88106	5.04513	5.03874	5.131	4.97893	5.01304	5.08223	5.08369
AT1G70600	8.04491	8.12538	8.01158	7.99697	7.98193	7.94407	7.8233	8.08551	7.5937	7.77036	8.0698	7.69835	8.03841	7.92432	7.64075	8.19653	8.09074	7.87182	7.94429	8.05237	7.86147	8.02272	8.005	7.73121
AT1G17140	6.42881	6.50465	6.61124	6.36615	6.58967	6.47518	6.34909	6.5126	6.49753	6.58056	6.50569	6.59978	6.6227	6.41003	6.68872	6.81865	6.64447	6.86354	6.94942	6.66483	7.00651	6.8549	6.82631	7.099
AT5G63050	5.26253	5.39494	5.31062	5.08048	5.36358	5.05984	5.15833	5.1079	5.09614	5.10099	5.17442	4.95071	5.02774	5.23934	5.11833	5.04158	5.07619	4.9528	4.99657	5.02809	4.97717	5.16643	4.93619	5.16652
AT3G19340	6.1028	6.12413	6.10838	6.09015	6.15538	6.07839	6.15117	5.8325	6.11852	6.31879	5.88404	6.16267	5.98462	6.01545	6.21944	6.00699	6.00259	6.18746	6.11099	6.08974	6.1857	6.11595	6.12321	6.21878
AT1G69390	5.04686	5.02682	4.95855	5.08478	5.05524	4.98523	4.94306	4.89655	4.9687	4.93087	4.93309	4.82408	4.91831	4.90599	5.06476	5.00578	4.89617	4.92761	4.91132	4.78206	5.09191	5.03575	4.97252	5.17187
AT3G09470	5.02432	4.85496	4.87965	5.00068	4.99677	5.10107	5.08006	5.06763	4.977	5.02522	5.02068	4.98268	5.16051	5.05748	5.14706	5.00902	5.04601	5.26585	5.00914	5.10159	5.0323	4.83584	5.02027	4.99782
AT4G33630	6.00258	6.02503	5.94798	6.11773	5.91262	6.04356	6.11891	6.08236	6.27542	6.20395	6.14725	6.23304	5.87254	6.04728	6.04915	5.9575	5.99031	5.79777	6.15534	6.03954	5.94296	6.15574	6.13079	6.06605
AT5G23080	4.52428	4.43409	4.58461	4.54324	4.58213	4.50127	4.40968	4.59035	4.43788	4.52483	4.70213	4.54239	4.66353	4.84573	4.57933	4.65812	4.69261	4.51603	4.74757	4.73777	4.63824	4.73835	4.59602	4.72409
AT1G03680	7.09471	7.28344	7.12586	7.14943	7.18684	7.12757	7.14837	7.18922	7.08193	7.12526	7.0649	7.07363	7.20469	6.94749	7.06546	7.27076	6.92893	7.17657	7.43373	6.93235	7.30191	7.24805	7.0927	7.44191
AT3G60750	9.79361	9.94994	9.57863	9.71655	9.84368	9.65643	9.68973	9.70255	9.59091	9.8205	9.64791	9.75127	9.93186	9.34115	9.74981	10.194	9.81346	9.91495	10.3351	9.87679	10.1665	10.2275	9.91221	10.3415
AT5G46510	5.54502	5.53051	5.46853	5.63859	5.47228	5.34372	5.64194	5.76862	5.59223	5.66927	5.70333	5.59419	5.60395	5.77999	5.49873	5.68928	5.76902	5.70242	5.88484	5.79671	5.85778	6.00032	5.78394	5.77484
AT1G44575	9.7706	9.86119	9.58396	9.56873	9.70019	9.49896	9.56478	9.64812	9.44148	9.66691	9.60137	9.71574	10.2462	9.74566	10.2182	10.2231	9.98073	10.2605	10.2879	9.80589	10.2438	10.1789	9.85904	10.3986
AT1G55690	6.21654	6.21686	6.26479	5.94135	6.05581	5.95636	5.92358	6.08941	5.82929	5.99876	6.01778	5.83798	6.47121	6.45936	6.60123	6.6246	6.61222	6.65751	6.62756	6.68188	6.77711	6.6282	6.64087	6.74251
AT5G56900	5.00142	5.09431	4.93608	5.17641	5.2258	5.27245	5.42691	5.20949	5.378	5.39079	5.33525	5.4396	5.10791	4.99029	5.13636	5.09748	5.05614	4.93682	5.05028	5.12413	5.11444	5.02119	4.98304	5.09689
AT1G55350	6.63034	6.72478	6.72117	6.78935	6.53648	6.63246	6.69706	6.8358	6.68997	6.70085	6.84695	6.70575	6.75698	6.33593	6.76599	6.77947	6.72868	6.7182	6.81684	6.78777	6.83252	6.94033	6.74709	6.99505
AT1G19870	7.04295	7.18865	7.18738	6.94076	6.94854	6.87308	6.64704	6.79445	6.72161	6.6644	6.65002	6.6092	7.0497	6.77857	7.19536	7.07606	6.96477	7.19444	7.02771	6.9939	7.23775	6.9587	6.97173	7.12408
AT5G08440	4.78785	4.60661	4.82092	4.82132	4.79197	4.86042	4.90573	4.79167	4.89027	4.93447	4.96957	5.00361	4.69547	4.82384	4.86308	4.69751	4.6239	4.69226	4.72573	4.70823	4.73696	4.69825	4.7269	4.83854
AT1G77610	6.99042	7.04899	6.88585	6.92643	6.92365	6.77821	6.91374	6.8725	6.85935	6.9439	6.8513	6.94903	7.14415	6.86237	7.27642	7.09462	7.09494	7.20258	6.91976	6.98445	7.20063	6.89315	6.85178	6.86716
AT2G47210	5.49343	5.3651	5.42617	5.61794	5.43048	5.62928	5.42427	5.3588	5.33127	5.33457	5.19168	5.29217	5.16116	5.32493	5.09087	5.0187	5.00651	4.98201	5.1733	5.06799	5.02383	4.99163	4.98513	5.08936
AT1G22780	7.20004	7.38126	7.36699	7.18597	7.24275	7.18394	7.07124	7.3007	6.93234	6.99142	7.40312	7.03857	7.19132	7.40481	7.01327	7.2367	7.29354	7.21114	7.10686	7.17505	7.05972	7.16955	7.2235	7.0806
AT3G20630	5.97463	5.92375	5.91518	6.18747	6.10424	6.09501	6.12704	6.09142	6.15007	6.12091	6.04082	6.15568	5.93771	5.4635	5.90941	5.84497	5.86818	5.83642	5.80937	5.85696	5.89264	5.94997	5.9039	5.85028
AT4G24940	4.97815	4.96847	5.00245	4.95906	4.93335	4.84316	4.84786	5.04706	4.91929	4.85296	4.90407	4.7455	4.84535	4.56264	4.78982	4.74949	4.7767	4.77932	4.66258	4.74226	4.81174	4.80218	4.90777	4.86744
AT3G08610	6.55213	6.47527	6.44618	6.67832	6.67566	6.8459	6.65606	6.54009	6.51854	6.81776	6.6967	6.91007	6.91589	6.87662	6.81213	6.86546	6.74234	6.91688	6.67852	6.76478	6.80706	6.53451	6.71528	6.59347
AT5G13430	6.00488	6.07773	5.92027	6.12402	6.15965	6.17443	6.07754	6.1466	6.01413	6.30353	6.33602	6.1333	6.62009	6.64452	6.43427	6.63496	6.50475	6.44881	6.59688	6.68655	6.38616	6.42695	6.61811	6.33714
AT2G32260	5.74851	5.63268	5.66649	5.70164	5.77885	5.89962	5.87419	5.62476	5.75398	5.81531	5.53235	5.81152	5.72649	5.87351	5.7824	5.6507	5.60505	5.86686	5.69212	5.86728	5.7944	5.63539	5.81135	5.67903
AT1G26370	4.9968	5.01004	5.03805	4.90163	4.96785	4.9577	4.95772	4.7892	4.91353	4.85296	4.93719	4.92899	4.95647	5.36337	4.97547	4.99981	5.09269	5.00628	4.96321	5.03909	5.04576	5.01468	4.94482	5.05884
AT1G07110	6.42538	6.51658	6.27477	6.46693	6.44411	6.44462	6.57752	6.47537	6.6148	6.79908	6.53978	6.63458	6.65415	6.39526	6.69055	6.77725	6.52313	6.75251	6.92695	6.63254	6.93009	6.84987	6.66458	6.92117
AT3G18990	5.36297	5.4078	5.39723	5.48415	5.43401	5.28528	5.26536	5.46804	5.29631	5.25604	5.3507	5.20902	5.3	5.26122	5.3004	5.4326	5.36404	5.41171	5.5016	5.39332	5.54476	5.63857	5.48276	5.60572
AT1G61690	5.35937	5.28966	5.30089	5.44448	5.30888	5.40772	5.25054	5.2604	5.43336	5.5308	5.40201	5.51623	5.4915	5.4325	5.65192	5.4506	5.41347	5.6276	5.41712	5.46707	5.42241	5.30641	5.41759	5.32877
AT5G49910	7.94703	8.05001	8.01903	7.89459	7.90962	7.8757	7.98505	7.91866	7.95098	7.97772	7.85861	7.95458	8.03689	7.59826	8.00016	7.86334	7.76169	7.8912	7.71281	7.46724	7.7633	7.64188	7.31333	7.64814
AT2G01100	5.74576	5.68947	5.64665	5.74854	5.81178	5.83066	5.85277	5.8337	5.79839	5.86341	6.03318	5.9118	5.76785	6.16512	5.71083	5.72981	5.77209	5.78252	5.67862	5.78042	5.69433	5.57687	5.79592	5.73076
AT1G47710	5.63406	5.83944	5.54804	5.72941	5.7621	5.59395	5.82704	5.81314	5.75398	6.00906	5.8691	5.99776	6.09411	6.06915	6.00373	5.98493	6.03111	5.92819	5.93329	5.82239	6.0217	5.83538	5.77913	5.81191
AT2G47320	6.22447	6.14294	6.09718	5.98117	6.15965	6.04104	5.7721	5.88906	5.72634	5.77364	5.74367	5.7571	6.16979	6.01545	6.19471	6.15801	6.07079	6.28986	6.16224	6.12198	6.16195	6.12883	6.2126	6.05933
AT1G26160	4.53069	4.41601	4.42169	4.48578	4.50033	4.29674	4.59463	4.40236	4.40543	4.48111	4.48414	4.3997	4.56718	4.60175	4.61061	4.51036	4.51305	4.62547	4.58818	4.57611	4.71817	4.48851	4.55714	4.46081
AT4G12460	5.70381	5.79956	5.73026	5.66759	5.63752	5.50164	5.5674	5.70965	5.77	5.84052	5.74367	5.80855	5.83207	5.96967	6.08578	5.81007	5.8576	5.82778	5.77992	5.75064	5.88236	5.7109	5.66098	5.82217
AT1G65070	4.74988	5.02444	4.88226	4.98233	4.97997	4.97153	5.16782	5.18145	5.16438	5.13273	5.2685	5.13271	4.98259	5.30927	5.15769	4.86911	4.99953	4.98201	5.01746	4.90932	4.95772	5.01304	5.12463	5.08747
AT2G16365	6.05467	6.14184	5.70686	6.01541	6.18396	5.88789	6.06575	6.09243	5.98079	6.21733	6.12945	6.00166	6.15445	6.03939	6.19729	6.29249	6.27107	6.31038	6.46848	6.41914	6.43044	6.26067	6.47645	6.32597
AT4G32850	6.94913	6.82204	6.87932	6.96549	6.91421	6.97008	6.9472	6.79568	7.01866	7.03154	6.86749	7.01622	7.04333	6.99478	7.0911	6.86948	6.88698	6.96157	6.83383	6.83584	7.00694	6.53905	6.70643	6.61657
AT2G18090	6.18233	6.08576	6.22827	6.29731	6.25752	6.40948	6.35602	6.25548	6.52658	6.41745	6.34685	6.45345	6.11484	5.9763	6.14217	6.07973	6.01476	6.09894	6.00025	5.93456	6.17272	5.74477	5.78875	5.83573
AT5G65960	5.52589	5.38939	5.32222	5.41058	5.41984	5.40302	5.38683	5.34202	5.49537	5.5661	5.30067	5.40659	5.533	5.22549	5.56143	5.45932	5.49641	5.54568	5.34732	5.35425	5.55656	5.38051	5.37989	5.33196
AT3G06500	6.41675	6.36557	6.27973	6.90346	6.83432	6.85109	7.10868	7.02383	7.09407	7.09012	7.00466	6.99612	6.55418	6.38533	6.46025	6.53672	6.46475	6.39385	6.31829	6.45173	6.38682	6.12354	6.30098	5.90169
AT2G18110	6.12628	6.28916	6.37095	5.99725	6.17239	6.13148	6.05896	5.98517	5.98286	6.0462	6.00221	6.00944	6.3414	6.2414	6.3	6.32559	6.2521	6.40551	6.25811	6.22584	6.31569	6.07269	6.14116	6.05836
AT5G20090	6.18843	5.97281	5.92662	6.1612	6.05007	6.21659	6.11728	5.93456	6.10721	6.16149	5.88617	6.24736	5.98462	6.08917	6.02032	5.96948	5.83718	5.95223	6.07058	5.8021	6.03019	6.05929	5.972	6.00133
AT1G28490	4.73885	4.76069	4.82092	4.69179	4.68939	4.72879	4.68554	4.72073	4.81044	4.74208	4.65313	4.83871	4.97071	5.10665	5.13097	4.93253	4.96768	5.07464	4.9437	4.89123	4.98767	4.95125	4.89891	4.84078
AT5G54750	5.35576	5.34803	5.36396	5.33667	5.45675	5.29208	5.35117	5.35546	5.2548	5.4449	5.3901	5.37882	5.64144	5.4564	5.75699	5.66345	5.57718	5.86445	5.75443	5.55648	5.65974	5.81114	5.79353	5.7666
AT5G10480	7.21803	7.40666	7.34063	7.05491	7.19519	6.99867	6.89862	7.03901	6.85147	6.9168	7.07702	6.82812	7.1857	7.13396	7.1081	7.47244	7.19384	7.36706	7.85802	7.35626	7.54669	7.54203	7.43052	7.69167
AT2G07050	6.47941	6.60382	6.54846	6.5092	6.48467	6.49004	6.48311	6.45522	6.54996	6.58859	6.38636	6.62533	6.83791	6.52074	6.93974	6.69054	6.63774	6.83488	6.52939	6.61306	6.73618	6.49174	6.5694	6.59944
AT2G32000	4.43139	4.38289	4.35175	4.5557	4.37739	4.49834	4.69433	4.4842	4.44986	4.46124	4.427	4.45772	4.57505	4.68909	4.61061	4.66087	4.53736	4.44357	4.60116	4.5961	4.55126	4.65071	4.63121	4.76719
AT4G01690	6.32196	6.36557	6.36068	6.3084	6.34448	6.34678	6.24532	6.11335	6.13221	6.25676	6.12945	6.29164	6.41641	5.91033	6.27987	6.41549	6.22616	6.30238	6.35377	6.12025	6.26192	6.15943	6.06699	6.31229
AT2G22425	5.67226	5.68041	5.70391	5.62978	5.65275	5.69744	5.44783	5.5047	5.47987	5.64746	5.60113	5.77395	5.86374	5.55269	5.87869	5.85581	5.75042	5.93395	5.76064	5.7417	5.8376	5.75164	5.68179	5.67401
AT5G20520	5.23923	5.23914	5.13328	5.22794	5.35616	5.45847	5.30317	5.29221	5.24681	5.39864	5.24885	5.43575	5.36443	5.23104	5.40965	5.30254	5.4638	5.4668	5.23822	5.5072	5.34966	5.21272	5.32804	5.21402
AT5G48120	4.91583	4.87627	4.73099	4.88691	4.97513	4.7841	4.92824	5.10392	4.93642	5.02183	5.03986	5.00621	4.82569	4.7638	4.84127	4.78523	4.9241	4.76129	4.83882	4.91927	4.84484	4.99329	4.90335	4.825
AT3G51260	6.61533	6.56661	6.61753	6.72735	6.75823	6.91498	6.77158	6.71845	6.78288	6.9439	6.69428	7.01622	7.06847	6.84165	6.92375	6.94831	6.7271	6.94169	6.79785	6.67132	6.84844	6.51847	6.66392	6.66168
AT3G26370	5.58253	5.54722	5.55789	5.44448	5.52784	5.34862	5.33441	5.39343	5.22838	5.26752	5.37507	5.31955	5.72517	5.67998	5.73232	5.68354	5.69099	5.76582	5.63962	5.70306	5.76927	5.65647	5.69847	5.48325
AT1G21170	5.28925	5.18891	5.15289	5.28145	5.16338	5.09913	5.0934	5.22788	5.07567	5.3291	5.17789	5.15392	5.36386	5.62409	5.4805	5.43501	5.41216	5.48104	5.52319	5.71796	5.51362	5.55346	5.77308	5.42163
AT5G20060	5.68094	5.71187	5.62496	5.4545	5.52784	5.6124	5.50387	5.61081	5.33127	5.38025	5.60886	5.41247	5.69253	5.5326	5.65817	5.75803	5.65811	5.68476	6.02074	5.67515	5.78641	5.93279	5.87709	5.81648
AT1G03330	5.53867	5.54389	5.48754	5.6	5.5861	5.44862	5.41101	5.56814	5.48376	5.31534	5.66183	5.55219	5.29703	5.47525	5.41557	5.15618	5.33383	5.45403	5.15456	5.27433	5.38583	5.3104	5.36228	5.40807
AT2G17510	5.54185	5.43679	5.44574	5.61199	5.52619	5.58843	5.61212	5.58251	5.70567	5.77162	5.63685	5.68929	5.37405	5.19455	5.40965	5.29946	5.20013	5.26585	5.33183	5.24298	5.24123	5.36778	5.2466	5.33674
AT5G04430	6.73954	6.86466	6.83212	6.62757	6.65993	6.51569	6.46398	6.58857	6.32451	6.43283	6.63495	6.30435	6.88041	6.61509	6.79181	7.03185	6.92341	6.89046	7.14201	7.00235	6.93824	7.11195	7.18303	7.0787
AT3G50360	6.66281	6.67928	6.64703	6.57343	6.66519	6.5146	6.68389	6.58429	6.6811	6.74978	6.5276	6.82665	6.49033	6.49327	6.79408	6.32668	6.42296	6.63929	6.25987	6.37789	6.55333	6.35268	6.41254	6.43839
AT2G44060	7.87263	8.10662	8.15303	7.70898	7.78801	7.63137	7.61009	7.67404	7.69721	7.68194	7.59173	7.73322	7.92501	7.66082	8.14851	7.93256	7.80738	8.09805	7.98473	7.73115	8.0718	7.80064	7.7126	7.89536
AT4G01370	5.99564	5.82032	5.65889	5.96491	5.88839	5.88564	6.07754	5.97213	5.89722	5.95504	5.91138	6.06774	5.85285	5.93946	5.90836	5.75288	5.75665	5.90491	5.65482	5.60414	5.8279	5.71292	5.47235	5.65118
AT3G09840	9.46787	9.42864	9.45658	9.45502	9.428	9.60817	9.36249	9.11884	9.37836	9.36921	8.99719	9.46852	9.30506	8.74657	9.31239	9.22689	9.01102	9.28508	9.09681	8.91896	9.2311	8.91447	8.80239	8.93377
AT1G63770	8.50711	8.51732	8.51042	8.62147	8.60609	8.67132	8.6452	8.31098	8.70718	8.56567	8.16506	8.56995	8.28595	7.89357	8.35616	8.24712	8.03933	8.22519	8.24758	7.99519	8.32546	8.17513	7.9795	8.24347
AT5G65620	7.26878	7.32811	7.21822	7.39462	7.38128	7.42068	7.48469	7.31582	7.46162	7.73564	7.37167	7.68667	7.72124	7.53624	7.81563	7.59421	7.44706	7.54587	7.48439	7.37699	7.46388	7.2962	7.22837	7.31532
AT1G06350	7.95062	8.10352	8.11604	7.67939	7.81736	7.81327	7.32278	7.33927	7.20751	6.79512	7.06957	6.90312	6.87145	6.57416	6.8037	6.85273	6.72022	6.89401	6.79321	6.59951	6.97827	6.54754	6.50446	6.85334
AT3G06820	4.66499	4.45195	4.55215	4.54324	4.64439	4.69071	4.77934	4.73365	4.66727	4.70032	4.70213	4.59849	4.57211	4.8421	4.56875	4.56205	4.74365	4.49748	4.54566	4.59858	4.55126	4.50255	4.62585	4.62082
AT3G46100	5.28167	5.2555	5.25524	5.16832	5.25403	5.10397	5.01844	5.18898	4.977	4.86813	5.02068	5.00361	5.19921	4.92325	5.06476	5.12414	5.09433	5.12386	5.20096	5.01331	5.00672	5.05334	5.08613	5.26671
AT1G66680	5.13367	5.05747	4.93104	5.24728	5.13547	5.10204	5.08006	5.11385	5.00705	5.01503	5.24885	5.06463	5.03987	5.05435	4.94716	4.98671	5.00825	5.03229	5.06038	5.09809	4.9595	5.14123	5.25008	5.00784
AT3G52120	6.05245	6.13522	6.21797	6.24247	6.11528	6.23214	6.26756	6.05995	6.31034	6.36362	6.02742	6.26264	6.02181	6.02986	6.11969	5.83739	5.75975	5.95903	5.90367	5.8096	5.8945	5.73191	5.76579	5.81989
AT5G04290	5.6221	5.66212	5.63274	5.78869	5.70627	5.7222	5.7575	5.91199	5.90594	5.68435	5.87553	5.66815	5.82631	5.77429	5.74177	6.11927	5.9264	5.88363	6.13126	6.0871	5.94835	6.10372	6.10503	6.01927
AT5G23110	6.40632	6.18518	6.29551	6.47843	6.30359	6.37187	6.50823	6.32461	6.56381	6.46436	6.30306	6.64544	6.32516	6.08611	6.545	6.32884	6.25503	6.40551	6.29822	6.30311	6.41237	6.25446	6.30434	6.37401
AT4G05320	11.0402	11.0266	11.0824	11.1432	11.1948	11.3034	11.1444	10.8524	11.4361	11.0445	10.6228	11.1781	10.3089	9.83522	10.4102	10.0335	9.97201	10.0847	10.0392	9.86769	10.1166	9.89623	9.83334	9.93728
AT5G15080	5.14207	4.98819	5.04739	5.08478	5.06665	5.17098	5.24458	5.09594	5.20853	5.32636	5.01681	5.29004	4.90744	5.06372	5.16999	4.92568	5.00128	4.97309	4.94733	4.94092	5.00155	4.98997	4.86065	4.99379
AT1G05150	5.78651	5.93522	5.85392	5.66759	5.83999	5.71019	5.71497	5.84447	5.73207	5.83667	5.753	5.8951	6.01821	5.72003	6.14662	6.00185	5.90694	6.06889	6.14683	6.02763	6.00629	6.29401	6.15331	6.19792
AT2G28380	5.21952	5.38196	5.16368	5.25112	5.25602	5.12126	5.18973	5.27992	5.13004	5.15455	5.44869	5.07949	5.28628	5.44689	5.13636	5.36714	5.27432	5.21564	5.39227	5.37174	5.32227	5.3767	5.28789	5.31753
AT3G54110	5.92194	6.04634	5.84858	6.03112	5.99498	6.08721	6.01231	6.10542	5.9586	6.25676	6.04082	6.1926	6.39323	5.9829	6.27256	6.39002	6.30332	6.28806	6.45092	6.46129	6.31291	6.16386	6.41953	6.08983
AT1G64040	5.74023	5.67738	5.66194	5.79133	5.82124	5.88001	6.01932	5.80704	6.13592	6.03617	5.85617	6.04521	5.73662	5.61137	5.75466	5.47151	5.49888	5.63186	5.51391	5.45344	5.5671	5.42787	5.49751	5.40807
AT5G23740	7.09146	7.26689	7.31377	7.02273	7.06295	6.90531	6.91092	7.23312	6.77893	6.81385	7.14593	6.72556	6.87583	6.93052	6.72251	6.91657	6.96208	6.88809	6.88967	6.93136	6.8623	7.02505	7.02206	6.79089
AT5G60960	5.6221	5.90053	5.92155	5.65026	5.79403	5.64131	5.74488	5.96228	5.79134	5.7224	5.9565	5.76325	5.93465	5.95967	5.83411	5.96587	5.99471	5.84011	5.82999	5.84448	5.80136	5.99701	5.91053	5.76542
AT3G07880	6.8268	6.79921	7.02125	6.85385	6.79094	6.86084	6.89672	6.92923	7.07872	7.09254	6.93975	7.08226	7.04988	7.54352	7.29459	7.11383	7.4087	7.29636	7.40548	7.51788	7.37604	7.24944	7.48517	7.10321
AT3G14075	4.46525	4.31427	4.36676	4.70304	4.53689	4.55314	4.49761	4.41847	4.48909	4.58573	4.53371	4.63248	4.55231	4.53596	4.49524	4.41335	4.35791	4.43709	4.46683	4.4054	4.44861	4.34003	4.33873	4.41938
AT3G14650	5.98634	6.16692	5.90107	5.97422	6.06267	5.97391	6.13028	6.17056	6.10973	6.09214	6.11867	6.16848	6.0556	5.83756	6.10238	6.0551	5.89946	6.06048	6.12838	5.94628	6.11723	6.10985	5.90943	6.29603
AT4G24740	6.05245	5.97898	6.0561	6.15507	6.10091	6.19544	6.21969	6.17815	6.29769	6.3875	6.21465	6.39128	6.27983	6.27405	6.4078	6.01535	6.12232	6.21989	5.93219	6.01098	5.97937	5.86104	5.89391	5.88222
AT1G56220	6.52989	6.49521	6.23545	6.88506	6.93739	7.00489	7.12257	7.0689	7.24581	7.36863	7.15475	7.40634	7.28516	7.02387	7.20777	7.23809	7.01584	7.3391	7.40363	7.02372	7.28675	7.12032	6.99634	7.27399
AT5G47780	6.62735	6.75889	6.53938	6.56883	6.63637	6.48412	6.63682	6.60836	6.60323	6.86199	6.62228	6.77281	7.22359	6.93308	7.26868	7.08799	6.93397	7.1481	6.99683	6.9436	7.09049	6.89359	6.87737	7.01456
AT1G56000	4.38967	4.4305	4.27824	4.2908	4.38471	4.45203	4.49761	4.3327	4.48715	4.46124	4.47853	4.5244	4.58678	4.58015	4.65379	4.44722	4.3715	4.5821	4.47894	4.38257	4.49595	4.3243	4.44903	4.48683
AT2G34520	4.65915	4.69323	4.79896	4.5742	4.75576	4.71241	4.58049	4.7103	4.71604	4.67468	4.77263	4.65911	4.85103	4.94369	4.78982	4.85115	4.71623	4.84684	4.93933	4.65683	4.87343	4.86331	4.88552	4.67715
AT5G16150	7.35982	7.21607	7.25348	7.39202	7.34143	7.51995	7.44816	7.25973	7.48072	7.51492	7.27702	7.50871	7.34421	6.80952	7.34001	7.29995	7.11527	7.30261	7.42789	7.16129	7.27502	7.16257	7.10383	7.10648
AT3G06010	5.3043	5.45991	5.42796	5.43102	5.32418	5.33551	5.39763	5.50168	5.47792	5.50677	5.40497	5.53612	5.48368	5.16294	5.65192	5.42331	5.32547	5.3951	5.36373	5.44932	5.41465	5.39187	5.30476	5.40504
AT4G02640	5.77035	5.63111	5.72153	5.75666	5.74373	5.8498	5.82505	5.65904	5.97666	5.87284	5.57769	5.83652	5.71452	5.72003	5.89254	5.73242	5.63464	5.78762	5.68995	5.55903	5.81911	5.52851	5.59533	5.71983
AT3G04780	5.44333	5.42237	5.5029	5.35461	5.41806	5.31896	5.38412	5.46184	5.53621	5.47987	5.25543	5.43383	5.41792	5.71211	5.63427	5.3395	5.22579	5.57842	5.4681	5.29434	5.49534	5.49262	5.51065	5.45862
AT1G31280	4.85582	4.97343	4.94861	5.08908	4.97271	5.10204	5.17411	5.10392	5.12631	5.01503	5.08858	4.93718	4.96847	4.64816	4.99536	4.75078	4.803	4.69769	4.80317	4.59858	4.79789	4.72644	4.69144	4.69462
AT1G73100	4.32473	4.24632	4.1583	4.41229	4.36635	4.38842	4.37185	4.38935	4.39514	4.29724	4.33058	4.42706	4.27153	4.19313	4.32024	4.37114	4.30509	4.33628	4.34208	4.55074	4.3544	4.42358	4.31894	4.41637
AT1G10910	5.01521	5.23708	5.11784	4.98233	5.09591	5.01122	4.94306	5.17009	5.05881	4.96301	5.17789	4.99318	5.17353	5.52357	5.20286	5.14493	5.15372	5.1399	5.10205	5.06262	5.14914	5.23952	5.15471	5.21402
AT5G16620	6.12628	6.29412	6.21278	6.11773	6.14573	5.87266	6.05385	6.19787	5.8921	6.03617	6.16658	5.87961	6.02576	6.27271	5.99486	6.10974	6.09392	5.95563	5.97555	6.00632	5.99333	6.24753	6.06995	6.1095
AT1G28320	5.53867	5.46871	5.3954	5.62978	5.57496	5.66376	5.52864	5.43676	5.56495	5.75947	5.47712	5.57509	5.40252	5.19739	5.33515	5.30957	5.22878	5.28761	5.20035	5.19955	5.26156	5.06285	5.12843	5.14125
AT2G47330	5.06906	5.15661	5.12227	5.2852	5.24401	5.29632	5.22652	5.21318	5.30073	5.44742	5.14637	5.33408	5.34787	5.33528	5.37668	5.22193	5.23919	5.21375	5.05635	5.17982	5.18304	5.05969	4.97884	5.01183
AT5G22650	7.68417	7.7648	7.84607	7.75835	7.73356	7.65266	7.75881	8.08828	7.7387	7.71796	8.09433	7.76459	7.77454	7.94009	7.56427	7.72419	7.87523	7.5896	7.51004	7.65817	7.46983	7.68459	7.66213	7.48199
AT3G06510	7.42322	7.38312	7.40065	7.5128	7.56312	7.74738	7.46878	7.34981	7.52787	7.37727	7.23685	7.41026	6.97954	6.74208	6.97972	6.94337	6.81473	6.99282	7.11253	6.85825	7.00004	7.02424	6.85236	7.17477
AT1G04810	6.08766	6.21999	6.12061	6.28051	6.21096	6.26015	6.29525	6.15335	6.26924	6.44046	6.14016	6.40216	6.50353	6.00414	6.45954	6.40507	6.32791	6.39635	6.27989	6.24891	6.38748	6.27096	6.2117	6.25119
AT1G80260	5.50324	5.48441	5.42617	5.48415	5.59717	5.38564	5.57693	5.77738	5.43034	5.47245	5.792	5.4396	5.74841	5.79131	5.70239	5.77082	5.8244	5.7838	5.73058	5.91679	5.78541	5.85193	5.77671	5.83685
AT5G35630	9.34409	9.53203	9.28684	9.25244	9.3686	9.1862	9.19447	9.27501	9.19128	9.22591	9.12822	9.16783	9.48959	9.03255	9.49013	9.55508	9.25021	9.62711	9.72328	9.23678	9.71116	9.50084	9.28402	9.8411
AT4G30580	5.18742	5.44394	5.37513	5.19247	5.32987	5.22793	5.19592	5.29221	5.16801	4.93447	5.34145	5.1015	4.99877	5.21432	5.0816	5.09341	5.14425	5.05362	5.13366	5.08754	5.16156	5.08012	5.13599	5.24654
AT1G29040	4.73885	4.84958	4.74828	4.96841	4.78093	4.79011	4.85962	4.8307	4.77119	4.88687	4.6127	4.81818	5.03346	4.89554	5.02855	5.04369	4.89805	5.00409	5.18504	4.97184	5.05578	4.94269	4.94482	4.98975
AT2G37190	7.21704	7.32569	7.46527	7.1484	7.15405	7.18873	6.93706	7.26196	6.95213	6.86199	7.26239	6.83689	7.09368	6.98742	6.81325	7.24314	7.06558	7.02016	7.12478	7.03383	6.94857	7.16331	7.2235	7.04407
AT3G10270	5.64001	5.7799	5.65889	5.47433	5.57974	5.39278	5.40567	5.65361	5.40799	5.29022	5.47993	5.19317	5.28148	5.22827	5.15769	5.39095	5.39097	5.30015	5.36916	5.3186	5.38451	5.40314	5.2862	5.48037
AT5G04710	5.04238	5.10789	5.08645	5.07182	5.10922	4.92198	4.95041	5.04291	4.8844	4.92362	5.05503	4.76402	5.06174	4.87795	5.10375	5.18035	5.06286	5.08296	5.19974	5.1155	5.0153	5.19121	5.13975	5.20011
AT1G01100	7.54304	7.72754	7.70926	7.56536	7.57994	7.61214	7.38106	7.74981	7.34323	7.36663	7.81473	7.38805	7.59	7.64946	7.43627	7.62992	7.59046	7.59106	7.8637	7.60399	7.45666	7.71078	7.66539	7.45148
AT3G59600	5.23138	5.40414	5.39357	5.32942	5.36912	5.48393	5.40299	5.39669	5.5126	5.39864	5.51051	5.38282	5.27787	5.37094	5.3004	5.12663	5.11062	5.10151	5.40396	5.09458	5.10964	5.10334	5.11701	5.10811
AT1G09310	10.0872	10.1862	10.1948	9.97284	10.0888	9.93482	9.85761	9.89652	9.70455	9.59822	9.85164	9.67035	9.30919	9.41697	9.30354	9.1079	9.2018	9.18293	8.8386	8.96927	8.90267	8.48166	8.80403	8.55598
AT5G20200	4.61155	4.8306	4.64126	4.72528	4.73302	4.58255	4.63169	4.59602	4.73411	4.64856	4.72127	4.64918	4.85022	5.13359	4.82802	4.84874	4.71623	4.70039	4.75505	4.67103	4.697	4.82657	4.77126	4.78595
AT1G73930	5.01977	5.15007	5.09999	4.92583	5.06437	4.90323	4.97224	5.03458	4.94491	4.91999	4.98944	4.95609	5.43586	5.39092	5.54534	5.34977	5.28298	5.45883	5.26817	5.38185	5.38186	5.41184	5.29466	5.35569
AT2G25320	5.53229	5.58978	5.56278	5.78869	5.61438	5.67551	5.67338	5.58536	5.85654	5.69927	5.5242	5.83652	5.72782	5.41796	5.75699	5.71334	5.62673	5.61475	5.69817	5.7837	5.79739	5.65438	5.72001	5.63317
AT3G16260	5.53867	5.6201	5.52146	5.42423	5.41628	5.35188	5.27124	5.52567	5.17163	5.19721	5.42845	5.17714	5.35874	5.49154	5.33202	5.46877	5.41871	5.34927	5.40131	5.45617	5.3415	5.50778	5.57184	5.60704
AT5G12400	5.86473	5.86366	5.8216	5.89551	5.78577	5.77593	5.83302	5.6859	5.89064	5.78567	5.72956	5.86682	5.8573	5.68606	6.06146	5.86001	5.87868	5.94996	5.74193	5.89477	6.05702	5.72793	5.67012	5.84246
AT3G11290	4.51784	4.32593	4.20914	4.34925	4.36265	4.39475	4.32737	4.37952	4.36593	4.60849	4.58685	4.58467	4.57309	4.48574	4.62089	4.56499	4.43756	4.59379	4.62132	4.66158	4.6581	4.73637	4.7269	4.72409
AT2G40660	5.68669	5.78976	5.60927	5.61199	5.77468	5.59532	5.62136	5.79352	5.62431	5.64527	5.73428	5.60792	5.64705	6.00089	5.5601	5.70503	5.76078	5.56066	5.6115	5.64668	5.55774	5.74477	5.67272	5.5858
AT5G58710	6.92985	7.0031	6.97425	6.72321	6.93428	6.68636	6.70577	6.7777	6.46838	6.56436	6.71352	6.5972	7.13653	7.00617	7.12128	7.11834	7.03218	7.15008	7.02565	6.98918	7.12141	6.94205	6.98644	6.91692
AT4G36440	4.62959	4.74629	4.64741	4.5742	4.73874	4.57421	4.7417	4.73365	4.6927	4.68328	4.73074	4.68848	4.86474	4.66877	4.82135	4.86494	4.82687	4.89253	4.81197	4.91728	4.86586	4.85786	5.02639	4.65181
AT2G25910	5.49343	5.48094	5.32606	5.63566	5.5605	5.75271	5.85081	5.69782	5.81315	5.95148	5.78746	5.88103	5.85002	5.47525	5.8647	5.76444	5.63689	5.67928	5.79573	5.79238	5.67606	5.58459	5.6649	5.61493
AT1G74560	6.65988	6.6966	6.63468	6.65968	6.72115	6.49374	6.7932	6.96804	6.71252	6.80303	7.03366	6.66692	6.63098	6.7479	6.57702	6.55569	6.70205	6.46083	6.48982	6.52848	6.38219	6.71266	6.63354	6.55709
AT5G66570	10.377	10.5943	10.4043	10.2856	10.3927	10.4306	10.18	10.2548	10.2454	10.2766	10.255	10.3729	10.5097	9.7909	10.3607	10.6156	10.1337	10.4601	10.8032	10.1802	10.5447	10.5062	10.3647	10.7978
AT3G04670	5.32658	5.3801	5.47374	5.47433	5.36912	5.54355	5.51631	5.49259	5.68216	5.52363	5.51326	5.57684	5.16703	5.28277	5.2956	4.99109	5.07453	5.1966	4.92539	5.07335	5.12874	5.10641	5.09585	5.10251
AT1G76400	6.1028	6.15716	6.07107	6.01767	5.99139	5.76008	5.81703	6.08033	5.77079	5.8501	5.95043	5.76172	6.22398	6.05982	6.12873	6.25815	6.26161	6.17972	6.18581	6.31069	6.12676	6.37002	6.35541	6.14443
AT5G35680	6.88301	6.70779	6.76502	6.95141	6.98087	7.00334	7.0145	6.71063	6.91407	6.94747	6.5862	6.96378	6.52324	6.57197	6.62057	6.37166	6.35962	6.52865	6.38009	6.29778	6.48889	6.26959	6.17549	6.28783
AT3G15410	5.77035	5.84215	5.67857	5.58791	5.65578	5.60696	5.69542	5.65089	5.58229	5.7224	5.72483	5.81744	6.25371	6.18242	6.35798	6.25269	6.32023	6.43912	6.14999	6.30993	6.42208	6.28389	6.33504	6.30011
AT1G03060	6.68453	6.6602	6.68495	6.68684	6.53073	6.45563	6.568	6.47537	6.5992	6.56203	6.61846	6.62533	6.78205	6.40389	6.91019	6.8856	6.79823	6.96439	6.68484	6.82688	6.98832	6.73166	6.5991	6.7479
AT5G45360	5.64887	5.54056	5.68906	5.76205	5.62522	5.80177	5.7596	5.64406	5.85654	5.81531	5.58554	5.81449	5.34845	5.53709	5.6035	5.18896	5.31988	5.36471	5.19608	5.26343	5.23243	5.23672	5.27255	5.29152
AT4G15840	5.19954	5.24324	5.08418	5.28145	5.3108	5.29716	5.49132	5.35379	5.58772	5.46997	5.3811	5.53792	5.2615	5.10966	5.36143	5.23768	5.18483	5.36982	5.35555	5.24614	5.37654	5.32891	5.2605	5.43357
AT5G47110	7.21604	7.28344	7.21408	7.19794	7.332	7.22449	7.28111	7.2363	7.28729	7.44332	7.22516	7.45843	7.49234	7.37062	7.51	7.73009	7.45378	7.61708	8.01733	7.6342	7.82534	8.07474	7.7705	8.02582
AT4G18465	4.27213	4.2504	4.12337	4.21425	4.38106	4.3285	4.14717	4.44071	4.21264	4.31948	4.34299	4.41149	4.36755	4.51335	4.44407	4.42635	4.43498	4.42077	4.43198	4.48258	4.32158	4.4767	4.48499	4.50675
AT4G10760	4.58715	4.72295	4.67179	4.59246	4.93584	4.64894	4.78757	4.88269	4.70108	4.70877	4.76804	4.80929	4.91444	4.96385	4.71743	4.90204	4.93329	4.87347	4.8598	4.90932	4.82936	4.91496	4.81194	4.88928
AT3G09980	6.1071	6.19157	6.19397	6.15712	6.18291	6.31292	6.36842	6.21733	6.34069	6.56552	6.40127	6.75826	6.68857	6.80021	6.78782	6.52374	6.37656	6.69464	6.65337	6.42962	6.63351	6.6067	6.55185	6.7932
AT1G75990	5.44333	5.44216	5.26529	5.26637	5.39832	5.26296	5.20517	5.30265	5.03912	5.27038	5.0663	5.10635	5.49979	5.41308	5.44189	5.53662	5.38428	5.44599	5.39281	5.37029	5.45808	5.37161	5.3783	5.38058
AT4G21450	6.60017	6.33318	6.45587	6.53618	6.49231	6.59652	6.49824	6.34918	6.55366	6.4681	6.31885	6.59892	6.30311	6.41735	6.43135	6.19691	6.12793	6.37279	6.30984	6.15267	6.40325	6.05692	6.0729	6.27129
AT2G40800	4.56233	4.72882	4.69873	4.65172	4.62908	4.526	4.79983	4.77676	4.71769	4.9979	4.88722	5.04458	5.32822	5.41308	5.43754	5.19371	5.1187	5.36812	5.21429	5.23025	5.33329	5.19841	5.29128	5.31753
AT1G70190	4.88614	4.87627	4.97333	4.79528	4.73874	4.71368	4.92078	4.92163	4.78071	4.67898	4.89146	4.89019	4.84616	4.94707	4.92867	4.83845	4.83277	5.02799	4.74923	4.7755	4.89218	4.92369	4.9275	4.84526
AT1G55670	8.76509	8.89132	8.45641	8.54617	8.66585	8.42392	8.35481	8.53373	8.18147	8.405	8.61574	8.34373	8.6486	8.35179	8.36364	8.76988	8.35953	8.33486	8.86334	8.55816	8.51793	8.76061	8.58717	8.78208
AT1G09020	5.84428	5.90572	5.99824	5.96491	5.97089	6.06902	5.86644	5.85279	6.01614	5.84819	5.75532	6.06898	6.01604	5.6262	6.08392	5.95806	5.90974	5.92472	5.99745	5.93652	5.97322	6.00772	5.94536	6.02422
AT1G42960	6.66281	6.8186	6.78471	6.76272	6.87514	6.79506	6.83253	6.76516	6.92627	6.90766	6.68699	6.88913	6.89816	6.8525	7.04175	7.13587	6.89453	7.15995	7.40138	6.96969	7.34405	7.12108	6.99686	7.31975
AT1G16710	6.28641	6.21581	6.3541	6.29731	6.21404	6.39416	6.33792	6.07222	6.40518	6.32842	6.15959	6.44199	6.15248	6.01223	6.28149	6.10217	5.96813	6.21801	6.0924	6.06396	6.23353	6.02647	6.00126	6.19967
AT4G34620	7.69135	7.87677	7.88926	7.56767	7.67212	7.67169	7.40801	7.63323	7.41272	7.29198	7.51498	7.42488	7.37764	7.31418	7.299	7.56577	7.3676	7.46621	7.81789	7.39492	7.55994	7.79257	7.64799	7.86372
AT5G08190	4.56858	4.50765	4.75114	4.74718	4.65351	4.75855	4.66781	4.62961	4.70275	4.68756	4.65313	4.7823	4.7685	4.74839	4.71743	4.60768	4.63295	4.79207	4.54374	4.63767	4.6581	4.4767	4.66556	4.53474
AT5G04940	4.83524	4.84418	4.85058	4.77942	4.83532	4.70606	4.66781	4.93512	4.72593	4.65295	4.86588	4.63584	4.9337	4.79788	4.86524	4.97183	4.78484	4.9686	4.85749	4.87701	4.96128	5.03575	4.89891	4.96528
AT5G14720	6.92255	6.84924	6.8767	6.88382	6.83899	6.90309	6.93891	6.74551	6.94685	7.03659	6.79595	7.06245	6.83893	6.94749	7.0074	6.67021	6.66778	6.84898	6.54842	6.58833	6.76952	6.49291	6.47198	6.7005
AT1G67120	6.44418	6.31085	6.49225	6.57496	6.40688	6.28635	6.72733	6.7926	6.70171	6.61243	6.78916	6.57465	6.49396	6.45344	6.51294	6.46671	6.58274	6.32536	6.18119	6.44692	6.20082	6.44706	6.2126	6.26295
AT4G36080	6.32011	6.20743	6.23647	6.34297	6.22834	6.26793	6.32525	6.45288	6.39333	6.24374	6.41309	6.32736	6.19906	6.02027	6.24042	6.34796	6.33417	6.23771	6.39134	6.47754	6.3802	6.62286	6.52978	6.4986
AT1G32130	6.92742	6.91057	6.88194	6.9829	6.88356	6.96184	6.97179	6.72882	7.09089	6.94569	6.66985	7.0252	6.88219	6.60122	6.98719	6.73022	6.67656	6.84715	6.6649	6.58583	6.81346	6.59964	6.49861	6.5908
AT5G40810	6.76831	6.83571	6.77067	6.66256	6.76665	6.76635	6.62768	6.57067	6.54345	6.53258	6.57572	6.411	6.70345	6.15054	6.65536	6.78578	6.65617	6.66238	6.77	6.72506	6.74601	6.83608	6.77641	6.70482
AT5G22080	5.09525	4.98574	5.09999	5.16426	5.17608	5.29716	5.2771	5.16055	5.25252	5.24446	5.30702	5.43575	5.16508	5.26393	5.12377	5.07909	5.08447	5.23817	5.07772	5.13442	5.19517	5.0293	4.98094	4.88276
AT4G25680	5.34489	5.28369	5.23084	5.18044	5.4127	5.42097	5.2113	5.21687	5.37591	5.45246	5.2685	5.52712	5.32063	5.15712	5.27297	5.19038	5.14583	5.22131	5.15581	5.12585	5.21019	5.0723	5.16213	5.13395
AT5G59950	5.76492	5.87296	5.82839	5.90041	5.83866	5.95904	5.8449	5.94904	5.88109	6.02775	5.97855	5.96878	6.3657	6.07842	6.24042	6.30661	6.10941	6.10304	6.35924	6.06217	6.02425	5.94398	6.07782	5.97298
AT1G02145	4.86091	4.93331	4.903	4.857	4.68643	4.577	4.72036	4.88964	4.71934	4.70456	4.6973	4.65911	4.82652	4.82384	4.97747	4.82011	4.97482	4.86626	4.88806	4.90732	4.85443	4.97494	5.00591	4.86303
AT2G40060	6.88801	6.93363	6.75934	6.77876	7.01132	6.80697	6.8562	6.79383	6.7935	7.02986	6.85455	6.94633	6.97006	7.37628	6.98868	6.97246	6.81025	6.95761	6.80568	6.71196	6.97827	6.85717	6.74339	6.94327
AT1G19570	8.61552	8.77538	8.68036	8.64207	8.75532	8.60649	8.87721	8.92085	8.89297	9.1079	9.04498	9.0958	9.48353	9.21037	9.35081	9.92514	9.70437	9.57847	9.55482	9.48765	9.77985	9.23378	9.28264	9.12598
AT5G19660	4.83005	4.80025	4.83718	4.96841	4.98959	5.04582	4.93937	4.97921	5.06791	4.97356	5.05503	5.10876	5.0512	4.70115	5.13457	5.076	5.0595	4.97979	5.08302	5.04455	5.03737	4.95976	5.14538	4.94874
AT5G27860	5.87987	5.97404	5.84992	6.04223	6.02922	5.93589	6.07418	6.11236	6.01413	5.98317	6.14548	6.00036	5.86494	6.12392	5.97497	5.62381	5.70608	5.71184	5.6279	5.73608	5.66738	5.51472	5.65046	5.46008
AT1G17730	5.45686	5.42056	5.36208	5.56959	5.66782	5.66638	5.64194	5.50319	5.61192	5.56144	5.47712	5.77547	5.32763	5.48225	5.51948	5.28392	5.22878	5.32317	5.19364	5.3171	5.39506	5.13373	5.2396	5.2833
AT5G63840	7.22497	7.33967	7.23927	7.18597	7.2071	7.17799	7.1792	7.20972	7.15572	7.18704	7.16265	7.14953	7.51118	6.84618	7.50966	7.5301	7.46586	7.53908	7.43671	7.43812	7.53659	7.45054	7.48517	7.3827
AT5G10630	4.65329	4.82513	4.86915	4.66903	4.7642	4.67778	4.52248	4.7541	4.56999	4.66168	4.57111	4.61219	4.76334	4.88853	4.65379	4.76555	4.60562	4.68134	4.76002	4.79725	4.84291	4.90266	4.97884	4.82273
AT1G78870	6.29961	6.08691	6.04448	6.2444	6.24953	6.28038	6.31532	6.04965	6.20765	6.2582	5.93822	6.22526	6.06786	6.24415	6.20926	5.9863	5.88058	6.02421	5.94024	5.88566	6.02849	5.75555	5.9226	5.84916
AT5G20190	6.893	6.9725	6.92377	6.95141	7.03649	7.04771	7.13473	6.96146	7.12117	7.1787	6.81055	7.1548	7.14547	6.89248	7.17327	7.32196	7.01151	7.28062	7.14802	7.04341	7.41513	7.02869	6.93592	7.03822
AT1G26170	5.24704	5.36132	5.26729	5.4037	5.33932	5.30054	5.24158	5.31819	5.15465	5.23279	5.1951	4.96679	5.14605	5.28009	5.03816	5.0615	5.16935	5.06417	5.05567	5.22705	5.01872	5.27812	5.21126	5.08936
AT4G34270	4.76083	4.75206	4.66877	4.85196	4.82192	4.79251	4.77934	4.87338	4.82738	4.99445	4.94536	5.0088	5.01767	4.66467	5.05342	4.90262	4.83277	4.9686	4.91503	4.95646	4.98068	4.78505	4.85608	4.88711
AT4G21430	4.33942	4.4305	4.40361	4.34207	4.18972	4.20785	4.29886	4.4056	4.22431	4.31395	4.46156	4.23248	4.5662	4.495	4.57405	4.71747	4.58711	4.75088	4.74088	4.67808	4.68415	4.70231	4.67337	4.78827
AT4G21790	5.64592	5.71927	5.73171	5.68472	5.71355	5.77229	5.68444	5.50922	5.74752	5.73899	5.67661	5.8438	5.40197	5.50076	5.55207	5.38888	5.3883	5.32843	5.44772	5.46163	5.43652	5.47848	5.53658	5.57909
AT5G54440	6.1803	6.25702	6.05378	6.00863	6.01279	5.95529	5.99108	5.84685	5.95511	6.11933	5.84094	6.05902	6.41312	6.05513	6.4437	6.42281	6.26598	6.37787	6.22706	6.241	6.38484	6.34815	6.27554	6.36234
AT4G24830	6.07236	6.20953	6.24665	6.05984	6.13167	6.01044	5.95133	6.35922	6.10279	6.06113	6.25789	6.0236	6.29748	6.05043	6.1599	6.37481	6.29764	6.1533	6.35678	6.31823	6.17961	6.47818	6.28067	6.28124
AT1G15270	8.0132	8.13426	8.29195	8.12689	8.13208	8.09835	8.1872	8.02738	8.32552	8.13724	7.88855	8.16572	7.85725	8.21764	8.18186	7.67349	7.69383	8.02624	7.81321	7.5838	7.84616	7.562	7.62937	7.69012
AT4G08580	4.31734	4.33366	4.45015	4.52434	4.36265	4.33016	4.32171	4.30525	4.36593	4.45121	4.10142	4.31851	4.31565	4.27607	4.32339	4.38452	4.38763	4.35013	4.36835	4.31484	4.52267	4.32694	4.32887	4.41637
AT5G11740	7.86948	7.92455	7.7922	7.50478	7.51561	7.32902	7.1792	7.15647	6.90286	7.30806	7.06115	7.21604	7.83683	7.65876	7.79819	7.78834	7.55756	7.6292	7.94792	7.61321	7.67023	8.22362	7.79547	7.78434
AT3G07170	5.31548	5.37449	5.40452	5.13548	5.27976	5.2065	5.32596	5.24784	5.31499	5.34002	5.43427	5.33408	5.33808	5.02587	5.38575	5.36925	5.32268	5.44114	5.36645	5.15982	5.4543	5.37924	5.35095	5.39439
AT3G56190	6.9646	7.00974	6.93765	7.05601	7.0178	7.0627	7.12582	6.8364	7.10958	7.21251	6.92125	7.24709	7.06968	6.8916	7.20947	6.91182	6.85446	7.0422	6.81605	6.78832	7.01808	6.74403	6.74771	6.7371
AT2G42190	5.02886	5.11911	5.08191	4.91136	4.94329	4.9502	4.87129	4.8687	4.85467	4.86813	4.78178	4.87039	4.73727	4.82384	4.70057	4.64706	4.53495	4.72719	4.74339	4.56094	4.70126	4.86693	4.63121	4.88928
AT2G31740	5.02432	4.90508	4.93357	5.13132	4.90311	4.96197	5.12298	5.09193	4.95895	5.03533	5.02068	5.07949	4.82156	5.06372	4.7341	4.86195	4.82292	4.84195	4.7459	4.7755	4.69913	4.96315	4.77368	4.83404
AT5G27720	5.78114	5.76712	5.79549	5.77276	5.80498	5.85669	5.76586	5.65089	5.9614	5.72657	5.64439	5.95542	5.7353	5.82476	5.86794	5.63889	5.63464	5.77612	5.62382	5.49528	5.64986	5.56354	5.41914	5.5257
AT3G19520	4.8961	4.93077	4.80723	5.14788	5.06437	5.21368	5.3003	5.23517	5.3463	5.40646	5.23893	5.33615	4.9314	4.94707	5.14529	4.87445	4.88674	4.97979	4.89711	4.7994	4.95237	4.79269	4.75171	4.8784
AT3G11630	8.52609	8.66719	8.33121	8.28964	8.44815	8.19266	8.09693	8.37406	7.8602	8.20002	8.42024	8.00831	8.41432	8.41994	8.15979	8.60212	8.35543	8.3235	8.61004	8.42325	8.46302	8.70161	8.46008	8.71594
AT5G38560	5.36297	5.33847	5.48066	5.36172	5.4127	5.46826	5.35948	5.29046	5.54368	5.28458	5.44869	5.44726	5.35874	5.30137	5.4244	5.36335	5.4395	5.08088	5.21006	5.34542	5.15847	5.2849	5.22017	5.13029
AT5G28850	5.49343	5.41874	5.28122	5.33667	5.30503	5.17834	5.22652	5.26575	5.26839	5.26466	5.20533	5.2512	5.47319	5.72987	5.5944	5.38431	5.34901	5.57548	5.42287	5.47923	5.65206	5.37924	5.39099	5.48037
AT5G42820	5.44333	5.32108	5.2512	5.34746	5.32987	5.51187	5.44263	5.54633	5.37382	5.4449	5.68882	5.5415	5.66191	5.26663	5.62025	5.70036	5.56304	5.68749	5.7289	5.65027	5.62877	5.65543	5.72252	5.77132
AT4G38270	4.7333	4.73174	4.59102	4.94017	4.92835	4.93941	5.04615	4.88964	5.08594	5.13587	4.92486	5.1015	5.27122	5.29872	5.39476	5.14983	5.12192	5.16167	5.06707	5.22223	5.26012	5.05175	5.1435	5.00784
AT4G15930	4.97815	4.84958	4.97088	4.92583	4.90565	4.94589	4.87901	5.03249	4.83805	4.97005	5.04367	5.08195	4.94664	5.14245	5.11288	4.82809	4.8308	5.06417	5.01192	4.7623	4.94161	4.98831	4.94051	5.02373
AT5G40930	5.3043	5.36321	5.34892	5.45117	5.5524	5.49355	5.48121	5.48802	5.57684	5.58458	5.62673	5.54329	5.47792	5.84482	5.51535	5.41029	5.41871	5.46362	5.40765	5.31107	5.50877	5.29031	5.37511	5.23805
AT1G51460	6.62735	6.71963	6.5705	6.65534	6.76385	6.43697	6.9175	7.00902	6.81951	7.05906	6.98499	7.00782	6.87643	6.75563	6.97221	6.77121	6.74808	6.92269	6.7252	6.68305	6.86562	6.79816	6.52187	6.80933
AT4G24800	6.31455	6.303	6.20341	6.59925	6.59204	6.58861	6.73799	6.6587	6.71293	6.82846	6.74426	6.85931	6.30223	6.05669	6.37098	6.0538	6.16351	6.16412	5.95728	6.07291	6.05286	6.04737	6.09149	5.974
AT5G65000	4.8761	4.93077	5.07963	4.89674	4.94081	4.89767	4.84786	5.00289	4.83196	4.86057	5.05125	4.94531	5.21378	4.88853	5.27297	5.12165	5.1879	5.30194	5.19913	5.24298	5.22209	5.16202	5.20229	5.21921
AT1G49360	4.54343	4.5938	4.58782	4.51798	4.55646	4.37568	4.63169	4.6073	4.54973	4.51523	4.60242	4.66569	4.52311	4.50879	4.71983	4.62116	4.7499	4.72187	4.73921	4.73326	4.86206	4.6486	4.85379	4.63122
AT4G14110	4.83524	4.66289	4.69576	4.75801	4.69822	4.73254	4.7074	4.91483	4.72593	4.79463	4.79989	4.93173	4.73903	4.54491	4.90152	4.68134	4.801	4.82469	4.71041	4.72194	4.84676	4.75995	4.81429	4.76247
AT5G62540	5.54185	5.34039	5.50968	5.42423	5.52122	5.463	5.34839	5.32504	5.39772	5.30423	5.20193	5.22693	4.88546	5.05435	4.8674	4.7732	4.71836	4.84684	4.59561	4.73326	4.85825	4.78697	4.74432	4.89361
AT5G25510	5.94133	6.05688	6.22519	5.85826	5.97816	5.94562	5.8991	5.90057	5.93819	5.9209	5.74367	5.95944	6.15805	5.99601	6.31827	6.11426	6.18444	6.26356	6.07291	6.15856	6.25179	6.11747	6.01054	6.06125
AT5G18380	8.04266	8.23257	8.34146	7.9855	8.09131	8.12501	7.81123	8.11125	7.88725	7.73253	8.19189	7.84941	8.05696	7.67566	7.75306	8.1307	7.96129	7.93581	8.34398	7.92976	7.83288	8.06216	8.07917	7.98355
AT3G10650	5.91461	5.92631	5.91135	6.03335	5.84132	5.87492	5.98214	6.16007	5.98629	5.97794	6.36065	5.98729	6.07377	5.97299	6.03288	6.20777	6.22616	5.94426	6.21022	6.23941	6.04367	6.25998	6.22239	6.04188
AT5G10350	5.17928	5.25753	5.13766	5.23958	5.28758	5.3148	5.23858	5.33694	5.1288	5.44237	5.45156	5.32787	5.64705	5.69613	5.55072	5.52043	5.39363	5.35958	5.55879	5.2974	5.39769	5.4106	5.37511	5.28824
AT4G18820	5.52267	5.72368	5.63739	5.59397	5.55402	5.63129	5.59346	5.50772	5.73615	5.77766	5.7177	5.87536	6.08173	5.74159	6.19471	6.21106	6.09146	6.19612	6.15534	6.13142	6.31916	6.33709	6.1709	6.20142
AT1G27370	6.59406	6.51148	6.57374	6.71906	6.74479	6.82906	6.99597	6.92698	7.108	7.02225	7.02886	7.24379	6.62649	6.89072	6.76136	6.45526	6.54007	6.55954	6.42665	6.42054	6.45019	6.59254	6.41487	6.6718
AT4G18593	4.16904	4.19635	4.24208	4.37761	4.49358	4.39475	4.34978	4.37292	4.48327	4.29724	4.24059	4.34335	4.06069	4.04964	4.20883	4.08191	4.02811	4.08192	4.03567	4.09018	4.13898	4.08712	3.99244	4.0482
AT1G61730	5.72074	5.78836	5.64357	5.71559	5.81989	5.57177	5.71497	5.77863	5.62431	5.59829	5.85184	5.50343	5.81306	5.92068	5.71564	5.78097	5.79949	5.60611	5.63377	5.82026	5.62877	5.79697	5.7995	5.57236
AT1G76320	4.49834	4.34134	4.45367	4.6283	4.58531	4.66343	4.7417	4.73108	4.68596	4.66168	4.60757	4.68201	4.48915	4.45759	4.59245	4.39529	4.48333	4.45001	4.50383	4.58114	4.6068	4.54839	4.62316	4.4897
AT1G66530	5.03789	5.17393	5.0636	4.99611	5.17819	5.03877	5.02542	5.30785	5.03117	5.06853	5.38711	4.98532	5.2431	5.31451	5.21817	5.27363	5.24658	5.21753	5.20885	5.25246	5.17081	5.26032	5.26395	5.35569
AT2G43945	5.57324	5.53722	5.54969	5.58791	5.63752	5.51478	5.63967	5.45405	5.53808	5.68649	5.44005	5.61474	5.62116	5.55712	5.58787	5.60179	5.4174	5.68749	5.64411	5.48326	5.78038	5.70585	5.50044	5.83798
AT5G20350	5.91461	5.79537	5.77173	5.99954	5.93397	5.99646	5.98393	5.71226	5.90522	5.90076	5.72956	5.99122	5.76011	5.88765	5.82636	5.68083	5.70608	5.70512	5.68778	5.64429	5.70815	5.45581	5.43913	5.60308
AT3G12012	5.16698	5.17178	4.95607	5.18446	5.10258	5.11552	5.12947	5.05944	5.21206	5.21214	4.98549	5.19089	5.10247	4.97382	5.22155	5.11815	5.07121	5.26585	5.19119	5.29281	5.28161	5.27676	5.27255	5.35883
AT3G53430	7.5975	7.80425	7.77613	7.45658	7.54732	7.52645	7.41799	7.67739	7.29313	7.32739	7.72512	7.21828	7.56354	7.38875	7.33222	7.62244	7.49035	7.39615	7.73674	7.54159	7.35524	7.59022	7.63571	7.40258
AT5G52650	7.37237	7.58756	7.68626	7.29034	7.30576	7.26588	7.15714	7.52288	7.11272	7.11893	7.5259	7.1018	7.39386	7.36116	7.27195	7.44936	7.37302	7.3747	7.55552	7.35186	7.24834	7.43811	7.46055	7.23529
AT2G36530	9.1766	9.36586	9.29704	9.0833	9.06828	9.00467	8.95898	8.97968	8.86239	9.0461	8.9967	8.90547	9.69751	9.11032	9.65969	9.94511	9.66905	9.83754	9.88897	9.66206	9.9413	9.61591	9.59931	9.69086
AT5G41870	5.46358	5.50166	5.32414	5.53853	5.62059	5.53784	5.72787	5.49563	5.53621	5.64086	5.51051	5.60621	5.82796	5.68404	5.73942	5.96948	5.83816	5.91076	5.86423	5.81707	6.04702	5.79126	5.63054	5.8909
AT5G47890	6.13893	6.09261	6.13054	6.18346	6.25253	6.24796	6.26609	6.14273	6.20589	6.4006	6.1078	6.50022	6.32923	6.63513	6.50325	6.21434	6.21264	6.45283	6.24724	6.21215	6.34796	6.1431	6.2993	6.22308
AT2G43460	7.32243	7.47112	7.51369	7.18195	7.27312	7.17638	7.11114	7.3435	7.0963	7.05741	7.35261	7.13715	7.16548	7.73403	7.17501	7.22304	7.2312	7.32163	7.32815	7.24792	7.20514	7.47685	7.37331	7.3052
AT2G38270	5.12945	5.39863	5.44751	5.39679	5.38926	5.43024	5.34839	5.2957	5.33558	5.20917	5.09593	5.218	5.01622	5.29608	5.08532	4.98617	5.04432	4.83949	4.96106	4.92323	4.86016	4.76772	4.83766	4.85639
AT3G19640	5.41934	5.34613	5.42079	5.414	5.56694	5.67486	5.69761	5.63857	5.74833	5.77766	5.51326	5.88385	5.56398	5.45403	5.70118	5.49058	5.44722	5.62333	5.57344	5.50852	5.47807	5.54104	5.69847	5.6044
AT3G04090	6.22842	6.17876	6.09267	6.28614	6.28807	6.49374	6.31674	6.01512	6.41387	6.34613	6.07841	6.42852	6.27983	6.23727	6.25204	6.12526	5.99471	6.03712	6.18119	6.03039	6.10362	6.07739	6.02384	6.0574
AT3G22330	5.66936	5.6789	5.85658	5.82003	5.66782	5.76742	5.98034	6.05687	5.98148	6.07916	6.14902	5.98597	6.08035	5.7377	6.00471	6.09507	6.02597	5.86082	6.12261	5.90782	5.91757	5.99619	5.81488	5.82217
AT3G59810	4.7771	4.71705	4.85325	4.80575	4.79197	4.78168	4.76273	4.84507	4.89612	4.84148	4.73546	4.77927	4.77705	4.57142	4.94512	4.74366	4.78281	4.94369	4.76579	4.62314	4.7839	4.69009	4.65244	4.74341
AT3G52930	8.18157	8.31658	8.2536	8.11799	8.17437	8.19674	8.15614	8.08652	8.14447	8.43076	8.27277	8.38594	8.96985	8.35561	8.79727	9.24491	8.78071	8.97022	9.42501	8.89281	9.12404	8.84672	8.79271	8.90136
AT2G16920	5.21156	5.21424	5.0682	5.26257	5.08473	5.02557	5.12623	5.0283	5.16438	5.14212	4.89988	5.13745	5.26089	5.32753	5.37819	5.34849	5.28872	5.21564	5.31899	5.49926	5.41335	5.3588	5.42532	5.16293
AT3G60830	4.9256	4.9759	4.79896	4.9065	4.93085	4.842	5.00791	4.96831	4.72428	4.92725	5.06255	4.82702	4.86072	4.64816	4.7599	4.88037	4.96947	4.75609	4.81277	4.808	4.88283	4.89381	4.77368	4.81819
AT3G42170	5.98867	6.05922	6.05262	6.0794	6.01515	6.02429	5.82104	6.04343	5.86626	5.88034	6.04462	5.8782	6.36372	5.9496	6.25287	6.24881	6.30898	6.19612	6.13732	6.25756	6.085	6.31339	6.31935	6.17321
AT5G57210	4.07565	4.13578	4.04156	4.09975	3.91452	4.06431	4.16624	4.01035	4.05947	3.96477	3.98747	4.04331	3.99474	4.01786	4.14261	4.1023	4.08199	4.00518	4.07739	4.04364	4.19139	4.2063	4.08906	4.13487
AT2G46230	5.53229	5.46344	5.35458	5.65606	5.57176	5.4038	5.60282	5.69253	5.53808	5.59374	5.54315	5.53792	5.33518	5.17163	5.30678	5.23492	5.43174	5.35444	5.26875	5.36593	5.29153	5.5433	5.45282	5.29152
AT5G15610	6.0569	5.95037	5.95048	5.82776	6.01633	5.833	5.94582	6.12615	5.77159	5.96035	6.2331	5.82775	5.98278	6.08611	5.90205	6.01991	5.99031	6.02097	5.90292	6.02487	5.98462	6.17486	6.13646	6.02521
AT5G13390	5.58253	5.6264	5.49268	5.68472	5.72079	5.62592	5.66893	5.6965	5.50879	5.63422	5.61654	5.53612	5.91657	5.55712	5.86362	5.98026	5.83718	5.76452	6.03208	5.96561	5.86349	5.96779	5.93997	5.97195
AT3G13930	6.80845	6.87263	6.7749	6.88258	6.92177	6.91608	6.91562	6.85663	6.9472	7.14407	6.75938	7.08165	7.51668	7.2307	7.47785	7.41595	7.31197	7.37428	7.23963	7.22283	7.37903	7.14067	7.1971	7.16763
AT3G02250	6.46274	6.6823	6.66839	6.28051	6.46755	6.26318	6.30532	6.38813	6.23791	6.47802	6.34839	6.36625	6.47279	6.31123	6.57372	6.42058	6.38529	6.537	6.35951	6.25127	6.49932	6.20093	6.27554	6.33395
AT5G43500	4.62959	4.56456	4.68981	4.62239	4.51373	4.61274	4.77521	4.71813	4.80112	4.50556	4.59725	4.62912	4.42637	4.69714	4.65629	4.42716	4.4758	4.51603	4.38773	4.39973	4.49104	4.53479	4.49384	4.49825
AT4G18240	6.27117	6.38985	6.16314	6.55492	6.64249	6.50109	6.84737	6.58999	6.71086	6.91041	6.56384	6.79248	6.77417	6.52301	6.87252	6.7439	6.56688	6.79365	6.80327	6.65474	6.89194	6.63246	6.53765	6.7461
AT1G22860	4.43139	4.54139	4.27824	4.50518	4.63216	4.59772	4.66335	4.7541	4.68258	4.90536	4.70693	4.7455	4.80493	4.69312	4.80567	4.77257	4.73106	4.68134	4.71041	4.55329	4.8078	4.74821	4.54299	4.65437
AT4G10340	10.7531	10.9467	10.6321	10.4909	10.5509	10.3913	10.2183	10.3843	10.1421	10.0657	10.2357	10.0602	10.2686	9.8224	10.1793	10.4343	10.119	10.3183	10.7802	10.2041	10.5225	10.7272	10.3968	10.8409
AT5G42560	5.45011	5.52377	5.60453	5.57573	5.56855	5.63129	5.41633	5.34876	5.55667	5.30701	5.20533	5.47562	5.2207	5.04807	5.19428	5.13803	5.0341	5.17924	5.17516	5.13442	5.24415	5.26719	5.15471	5.00584
AT2G38550	5.82615	5.94534	5.90236	5.78605	5.98178	5.71273	5.86255	5.99808	5.72469	5.8822	5.97456	5.72123	6.20128	5.83574	6.09041	6.23572	6.21037	6.21801	6.20324	6.1142	6.18418	6.14757	6.12701	6.10391
AT2G01270	5.13367	5.07831	4.91071	4.86704	4.93335	5.07174	5.11646	4.98354	5.02584	4.93087	5.02454	4.98532	5.12409	4.80534	5.07787	5.14983	5.13313	5.03444	5.19057	5.10856	5.13976	4.95296	5.06847	4.94874
AT4G26700	5.98634	6.01305	6.11395	6.13859	6.13276	6.17581	6.09257	5.92332	6.25451	6.08729	5.92176	6.08257	5.73662	5.61774	5.78697	5.84346	5.69099	5.8584	5.88067	5.77824	6.01316	5.85649	5.6792	5.94091
AT1G30690	7.10549	7.31305	7.50142	6.86516	6.96022	6.83139	6.45237	6.64097	6.53504	6.5397	6.49183	6.50848	6.7686	6.5807	7.10261	6.44752	6.53102	6.66515	6.53568	6.4976	6.49993	6.69698	6.57913	6.65213
AT5G56600	5.03338	5.06677	5.09323	5.11036	5.197	5.21636	4.9973	5.13154	5.11507	4.86813	5.13571	5.12318	5.02127	4.79788	4.96542	4.9061	4.83473	4.93911	4.94951	4.74674	4.81174	4.65071	4.90777	4.87402
AT1G68920	5.15042	5.16962	5.21226	5.28145	5.14842	5.15708	5.30317	5.09794	5.28521	5.05534	5.09226	5.17714	4.93828	4.91292	5.08717	4.74041	4.87344	4.91368	4.7789	4.83348	4.88096	4.84322	4.64716	5.00384
AT5G08530	7.92712	7.92071	7.91438	7.95288	7.9774	8.16711	7.97787	7.87002	7.99509	8.02627	7.80859	8.13967	8.1379	7.46143	8.15912	8.04319	7.92996	8.06954	8.04693	7.93933	8.06148	7.84103	7.89794	7.86592
AT3G45830	5.50324	5.64515	5.69353	5.50679	5.59243	5.67486	5.55057	5.53456	5.69983	5.53793	5.3811	5.57509	5.23318	5.11868	5.47201	5.19751	5.17246	5.33541	5.29865	5.20607	5.31395	5.33546	5.17869	5.29644
AT1G74050	7.31502	7.46673	7.34347	7.19396	7.29075	7.18691	7.13875	7.40135	6.98131	7.03154	7.43245	6.99743	7.28246	7.45433	7.09894	7.39885	7.34437	7.13715	7.28227	7.33672	7.13406	7.38856	7.36167	7.27772
AT1G31180	5.81569	5.80928	5.84188	5.63272	5.70335	5.69936	5.62366	5.85397	5.51831	5.56144	5.84967	5.50343	5.6633	5.70813	5.44912	5.76348	5.73264	5.56363	5.70118	5.59672	5.57756	5.7884	5.6465	5.64734
AT5G38880	5.39846	5.37823	5.40088	5.25112	5.27583	5.12697	5.18973	5.34708	5.0057	5.17908	5.17094	5.10876	5.45304	5.28811	5.51535	5.48555	5.5842	5.52598	5.46911	5.65385	5.54001	5.63963	5.67661	5.48468
AT5G13950	5.46693	5.44216	5.30479	5.42423	5.4463	5.52491	5.38954	5.54926	5.56036	5.59145	5.57243	5.61474	5.26455	5.43491	5.24334	5.16008	5.20773	5.22507	5.37726	5.23503	5.21913	5.26993	5.29804	5.36819
AT3G49160	5.68669	5.72515	5.83515	5.63272	5.73803	5.64463	5.66223	5.55655	5.70816	5.58229	5.39607	5.43768	5.17805	5.33528	5.2988	5.15716	5.34901	5.3055	5.33517	5.42159	5.44035	5.32101	5.26395	5.54096
AT2G38040	7.58677	7.7829	7.71073	7.68649	7.67361	7.6255	7.61935	7.534	7.61159	7.70059	7.51771	7.67896	8.05705	7.68581	8.03011	8.30636	7.90379	8.18275	8.56172	8.13089	8.35584	8.27412	8.1401	8.39944
AT3G03880	4.6236	4.54139	4.46068	4.30564	4.58848	4.62356	4.53231	4.5875	4.45581	4.59943	4.45013	4.49884	4.36868	4.58015	4.44984	4.38452	4.39297	4.52522	4.41948	4.47451	4.46873	4.33481	4.46412	4.45203
AT5G12130	5.03789	5.10564	4.9386	4.99153	5.08697	4.99672	4.91703	5.16818	5.05751	5.24737	5.10325	5.06463	5.18899	5.18314	5.20798	5.31613	5.16468	5.27858	5.47667	5.53852	5.47683	5.4773	5.58984	5.5257
AT2G32250	4.73885	4.62562	4.53232	4.68046	4.57895	4.51296	4.63625	4.45014	4.56266	4.38421	4.34299	4.28471	4.26181	4.38471	4.44407	4.21048	4.21453	4.2128	4.16365	4.26889	4.12636	4.0809	4.11223	4.22007
AT1G56290	4.29491	4.38661	4.35927	4.43271	4.44542	4.49834	4.53231	4.54413	4.54787	4.48111	4.5552	4.43864	4.44044	4.22688	4.41778	4.36777	4.29372	4.50987	4.44746	4.50918	4.4282	4.43094	4.30894	4.53474
AT5G08160	5.90477	5.79816	5.64665	5.78869	5.69749	5.70128	5.52618	5.51522	5.42832	5.62532	5.44582	5.54329	5.91502	5.89991	5.81968	5.9915	5.84985	5.92934	5.89466	5.91976	5.95906	5.73786	5.91822	5.77836
AT2G45030	5.19551	5.23089	5.16153	5.38636	5.21968	5.26814	5.41898	5.43834	5.37696	5.49216	5.58031	5.29004	5.41189	5.1774	5.32889	5.3352	5.36811	5.07672	5.21067	5.28821	5.1429	5.16054	5.11892	5.10438
AT1G65040	6.35305	6.18198	6.22107	6.13444	6.12949	6.02429	6.02976	6.00982	5.94315	5.91726	5.84749	5.813	6.15379	6.07842	6.26028	6.25838	6.22541	6.32536	6.12229	6.20729	6.38814	6.04177	6.28747	6.08132
AT1G05430	5.11672	5.03632	4.95607	5.18847	5.04834	5.07273	4.92452	4.908	5.07824	4.97356	4.87446	5.14218	5.03774	4.97713	5.14172	4.95175	4.97837	5.05785	5.01746	4.88109	5.12874	4.93926	4.89891	5.12661
AT3G54540	6.38171	6.28419	6.29256	6.35193	6.31894	6.40753	6.39021	6.22101	6.34871	6.29093	6.22307	6.33253	6.32136	5.77239	6.39738	6.31602	6.21113	6.28536	6.19684	6.20159	6.29118	6.19012	6.27212	6.23422
AT5G44650	6.12204	6.30398	6.31498	5.96257	6.16816	5.90462	5.97675	6.17151	5.95511	5.98143	5.9924	5.88949	5.93733	6.0707	6.02323	5.97059	5.96186	6.12839	6.17128	5.94725	6.10683	6.2771	6.05308	6.33634
AT2G40650	4.88614	4.90767	4.79619	4.96374	4.99438	4.82335	4.97945	5.17199	4.9005	4.92725	5.17442	4.83871	4.9398	4.79037	4.85874	4.98945	4.98546	4.9953	4.96608	4.98895	4.96128	5.05493	5.06253	4.99782
AT5G64140	6.60321	6.6823	6.68345	6.55803	6.51331	6.37147	6.35325	6.55254	6.30815	6.25964	6.65251	6.28525	6.56187	6.73232	6.33554	6.6661	6.62305	6.61152	6.56696	6.63314	6.54269	6.77424	6.65211	6.50711
AT3G17450	4.90106	4.72	4.74828	5.06312	4.87741	4.91539	5.04615	4.78672	4.94067	4.86435	4.80439	5.01654	4.88308	4.80534	4.81912	4.87623	4.82292	4.90432	4.73669	4.79509	4.91069	4.81537	4.77368	5.02175
AT4G23860	5.17519	5.17608	5.24918	5.20439	5.25403	5.08158	5.09008	5.20392	5.11883	5.06525	5.18135	4.95877	5.24926	5.51677	5.15062	5.27228	5.26707	5.24189	5.37565	5.41458	5.30558	5.53194	5.35258	5.37904
AT5G15020	6.96104	6.93554	7.11534	7.00693	6.96693	7.0888	6.98796	6.74615	7.1367	7.08201	6.64626	7.04237	6.77481	6.65282	6.90126	6.68599	6.59437	6.77644	6.64041	6.64278	6.8169	6.64676	6.50883	6.66168
AT3G02890	4.94493	5.05513	5.0168	5.04555	5.01809	4.93833	4.99019	5.13739	4.95895	4.89429	5.21549	4.89299	5.02989	5.31451	5.07974	5.02726	5.0494	5.1178	5.1733	5.22384	5.10322	5.2713	5.26222	5.24823
AT5G20500	6.38702	6.50807	6.44442	6.41998	6.45718	6.32623	6.28802	6.3475	6.15251	6.50617	6.36522	6.32528	6.77844	6.98084	6.79635	6.81741	6.65395	6.89519	6.78084	6.69178	6.82766	6.60236	6.74091	6.64252
AT3G17020	6.97404	6.94376	6.76714	7.19197	7.24777	7.38475	7.2694	7.15407	7.30856	7.30458	7.08904	7.35179	7.21543	6.84618	7.08694	7.05948	6.88934	6.99337	7.13676	6.87471	7.03631	6.64781	6.88692	6.75683
AT2G42520	6.713	6.61416	6.58822	6.7465	6.74052	6.79924	6.41433	6.31518	6.41336	6.02268	5.96656	6.00685	5.85931	5.51677	5.86794	5.8501	5.79546	5.80155	5.74694	5.72818	5.76927	5.72194	5.6649	5.67526
AT5G59420	7.13945	7.09517	7.18315	7.06802	7.01191	7.14246	6.83551	6.61675	6.87351	6.74054	6.37432	6.72871	6.46328	6.25237	6.57768	6.36176	6.24695	6.38041	6.21203	6.15013	6.40195	6.0766	6.14772	6.1197
AT1G18500	5.52589	5.78131	5.66649	5.63859	5.728	5.50091	5.72787	5.82527	5.60658	5.67575	5.82112	5.68606	5.87971	5.60282	5.81633	5.9561	5.85856	5.82531	5.78846	5.73721	5.84724	5.65961	5.57462	5.71004
AT1G47570	4.20155	4.29461	4.1626	4.17439	4.29827	4.33839	4.19128	4.34623	4.41769	4.39472	4.31176	4.25883	4.2008	4.47642	4.26561	4.31023	4.38763	4.3258	4.33211	4.40257	4.40227	4.42111	4.35177	4.2642
AT5G58640	4.65915	4.73174	4.74254	4.79001	4.78093	4.70224	4.83203	4.79661	4.83957	5.0487	4.59206	4.91801	5.06594	5.25032	5.12557	5.04211	4.91113	4.83949	5.10401	4.92718	4.98767	5.01957	5.04658	4.932
AT1G12360	6.67733	6.44617	6.48367	6.69109	6.57616	6.57856	6.66837	6.36588	6.59606	6.58171	6.32824	6.60749	6.41312	6.48632	6.50394	6.22763	6.34316	6.32536	6.06524	6.22103	6.34796	6.0844	6.00848	6.22738
AT1G60890	5.69813	5.60581	5.44043	5.72941	5.69308	5.61579	5.71497	5.70046	5.70483	5.67791	5.51326	5.63835	5.29644	5.40328	5.38424	4.98012	5.09269	4.99309	4.82862	5.01331	5.06076	5.111	5.06451	5.15754
AT4G34370	5.08222	5.09659	5.07963	5.40025	5.3412	5.48022	5.52618	5.42725	5.67622	5.59829	5.35988	5.70375	5.41628	5.27203	5.58525	5.29238	5.24363	5.39677	5.29751	5.40469	5.3374	5.2957	5.37511	5.32075
AT3G12020	5.83135	5.85831	5.71568	5.83544	5.89096	5.7976	5.82505	5.81679	5.97113	6.12091	5.83875	6.1463	6.03328	5.95128	6.17305	5.98438	5.82933	6.17487	5.99955	5.93161	6.14953	6.00361	5.994	6.22394
AT3G49470	6.03901	6.22207	6.33896	5.96491	6.00688	6.08477	5.79881	5.99379	5.92323	5.68435	5.89883	5.73381	5.77085	5.958	5.73351	5.77558	5.67355	5.8116	6.03721	5.78696	5.8142	6.06087	5.89836	6.00434
AT5G18110	5.4736	5.45991	5.5012	5.44448	5.52949	5.60696	5.45302	5.3638	5.56128	5.52123	5.42845	5.55928	5.31476	5.02587	5.33671	5.22333	5.21528	5.11374	5.32961	5.15309	5.19063	5.27403	5.29128	5.18782
AT3G17465	4.85582	4.97836	5.14203	4.9162	4.94081	4.94158	4.99375	5.19834	5.03912	4.90168	5.16046	5.02935	5.06104	5.00981	4.99733	5.13556	5.0341	4.98201	5.04825	4.93701	4.89218	5.12468	5.1341	5.01382
AT4G17050	5.78919	5.71631	5.595	5.86078	6.05924	5.89962	6.18739	6.03823	6.12662	6.09536	5.99437	6.11539	6.04395	5.81924	6.13052	5.93977	5.90601	6.07516	5.7925	5.87036	6.03188	5.81114	5.64782	6.0574
AT5G26210	5.38082	5.44394	5.5046	5.47433	5.42694	5.48022	5.4659	5.5212	5.43738	5.26752	5.37205	5.53253	5.16833	5.24758	5.26807	5.0796	5.22129	5.10764	5.3128	5.2603	5.13347	5.35236	5.40043	5.31753
AT4G28680	6.14102	6.03691	6.21071	6.02889	6.01751	6.08281	5.9366	6.07628	5.99381	6.08729	6.03509	6.12497	6.07585	6.2646	6.06617	6.42139	6.50598	6.43099	6.31772	6.51674	6.69833	6.13711	6.09731	6.35294
AT5G14030	6.60017	6.63932	6.68195	6.47351	6.44061	6.28847	6.34072	6.50734	6.18154	6.36763	6.59141	6.31485	6.96856	6.90469	6.90126	6.96872	6.76568	6.9005	6.94524	6.85981	6.81935	6.70509	6.91355	6.7377
AT5G08670	7.78819	7.87644	7.60394	7.91771	7.88983	7.96709	7.83078	7.87031	7.7685	7.97816	8.09203	7.86164	8.40807	8.27624	8.23761	8.53421	8.32905	8.03001	8.30302	8.47948	8.09099	8.15657	8.2619	7.95484
AT3G01590	5.12522	5.10789	5.10671	5.34027	5.30117	5.2092	5.30604	5.23335	5.40081	5.43475	5.34762	5.35255	5.25172	5.31712	5.31946	5.24687	5.14583	5.38167	5.50555	5.44795	5.29153	5.4773	5.56625	5.41712
AT5G64040	9.0703	9.25212	9.02989	8.89995	9.04077	8.90264	8.75999	8.79468	8.63839	8.76923	8.65733	8.86441	8.72911	8.51178	8.72884	8.832	8.50483	8.94147	9.11154	8.57194	9.04561	8.98305	8.7727	9.26749
AT3G27240	6.70168	6.65018	6.60097	6.86516	6.72476	6.89725	6.80643	6.56706	6.84808	7.00005	6.66368	6.84706	7.2441	6.90556	7.25514	7.12096	6.91415	7.02124	7.1101	7.11572	7.00651	6.94076	7.13481	6.88738
AT1G02890	6.79519	6.80408	6.73497	6.93957	6.86472	6.93657	7.018	6.88066	7.22678	7.22066	6.88032	7.20479	6.9873	6.74984	7.14462	6.81031	6.68202	6.8946	6.82081	6.70737	6.90539	6.73017	6.66588	6.77923
AT4G03415	5.72354	5.80651	5.86453	5.62091	5.66331	5.64729	5.5864	5.43992	5.57137	5.22398	5.29749	5.22915	5.33402	5.16584	5.49733	5.39385	5.39629	5.45082	5.49566	5.27433	5.55656	5.39689	5.38941	5.44098
AT4G10920	5.88238	5.9109	5.93797	6.0378	6.06722	5.94454	6.09589	5.99271	6.01008	5.95148	5.80775	6.14747	5.66099	6.0907	5.88829	5.51284	5.52586	5.70377	5.52854	5.44382	5.64655	5.56354	5.5774	5.58178
AT1G68590	7.42409	7.63092	7.65718	7.21572	7.43247	7.09974	7.07208	7.19484	6.93127	6.95903	7.09914	6.9731	6.9849	6.93393	7.02347	7.18949	7.11447	7.08373	7.25584	6.9509	7.26857	7.446	7.06575	7.44817
AT3G13870	7.16647	7.24504	7.09746	7.08961	7.07204	7.06518	7.07712	6.94766	7.03995	7.06237	6.88563	7.09329	7.40948	7.00211	7.47502	7.43617	7.30101	7.47018	7.33925	7.28341	7.44242	7.12298	7.14233	7.24548
AT2G30470	4.69955	4.70519	4.80723	4.73627	4.70992	4.80683	4.74593	4.84268	4.82891	4.73796	4.99338	4.75787	4.72583	4.56264	4.70057	4.71549	4.66419	4.61976	4.67227	4.74226	4.5418	4.83029	4.62853	4.78128
AT3G32940	4.80911	4.49392	4.45718	4.76339	4.71862	4.73753	4.83997	4.84982	4.84714	4.77866	4.77721	4.76095	4.84697	5.02267	5.01886	4.82134	4.8677	4.8949	4.79351	4.90732	4.83712	4.65909	4.78093	4.9108
AT1G22970	4.41761	4.43768	4.3853	4.68046	4.68643	4.63831	4.70306	4.58465	4.56816	4.73383	4.74484	4.84162	4.65241	4.70913	4.68352	4.6268	4.73737	4.75349	4.47088	4.61336	4.62933	4.65071	4.50847	4.48396
AT4G39960	6.15769	6.22726	6.21382	5.89796	6.0581	5.90295	5.92545	6.12419	5.85804	5.81336	5.9983	5.69252	5.8043	5.83938	5.72876	5.94852	5.82637	5.82531	6.10385	5.92471	5.98287	6.07504	5.98147	6.14262
AT4G26230	7.18182	7.19131	7.28986	7.1235	7.24727	7.10795	7.1095	7.37189	6.85673	7.04829	7.2931	7.16587	7.13736	7.49414	6.97472	7.26794	7.17692	7.30616	7.10929	7.09172	7.14583	7.12562	7.15866	7.10087
AT3G18165	5.25093	5.06445	5.031	4.94017	5.02279	5.03472	4.89434	5.15094	4.99347	4.95237	5.26525	5.0088	5.23629	5.17163	5.07974	5.27318	5.27866	5.14189	5.19486	5.193	5.05245	5.15166	5.10744	5.16114
AT4G35450	7.69777	7.8804	7.79636	7.67725	7.79866	7.77964	7.84811	7.63943	7.8922	7.97859	7.65531	7.86307	7.73952	7.48951	7.88416	7.70098	7.47627	7.7217	7.85357	7.42002	7.77698	7.77243	7.50719	7.8532
AT2G28000	8.59157	8.7979	8.77657	8.3918	8.50127	8.34673	8.14937	8.44573	7.91488	7.93874	8.24658	7.77185	8.07624	7.81808	7.82816	8.23529	8.1546	7.97853	8.2661	8.08677	7.96494	8.33685	8.07032	8.15608
AT1G61670	5.67226	5.84756	5.66498	5.74854	5.81313	5.52419	5.90478	5.97649	5.95581	6.15068	5.95852	6.03635	5.8813	5.90165	5.99979	5.85491	5.8576	5.90842	5.91782	5.74618	6.02085	5.90575	5.77792	6.00033
[truncated: 17,409 more rows]
