# Supplementary material for: High-energy-level metabolism and transport occur at the transition from closed to open flowers
Source: Plant Physiol. 2022 May 28;190(1):319–39. doi: 10.1093/plphys/kiac253 (PMC9434183; doi:10.1093/plphys/kiac253)
Supplement: kiac253_Supplementary_Data [file kiac253_supplementary_data.zip › Supplemental_Dataset_S4.xlsx]

## Sheet: Title page
Article title:
High-energy-level metabolism and transport occur at the transition from closed to open flowers
Authors:
Monica Borghi, Leonardo Perez de Souza, Takayuki Tohge, Jianing Mi, Giovanni Melandri, Sebastian Proost, Marina C. M. Martins, Salim Al-Babili, Harro J. Bouwmeester, Alisdair R. Fernie
Supplemental information:
Supplemental Dataset S4: DEG and GO-term enrichment analysis
Abbreviations used across the dataset:
b1, floral bud age 7.25 days; b2, floral bud age 9.25 days; b3, floral bud age 10.25 days; a, flower anthesis age 11.50 days; f1, open flower age 13.25; f2, open flower age 13.50; f3, open flower age 14.25; f4, open flower age 15.25.

## Sheet: DEG_counts
Total number of differentially expressed genes in successive developmental transitions of Arabidopsis thaliana flowers across anthesis
Developmental transition*	DEG (p<0.05)	Up	Down
b1b2	3316	3171	145
b2b3	9206	4002	5204
b3a	9183	4184	4999
af1	8973	4083	4891
f1f2	8706	3897	4809
f2f3	6377	2776	3601
f3f4	4005	1704	2301
* See abbreviations provided in the Title page

## Sheet: LogFC_b1b2
LogFC of differentially expressed genes (p.adj ≤ 0.05) in Arabidopsis thaliana florets in stages b1 (floral bud age 7.25 days) versus b2 (floral bud age 9.25 days).
Progressive number to be deleted	Locus	LogFC.b1b2	p.value.adj.b1b2
17233	AT3G25420	-2.83726	2.63e-05	down
17008	AT3G09220	-2.76105	1.19e-07	down
16597	AT3G55677	-2.66419	0.0172716	down
16888	AT4G33840	-2.58546	0.0021802	down
17610	AT1G77682	-2.57626	0.026156	down
17196	AT5G48905	-2.4771	0.0247149	down
17512	AT1G29860	-2.42169	0.00773571	down
17820	AT4G11510	-2.38997	0.00877994	down
17301	AT4G19905	-2.33202	0.0014619	down
18648	AT3G62990	-2.23526	0.020746	down
18117	AT1G30730	-2.20426	0.0384471	down
17792	AT5G39280	-2.18077	7.09e-05	down
17001	AT5G11210	-2.1442	0.00191735	down
18042	AT1G79680	-2.08595	0.0455322	down
17373	AT1G63522	-2.08401	0.00879918	down
18365	AT1G21110	-2.01241	0.0388486	down
17873	AT1G26380	-1.98223	0.0172434	down
17419	AT5G39300	-1.95963	2.16e-06	down
17500	AT3G43505	-1.92829	0.000180584	down
16939	AT3G01323	-1.87701	0.00067983	down
17959	AT4G20000	-1.80598	0.0010425	down
17255	AT4G22505	-1.79931	0.000309509	down
17504	AT1G64107	-1.77576	0.0108395	down
17187	AT2G25185	-1.76792	0.0416346	down
17062	AT4G29285	-1.74656	0.00654512	down
17967	AT5G38940	-1.73721	0.0261765	down
17881	AT2G38900	-1.70062	4.84e-05	down
17595	AT2G04925	-1.67387	3.21e-05	down
18987	AT5G25970	-1.67161	0.011462	down
18022	AT3G54150	-1.66766	0.0135692	down
17720	AT1G26420	-1.64648	1.54e-05	down
16928	AT3G29590	-1.60809	0.041312	down
19257	AT5G65790	-1.50641	0.0207912	down
18374	AT5G39580	-1.49871	0.000127969	down
17429	AT2G40370	-1.46462	5.34e-06	down
18347	AT5G55350	-1.44172	0.0039881	down
18281	AT2G31540	-1.44028	0.0328476	down
18722	AT5G57770	-1.41827	0.0096408	down
18337	AT4G22470	-1.40641	1.22e-05	down
18043	AT2G30750	-1.39567	0.0234685	down
17282	AT2G30130	-1.38918	7.59e-06	down
18168	AT4G20990	-1.3783	0.0268589	down
18322	AT2G20597	-1.36353	0.0259407	down
18108	AT3G26870	-1.32716	0.0153726	down
18804	AT5G38550	-1.30951	0.00875375	down
18124	AT1G51850	-1.28169	0.00068729	down
18152	AT5G27238	-1.27464	0.0235336	down
17548	AT3G04280	-1.26554	5.67e-05	down
18176	AT4G25530	-1.2571	0.00164123	down
18363	AT1G73603	-1.24788	0.0446246	down
18317	AT4G23610	-1.23699	0.0414621	down
16815	AT5G01550	-1.23598	7.77e-08	down
16705	AT5G13080	-1.23584	4.7e-07	down
18351	AT3G04540	-1.18948	0.046644	down
18734	AT2G13810	-1.17999	0.0370784	down
18476	AT3G46230	-1.17177	0.0013185	down
17822	AT3G62730	-1.14264	0.00621502	down
17689	AT4G11000	-1.10741	0.0457624	down
17107	AT1G51830	-1.10224	0.0417965	down
17817	AT1G59670	-1.10084	0.00929596	down
18690	AT4G03175	-1.09634	0.000315156	down
18533	AT1G73607	-1.02792	0.0101996	down
16738	AT5G25910	-1.02628	0.0240579	down
17939	AT3G48300	-1.00994	0.0146786	down
19296	AT1G68270	-0.987918	0.00257868	down
17774	AT1G66920	-0.976835	0.0373	down
19059	AT2G32660	-0.976676	0.00371232	down
18157	AT5G26930	-0.954943	0.0148883	down
19102	AT4G22640	-0.95296	0.00188492	down
18427	AT1G21530	-0.948117	0.00653929	down
18324	AT3G52020	-0.927071	0.0390295	down
18610	AT5G44973	-0.907909	1.17e-05	down
18437	AT1G49715	-0.890975	0.00638134	down
18279	AT1G24145	-0.890113	0.00668527	down
18192	AT5G25260	-0.882552	0.0334014	down
17879	AT2G01900	-0.863197	0.010702	down
19156	AT1G20730	-0.850329	0.000316576	down
17409	AT4G37010	-0.821168	0.00110238	down
18425	AT5G42510	-0.810444	0.0235033	down
17544	AT2G02580	-0.801582	0.0479665	down
17073	AT1G73260	-0.786959	1.99e-08	down
18692	AT5G42830	-0.76284	0.0147719	down
19233	AT4G21903	-0.752686	0.00750344	down
18084	AT4G36430	-0.727435	0.000244651	down
17208	AT5G49690	-0.720448	3.06e-07	down
17989	AT1G78410	-0.717213	0.0017339	down
19060	AT5G60130	-0.712443	0.0219687	down
18695	AT1G75490	-0.69602	0.0132154	down
18766	AT4G15350	-0.686039	0.0106307	down
18808	AT5G03640	-0.684787	0.0033699	down
17037	AT5G54060	-0.67888	0.000359218	down
17221	AT1G49800	-0.678836	3.34e-05	down
18179	AT4G38560	-0.660502	0.0475634	down
17854	AT1G62333	-0.633706	0.000842358	down
18003	AT4G23340	-0.632862	0.0152371	down
18890	AT3G54940	-0.622238	0.0137707	down
16590	AT2G38790	-0.605356	5.79e-07	down
17291	AT4G05100	-0.596121	0.000427059	down
18933	AT2G30424	-0.522661	0.00296103	down
16266	AT3G51960	-0.518078	2.09e-06	down
18224	AT1G58055	-0.516569	9.02e-05	down
19339	AT5G05250	-0.510622	0.015956	down
18983	AT1G04778	-0.488771	0.0115277	down
18801	AT1G35230	-0.482891	0.0351049	down
17986	AT2G36770	-0.479041	0.0326025	down
18226	AT1G65845	-0.460427	0.0492968	down
18423	AT5G25250	-0.45685	0.0268706	down
19265	AT1G58460	-0.454037	0.000267808	down
18490	AT2G38255	-0.452741	0.0492845	down
18877	AT5G20820	-0.438039	0.0114078	down
19158	AT2G35585	-0.413948	0.000132675	down
17584	AT1G16390	-0.359214	9.32e-07	down
17538	AT5G05960	-0.355398	5.42e-05	down
19120	AT4G10510	-0.353559	0.0471033	down
19160	AT2G40250	-0.343716	0.0243657	down
18495	AT5G14130	-0.334652	0.0392529	down
18430	AT5G24110	-0.333079	0.000624249	down
19062	AT2G23990	-0.327524	0.012166	down
17203	AT5G05390	-0.316603	1.27e-05	down
16495	AT3G44540	-0.304505	3.43e-06	down
19217	AT4G18501	-0.300192	0.0192665	down
19072	AT4G12310	-0.277318	0.037623	down
19283	AT1G65880	-0.270806	0.0333756	down
15918	AT4G18350	-0.268127	4.59e-12	down
17560	AT2G37260	-0.262509	0.0103433	down
18089	AT3G26500	-0.245468	0.0168858	down
19213	AT2G05540	-0.22342	0.0122988	down
17920	AT1G56415	-0.221933	0.000103189	down
19142	AT1G26140	-0.211264	0.0156538	down
19299	AT1G55380	-0.192174	0.0452121	down
19114	AT4G25810	-0.171789	0.00328958	down
18278	AT3G11773	-0.171458	0.0356723	down
17984	AT4G23230	-0.166679	0.0340089	down
19377	AT3G49055	-0.127906	0.0179432	down
17849	AT1G28370	-0.126228	0.0312273	down
18613	AT5G63087	-0.125153	0.00615627	down
18170	AT3G50170	-0.120652	0.0129473	down
18790	AT4G17800	-0.105188	0.00192122	down
18336	AT3G45060	-0.0712384	0.00164425	down
18101	AT4G26288	-0.0419046	0.00232115	down
16208	AT2G45220	-0.0409989	0.000355673	down
17714	AT1G65500	-0.0371616	0.00241587	down
17490	AT3G55910	-0.0353237	0.000466134	down
18131	AT1G66160	-0.0347728	0.0068328	down
18654	AT3G21530	-0.0319198	0.000124705	down
16804	AT1G02390	0.000903557	7.02e-10	up
18428	AT4G13860	0.011259	0.00414009	up
18743	AT2G26040	0.0208459	0.00181966	up
17237	AT1G77765	0.0310597	0.0268948	up
18040	AT5G19230	0.0584	0.000879579	up
17012	AT1G61810	0.0640655	1.32e-06	up
18956	AT5G22870	0.0667911	0.0134241	up
19004	AT3G25950	0.0764467	0.0114356	up
16533	AT3G43190	0.0925479	0.0111828	up
19003	AT3G08500	0.0954615	0.0189313	up
17699	AT2G34500	0.0977744	0.0456456	up
17974	AT3G13540	0.0994378	0.00100085	up
17948	AT1G73610	0.112098	0.0173953	up
17539	AT5G58840	0.116327	2.36e-07	up
18635	AT4G22710	0.127845	0.0407672	up
18514	AT5G48290	0.134166	0.0468558	up
18821	AT1G15125	0.140511	0.0155178	up
19144	AT5G02510	0.148513	0.0461246	up
18198	AT3G20370	0.158073	0.0352801	up
18499	AT2G36090	0.163297	0.0204654	up
17789	AT4G00305	0.167303	0.0137821	up
19034	AT4G20820	0.17691	0.0131702	up
18561	AT1G21120	0.182679	0.00478493	up
17415	AT3G17600	0.186531	3.78e-07	up
18689	AT2G23620	0.191837	0.00162213	up
19176	AT3G62950	0.194942	0.0258864	up
18404	AT2G43440	0.199641	0.0139106	up
16482	AT3G02885	0.209528	9.2e-05	up
18979	AT2G07732	0.210246	0.00121113	up
17347	AT4G19000	0.210973	0.00138193	up
18057	AT1G06020	0.214296	0.0191236	up
17375	AT5G42800	0.218658	0.000610679	up
18366	AT3G14530	0.220293	0.00317639	up
18354	AT2G28570	0.226649	0.00461484	up
18432	AT2G18690	0.240494	0.0288716	up
19279	AT1G71150	0.247708	0.000880735	up
18729	AT1G07150	0.252817	0.00640665	up
18143	AT5G40230	0.256815	0.00694338	up
18335	AT1G09540	0.269747	0.0091182	up
18340	AT4G14650	0.270136	0.00308593	up
18313	AT3G12970	0.296745	0.0346219	up
17992	AT5G05280	0.300552	0.0157715	up
19067	AT1G14205	0.314744	0.0256446	up
18311	AT4G39795	0.332259	0.00774851	up
19204	AT2G41340	0.350106	0.0182604	up
17417	AT5G44360	0.369161	1.45e-06	up
18616	AT2G20825	0.369847	0.00189164	up
17944	AT1G18390	0.378585	0.0068006	up
18614	AT1G14780	0.389607	0.00760439	up
18822	AT3G60140	0.392294	0.00112088	up
17677	AT1G54095	0.398288	0.00763393	up
18604	AT5G67090	0.414762	0.0404398	up
18691	AT1G01180	0.422407	0.0379893	up
16204	AT1G62760	0.426169	3.66e-09	up
17158	AT5G05340	0.436484	1.78e-05	up
18538	AT2G42860	0.468932	0.00569442	up
17855	AT5G35550	0.47172	0.000738862	up
19005	AT3G11110	0.487127	0.0491421	up
18715	AT2G29130	0.487346	0.00833249	up
17290	AT5G24160	0.490259	0.00283432	up
19100	AT1G20310	0.50362	0.0238069	up
19285	AT5G46600	0.527557	0.00177324	up
18498	AT1G21695	0.530095	0.0142686	up
18169	AT1G19020	0.542278	0.02035	up
18309	AT1G21910	0.545704	0.000416954	up
18594	AT4G33560	0.556143	0.0351	up
18375	AT3G57160	0.571038	0.00164573	up
17823	AT3G02670	0.583586	0.000230737	up
17669	AT1G70890	0.589888	0.00088598	up
18221	AT1G01130	0.593911	0.047052	up
19326	AT1G76420	0.604158	0.0445926	up
18468	AT1G75250	0.605379	0.0406778	up
18457	AT4G10600	0.606469	0.0385873	up
17936	AT3G12410	0.618339	0.0317013	up
17414	AT1G01480	0.620175	1.39e-07	up
18486	AT3G48231	0.6329	0.00698214	up
18726	AT3G21150	0.639989	0.0219172	up
18572	AT3G03828	0.640069	0.00783381	up
18288	AT5G65925	0.655344	0.039623	up
18361	AT4G30280	0.664637	0.00207037	up
18062	AT4G40080	0.677354	0.0215215	up
17604	AT5G14360	0.69763	0.0424961	up
17877	AT3G24110	0.709534	0.0440341	up
17809	AT5G67410	0.710183	0.0324315	up
18257	AT1G18570	0.712283	0.0331969	up
17426	AT2G19970	0.71884	0.000300132	up
18217	AT5G65390	0.720174	0.000893352	up
18769	AT3G07970	0.727245	3.4e-05	up
17472	AT4G39070	0.728315	0.0370149	up
17993	AT1G66090	0.734634	0.0407934	up
18911	AT5G46950	0.741728	0.00301363	up
18904	AT2G45840	0.751378	0.00238575	up
18305	AT2G44790	0.757626	1.06e-05	up
17362	AT1G05610	0.757848	0.0147689	up
16809	AT1G12890	0.77508	0.00413875	up
17334	AT4G09012	0.796412	0.00565307	up
18175	AT2G39200	0.797803	0.0436285	up
18450	AT4G14465	0.797863	6.17e-06	up
17770	AT1G27380	0.807074	0.00484091	up
17142	AT1G06340	0.814278	0.00500801	up
17721	AT2G44480	0.815585	0.00151845	up
17761	AT5G14090	0.816345	0.035997	up
17869	AT3G21510	0.817843	0.000925782	up
17331	AT1G66230	0.827427	0.0456416	up
17947	AT3G58430	0.829827	0.034147	up
17007	AT3G49930	0.832819	0.00192428	up
18652	AT5G45630	0.839755	0.0260684	up
19313	AT4G37690	0.840075	0.034623	up
18824	AT1G16515	0.845506	0.0160376	up
16796	AT1G58160	0.845614	0.0147888	up
18346	AT1G03790	0.856403	0.000146896	up
19070	AT3G45710	0.859224	0.011754	up
17234	AT3G29250	0.860226	0.00366035	up
17493	AT1G07270	0.863902	0.00918106	up
17829	AT2G02950	0.871999	0.000203381	up
17199	AT5G42180	0.885073	6.97e-09	up
19058	AT5G45970	0.886812	0.0480085	up
16594	AT1G66830	0.90508	0.00360731	up
16763	AT1G68480	0.905552	0.0172932	up
17773	AT3G14370	0.925136	0.000485578	up
18180	AT3G24510	0.927438	0.0101622	up
18923	AT5G27420	0.929115	0.00643964	up
16304	AT3G61113	0.932095	0.0409263	up
19357	AT1G80820	0.936506	0.0329193	up
17599	AT5G19040	0.950272	0.000389023	up
18848	AT1G64340	0.950272	0.00499872	up
16847	AT2G47560	0.951999	0.00708244	up
17678	AT2G20540	0.961656	0.0290608	up
16792	AT1G52618	0.965446	0.0188256	up
17798	AT5G06720	0.976468	5.4e-05	up
18676	AT1G14390	0.978607	0.00244541	up
16364	AT4G39410	0.986337	0.00173013	up
18407	AT2G46960	0.986737	0.00127246	up
17848	AT4G16600	0.98764	0.00664723	up
16099	AT3G61035	0.990522	0.0184461	up
19212	AT2G46770	0.998355	0.0188033	up
17088	AT4G36450	1.00231	0.0270028	up
17054	AT3G42725	1.00351	0.0283781	up
17408	AT1G08290	1.00939	0.0396972	up
17202	AT1G61255	1.01591	0.000380533	up
18123	AT5G52750	1.02716	0.0275636	up
18244	AT5G16230	1.03186	0.048302	up
17843	AT2G37900	1.03512	0.0279438	up
17238	AT1G71380	1.03638	0.00251154	up
18638	AT1G22890	1.04138	0.0168412	up
16684	AT3G51440	1.04212	0.00760514	up
17197	AT3G26220	1.05269	0.00388016	up
16480	AT4G37150	1.05543	2.45e-06	up
16453	AT5G63090	1.06279	0.0156569	up
18369	AT3G14540	1.07059	0.0012148	up
17913	AT1G68795	1.07423	0.0212785	up
17577	AT2G42870	1.077	0.0194578	up
18069	AT4G28720	1.08083	0.0255007	up
17769	AT1G22990	1.08309	0.000547369	up
17988	AT2G43050	1.0912	2.33e-05	up
17624	AT5G40540	1.09268	0.0177122	up
17787	AT4G40070	1.09448	0.0279084	up
17316	AT3G52480	1.10034	0.00467451	up
17680	AT3G25670	1.11737	0.0471494	up
18064	AT3G02500	1.11892	0.0181301	up
17280	AT4G15700	1.12234	0.000111321	up
18582	AT5G63450	1.12633	0.0056297	up
16567	AT3G27270	1.13527	0.0295158	up
17358	AT1G72540	1.15998	0.0137611	up
17914	AT4G03050	1.16943	0.000238115	up
16493	AT4G13410	1.17777	0.0231243	up
15970	AT1G07710	1.18222	0.0112432	up
17021	AT1G19394	1.21126	0.0434996	up
16620	AT3G15650	1.21146	0.0059503	up
18597	AT1G03850	1.2197	0.0289248	up
16846	AT4G01420	1.22481	0.0115746	up
17926	AT4G34600	1.22738	0.0326809	up
18029	AT1G77855	1.235	0.00852338	up
17235	AT1G23050	1.24889	0.0214356	up
17898	AT1G56240	1.25508	0.00764018	up
19316	AT1G16510	1.25546	0.00505113	up
18095	AT3G59030	1.25816	0.00255708	up
18466	AT1G21130	1.25913	0.0114219	up
16950	AT4G23130	1.26877	0.00621553	up
16710	AT1G52450	1.28967	0.0416967	up
17215	AT5G67190	1.29526	0.00490391	up
17135	AT5G03545	1.29771	0.0076912	up
16262	AT1G52700	1.30857	0.0251021	up
16479	AT5G60440	1.31104	0.00894397	up
16641	AT5G10440	1.31136	0.0202811	up
18164	AT5G42710	1.31881	0.0305145	up
18666	AT3G14950	1.32208	0.0196148	up
15934	AT5G04780	1.32469	0.0416524	up
16446	AT5G52120	1.32859	0.0148296	up
16071	AT3G51380	1.33062	0.0467673	up
15763	AT1G31835	1.34105	0.00232504	up
18184	AT5G40360	1.34111	0.00835237	up
18759	AT1G20680	1.3441	0.0151471	up
19351	AT1G09790	1.34761	0.0204447	up
18196	AT5G50200	1.34856	8.99e-05	up
16717	AT5G35732	1.35297	0.00801372	up
17531	AT4G17245	1.36877	0.0317976	up
16872	AT1G25340	1.37088	0.0374478	up
16027	AT3G57130	1.37306	0.00107525	up
17009	AT5G47230	1.37976	0.0440851	up
16084	AT2G27240	1.38202	0.021609	up
16650	AT5G40460	1.38342	0.0468907	up
16306	AT1G62620	1.38904	1.15e-07	up
17652	AT3G13600	1.39428	0.0016707	up
16324	AT2G36026	1.3948	0.00864399	up
17381	AT3G61750	1.39539	0.00889948	up
17705	AT5G01740	1.39753	0.000588781	up
18178	AT2G45570	1.3977	0.00254857	up
17516	AT1G02310	1.3987	1.79e-05	up
16073	AT5G63540	1.40652	0.027384	up
18234	AT3G15356	1.41265	0.0469014	up
16062	AT4G13260	1.41519	0.00147398	up
16249	AT1G68800	1.43504	0.0117397	up
16737	AT3G51930	1.44717	0.0243719	up
18014	AT4G23140	1.45115	0.045052	up
16750	AT1G32690	1.45149	0.00232588	up
16318	AT2G30250	1.45704	2e-05	up
18205	AT1G49640	1.45797	0.019337	up
17268	AT5G53520	1.46044	0.00223611	up
16623	AT5G47960	1.46719	0.0138549	up
14789	AT4G11400	1.471	0.0249893	up
16760	AT3G11840	1.47253	0.0240484	up
16118	AT2G36750	1.47946	0.0227515	up
17762	AT5G56300	1.48329	0.0263461	up
16768	AT1G09880	1.48737	0.0138406	up
16817	AT5G10970	1.49331	0.0279886	up
16219	AT2G18050	1.49453	0.000270289	up
17185	AT5G16410	1.49466	0.00207239	up
18441	AT5G51105	1.49482	0.000220895	up
15360	AT5G48740	1.50326	0.00105231	up
16563	AT1G18265	1.50851	0.0348132	up
16841	AT3G02940	1.51201	4.31e-05	up
17311	AT1G70140	1.51567	0.0452028	up
16725	AT4G22880	1.51987	0.0251038	up
16279	AT4G22280	1.52562	0.0180607	up
16778	AT4G38092	1.52821	0.00364388	up
17723	AT5G03795	1.52829	0.0034894	up
17746	AT2G29370	1.53337	0.00120879	up
15224	AT5G55380	1.53997	0.00418696	up
15894	AT2G23010	1.54108	1.61e-06	up
18094	AT1G23300	1.54139	0.0499537	up
17813	AT5G54190	1.55102	0.0499362	up
15746	AT2G32880	1.56231	0.0103625	up
16427	AT4G22490	1.563	8.01e-05	up
15243	AT1G23530	1.56809	0.0115901	up
18232	AT4G15750	1.58546	0.00442887	up
17136	AT1G69480	1.58774	4.56e-05	up
15777	AT2G32770	1.59752	0.0414364	up
16213	AT1G77700	1.6054	0.0208366	up
15393	AT1G03840	1.60705	0.000172434	up
15255	AT5G48410	1.60921	1.07e-06	up
16640	AT1G76780	1.61432	0.0302246	up
18067	AT1G61720	1.62185	0.00580573	up
18272	AT1G35260	1.62835	0.0304168	up
16285	AT1G66390	1.63081	0.048654	up
17019	AT3G48180	1.63439	0.0135825	up
17183	AT1G36060	1.63643	2.63e-05	up
17635	AT2G43620	1.63685	2.04e-05	up
15592	AT2G24762	1.63692	0.000284262	up
17317	AT4G37530	1.64631	0.0289224	up
15380	AT4G36850	1.648	0.000687658	up
16496	AT1G26800	1.6501	0.00733623	up
17384	AT5G64190	1.65951	3.16e-08	up
17160	AT3G21500	1.66111	0.00390535	up
17170	AT3G10560	1.66881	0.0127082	up
17692	AT4G14090	1.66923	0.00452138	up
17911	AT1G71690	1.67345	0.0312868	up
16949	AT2G42980	1.67774	0.000878004	up
17049	AT5G53110	1.68757	0.0175809	up
16832	AT5G24600	1.68971	0.0364189	up
15195	AT2G48090	1.69179	0.0301641	up
15926	AT1G56020	1.69677	0.0434487	up
18590	AT1G77210	1.69958	0.00341494	up
15806	AT3G46110	1.70843	0.0284835	up
15462	AT4G19810	1.72327	0.00926347	up
16163	AT2G02240	1.72537	0.0420679	up
15556	AT1G02670	1.72603	0.000253149	up
13511	AT1G17960	1.72727	0.000233386	up
16216	AT5G46530	1.72791	0.0266921	up
17827	AT1G15040	1.73796	0.0349587	up
17259	AT5G57887	1.74104	0.00753834	up
16165	AT1G79840	1.7414	0.00446059	up
16676	AT3G53980	1.74198	0.0178099	up
15734	AT5G04190	1.74296	0.0351599	up
18103	AT1G62190	1.7445	0.00824148	up
16259	AT5G64000	1.74804	0.0285265	up
15176	AT3G48260	1.74923	0.00073197	up
16139	AT1G06830	1.74994	0.000224663	up
15635	AT3G58810	1.75311	0.0324675	up
16031	AT5G66490	1.75602	0.0179213	up
17724	AT5G09370	1.75743	0.00224674	up
14468	AT5G48670	1.75767	0.0242151	up
15089	AT3G48230	1.77167	0.0185796	up
17258	AT5G67620	1.77524	0.00446534	up
17639	AT1G80840	1.77778	0.00633959	up
16305	AT2G20560	1.7798	0.0111878	up
16344	AT5G49448	1.78176	0.0092723	up
15028	AT1G22830	1.78397	0.0409728	up
17095	AT5G62280	1.78544	0.0403815	up
15989	AT2G43510	1.78791	0.0470114	up
16268	AT3G63280	1.78846	5.3e-05	up
18400	AT3G03670	1.79108	0.0322754	up
17780	AT5G67020	1.79426	0.000153541	up
16186	AT2G39560	1.79674	0.036912	up
14246	AT1G23140	1.79989	0.0246498	up
13752	AT5G46460	1.81456	5.47e-05	up
14433	AT5G55560	1.82162	0.0266839	up
16150	AT4G32810	1.82279	0.000313765	up
14481	AT4G21890	1.82803	0.0141459	up
16176	AT1G16490	1.82833	3.54e-06	up
16896	AT5G06230	1.82841	0.00456416	up
16819	AT1G51820	1.82895	0.0233705	up
16868	AT5G38320	1.83029	0.0440286	up
15244	AT1G02970	1.83043	0.0232582	up
15302	AT2G42260	1.83058	0.0384418	up
15403	AT4G21310	1.83625	0.0396607	up
14421	AT1G24090	1.83769	0.0432056	up
16171	AT3G25760	1.83876	0.0286432	up
15430	AT1G61460	1.84126	0.00221215	up
17782	AT5G09970	1.85302	0.010488	up
16414	AT5G49450	1.86166	0.0363181	up
15451	AT1G58340	1.87237	1.04e-08	up
17946	AT1G60190	1.87712	0.0425121	up
13783	AT5G01110	1.87828	0.0387532	up
16247	AT3G05327	1.88131	0.0112766	up
17445	AT5G52900	1.88404	0.0143942	up
13566	AT3G22942	1.88583	0.0343134	up
15983	AT2G42610	1.8876	0.0102457	up
17029	AT5G51190	1.88766	0.0039006	up
16456	AT3G13672	1.89511	0.0364806	up
17069	AT1G80440	1.89562	0.000136504	up
16353	AT5G25130	1.90039	0.0266696	up
18099	AT5G26120	1.90148	0.00194635	up
16683	AT5G01870	1.902	0.00727314	up
15499	AT4G36160	1.9025	0.0248435	up
15366	AT5G18360	1.90539	0.0290894	up
17931	AT4G29110	1.90627	0.0396605	up
15573	AT1G76955	1.92342	0.00513824	up
15437	AT1G68620	1.9236	0.000346086	up
15036	AT4G10270	1.92508	0.0207272	up
14805	AT5G16600	1.93523	0.0184143	up
14160	AT4G39235	1.95127	0.0212442	up
15100	AT4G28430	1.95372	0.0359964	up
14920	AT4G25760	1.9559	0.0301766	up
16471	AT5G45920	1.95852	0.00941028	up
17508	AT5G54710	1.95873	0.0361069	up
16591	AT2G21210	1.95914	0.00136742	up
14213	AT3G56300	1.96895	0.0407533	up
14510	AT2G43200	1.97207	0.0480504	up
13740	AT3G60150	1.97721	0.00513888	up
15793	AT5G13700	1.97787	0.0271339	up
17263	AT2G43590	1.98086	0.00151342	up
16680	AT1G76650	1.99082	0.0144388	up
17329	AT4G16350	1.9915	0.00161149	up
18039	AT3G01420	1.99422	1.45e-06	up
18104	AT1G56100	1.99641	0.017459	up
18310	AT3G51325	2.00788	0.0139043	up
17035	AT4G18540	2.00865	0.000524878	up
15659	AT1G33260	2.00874	0.00256454	up
15057	AT2G24970	2.02341	0.0136896	up
15087	AT2G41300	2.02425	0.0446495	up
16320	AT4G36120	2.02494	0.0081715	up
17865	AT4G36110	2.03133	0.00241091	up
15994	AT1G10300	2.03512	0.025784	up
15539	AT5G52640	2.04122	0.0403985	up
15342	AT1G54680	2.04716	0.0486281	up
16369	AT2G37130	2.04816	0.0010808	up
16687	AT1G48000	2.04977	0.00129756	up
18503	AT5G15190	2.05093	0.00147017	up
14075	AT5G44230	2.06119	0.0139857	up
18465	AT4G21640	2.06123	0.0153136	up
17241	AT1G77525	2.06487	0.0175968	up
14110	AT2G28050	2.07303	0.00204395	up
15722	AT5G59080	2.07617	0.00415791	up
13993	AT1G03180	2.0804	0.034992	up
14441	AT1G51090	2.08106	7.98e-05	up
14779	AT3G17380	2.08413	0.00809343	up
17376	AT1G56650	2.08501	0.000139153	up
14073	AT1G10690	2.08551	0.0148738	up
14951	AT2G26400	2.08701	0.0190111	up
15673	AT5G55830	2.08709	0.00992222	up
15278	AT2G45510	2.10178	0.0353388	up
15663	AT2G44690	2.10894	0.0180604	up
16697	AT1G03495	2.10953	0.00427795	up
17694	AT3G27809	2.11301	0.0218097	up
15162	AT5G48400	2.11343	0.00233487	up
13440	AT2G16210	2.11636	0.0332562	up
17650	AT4G18197	2.11924	0.0490866	up
15917	AT1G60030	2.11977	0.00440468	up
14654	AT5G40210	2.12005	0.0245338	up
13281	AT3G13780	2.12433	0.0444819	up
15015	AT1G14730	2.12698	0.0398397	up
14060	AT4G10390	2.12733	0.0430975	up
15289	AT4G16920	2.12992	0.0481999	up
15240	AT2G05380	2.1307	0.00132541	up
17808	AT3G09950	2.13735	0.00171506	up
13391	AT1G78730	2.14018	0.0388261	up
16586	AT4G01950	2.15257	0.0122644	up
15704	AT3G48720	2.15471	0.000461515	up
16226	AT5G10695	2.1564	0.0450937	up
14536	AT1G61667	2.15734	0.00915712	up
16228	AT3G50560	2.16543	0.0100333	up
14638	AT4G32800	2.16558	0.00664313	up
16616	AT5G36110	2.16593	0.000903158	up
12895	AT2G27790	2.16701	0.0460536	up
14696	AT5G39030	2.16909	0.00242447	up
17704	AT4G14365	2.17064	0.0232346	up
16015	AT1G09500	2.18584	3.92e-09	up
15049	AT1G20870	2.18611	0.0117932	up
11062	AT3G02160	2.18871	0.00491775	up
15802	AT1G54000	2.19087	0.00131315	up
18564	AT4G18205	2.19837	0.00569432	up
13662	AT2G40970	2.20478	0.00161889	up
16916	AT4G27300	2.2054	0.00646762	up
17245	AT1G30760	2.20747	0.0157855	up
14960	AT2G28650	2.21121	0.0263962	up
16674	AT3G61930	2.21538	6.33e-06	up
17212	AT3G49790	2.21749	0.0214634	up
12993	AT5G13340	2.2183	0.0230265	up
13287	AT2G47000	2.21863	1.22e-06	up
14743	AT5G42146	2.21929	0.00153417	up
16758	AT5G64770	2.22064	0.00695635	up
15751	AT4G34250	2.22087	0.0216906	up
14287	AT3G14170	2.2255	0.0496426	up
17227	AT5G59540	2.22641	0.00223192	up
14222	AT3G59080	2.22923	0.00612705	up
17246	AT2G39400	2.22967	0.00376474	up
18929	AT3G03910	2.23277	0.000457325	up
12860	AT2G39380	2.23487	0.0163179	up
13571	AT3G20475	2.23527	0.00901444	up
14247	AT3G05890	2.24302	0.023167	up
17447	AT4G23810	2.24382	0.0389215	up
16376	AT4G33810	2.24605	0.0358499	up
16442	AT1G05260	2.24866	4.77e-07	up
14720	AT1G68470	2.26546	0.000631912	up
14464	AT5G59990	2.27041	0.012753	up
15998	AT5G12970	2.27741	0.0299391	up
15335	AT5G04680	2.29286	0.0269818	up
16061	AT1G65790	2.29578	0.0181788	up
14404	AT5G45530	2.29742	0.0178534	up
16085	AT3G59220	2.29777	0.0265345	up
14693	AT4G39630	2.30166	0.0273113	up
16450	AT4G36500	2.3045	0.0263242	up
18469	AT1G72610	2.30594	0.0165771	up
13559	AT2G14660	2.32064	0.0320504	up
14154	AT5G07720	2.32127	0.0390838	up
14800	AT3G23340	2.32469	0.00740027	up
15267	AT1G03940	2.33254	0.000694557	up
16774	AT2G46430	2.33979	0.0105916	up
16289	AT5G57340	2.34895	0.00669936	up
16821	AT1G76960	2.35097	0.0419982	up
14983	AT1G51640	2.35166	0.0480691	up
16581	AT1G53700	2.35901	0.00100161	up
16393	AT4G18340	2.36034	0.000378035	up
13859	AT4G23770	2.36471	0.00757823	up
14663	AT5G05460	2.36831	0.0241716	up
14054	AT5G38060	2.36894	0.0118538	up
11762	AT2G23060	2.37234	0.00214271	up
17951	AT3G18660	2.37684	0.0485678	up
12502	AT1G12700	2.37953	0.0077637	up
16520	AT3G55890	2.38391	0.000238105	up
14710	AT2G26360	2.38991	0.0100952	up
15895	AT5G61740	2.39006	0.0316587	up
13315	AT3G27520	2.3957	0.00926993	up
12601	AT5G60142	2.39698	0.0151836	up
17468	AT2G37090	2.40404	0.00434547	up
13996	AT3G12090	2.40508	0.000809897	up
13885	AT1G56670	2.4087	0.0109338	up
14606	AT5G10100	2.4114	5.35e-05	up
17140	AT2G26750	2.41203	0.00434093	up
14315	AT5G38300	2.41211	0.00351676	up
17194	AT1G02220	2.41307	0.0161596	up
14732	AT3G09730	2.42322	0.0323227	up
16115	AT1G73640	2.42407	0.0113902	up
17847	AT3G59850	2.42408	0.0465656	up
14839	AT1G70000	2.42735	0.0306187	up
14369	AT5G64530	2.42895	0.00725972	up
16463	AT4G33467	2.43045	8.11e-06	up
13685	AT4G39780	2.43629	0.000231163	up
15114	AT2G04790	2.43896	0.00360643	up
15039	AT1G72890	2.44055	0.0235434	up
14812	AT4G13840	2.44514	9.15e-06	up
11586	AT1G64180	2.44558	0.0241885	up
15841	AT2G35710	2.45063	0.00211335	up
11993	AT4G31930	2.46107	0.0220437	up
14801	AT1G08940	2.46281	0.00026844	up
14013	AT2G47190	2.4652	4.06e-05	up
14990	AT2G38465	2.47258	0.00554332	up
12017	AT1G73570	2.47339	0.0409476	up
15962	AT5G07000	2.47452	0.00636921	up
13782	AT3G14850	2.475	4.6e-05	up
15823	AT3G62960	2.47762	0.0138983	up
16875	AT1G02820	2.48927	0.0366157	up
16488	AT4G23170	2.4905	0.00824583	up
13480	AT1G55205	2.49493	0.0223302	up
15097	AT4G28230	2.49627	0.0200691	up
11022	AT2G41330	2.49644	0.00292048	up
16851	AT2G23910	2.49731	0.000592887	up
14320	AT1G06180	2.50155	0.00590841	up
16034	AT2G22330	2.50243	0.0114313	up
17597	AT3G05460	2.50541	0.0124381	up
16332	AT3G21770	2.5076	4.82e-05	up
17712	AT5G26310	2.51422	0.00481179	up
14208	AT1G10980	2.51589	0.0104181	up
17441	AT5G37170	2.51748	0.000385857	up
16180	AT5G60490	2.51802	0.000512869	up
16296	AT4G08910	2.51808	0.0426928	up
10428	AT4G20740	2.52106	0.0301558	up
14766	AT3G26050	2.52397	0.0129449	up
13624	AT1G14260	2.52988	0.0467242	up
14659	AT5G01790	2.53161	0.0285166	up
14166	AT2G27360	2.53286	0.00407995	up
15976	AT5G57520	2.53641	0.00288011	up
16185	AT5G48540	2.53874	0.0064557	up
12544	AT3G25100	2.55263	0.00525516	up
11680	AT4G32450	2.55319	0.00321519	up
14344	AT1G08810	2.5555	0.0063963	up
17110	AT5G47350	2.55617	5.78e-05	up
14799	AT3G27400	2.56023	2.25e-10	up
13530	AT1G52140	2.56783	0.0377174	up
14081	AT3G53650	2.57323	0.0233917	up
14640	AT3G05200	2.57768	0.00142277	up
16111	AT2G05910	2.59198	0.0134709	up
14465	AT3G05630	2.59248	0.000311123	up
15111	AT4G36410	2.6015	0.000286265	up
13182	AT1G69310	2.60686	0.0431909	up
15281	AT4G27450	2.60742	0.00405036	up
10926	AT5G08320	2.6115	0.0128579	up
12864	AT1G62150	2.61632	0.0314564	up
16539	AT4G21870	2.62416	5.6e-05	up
17628	AT5G28919	2.62745	0.0389284	up
15478	AT3G56710	2.62951	0.0199428	up
14959	AT1G78260	2.63505	0.017583	up
11024	AT2G26870	2.63657	0.030747	up
14955	AT1G04610	2.63808	0.0354437	up
13891	AT4G25160	2.65238	0.00256543	up
12914	AT4G37540	2.65368	0.000326953	up
16278	AT3G59010	2.65615	0.000133193	up
15577	AT1G24148	2.65648	0.0028894	up
14531	AT5G48060	2.65812	0.00333442	up
17437	AT3G04010	2.66093	0.00217745	up
12978	AT4G04700	2.66377	0.0363518	up
16253	AT3G44260	2.66697	0.0335024	up
12667	AT3G13700	2.6685	0.0341741	up
14995	AT1G18870	2.66899	0.00623571	up
16380	AT1G72910	2.66925	0.0491102	up
11542	AT3G16700	2.67417	0.0349957	up
13562	AT1G56520	2.67725	0.0208558	up
16251	AT5G47220	2.67943	0.00465447	up
14944	AT4G19050	2.68027	0.0129882	up
16784	AT1G02530	2.6831	0.0353348	up
16148	AT2G40320	2.68443	0.000428744	up
13823	AT3G55090	2.68601	5.84e-07	up
16915	AT2G27740	2.68737	0.0022105	up
16801	AT5G14570	2.68786	0.0121115	up
15626	AT5G38970	2.69186	0.0485343	up
16924	AT1G33800	2.69279	7.93e-05	up
16390	AT1G73830	2.6934	0.000747713	up
12070	AT5G25570	2.6959	0.0205275	up
14913	AT5G59780	2.7092	0.0305949	up
13799	AT3G58200	2.7154	0.00826507	up
13475	AT1G51080	2.71626	0.0115688	up
13915	AT5G58390	2.71849	0.00716308	up
13500	AT4G37608	2.71983	0.0251416	up
13731	AT3G50270	2.72851	0.0127278	up
18449	AT5G44400	2.72853	0.00419366	up
11721	AT1G72860	2.74093	0.0175102	up
10130	AT1G26900	2.7438	0.014633	up
9669	AT4G17085	2.74425	0.0372079	up
16909	AT3G61880	2.74712	7.74e-06	up
14307	AT3G62090	2.75038	0.00526434	up
15031	AT1G64710	2.75125	0.000652963	up
11210	AT5G59900	2.75451	0.00543724	up
15710	AT5G44130	2.75845	0.0126244	up
11488	AT5G53750	2.76822	0.0106345	up
15726	AT1G46768	2.7745	0.00256727	up
16237	AT3G26440	2.77469	1.25e-07	up
14869	AT2G26580	2.77532	0.00597302	up
14908	AT1G23790	2.77895	0.0426938	up
16113	AT1G14430	2.78031	0.0456977	up
12181	AT1G69080	2.78275	0.000560204	up
16117	AT5G06860	2.78642	0.00162083	up
15720	AT3G15300	2.7878	0.0244872	up
14699	AT3G13730	2.7899	0.00410569	up
11414	AT1G68330	2.79112	0.0198073	up
13035	AT5G51370	2.79431	0.0163051	up
11964	AT5G38850	2.79792	0.00159614	up
14150	AT5G54530	2.80279	0.0288933	up
15952	AT5G05440	2.80601	0.00810916	up
14864	AT5G58900	2.81348	0.000294688	up
14072	AT1G54050	2.81454	0.00330267	up
14962	AT4G13030	2.81664	0.00562536	up
12675	AT4G15890	2.82002	0.00450805	up
15108	AT1G19830	2.82295	0.000280898	up
16764	AT2G44450	2.82356	0.00823963	up
10893	AT3G14070	2.8285	0.0441943	up
13409	AT3G18773	2.83132	0.0442685	up
11973	AT5G22110	2.83154	0.0310203	up
11623	AT3G59520	2.83248	0.0373249	up
13183	AT3G11440	2.83261	0.0348077	up
15575	AT1G13650	2.83408	0.00014331	up
17581	AT5G35715	2.8342	0.00463766	up
11055	AT5G66350	2.84449	0.00698617	up
14678	AT2G24240	2.84493	0.00502333	up
17904	AT5G50080	2.85155	0.0118828	up
16006	AT2G45210	2.86191	0.0363588	up
13240	AT1G22590	2.8679	0.010315	up
13765	AT1G15170	2.87547	0.0257897	up
12040	AT4G20090	2.8759	0.0366317	up
16954	AT5G45340	2.87679	0.00708753	up
13650	AT2G37540	2.88247	0.0031142	up
16138	AT3G25717	2.88279	0.00665403	up
11765	AT5G64700	2.88691	0.0122116	up
12681	AT1G75150	2.89283	0.02003	up
14277	AT3G44300	2.90402	1.1e-08	up
16284	AT1G10140	2.91906	0.00401424	up
10718	AT3G26750	2.92315	0.016815	up
9323	AT5G42690	2.92385	0.0203218	up
12620	AT5G65420	2.92693	0.0148016	up
16925	AT2G03250	2.93258	0.0028503	up
8001	AT4G36240	2.93761	0.0485814	up
14186	AT3G61250	2.94064	0.034124	up
10247	AT5G25210	2.94468	0.0172964	up
13457	AT2G45900	2.94782	0.000146626	up
7422	AT1G57540	2.94992	0.027751	up
11544	AT5G41610	2.95269	0.00227758	up
12754	AT5G35740	2.95328	0.046241	up
9641	AT4G20030	2.95433	0.019705	up
12859	AT1G72790	2.95508	0.0455566	up
15582	AT3G14360	2.95608	0.00117269	up
15827	AT1G16310	2.95787	0.00343357	up
11554	AT1G17750	2.95825	0.0307006	up
10738	AT1G28210	2.96116	0.0121123	up
10410	AT1G80170	2.97316	0.0218721	up
14241	AT4G35620	2.98528	0.0234799	up
11511	AT1G62110	2.9865	0.0105808	up
9350	AT2G23470	2.98798	0.041835	up
11837	AT3G56870	2.99094	0.0156856	up
13110	AT1G10380	2.99098	0.00343682	up
9987	AT3G46990	2.99599	0.0441696	up
11687	AT3G12730	2.99645	0.0261119	up
15033	AT1G48260	2.99729	0.00276762	up
11054	AT2G40810	2.9978	0.0441978	up
16328	AT1G17260	3.00279	0.0235968	up
14346	AT5G03870	3.00759	0.0314335	up
11916	AT5G20450	3.01165	0.0245049	up
13974	AT2G19580	3.01467	0.0219953	up
12205	AT1G65620	3.01848	2.16e-05	up
15676	AT5G57560	3.01889	0.00116953	up
15135	AT5G16360	3.02548	0.00147327	up
15227	AT1G25560	3.02608	0.000283144	up
12643	AT5G05790	3.02941	0.00364475	up
10501	AT2G02820	3.02987	0.00602132	up
15853	AT5G01540	3.03004	0.00681603	up
15830	AT1G72900	3.03032	0.045467	up
14303	AT2G03310	3.03144	0.00339173	up
13540	AT2G33580	3.03349	0.00672192	up
13507	AT5G48450	3.03392	0.0007592	up
16677	AT2G41230	3.03544	0.000238885	up
11650	AT1G12320	3.03618	0.033301	up
11866	AT1G31040	3.03898	0.0380151	up
10243	AT5G05480	3.04288	0.0362136	up
15276	AT2G26695	3.04365	0.00737043	up
8939	AT5G06240	3.04508	0.0281553	up
11707	AT4G21410	3.0456	0.0277153	up
15305	AT5G11360	3.04848	0.0275716	up
12041	AT4G29820	3.04983	0.00290595	up
13053	AT3G15890	3.05038	0.0151081	up
6842	AT5G61930	3.05071	0.02718	up
13881	AT1G63440	3.05174	0.0332968	up
13327	AT3G47780	3.05263	0.00682174	up
13254	AT1G75810	3.05419	0.035243	up
11608	AT5G49215	3.0545	0.00562456	up
15770	AT5G56510	3.05516	0.0339862	up
14428	AT4G22530	3.0566	0.0290987	up
13653	AT1G45191	3.05845	0.0134757	up
17044	AT2G38860	3.06036	0.0395837	up
12875	AT5G61300	3.06074	0.017909	up
14418	AT4G09970	3.06586	0.0211617	up
14161	AT5G45380	3.06591	0.00578077	up
11766	AT1G23100	3.06794	0.0175964	up
17090	AT5G46960	3.07271	0.000174781	up
12489	AT4G31890	3.07475	0.0086986	up
14822	AT2G27402	3.0756	0.00032483	up
13660	AT1G24470	3.07865	0.0303684	up
13129	AT3G62040	3.07978	0.00324596	up
11379	AT2G46890	3.08281	0.0323764	up
11570	AT2G25355	3.0875	0.0228057	up
16425	AT5G53190	3.09076	0.0328055	up
14294	AT5G46710	3.09204	0.0357677	up
15855	AT2G43060	3.09496	0.00230445	up
15191	AT4G18220	3.09554	0.0101318	up
16379	AT1G55450	3.10073	0.0030365	up
11459	AT2G18350	3.10197	0.00013827	up
13203	AT4G38840	3.10451	0.0342949	up
11260	AT5G49520	3.10679	0.00235326	up
12719	AT4G21070	3.11552	0.0475442	up
10189	AT1G75020	3.1167	0.00597215	up
14282	AT4G17280	3.11741	0.0063798	up
12613	AT1G20720	3.11818	0.0379846	up
16323	AT5G55720	3.1242	0.0330711	up
9706	AT5G60050	3.1316	0.0474412	up
11497	AT1G51520	3.13249	0.00888718	up
14230	AT4G31000	3.13611	0.00212693	up
9075	AT1G13780	3.13737	0.0438561	up
15817	AT4G34320	3.14138	0.0497713	up
7340	AT1G79540	3.14199	0.0395973	up
10205	AT5G19670	3.14462	0.000930216	up
9759	AT5G63830	3.14558	0.0358021	up
10854	AT3G17350	3.14593	0.0264882	up
14226	AT4G13040	3.14712	0.0456761	up
13222	AT1G07090	3.15134	0.00173336	up
10416	AT4G32690	3.15266	0.00023286	up
12990	AT2G23130	3.1527	0.00122462	up
15199	AT5G13330	3.15426	0.0196358	up
16198	AT3G20810	3.1543	0.0396853	up
13255	AT4G22770	3.15653	0.0189923	up
14926	AT2G22470	3.15892	0.0164714	up
12239	AT1G49780	3.16121	0.0478735	up
15494	AT1G17170	3.16813	0.0210842	up
14666	AT5G05410	3.17132	0.0336416	up
12039	AT5G58480	3.17159	0.00617361	up
16386	AT3G44550	3.18329	2.31e-05	up
10292	AT4G09550	3.18356	0.0358824	up
10815	AT1G03230	3.18367	6.1e-06	up
12470	AT1G33811	3.18385	0.0040476	up
16870	AT3G49270	3.18464	0.000408386	up
14272	AT2G01520	3.1873	0.0241444	up
17192	AT1G05340	3.1887	0.000336112	up
17024	AT2G43150	3.19035	0.00130085	up
13854	AT4G14130	3.19136	0.00386519	up
11394	AT5G58787	3.19153	0.0163065	up
13739	AT3G10520	3.19224	0.0162387	up
13368	AT1G22330	3.19662	0.0125097	up
13848	AT1G29300	3.19769	0.0202363	up
11587	AT5G65200	3.19789	0.00550499	up
11962	AT5G10320	3.19873	0.0264303	up
8471	AT4G27630	3.20492	0.0216276	up
9499	AT5G22130	3.20501	0.0368159	up
14816	AT3G62150	3.20502	0.000349071	up
12649	AT4G11330	3.20733	0.00450446	up
10026	AT4G24240	3.21292	6.67e-05	up
12956	AT1G75190	3.2142	0.0389113	up
9442	AT3G55490	3.21502	0.0317326	up
8493	AT3G58800	3.21563	0.00890726	up
8548	AT4G17180	3.21816	0.0226767	up
13612	AT1G62950	3.21974	0.0183696	up
11126	AT1G23880	3.22015	0.00323822	up
10042	AT4G26160	3.22295	0.00576832	up
15607	AT4G24260	3.22471	0.00447657	up
16577	AT5G15630	3.22476	0.00769282	up
9356	AT3G49645	3.22539	0.0270854	up
11759	AT5G12300	3.22619	0.00184702	up
13145	AT1G47580	3.22722	0.0107594	up
12046	AT5G50915	3.22868	0.000618357	up
14311	AT3G55970	3.23381	0.0327859	up
15007	AT2G33830	3.23485	1.28e-05	up
14907	AT5G13360	3.23629	0.0287075	up
14437	AT2G39660	3.23807	0.00538285	up
16321	AT4G12400	3.23942	0.000207487	up
17369	AT4G21120	3.24002	0.0352662	up
15109	AT5G42750	3.24198	0.0317184	up
14792	AT4G15960	3.24889	0.0298522	up
12701	AT5G53588	3.25163	0.00127996	up
16377	AT5G55010	3.2521	0.0145686	up
12302	AT5G02010	3.25378	0.0311494	up
10952	AT5G07900	3.25823	0.0157301	up
11229	AT2G34930	3.25971	0.00275981	up
11194	AT2G27130	3.2599	0.0135382	up
10874	AT4G29400	3.2608	0.00182093	up
10257	AT3G11650	3.265	0.0284909	up
11548	AT3G61530	3.26652	0.0281857	up
11320	AT5G38530	3.26966	0.0194394	up
14808	AT1G76410	3.27005	9.24e-05	up
9921	AT4G17540	3.27267	0.0276846	up
14139	AT1G18400	3.28446	0.00189148	up
11439	AT3G62060	3.28514	0.00993972	up
15284	AT5G03960	3.28639	0.0458041	up
13542	AT2G40750	3.28847	0.0478883	up
8000	AT1G71750	3.29068	0.0153286	up
12231	AT2G42730	3.29478	0.0335025	up
14411	AT3G18730	3.29594	0.0202128	up
9895	AT3G48040	3.29987	0.0208161	up
10403	AT2G20400	3.30788	0.0149013	up
10417	AT5G45250	3.31137	0.0306679	up
13513	AT1G09470	3.31247	0.0183499	up
14059	AT5G09980	3.31438	0.00946495	up
16153	AT5G51480	3.31489	0.0168553	up
9417	AT4G15820	3.31524	0.0110147	up
12861	AT4G18210	3.3187	0.0033313	up
9515	AT4G17960	3.3219	0.0470236	up
6542	AT2G41945	3.32947	0.0219046	up
11285	AT3G52630	3.32971	0.00701625	up
12615	AT1G06490	3.33517	0.00486784	up
11733	AT5G19030	3.33807	5.02e-05	up
14134	AT1G07240	3.34275	0.00227517	up
5630	AT5G13310	3.34593	0.0484242	up
10781	AT4G28390	3.34843	0.0114017	up
11496	AT5G61570	3.35255	0.000341856	up
16282	AT5G39520	3.35476	0.00491646	up
8249	AT2G22650	3.35696	0.0112382	up
8307	AT1G72840	3.35877	0.0486375	up
10424	AT1G53025	3.35939	0.000607208	up
9279	AT4G31050	3.35962	0.028545	up
12060	AT2G15310	3.36126	0.0489016	up
13351	AT3G27330	3.3623	0.0088036	up
13451	AT1G19690	3.36294	0.0127361	up
9720	AT1G28540	3.3681	0.00211969	up
12668	AT1G50830	3.37482	0.0407658	up
15973	AT1G02070	3.37795	9.86e-06	up
13547	AT5G28030	3.38088	0.0186109	up
9989	AT2G32390	3.38172	0.0399043	up
15672	AT4G32170	3.38232	0.00461011	up
9496	AT4G39920	3.38328	0.0249859	up
11533	AT5G56860	3.38372	0.00736349	up
11732	AT1G28530	3.3843	0.0476657	up
9569	AT5G16140	3.38479	0.0149532	up
13717	AT2G03760	3.387	0.0470188	up
15584	AT5G38610	3.38796	0.00356428	up
11675	AT1G66890	3.39033	0.0150073	up
10624	AT3G56820	3.39187	0.0348007	up
12767	AT5G07810	3.39434	0.025793	up
13991	AT4G38960	3.39524	0.0106033	up
11146	AT1G71130	3.39612	0.0104125	up
14622	AT3G21090	3.39646	0.000120612	up
9688	AT5G22220	3.39767	0.0171908	up
11018	AT2G47260	3.40287	0.0373828	up
11147	AT4G23020	3.4033	0.00373302	up
14212	AT2G22620	3.40446	0.0102898	up
15427	AT1G18810	3.40738	0.0331109	up
14256	AT1G09530	3.40825	0.0210238	up
16549	AT2G03505	3.41075	0.00167391	up
9930	AT5G61040	3.41536	0.0332299	up
7697	AT2G36340	3.41855	0.0109121	up
17298	AT2G45040	3.41896	0.0368673	up
10351	AT3G06770	3.42119	0.00537267	up
8549	AT4G01710	3.42147	0.0497304	up
9672	AT1G63250	3.42238	0.0276142	up
12600	AT3G26700	3.42295	0.000302665	up
16811	AT2G47550	3.42804	0.00164454	up
14989	AT1G04040	3.42967	0.0441319	up
14289	AT2G04160	3.43284	0.0261307	up
13086	AT3G02120	3.43576	0.0224846	up
16913	AT2G38940	3.43635	0.000457118	up
11868	AT3G09910	3.43698	0.0240362	up
12727	AT5G26731	3.43859	2.81e-05	up
15833	AT1G68290	3.44274	0.00588982	up
9117	AT1G67690	3.44554	0.0498254	up
15395	AT5G62100	3.44855	0.0137559	up
8054	AT5G22730	3.45102	0.0377863	up
9934	AT2G19280	3.45112	0.0290075	up
14249	AT2G47370	3.45856	0.0361568	up
8391	AT4G16566	3.45937	0.0247735	up
13243	AT1G24530	3.46195	0.00270575	up
13557	AT2G01080	3.46738	0.0204826	up
12576	AT5G41800	3.46828	0.0398633	up
7425	AT5G39790	3.47437	0.0447496	up
9771	AT4G30510	3.4769	0.000670536	up
10284	AT4G29310	3.48501	0.0272767	up
16302	AT5G67340	3.48866	0.00245993	up
13346	AT1G14340	3.4958	0.00976501	up
16746	AT5G11950	3.49665	0.027402	up
10056	AT2G39830	3.49808	0.0293409	up
13954	AT3G02140	3.50041	0.00839046	up
16122	AT1G78780	3.50156	0.0026623	up
6577	AT5G44150	3.50318	0.041114	up
14152	AT5G46540	3.50511	0.0126899	up
7160	AT5G52880	3.51059	0.0498756	up
14135	AT5G22310	3.5106	0.00268301	up
13352	AT5G38210	3.51119	0.00524315	up
14871	AT3G25600	3.51586	0.0148391	up
15246	AT3G09540	3.51794	0.025871	up
9425	AT5G26660	3.52073	0.00517657	up
15336	AT3G04060	3.52343	0.00841043	up
8011	AT2G19780	3.52495	7.74e-05	up
15473	AT5G57240	3.52511	0.0454626	up
14524	AT1G25530	3.52817	0.00965252	up
11506	AT3G11280	3.5286	0.0352136	up
13665	AT3G05160	3.5296	0.00418221	up
14088	AT2G21500	3.53039	0.0320203	up
14314	AT2G16530	3.53284	0.00145481	up
5614	AT5G62980	3.5359	0.00266373	up
9489	AT5G09225	3.53643	0.0200209	up
13701	AT4G03820	3.53778	0.000183087	up
15453	AT1G69890	3.53801	0.00200127	up
10392	AT5G16350	3.53876	9.29e-05	up
9658	AT4G00335	3.54227	0.00257138	up
8622	AT1G73380	3.54339	0.0356646	up
9618	AT3G45610	3.54439	0.000553525	up
11159	AT1G10210	3.54918	0.0486522	up
10430	AT4G16530	3.55217	0.0314289	up
9992	AT4G30410	3.55461	0.00656624	up
14865	AT5G42210	3.55604	0.000843675	up
12594	AT3G29810	3.55626	0.001918	up
10002	AT3G13550	3.55644	0.0334204	up
16311	AT2G47010	3.55741	0.0349961	up
12798	AT5G51850	3.55756	0.0160413	up
9148	AT3G53410	3.55913	0.0319632	up
7793	AT1G48550	3.56094	0.00796886	up
12426	AT1G32940	3.56117	0.0229583	up
10579	AT5G09820	3.56284	0.0136881	up
10900	AT4G00180	3.56322	0.0203339	up
8907	AT5G67290	3.56381	0.0226305	up
16595	AT1G72430	3.56415	0.0149295	up
15876	AT5G50011	3.56523	0.0407992	up
15652	AT1G74300	3.5692	0.00350164	up
6214	AT1G61980	3.56931	0.0498463	up
14076	AT5G64230	3.56947	0.0177063	up
16894	AT3G13790	3.57046	0.0111023	up
13076	AT2G01940	3.57057	1.97e-05	up
14689	AT4G15480	3.5713	0.00123392	up
8411	AT2G25605	3.57321	0.0150277	up
7253	AT5G10190	3.57531	0.0366826	up
15118	AT5G20110	3.57682	0.0197765	up
7091	AT2G37450	3.57906	0.00428584	up
5705	AT5G01310	3.58064	0.0443911	up
13394	AT3G14770	3.58208	5.62e-05	up
13564	AT1G26761	3.58529	0.0179753	up
8388	AT4G10400	3.58769	0.0100808	up
7621	AT3G62570	3.59513	0.0384413	up
13537	AT3G21560	3.59561	0.00625103	up
11679	AT2G40520	3.59646	0.000415448	up
6619	AT5G02130	3.60014	0.0321944	up
10729	AT1G29520	3.60515	0.028679	up
9717	AT1G10865	3.60655	0.000265899	up
5908	AT3G57320	3.60712	0.0498578	up
11010	AT1G77120	3.608	0.00605873	up
16651	AT3G55990	3.60852	0.0338576	up
6533	AT1G62590	3.61148	0.00433855	up
8196	AT1G50700	3.61314	0.0259645	up
13115	AT4G27470	3.61677	0.0348021	up
12749	AT2G46200	3.62312	0.0026299	up
5932	AT2G04890	3.62501	0.0491076	up
13626	AT2G39980	3.62822	2.62e-09	up
14082	AT1G07390	3.62983	0.00129131	up
13116	AT3G05190	3.63217	0.0233543	up
15346	AT4G18830	3.63238	0.014467	up
8150	AT1G01940	3.64589	0.0468441	up
7988	AT5G06810	3.64686	0.0108618	up
10676	AT3G47560	3.64777	0.0177629	up
8398	AT3G16050	3.6533	0.01198	up
13836	AT4G36930	3.65338	0.0296432	up
17077	AT3G23460	3.65379	0.00119848	up
8802	AT1G50740	3.65497	0.0201196	up
11702	AT4G12830	3.65502	0.00645459	up
7665	AT2G31340	3.65881	0.0180018	up
7395	AT3G17365	3.65951	0.046865	up
10458	AT1G79620	3.65965	0.0138445	up
9803	AT1G55675	3.66004	0.01222	up
12763	AT3G25180	3.6606	0.0278802	up
15292	AT4G02330	3.66088	0.0277371	up
5239	AT3G04970	3.66121	0.00652962	up
8911	AT4G26980	3.66482	0.0472958	up
8165	AT3G57120	3.66515	0.0475174	up
7679	AT3G60360	3.66964	0.032129	up
14914	AT4G30110	3.67653	0.0100978	up
12293	AT3G02150	3.67687	1.75e-06	up
9933	AT3G44730	3.67941	0.0145245	up
14120	AT1G77380	3.68192	0.000947656	up
9098	AT3G14330	3.68207	0.0297274	up
17453	AT1G09155	3.68457	0.00410321	up
15209	AT1G27940	3.6875	0.00121367	up
8903	AT5G44060	3.6907	0.0072893	up
11284	AT1G49730	3.69134	0.00513663	up
7292	AT2G40760	3.69232	0.0364253	up
10288	AT3G52105	3.6939	0.021459	up
6503	AT1G04010	3.69584	0.0441256	up
10661	AT1G71050	3.70062	2.4e-06	up
13272	AT5G17450	3.70567	0.00019328	up
11142	AT1G25390	3.70635	0.00250305	up
13173	AT4G25480	3.70723	0.00114818	up
12849	AT4G21445	3.70741	0.0372623	up
12951	AT4G22756	3.70793	0.00764613	up
11103	AT1G76970	3.70828	0.0320651	up
11093	AT4G01220	3.71468	0.00101597	up
10681	AT3G21360	3.71524	0.0268636	up
6089	AT2G40120	3.71577	7.55e-06	up
14770	AT3G57010	3.71633	0.0110959	up
8338	AT2G36330	3.71758	0.00476102	up
8710	AT1G78130	3.71988	0.0450115	up
7479	AT2G22690	3.7201	0.00902321	up
12960	AT3G45230	3.72247	0.00827618	up
10537	AT2G38290	3.72754	0.0174272	up
11827	AT5G06280	3.73051	0.0101273	up
5692	AT2G15270	3.73054	0.048339	up
14859	AT1G43640	3.73243	0.0292033	up
6304	AT5G12320	3.74032	0.0213498	up
13720	AT4G12300	3.74151	0.0135135	up
15010	AT1G29720	3.74292	0.00916803	up
7957	AT1G34640	3.74785	0.0464733	up
16129	AT5G50260	3.75197	0.0219281	up
7813	AT2G30320	3.75596	0.0224065	up
10037	AT2G36840	3.75627	0.0147732	up
9860	AT4G32300	3.76027	0.0304803	up
12975	AT5G12170	3.76162	0.00129012	up
12997	AT1G70420	3.76187	0.0185882	up
11638	AT2G43130	3.76273	0.00151147	up
7326	AT1G18550	3.76345	0.0451378	up
12591	AT5G08020	3.76373	0.03678	up
8747	AT1G20160	3.7642	0.0282974	up
9413	AT5G03030	3.76775	0.00145871	up
4608	AT3G62820	3.76851	0.000177293	up
10179	AT2G47750	3.77118	0.0374714	up
11153	AT2G43180	3.77126	0.0146764	up
12434	AT3G15770	3.77428	0.0390407	up
5392	AT5G21170	3.77549	0.00473594	up
13771	AT2G27310	3.77639	0.00032712	up
15470	AT5G20790	3.77645	0.00999133	up
10595	AT5G57565	3.77659	0.0257013	up
10617	AT1G35910	3.7779	5.46e-06	up
13773	AT2G47930	3.7783	0.0144813	up
8207	AT1G53785	3.77833	0.0215294	up
9818	AT2G28870	3.78131	0.00228075	up
11881	AT1G69680	3.78195	0.00110384	up
17133	AT3G44250	3.78219	0.000688698	up
9903	AT1G27960	3.78286	0.0401308	up
10609	AT5G57150	3.78616	0.0237506	up
6722	AT3G51080	3.78748	0.00568572	up
6695	AT5G48730	3.78943	0.00182239	up
12816	AT4G22860	3.79096	0.0469307	up
13621	AT2G39920	3.79244	0.000117608	up
14704	AT4G11910	3.79461	0.000208749	up
10816	AT1G78650	3.79683	0.028713	up
11667	AT4G28310	3.80026	0.0145537	up
6066	AT5G19960	3.80057	0.00815968	up
11122	AT1G78995	3.80268	0.0367565	up
12055	AT3G49900	3.80269	0.0268532	up
6816	AT3G26640	3.80335	0.0400857	up
6993	AT3G46920	3.80423	0.0340177	up
12009	AT2G21830	3.80424	0.0101782	up
14044	AT1G09440	3.80603	0.000388299	up
16224	AT4G37990	3.80804	2.42e-05	up
13192	AT4G15830	3.80975	0.0483883	up
10210	AT5G66675	3.81136	0.0306047	up
15027	AT4G29905	3.81181	0.0197528	up
11185	AT3G03630	3.81296	0.0240694	up
13130	AT5G04770	3.8155	0.00236142	up
5492	AT4G38170	3.81846	0.00866714	up
14794	AT4G38650	3.81852	2.11e-07	up
15682	AT5G61520	3.82364	0.0290001	up
15502	AT1G20180	3.82493	0.0150328	up
15701	AT3G51920	3.82887	0.0124258	up
9014	AT5G15280	3.82895	0.0274947	up
8543	AT2G30575	3.82937	0.000305536	up
14578	AT5G20330	3.82943	0.007293	up
8316	AT5G14450	3.83078	0.018341	up
8763	AT5G66440	3.83117	0.000540662	up
12355	AT2G24645	3.83419	0.0238397	up
13001	AT5G46790	3.83635	0.0483726	up
13509	AT3G60200	3.83845	0.00158862	up
15718	AT2G36790	3.84486	0.000710468	up
9966	AT2G24570	3.84811	0.0295704	up
10291	AT1G34010	3.84878	0.00733438	up
14380	AT3G52430	3.84992	0.0221374	up
8972	AT3G25400	3.85133	0.0270125	up
10692	AT1G07380	3.85506	0.0074926	up
9119	AT2G36230	3.85811	0.0109814	up
8786	AT5G53830	3.86129	0.0456838	up
13615	AT1G49870	3.86259	0.0391756	up
7795	AT3G21295	3.86486	0.0209163	up
15294	AT3G60290	3.86536	0.0475015	up
9063	AT1G12710	3.86619	0.0282766	up
13800	AT3G10450	3.86681	0.000336184	up
12845	AT2G19500	3.86746	0.0348877	up
5732	AT5G48340	3.86862	0.0383485	up
9192	AT1G33060	3.86946	0.00994167	up
14400	AT5G23970	3.87236	0.00873871	up
7898	AT5G09350	3.87283	0.00156815	up
10108	AT2G17972	3.8746	0.00786406	up
12366	AT5G27320	3.87751	0.000737305	up
10516	AT2G20850	3.87781	0.0283175	up
11445	AT2G43610	3.87819	0.00231285	up
9448	AT4G13800	3.88047	0.0132599	up
3809	AT2G32295	3.88245	0.0199341	up
14494	AT5G44005	3.88281	0.0219133	up
4484	AT5G66180	3.88694	0.00316504	up
7620	AT4G19440	3.88742	0.00629141	up
9273	AT3G07060	3.88939	0.00320102	up
8798	AT3G20350	3.89327	0.0390494	up
9042	AT5G59800	3.89432	0.0195063	up
9060	AT5G48660	3.8958	0.00648978	up
7290	AT2G35470	3.89762	0.00490273	up
7062	AT1G73950	3.89789	0.00460991	up
12004	AT2G23320	3.90583	0.0248958	up
14036	AT4G26790	3.90825	0.0322093	up
11877	AT5G13190	3.90948	0.00347309	up
4546	AT2G22270	3.91168	0.0318892	up
9772	AT1G63850	3.91296	0.0198111	up
15927	AT2G25625	3.91621	0.0098532	up
9984	AT3G61630	3.91654	0.000105162	up
12321	AT3G21790	3.91701	0.00796378	up
9272	AT5G66920	3.91887	0.000503121	up
12808	AT1G20550	3.92024	0.000321567	up
9372	AT5G07360	3.92234	0.00835073	up
12139	AT2G40330	3.9225	0.000125944	up
16634	AT2G47270	3.92591	0.00196073	up
9106	AT2G37200	3.92741	0.0155145	up
14339	AT1G66880	3.92787	0.0389093	up
10104	AT1G02720	3.92836	0.0250095	up
12389	AT4G10000	3.92843	0.0365443	up
9869	AT4G36720	3.92966	0.00629461	up
9960	AT5G03200	3.93046	0.00245405	up
15698	AT3G28200	3.93341	0.00669541	up
7106	AT4G26750	3.93404	0.00590516	up
5710	AT2G39740	3.94274	0.0237444	up
15334	AT4G34380	3.94552	0.00014634	up
9568	AT1G52260	3.94575	0.00939977	up
8596	AT2G28880	3.949	0.0245824	up
11171	AT2G37585	3.94998	0.0127707	up
15979	AT3G04210	3.95166	0.0277192	up
6544	AT1G06730	3.95424	0.0470575	up
12152	AT1G68540	3.95674	0.0393161	up
4011	AT4G05040	3.95747	0.0310191	up
4700	AT3G62970	3.95945	0.0346578	up
10019	AT5G39800	3.96021	0.00296153	up
6220	AT2G33990	3.96064	0.00158387	up
14077	AT3G14590	3.961	0.0157161	up
2937	AT4G00231	3.96288	0.0443458	up
8374	AT5G45850	3.96314	0.00131489	up
10494	AT2G21195	3.96536	0.0229308	up
11301	AT1G56140	3.96671	0.0154445	up
5604	AT5G18140	3.9692	0.0270344	up
5816	AT4G32960	3.97053	0.00527131	up
8104	AT3G52570	3.97091	0.032558	up
15024	AT4G34610	3.97238	0.0005629	up
7582	AT1G34570	3.97282	0.0262736	up
15661	AT1G71140	3.97406	0.000142347	up
4880	AT2G17110	3.97641	0.0104736	up
11233	AT5G55740	3.97964	0.000887031	up
11059	AT1G25370	3.98051	0.000871748	up
11613	AT3G28080	3.9819	0.0122385	up
4455	AT5G02280	3.98574	0.0110094	up
16240	AT3G59900	3.98822	6.98e-06	up
9529	AT1G28310	3.99013	0.00310263	up
14567	AT5G24030	3.99205	0.0129139	up
10168	AT3G51870	3.99298	0.0108687	up
11767	AT1G19940	3.99334	0.0103856	up
3227	AT5G25080	3.99339	0.000599567	up
10344	AT1G45207	3.99553	0.00981359	up
12089	AT1G67940	3.99616	0.00840511	up
2088	AT5G46920	3.99686	0.013825	up
6401	AT1G32340	3.99938	0.0347356	up
10363	AT3G50650	4.00127	0.000427157	up
15985	AT3G63470	4.0082	0.0387224	up
10686	AT2G41310	4.01046	0.0217155	up
15271	AT2G21650	4.01186	0.00897699	up
9866	AT1G29690	4.01432	0.00954036	up
9059	AT2G14460	4.01544	0.00868717	up
13022	AT4G14560	4.0173	0.00687718	up
8851	AT1G04900	4.019	0.0353219	up
5049	AT1G62130	4.02106	0.0177467	up
9749	AT3G23160	4.02187	0.0277659	up
9718	AT3G53000	4.0224	0.00780348	up
5984	AT2G16700	4.02355	0.028902	up
12176	AT1G19310	4.02384	0.00175105	up
7272	AT2G45690	4.02533	0.039259	up
3685	AT2G25560	4.02796	0.0287991	up
13863	AT1G31350	4.0292	0.0339058	up
8920	AT2G28410	4.03458	0.000406441	up
8984	AT5G15860	4.03467	0.0239558	up
8066	AT5G54590	4.03487	0.000187397	up
12444	AT5G06510	4.03808	0.01449	up
16583	AT3G16920	4.03834	0.0132457	up
6666	AT4G14605	4.04	0.0177819	up
13442	AT1G11050	4.0403	0.0261259	up
10974	AT3G03220	4.04246	0.0167402	up
13795	AT1G49660	4.04254	0.0207031	up
10502	AT2G04530	4.04404	0.0442661	up
7051	AT1G18440	4.04477	0.0428893	up
10333	AT4G14770	4.04534	0.0245263	up
14931	AT3G50440	4.04834	0.0451141	up
6950	AT4G22850	4.04864	0.0298656	up
9187	AT4G32750	4.05096	0.025553	up
6211	AT4G23040	4.05284	0.0354405	up
4765	AT2G38450	4.05525	0.0222558	up
7576	AT1G19990	4.05823	0.00767912	up
6583	AT3G55920	4.06306	0.00787584	up
4676	AT1G57700	4.0675	0.0355229	up
8030	AT5G44370	4.07012	0.0390662	up
7162	AT4G30825	4.0712	0.00556475	up
11975	AT1G51100	4.07122	0.0205129	up
10554	AT1G47210	4.07143	1.17e-05	up
12635	AT4G36870	4.07244	0.0427713	up
15194	AT5G38130	4.07297	0.00372859	up
6558	AT5G01620	4.07443	0.00418203	up
11411	AT4G03320	4.07476	0.0325722	up
13929	AT5G57070	4.07525	0.04888	up
6520	AT5G51700	4.07622	0.00394104	up
14071	AT2G36970	4.07737	0.000152644	up
15234	AT4G17480	4.07869	0.0323176	up
9677	AT5G29000	4.08168	0.00337366	up
10753	AT4G36030	4.08367	0.0458336	up
13308	AT3G19150	4.08626	0.00670648	up
13020	AT2G36950	4.08833	0.000156148	up
7924	AT5G15170	4.08844	0.00382453	up
11407	AT4G16008	4.09063	0.0488341	up
3727	AT5G61310	4.09076	0.0318816	up
8932	AT2G20680	4.09164	0.00194802	up
8302	AT1G19440	4.09284	0.00274915	up
13503	AT4G23180	4.09294	0.00263012	up
14607	AT3G03480	4.09586	0.0354894	up
9630	AT5G44040	4.09785	0.0374312	up
14870	AT5G35735	4.10026	0.0163218	up
6914	AT5G63930	4.10173	0.000841808	up
7635	AT1G18610	4.1019	0.000383295	up
15456	AT4G39950	4.10464	0.00783596	up
13814	AT2G41380	4.10558	0.0216783	up
9225	AT4G18530	4.10572	0.0483639	up
6581	AT4G34540	4.10625	0.000584893	up
5724	AT1G25320	4.10686	0.0201513	up
9065	AT4G35410	4.10804	0.0058894	up
7508	AT5G09830	4.10839	0.00194512	up
9696	AT1G73530	4.11302	0.015655	up
10720	AT4G08690	4.11457	0.0245996	up
12196	AT5G28920	4.11529	0.0424266	up
7459	AT2G31900	4.11797	0.000115454	up
4515	AT3G20910	4.11845	0.0126063	up
12271	AT1G02850	4.11862	0.024448	up
10111	AT4G29240	4.11941	9.33e-05	up
12589	AT1G11580	4.12054	0.0123116	up
10480	AT1G65470	4.1227	0.00547056	up
8062	AT5G07770	4.12383	0.0270348	up
10667	AT5G56380	4.12391	0.00723731	up
9297	AT2G15790	4.1242	0.0345121	up
9615	AT3G60370	4.12518	0.0105843	up
15633	AT1G21540	4.12542	0.00451964	up
8597	AT5G62170	4.12545	0.0076192	up
10341	AT3G12750	4.12591	3.93e-05	up
10383	AT1G78430	4.12826	0.0494202	up
13934	AT5G24760	4.12856	0.0138318	up
14218	AT1G76590	4.12865	0.00349792	up
10955	AT1G55370	4.12871	0.0147807	up
6443	AT4G21060	4.13108	0.00385731	up
7086	AT5G56090	4.13443	0.00436165	up
10699	AT2G33590	4.13517	0.0397997	up
16054	AT1G52750	4.13537	0.0191105	up
8755	AT4G38440	4.13779	0.0174074	up
5365	AT5G17790	4.13987	0.0424495	up
8619	AT5G17620	4.14074	0.0239305	up
10791	AT5G57880	4.14192	1.84e-05	up
10449	AT2G01760	4.14211	0.0352313	up
13321	AT5G47640	4.14403	0.0309923	up
2849	AT3G58530	4.14522	0.0037919	up
4039	AT4G10070	4.14786	0.000107938	up
17427	AT3G55870	4.15239	0.00167149	up
10295	AT4G27070	4.15258	0.0279876	up
13267	AT3G62270	4.15323	0.000348309	up
8487	AT1G08460	4.1543	0.018798	up
5010	AT1G60660	4.15432	0.00809798	up
7942	AT3G06740	4.15445	0.00197387	up
11201	AT5G24460	4.15822	0.00132421	up
5470	AT5G16820	4.15834	0.000409648	up
5717	AT3G06110	4.16041	0.035466	up
6926	AT1G76340	4.16281	0.0151938	up
11697	AT5G63180	4.16283	0.000699967	up
15724	AT5G17420	4.16321	0.0010544	up
5819	AT2G30910	4.16486	0.00483716	up
13670	AT1G30220	4.1677	0.00191402	up
11143	AT5G19120	4.17055	0.00906187	up
5688	AT2G01735	4.17125	0.00791171	up
9991	AT4G31240	4.1714	0.0193232	up
9221	AT2G28605	4.17446	0.0481636	up
13458	AT1G29660	4.17519	0.00113498	up
10509	AT3G46940	4.17532	0.0277052	up
8220	AT4G35840	4.17764	1.38e-06	up
8933	AT3G07570	4.17879	0.0236648	up
10732	AT1G73740	4.1789	0.0297828	up
8200	AT4G18260	4.17935	0.0371774	up
8628	AT5G50420	4.18694	0.0156199	up
5428	AT3G50050	4.18758	0.000168265	up
15307	AT4G27860	4.18862	0.0458841	up
9208	AT4G30400	4.19293	0.0341782	up
4808	AT1G50170	4.19574	0.0415148	up
12979	AT4G35160	4.19648	2.69e-06	up
2369	AT5G11730	4.19677	0.0447604	up
9997	AT4G24790	4.19723	0.0277499	up
9917	AT5G58000	4.19955	0.00223508	up
14784	AT1G01070	4.19965	0.0448387	up
12117	AT3G15630	4.2003	0.00138358	up
15273	AT4G27410	4.20184	0.0289198	up
8945	AT5G63760	4.20184	0.00144	up
11900	AT5G50740	4.20185	0.00132039	up
9756	AT2G32010	4.20202	0.00887614	up
1881	AT4G18593	4.20268	0.00523651	up
7842	AT3G53402	4.20578	0.0388081	up
9044	AT2G28510	4.20661	0.0290995	up
11503	AT3G60530	4.21313	0.0254685	up
11823	AT1G75440	4.21525	0.0415462	up
8451	AT5G48470	4.21629	0.00431345	up
11258	AT2G18860	4.21679	0.0228236	up
7461	AT4G01020	4.21713	0.0340264	up
14259	AT5G42860	4.21824	0.013012	up
6667	AT5G15220	4.21855	0.0407067	up
14837	AT2G28760	4.21878	0.000152991	up
12678	AT5G21482	4.21957	0.0378583	up
12907	AT4G05120	4.21963	0.0122634	up
6678	AT4G11450	4.21971	0.00445498	up
15737	AT1G62770	4.22015	0.0198829	up
7543	AT1G21350	4.22055	0.00634494	up
14781	AT3G48770	4.22139	0.0196241	up
14571	AT4G02130	4.22367	0.0130658	up
6724	AT1G06080	4.22809	0.013683	up
13114	AT4G32340	4.22894	0.0305007	up
11098	AT5G18490	4.23059	0.0220796	up
15251	AT4G18760	4.23499	0.00314188	up
7757	AT3G57630	4.23529	0.0183349	up
14416	AT1G69160	4.23617	0.0128318	up
7300	AT3G27560	4.23618	0.0355345	up
15144	AT5G58570	4.23977	0.0480469	up
15599	AT2G18570	4.2412	0.0026336	up
12819	AT5G07250	4.24223	0.0467236	up
8740	AT5G50170	4.24235	0.0259758	up
6347	AT3G52280	4.2466	0.00258667	up
3659	AT2G35795	4.24769	0.00749475	up
10012	AT4G37920	4.24939	0.0384179	up
14205	AT1G78830	4.2519	0.000338099	up
4282	AT2G33740	4.25459	0.0131959	up
4450	AT5G12190	4.25481	0.0466022	up
9035	AT5G52860	4.25503	0.00309019	up
13688	AT4G38550	4.25713	0.005921	up
16205	AT5G24270	4.25892	0.0483969	up
9700	AT5G63710	4.26285	0.00233926	up
6731	AT3G19400	4.26286	0.0306323	up
1632	AT3G03140	4.26563	0.0144022	up
8071	AT1G08840	4.26566	0.0211536	up
9374	AT5G09995	4.2661	0.00791512	up
8080	AT3G52940	4.26854	0.0402837	up
16556	AT3G51400	4.26888	0.000125324	up
6496	AT1G31120	4.26891	0.000894416	up
9298	AT4G34760	4.26897	0.000359072	up
14569	AT2G30370	4.26942	0.000407329	up
6129	AT4G39620	4.27002	0.0354016	up
7376	AT5G06610	4.27036	0.0239703	up
4172	AT2G30580	4.27252	0.0376776	up
10086	AT3G14520	4.27312	4.72e-07	up
6963	AT5G51350	4.27562	0.0395909	up
3717	AT1G48970	4.27708	0.017684	up
6831	AT5G13760	4.27809	0.0451303	up
3103	AT4G23430	4.27872	0.0467194	up
4340	AT4G27690	4.2804	0.0389475	up
7431	AT4G35050	4.28313	0.0353541	up
6758	AT3G11490	4.28396	0.00156104	up
7791	AT5G03500	4.28544	0.0163002	up
8801	AT3G49350	4.28603	0.00866807	up
13531	AT2G19310	4.2861	0.0403419	up
17171	AT4G19690	4.28847	0.00404699	up
10115	AT3G09800	4.28986	0.0239055	up
10912	AT5G20120	4.28988	0.00256991	up
6839	AT5G06670	4.29328	0.0173198	up
5310	AT1G28090	4.29518	0.0492895	up
5742	AT4G25870	4.29772	0.0462585	up
5055	AT2G19160	4.29876	0.0174633	up
2663	AT2G38025	4.3016	0.0307862	up
7327	AT4G23050	4.3019	0.0214768	up
10335	AT2G17630	4.30421	0.00648829	up
10040	AT2G01950	4.30428	0.0105225	up
11013	AT2G20240	4.30604	0.0119302	up
9878	AT3G60440	4.31023	0.0177547	up
8982	AT1G11790	4.31074	0.00789136	up
4448	AT3G61650	4.3121	0.0256309	up
13125	AT4G11360	4.31219	0.03788	up
7174	AT3G53760	4.31278	0.0468882	up
6116	AT1G10310	4.31284	0.0266344	up
9320	AT4G15510	4.31363	0.00746872	up
6853	AT1G55000	4.31576	0.00691386	up
8093	AT5G19070	4.31621	0.0268683	up
11523	AT1G77520	4.31637	0.0472974	up
14863	AT1G29510	4.31688	0.0161961	up
13395	AT4G05070	4.31701	0.0389993	up
14570	AT2G30650	4.31848	0.00134489	up
10216	AT5G07910	4.31972	0.00486226	up
5198	AT1G77890	4.32017	0.00013218	up
12625	AT4G09900	4.325	0.00393039	up
8478	AT2G34585	4.32504	0.0138853	up
6339	AT3G10210	4.32592	0.016834	up
7474	AT3G26600	4.32909	0.0385223	up
5182	AT5G56730	4.32918	0.0122787	up
7739	AT2G26640	4.33111	0.0195177	up
6988	AT1G74680	4.33445	0.0366764	up
8427	AT3G02770	4.33519	0.0231311	up
7868	AT2G02230	4.33799	0.0248218	up
7349	AT1G30910	4.33874	0.0200961	up
6928	AT4G19180	4.33986	0.0489287	up
4066	AT5G14390	4.34034	0.000603176	up
5320	AT1G79030	4.3423	0.0278703	up
10597	AT2G24170	4.3441	0.00961429	up
13552	AT5G27350	4.34522	0.000228123	up
12809	AT2G28305	4.34543	0.00265168	up
3032	AT1G79810	4.34622	0.00210288	up
1777	AT1G73100	4.3463	0.0464753	up
8693	AT5G42825	4.35141	0.00812743	up
16732	AT3G53300	4.35315	8.64e-06	up
7799	AT1G08230	4.35356	0.00497201	up
7996	AT1G13580	4.35451	0.00828509	up
12349	AT5G60140	4.35588	0.0238144	up
6183	AT3G24150	4.35894	0.0419419	up
8147	AT4G39270	4.35897	0.00047129	up
12213	AT1G25275	4.36258	0.00799336	up
3880	AT5G16720	4.36284	0.00487315	up
6075	AT5G55260	4.36365	0.00540898	up
3589	AT3G24770	4.36537	0.0184007	up
7778	AT5G25940	4.36747	0.00642264	up
5299	AT3G28760	4.36898	0.00164072	up
15899	AT1G04580	4.36956	0.000579618	up
14621	AT2G41370	4.37073	0.0168453	up
7133	AT1G80010	4.3717	0.00571715	up
9954	AT1G75450	4.37178	0.0159562	up
8098	AT5G24020	4.37221	0.0267175	up
10071	AT3G09035	4.37411	0.00835762	up
6274	AT2G47700	4.37463	0.0484581	up
7110	AT4G12070	4.37518	0.00816495	up
7875	AT5G11230	4.38258	0.00410221	up
10550	AT5G11890	4.38589	0.00833611	up
12241	AT1G68520	4.38658	0.0384687	up
3528	AT5G07320	4.38685	0.0304622	up
10696	AT4G15910	4.38689	0.00150539	up
12676	AT5G13720	4.38711	0.0114902	up
9851	AT5G47720	4.38714	0.0105082	up
10892	AT2G29990	4.3879	0.0235159	up
6884	AT1G71970	4.38804	0.0393074	up
6904	AT5G41960	4.38853	0.00311366	up
12279	AT2G39710	4.38991	0.00890979	up
8512	AT4G30800	4.39206	0.0200432	up
10639	AT4G32880	4.39443	0.0124711	up
6050	AT5G01850	4.39487	0.024376	up
12622	AT3G60970	4.39539	0.00606274	up
4898	AT3G49050	4.39547	0.00914042	up
5215	AT5G62070	4.39656	0.0312603	up
2742	AT4G05450	4.39827	0.00517618	up
12436	AT1G19960	4.40077	0.00755604	up
4639	AT2G25620	4.40077	0.00592021	up
13523	AT2G48030	4.40132	0.00110102	up
8010	AT2G16710	4.40373	0.00115701	up
12047	AT2G20950	4.40432	0.00172978	up
6826	AT4G36750	4.40521	0.00272565	up
12437	AT5G25390	4.40634	0.00482207	up
7061	AT2G45950	4.40786	0.000191757	up
3961	AT4G14220	4.40843	0.0159787	up
5643	AT5G01990	4.40875	0.00330402	up
5961	AT5G55630	4.41113	0.00874309	up
3752	AT4G17740	4.41205	0.0245109	up
4643	AT3G19840	4.41257	0.0441595	up
5861	AT3G16200	4.41567	0.0391424	up
5149	AT2G26550	4.41596	0.00648404	up
3972	AT1G72740	4.41628	0.0100381	up
7118	AT1G26440	4.41728	0.0018692	up
11133	AT1G72645	4.41897	0.0486826	up
4593	AT4G01450	4.41909	0.00417781	up
7346	AT1G17340	4.41964	0.0320201	up
5087	AT4G02430	4.42091	0.0308911	up
7685	AT3G09410	4.42564	0.00371322	up
12097	AT1G63300	4.42753	0.00382213	up
2094	AT3G06960	4.42974	0.00169296	up
12738	AT1G14130	4.43008	0.0443821	up
5626	AT5G59010	4.43008	0.0110532	up
2850	AT5G63200	4.43067	0.0343526	up
3286	AT3G22425	4.43533	0.0141766	up
9231	AT4G24050	4.43635	0.0489936	up
11085	AT3G52370	4.4364	0.00402311	up
5522	AT5G40300	4.43692	0.000949116	up
5955	AT1G63900	4.438	0.0309593	up
7305	AT3G08630	4.43857	0.00357182	up
6578	AT3G19950	4.43865	0.0385186	up
8331	AT3G20510	4.4391	0.00342245	up
2095	AT2G36960	4.44179	0.0482699	up
6224	AT5G48830	4.44196	0.0270348	up
7406	AT1G32550	4.44396	0.00115542	up
14097	AT3G49210	4.44459	0.0161262	up
9066	AT1G70560	4.44499	0.00212751	up
9811	AT3G20150	4.44521	0.0336001	up
13587	AT1G62570	4.44688	0.0113562	up
10896	AT2G22800	4.44804	0.0475877	up
12747	AT4G03510	4.44854	0.000688598	up
7606	AT4G27990	4.45119	1.48e-05	up
7696	AT4G34020	4.45202	0.0234773	up
11990	AT4G00750	4.45479	0.00618755	up
7958	AT4G19985	4.455	0.0308794	up
13788	AT1G05560	4.45695	0.000400996	up
3003	AT3G62800	4.45771	0.0421435	up
11032	AT2G41040	4.45797	0.0214032	up
10586	AT3G02290	4.45933	0.00117408	up
11778	AT4G30610	4.46136	1.34e-05	up
14429	AT1G33480	4.46369	0.00444334	up
2093	AT5G08660	4.46544	0.0167524	up
8736	AT2G01590	4.46924	0.0305172	up
6167	AT5G44510	4.47066	0.0124713	up
1765	AT3G14075	4.47114	0.00369123	up
5975	AT5G64280	4.47498	0.0180184	up
5866	AT5G14790	4.47578	0.0109455	up
3266	AT1G67960	4.47601	0.0328321	up
5072	AT5G42360	4.47605	0.0483021	up
5141	AT1G72630	4.47721	0.0252769	up
11453	AT3G19620	4.47762	0.0188727	up
6462	AT5G10370	4.4779	0.0021708	up
11621	AT5G67200	4.47869	0.00633926	up
8837	AT1G72010	4.48099	0.00240234	up
6314	AT2G31840	4.48295	0.0470729	up
15085	AT1G14520	4.48445	0.000259671	up
11196	AT3G02040	4.48484	0.00264394	up
6687	AT1G54770	4.48685	0.00983589	up
4155	AT5G23400	4.48692	6.56e-05	up
3588	AT3G24120	4.4877	0.00952545	up
5336	AT1G79390	4.48825	0.046552	up
6877	AT3G01560	4.48919	0.00962491	up
3197	AT3G01150	4.49059	0.00327508	up
1849	AT4G21430	4.49199	0.0389307	up
15020	AT2G42380	4.492	0.0300128	up
10716	AT4G22840	4.49287	0.00155546	up
15475	AT4G18780	4.49507	0.00211932	up
10127	AT4G30710	4.49522	0.0369883	up
5960	AT5G27220	4.49668	0.0302031	up
10386	AT5G61000	4.49683	0.0179869	up
5788	AT3G09650	4.49801	0.0360558	up
6013	AT2G18990	4.49841	0.00631018	up
14050	AT4G33565	4.49998	0.023899	up
8205	AT2G38310	4.50314	0.0415629	up
9874	AT1G56050	4.50589	0.00267715	up
15166	AT5G07010	4.50785	0.00723752	up
5538	AT2G45190	4.50812	7.46e-05	up
12473	AT3G24420	4.50829	0.00219619	up
3682	AT1G62850	4.51006	0.0332176	up
11097	AT3G61210	4.51012	0.000397336	up
8926	AT2G46510	4.51089	0.00486883	up
6035	AT5G52960	4.51183	0.000455214	up
3650	AT1G61240	4.51393	0.00277046	up
6317	AT1G47278	4.51504	0.0321939	up
5651	AT3G01850	4.51643	0.00366372	up
11019	AT5G06370	4.51705	0.00200794	up
4651	AT1G77230	4.52028	0.0384545	up
10886	AT4G32710	4.52093	0.0142784	up
9288	AT2G17120	4.52639	0.0450811	up
6492	AT4G01410	4.52959	0.0408613	up
5082	AT2G26260	4.53065	0.0244413	up
6620	AT4G25840	4.53078	0.00127407	up
4445	AT3G12680	4.53204	0.0370727	up
7394	AT1G63650	4.53313	0.0340167	up
1061	AT3G50880	4.53488	0.0482671	up
9841	AT3G47836	4.53525	0.0442639	up
8117	AT1G79720	4.53849	0.0433272	up
8172	AT3G16340	4.53922	1.46e-05	up
12636	AT1G11170	4.54022	0.000467055	up
10846	AT1G77920	4.54278	0.00168493	up
5671	AT3G28460	4.5492	0.00141861	up
7533	AT5G63650	4.55176	0.0160337	up
9939	AT1G28380	4.55305	0.0106524	up
8988	AT3G62720	4.55322	0.0404977	up
4788	AT2G01190	4.55328	0.00245358	up
8647	AT5G04130	4.55428	0.0371161	up
11388	AT2G43240	4.55514	0.011414	up
7197	AT5G18680	4.55543	0.0253196	up
4147	AT4G16330	4.55701	0.0177811	up
7195	AT1G73020	4.55711	0.00083125	up
11576	AT2G22610	4.55784	0.0155489	up
8624	AT5G55860	4.55906	0.0180997	up
1883	AT1G76320	4.56255	0.00532986	up
8166	AT1G48610	4.56312	0.0402966	up
14759	AT1G32170	4.56414	0.0247888	up
4133	AT1G28680	4.56766	0.0152448	up
12295	AT1G72230	4.56896	0.0162524	up
4955	AT4G24390	4.56942	0.00563403	up
16357	AT2G21140	4.57306	0.0119972	up
6332	AT5G02800	4.57477	0.0465977	up
2001	AT3G52030	4.57557	0.0179696	up
8950	AT1G04520	4.57669	0.0309407	up
15155	AT5G13180	4.57712	0.000609168	up
2983	AT3G20120	4.57784	0.00280615	up
5927	AT2G15280	4.58136	0.0460184	up
4854	AT2G42770	4.58978	0.0209319	up
12210	AT3G55710	4.59534	0.0190475	up
8409	AT2G25840	4.59567	0.023147	up
4415	AT4G30750	4.59751	0.00369225	up
16244	AT1G57590	4.60592	0.021806	up
12479	AT1G33600	4.60819	0.000927166	up
16769	AT4G13790	4.60873	0.00126595	up
11791	AT5G59220	4.61158	0.0324725	up
14242	AT4G30520	4.61366	0.042941	up
3819	AT5G14500	4.61413	0.00468613	up
8173	AT4G32040	4.61632	0.0253474	up
14330	AT1G54790	4.61647	0.000767508	up
8502	AT5G52180	4.61652	0.0269557	up
10046	AT2G29570	4.61899	0.0403394	up
3384	AT4G10050	4.6194	0.0494523	up
8086	AT1G07310	4.62035	0.024224	up
15791	AT1G09240	4.62056	0.0237974	up
1973	AT1G22970	4.62256	0.00224652	up
12298	AT5G02260	4.62356	0.00610712	up
9077	AT2G16630	4.62448	0.00214761	up
8437	AT5G56180	4.62844	0.00898252	up
11659	AT4G09500	4.62927	0.0232934	up
6037	AT1G27460	4.63036	0.00430763	up
9699	AT3G45900	4.6311	0.0103953	up
2089	AT5G58375	4.63143	0.000648632	up
8556	AT4G16144	4.63364	0.0302718	up
8499	AT2G03350	4.63511	0.00478548	up
3371	AT3G51780	4.63747	0.00944137	up
7009	AT1G72730	4.64071	0.027772	up
8807	AT2G05810	4.64113	0.00609663	up
5537	AT4G27650	4.64155	0.0233857	up
4668	AT3G11270	4.64248	0.0074934	up
3452	AT5G55610	4.64443	0.0405193	up
1341	AT3G19510	4.64463	0.0176919	up
3116	AT3G19770	4.64492	0.0479674	up
4566	AT3G43980	4.646	0.0200698	up
2266	AT5G51220	4.64623	0.00498851	up
3090	AT3G56760	4.64665	0.00206171	up
12006	AT2G03420	4.64827	0.00335042	up
2660	AT5G19130	4.64917	0.0380188	up
9019	AT5G52970	4.64996	0.0081224	up
14236	AT2G42900	4.65021	0.0145881	up
2195	AT3G20550	4.65061	0.00879448	up
13120	AT1G25510	4.65164	0.0241277	up
9301	AT5G52100	4.65192	0.0138447	up
8175	AT1G67950	4.65284	0.00644585	up
4238	AT4G21460	4.6566	0.0130857	up
4577	AT3G63120	4.65862	0.0313551	up
6563	AT5G54855	4.65907	0.0107224	up
9310	AT4G35320	4.66001	0.0290989	up
13906	AT5G37740	4.66195	0.00167933	up
16468	AT1G05450	4.6632	0.00191289	up
4737	AT2G39170	4.6635	0.0480474	up
4907	AT1G59520	4.66393	0.0440636	up
10981	AT4G03410	4.66522	0.0471552	up
6654	AT2G39805	4.6655	0.0367908	up
4230	AT1G02260	4.66851	0.0176384	up
13472	AT5G65660	4.67012	0.00542681	up
3542	AT2G42400	4.67079	0.0442967	up
3999	AT4G20760	4.6735	0.0203736	up
7518	AT5G15260	4.6737	0.00578897	up
6292	AT2G03480	4.67471	0.000227114	up
6293	AT3G22190	4.67496	0.0161376	up
9779	AT1G59710	4.67539	0.0200924	up
11220	AT2G43780	4.67694	0.0211148	up
5129	AT5G41060	4.67795	0.0054935	up
9912	AT4G38090	4.67894	0.0398721	up
12674	AT4G15630	4.67995	1.1e-05	up
6812	AT2G24230	4.68164	0.00350594	up
6295	AT5G41760	4.68192	0.00479817	up
13607	AT1G52880	4.68396	0.016218	up
13141	AT2G32090	4.68605	0.00217946	up
5062	AT5G64760	4.68794	0.0229932	up
13251	AT3G55980	4.68868	0.0320071	up
8366	AT3G58790	4.68989	0.00384541	up
5285	AT3G60450	4.69108	0.0447406	up
3107	AT3G12550	4.69227	0.0406323	up
3653	AT1G49590	4.69298	0.0481644	up
2524	AT5G17410	4.69389	0.04975	up
11669	AT3G61830	4.6961	0.0492793	up
14055	AT2G38360	4.69633	0.0302294	up
5640	AT2G35500	4.69763	0.0479962	up
4945	AT2G31170	4.69775	0.00112654	up
14825	AT5G18600	4.6997	0.000495337	up
8127	AT5G50375	4.70047	0.0412442	up
12540	AT4G10380	4.70258	0.00300794	up
3419	AT5G10270	4.7026	0.0237429	up
7344	AT4G28050	4.7047	0.037844	up
13909	AT1G73500	4.70544	0.0469908	up
6676	AT4G24610	4.70596	0.0390829	up
10232	AT4G13500	4.70919	0.0124637	up
12539	AT1G04240	4.71059	0.00302674	up
9064	AT2G29180	4.71109	0.0359384	up
10962	AT3G23805	4.71179	0.027975	up
4229	AT1G74800	4.71188	0.0244489	up
9416	AT3G19290	4.71205	0.026295	up
12790	AT5G18860	4.71253	0.0465837	up
6900	AT5G57440	4.71331	0.00212497	up
3097	AT4G26455	4.71774	0.0265357	up
10015	AT1G60260	4.71878	0.0499001	up
7038	AT4G18930	4.72069	0.0132794	up
7588	AT1G60790	4.72235	0.0172287	up
2424	AT2G25010	4.72665	0.0116195	up
2760	AT2G11000	4.72724	0.0190997	up
6215	AT1G01260	4.72898	0.0443651	up
11094	AT2G02220	4.73164	0.0211782	up
8492	AT2G44640	4.73213	0.0303446	up
3255	AT2G25650	4.73329	0.031969	up
6409	AT5G06050	4.7338	0.0406777	up
9635	AT2G30695	4.73544	0.0448116	up
9547	AT1G75140	4.73777	0.0226266	up
8247	AT1G52320	4.73996	0.0316482	up
15438	AT3G48340	4.7422	0.0397558	up
2881	AT3G58970	4.74376	0.0189249	up
3797	AT1G19680	4.74472	0.00510885	up
5637	AT1G49560	4.74504	0.012383	up
10244	AT3G25110	4.74693	0.0104067	up
7005	AT4G13100	4.74732	0.042551	up
9620	AT1G60600	4.74825	0.0281329	up
828	AT1G48050	4.74902	0.0153036	up
6886	AT4G29870	4.75077	0.0266394	up
15110	AT2G44080	4.75247	0.014336	up
9902	AT5G45500	4.75253	0.00634906	up
10710	AT1G29890	4.75436	0.00133189	up
7937	AT1G13860	4.75509	0.0193857	up
6308	AT1G49450	4.75749	0.0496299	up
5752	AT5G04060	4.75962	0.00625323	up
2656	AT1G21190	4.75999	0.0361597	up
10885	AT1G45010	4.76138	0.00108026	up
4790	AT2G02500	4.76375	0.00506319	up
11238	AT1G64060	4.76388	0.0172974	up
5157	AT3G48610	4.76516	0.00798673	up
2130	AT2G25710	4.76926	0.0365496	up
5678	AT2G38180	4.77095	0.000420149	up
6372	AT3G15355	4.77106	0.0151656	up
7788	AT4G31920	4.77138	0.0189057	up
4743	AT1G13450	4.77155	0.0136168	up
8699	AT1G32410	4.77263	0.0367924	up
6017	AT3G07270	4.77562	0.0425756	up
10512	AT3G16770	4.77585	0.00443984	up
8289	AT1G29800	4.77692	0.00714075	up
6251	AT3G26300	4.77816	0.0172186	up
6289	AT1G05940	4.77928	0.0236819	up
10798	AT1G03740	4.78015	0.0183282	up
6901	AT1G49380	4.78026	0.012501	up
4093	AT1G62870	4.78033	0.0230226	up
3738	AT1G18640	4.78041	0.0136128	up
15615	AT5G56540	4.78096	0.000216025	up
10217	AT5G49470	4.78137	0.0292774	up
9753	AT1G80760	4.78155	0.0102728	up
9711	AT2G30460	4.78634	0.0306976	up
4749	AT3G54850	4.78958	0.027093	up
16602	AT1G70720	4.79115	0.0377532	up
6755	AT3G54090	4.79166	0.0253154	up
10487	AT1G24170	4.79194	0.00352682	up
4525	AT1G62610	4.79267	0.0120348	up
3928	AT2G42710	4.79314	0.030805	up
12125	AT1G21410	4.79811	0.0240214	up
1972	AT3G32940	4.79978	0.0440709	up
252	AT3G53570	4.80126	0.02909	up
16193	AT5G13170	4.80162	0.00524782	up
9376	AT3G11820	4.80204	0.0449168	up
12874	AT4G18290	4.80205	1.81e-06	up
4695	AT5G62620	4.80354	0.0218282	up
12143	AT4G17900	4.80414	0.00393374	up
7148	AT5G44730	4.80425	0.036097	up
10319	AT4G39510	4.80853	0.01528	up
11299	AT5G07580	4.8089	0.0167954	up
14003	AT1G23040	4.80946	0.021844	up
12758	AT4G14020	4.80984	0.0175931	up
6026	AT3G10550	4.81222	0.0150673	up
6523	AT2G31890	4.81252	0.0350819	up
8946	AT3G06590	4.81284	0.0145276	up
6428	AT5G49950	4.81344	0.0347083	up
14384	AT3G08860	4.81434	0.000244176	up
10366	AT1G70520	4.82045	0.00247846	up
8792	AT5G19050	4.82256	0.0182205	up
5514	AT5G27920	4.82268	0.0355761	up
4091	AT1G12420	4.82344	0.000450598	up
7433	AT1G21480	4.82385	0.0308729	up
9509	AT1G55810	4.82499	0.00394339	up
2782	AT3G62130	4.83003	0.0122368	up
1837	AT1G02145	4.83294	0.00873728	up
6703	AT1G08720	4.8334	0.0232756	up
14453	AT5G40690	4.83483	0.00467942	up
15270	AT2G29940	4.83552	0.00404922	up
10382	AT1G79630	4.83718	0.00214861	up
13077	AT5G61590	4.83812	1.95e-05	up
10572	AT3G43440	4.84338	0.0186936	up
2276	AT3G06540	4.84371	0.0245363	up
4136	AT1G14410	4.84427	0.0294426	up
6760	AT4G31550	4.84489	0.029178	up
1291	AT3G19860	4.84532	0.00339852	up
12179	AT4G36660	4.848	0.0134945	up
11363	AT5G20480	4.84893	0.00017506	up
11287	AT4G18975	4.84909	0.00613153	up
5080	AT4G34960	4.85009	0.0115665	up
5216	AT2G29690	4.85024	0.0450303	up
2473	AT5G63470	4.85066	0.0281819	up
9073	AT2G31270	4.85646	0.0274697	up
10727	AT4G16140	4.85696	0.021863	up
1821	AT1G70190	4.8584	0.0343773	up
10967	AT1G05620	4.85974	0.00131822	up
7553	AT4G17230	4.86134	0.0355269	up
2511	AT2G30530	4.8615	0.039406	up
2374	AT3G09880	4.86186	0.0419089	up
12495	AT5G36940	4.86194	0.0102772	up
8875	AT5G52450	4.86366	0.0409035	up
6371	AT1G61580	4.86466	0.0108282	up
6076	AT3G12400	4.86624	0.0065252	up
14412	AT5G43450	4.86654	0.000378457	up
6553	AT2G25737	4.86756	0.0292588	up
16765	AT3G14380	4.86785	4.94e-05	up
3725	AT5G61760	4.86805	0.0153778	up
4216	AT2G32970	4.86858	0.0417613	up
5926	AT4G29720	4.86933	0.0461861	up
13314	AT2G23760	4.87114	0.0318925	up
9398	AT2G33330	4.87426	0.000492863	up
15490	AT4G30290	4.87478	0.000356557	up
14806	AT4G09460	4.87595	0.0306007	up
7210	AT5G16010	4.8785	4.45e-05	up
2115	AT1G70180	4.87952	0.0244232	up
11009	AT4G32980	4.88143	0.000374391	up
14461	AT2G17880	4.88265	5.41e-07	up
10677	AT4G09180	4.88624	0.00791782	up
11489	AT1G69030	4.88671	0.0014775	up
6896	AT5G20360	4.88683	0.0360488	up
7351	AT1G60640	4.88774	0.0334877	up
5987	AT4G01037	4.88846	0.00673481	up
8753	AT1G63090	4.88987	0.00780007	up
12899	AT1G15400	4.89229	0.00646473	up
14002	AT4G28530	4.89422	0.0468208	up
6284	AT1G47240	4.89854	0.0324043	up
9126	AT4G37310	4.90578	0.00159629	up
18015	AT5G40350	4.90596	0.00660647	up
9034	AT5G16560	4.90802	0.00463481	up
6458	AT5G51570	4.90956	0.00846377	up
11061	AT3G13640	4.90991	0.00183249	up
15594	AT5G44030	4.9114	0.00186385	up
16088	AT1G15520	4.91347	0.0354593	up
7884	AT1G79590	4.91351	0.0434033	up
3539	AT2G20020	4.9148	0.0139063	up
5059	AT2G40480	4.92101	2.55e-05	up
6835	AT3G63080	4.92227	0.00283936	up
10668	AT2G34150	4.92231	0.0167748	up
9544	AT5G18760	4.92315	0.0337738	up
11266	AT3G06880	4.92961	0.0176858	up
2724	AT1G54440	4.9302	0.0355083	up
6342	AT5G66410	4.93095	0.0250113	up
8390	AT5G48600	4.93137	0.042468	up
9152	AT3G19800	4.93203	0.0345207	up
2520	AT5G20600	4.93211	0.0438185	up
6247	AT3G15940	4.93401	0.00697631	up
2188	AT5G63220	4.93416	0.0243244	up
11941	AT2G39050	4.93426	0.0457559	up
3503	AT1G06130	4.93444	0.00979127	up
5988	AT2G38410	4.93902	0.0405032	up
987	AT1G06110	4.94087	0.00219746	up
8569	AT2G03750	4.94244	0.0329967	up
889	AT5G51140	4.94245	0.0457814	up
13247	AT4G13710	4.94273	0.0442074	up
8841	AT5G63030	4.94289	0.00944917	up
492	AT2G01440	4.94351	0.0129165	up
4403	AT2G47640	4.94568	0.0454997	up
6572	AT4G15790	4.9457	0.00560048	up
4060	AT4G15770	4.94762	0.00687165	up
6968	AT2G04900	4.94843	0.0122676	up
15418	AT4G18280	4.95369	0.00115428	up
5406	AT2G38580	4.95406	0.00954452	up
2597	AT1G48430	4.95762	0.00240811	up
2772	AT2G38560	4.95896	0.0254173	up
10350	AT1G48370	4.95911	0.0428714	up
9719	AT4G14890	4.95933	0.0114451	up
14918	AT1G35290	4.95954	0.00112625	up
7296	AT2G28930	4.96105	0.000464523	up
2281	AT1G19800	4.96739	0.014536	up
5364	AT2G02480	4.96801	0.00291778	up
2525	AT5G08230	4.969	0.0251229	up
6977	AT1G17650	4.97412	0.0206551	up
10943	AT2G47880	4.97513	2.07e-05	up
2804	AT4G36420	4.976	0.0120181	up
4777	AT2G24630	4.97629	0.00396311	up
9605	AT4G14430	4.9774	0.023004	up
12605	AT5G08790	4.98008	0.000306046	up
10581	AT2G30070	4.98116	0.0139702	up
10736	AT5G40830	4.98199	0.000383448	up
[truncated: 1,318 more rows]

## Sheet: GOTerm_b1b2
GO Term enrichemnt of differentially expressed genes (p.adj ≤ 0.05) in Arabidopsis thaliana florets in stages b1 (floral bud age 7.25 days) versus b2 (floral bud age 9.25 days).
source	term_name	term_id	adjusted_p_value	negative_log10_of_adjusted_p_value	term_size	query_size	intersection_size	effective_domain_size	intersections
GO:MF	catalytic activity	GO:0003824	3.92021e-11	10.4067	10046	2740	1484	21106	AT3G59990,AT5G64960,AT1G04170,AT1G48410,AT2G35630,AT5G27540,AT4G32520,AT4G38130,AT4G21650,AT2G45810,AT3G53570,AT3G01090,AT1G79230,AT5G55190,AT3G56460,AT2G20140,AT2G31610,AT2G35010,AT1G79010,AT4G26300,AT4G17620,AT3G44600,AT5G64050,AT5G51940,AT2G01440,AT5G47430,AT3G02450,AT5G66720,AT4G18480,AT5G09590,AT1G03140,AT5G65700,AT3G57870,AT3G25230,AT5G47770,AT3G54350,AT2G31390,AT1G05890,AT2G33770,AT5G08280…
GO:MF	oxidoreductase activity	GO:0016491	0.00210233	2.6773	1669	2740	277	21106	AT3G56460,AT2G35010,AT1G79010,AT5G09590,AT5G14590,AT1G08830,AT1G36310,AT3G59970,AT5G50850,AT1G59900,AT4G03520,AT4G21860,AT1G22840,AT3G12120,AT5G06060,AT5G41210,AT3G25530,AT3G47520,AT1G58290,AT1G06350,AT1G60420,AT4G15110,AT1G05720,AT4G05530,AT1G60950,AT2G19940,AT5G13440,AT4G05450,AT2G44160,AT5G42980,AT3G20120,AT1G65980,AT1G35720,AT4G23430,AT4G37830,AT1G54340,AT1G49670,AT3G45770,AT4G14716,AT5G11670…
GO:MF	copper ion binding	GO:0005507	0.00660855	2.17989	201	2740	48	21106	AT3G09390,AT5G20720,AT1G08830,AT5G02380,AT1G22840,AT5G08680,AT1G54410,AT2G36880,AT2G19940,AT1G35720,AT1G10630,AT3G45770,AT5G17710,AT1G66200,AT2G33740,AT1G12520,AT1G36390,AT3G09820,AT4G12420,AT2G36460,AT5G03300,AT3G55010,AT5G50370,AT3G63190,AT5G44070,AT1G76100,AT4G15940,AT4G01850,AT5G65020,AT5G66920,AT4G12290,AT1G20450,AT1G41830,AT1G62380,AT3G16700,AT1G20440,AT4G22010,AT2G36950,AT5G48450,AT1G63440…
GO:MF	transferase activity, transferring hexosyl groups	GO:0016758	0.00988693	2.00494	455	2740	90	21106	AT1G02145,AT4G38270,AT4G18240,AT5G11730,AT4G39350,AT2G38650,AT5G22740,AT2G30200,AT1G74800,AT5G62620,AT1G51630,AT2G20810,AT4G23990,AT2G19160,AT2G22900,AT4G25870,AT3G24040,AT2G40840,AT5G64740,AT4G21060,AT2G03220,AT5G01220,AT5G41460,AT1G49710,AT3G58790,AT2G30575,AT5G50420,AT5G20280,AT3G21750,AT3G62720,AT2G33570,AT4G27560,AT3G21190,AT1G63420,AT5G22130,AT2G18700,AT1G02720,AT1G24170,AT1G73740,AT3G23730…
GO:MF	transferase activity	GO:0016740	0.0144729	1.83945	4412	2740	653	21106	AT5G64960,AT2G35630,AT4G32520,AT3G53570,AT3G01090,AT1G79230,AT5G51940,AT5G47430,AT5G65700,AT3G57870,AT5G47770,AT3G54350,AT2G31390,AT1G05890,AT2G33770,AT5G08280,AT2G19470,AT1G36310,AT4G14920,AT5G42190,AT5G20570,AT3G25910,AT3G13530,AT2G43980,AT2G36060,AT5G66240,AT2G20830,AT1G80950,AT5G41210,AT2G02760,AT4G23740,AT1G01220,AT5G18525,AT5G66880,AT5G08680,AT5G59140,AT1G08680,AT3G52090,AT1G73100,AT1G02145…
GO:MF	transferase activity, transferring glycosyl groups	GO:0016757	0.039972	1.39824	646	2740	117	21106	AT1G02145,AT4G38270,AT3G02250,AT4G18240,AT5G11730,AT4G39350,AT2G38650,AT5G22740,AT1G62330,AT2G30200,AT1G74800,AT4G34740,AT5G62620,AT1G51630,AT2G24630,AT2G20810,AT4G23990,AT2G19160,AT2G22900,AT1G08660,AT4G25870,AT3G24040,AT2G40840,AT5G64740,AT3G30300,AT4G21060,AT2G03220,AT1G74680,AT1G38131,AT5G01220,AT5G25265,AT5G41460,AT1G21480,AT3G57520,AT3G57630,AT1G71750,AT1G49710,AT3G58790,AT2G30575,AT5G50420…
GO:BP	response to chemical	GO:0042221	3.95276e-19	18.4031	3436	2976	619	23362	AT5G64960,AT1G30330,AT1G48410,AT5G12140,AT4G32520,AT3G01090,AT5G61810,AT1G31340,AT1G53910,AT4G18480,AT5G09590,AT5G65700,AT3G57870,AT3G25230,AT5G20720,AT4G26640,AT1G70490,AT4G09160,AT1G08830,AT5G60160,AT5G42190,AT5G20570,AT2G47470,AT3G25910,AT3G12490,AT1G59900,AT3G48680,AT2G34690,AT1G64520,AT2G40490,AT3G18190,AT5G41210,AT5G59430,AT2G29550,AT5G66880,AT3G47520,AT5G08680,AT1G17440,AT5G40950,AT2G04030…
GO:BP	response to stimulus	GO:0050896	5.29814e-12	11.2759	6742	2976	1041	23362	AT3G01280,AT5G64960,AT1G30330,AT1G48410,AT5G27540,AT5G12140,AT4G32520,AT4G38130,AT1G66580,AT3G01090,AT3G28730,AT5G61810,AT1G31340,AT2G31610,AT4G10710,AT4G30200,AT1G53910,AT2G01440,AT5G55390,AT4G18480,AT5G09590,AT2G41060,AT5G65700,AT3G57870,AT3G25230,AT5G20720,AT4G26640,AT2G33770,AT1G70490,AT5G08280,AT4G09160,AT1G08830,AT4G11830,AT5G60160,AT5G42190,AT1G48050,AT5G20570,AT2G47470,AT1G52740,AT3G49910…
GO:BP	response to abiotic stimulus	GO:0009628	5.24265e-11	10.2804	2343	2976	418	23362	AT5G64960,AT1G48410,AT5G12140,AT1G66580,AT3G01090,AT2G31610,AT4G30200,AT1G53910,AT5G09590,AT3G25230,AT5G20720,AT1G08830,AT1G48050,AT1G52740,AT3G49910,AT3G25910,AT5G02810,AT3G12490,AT1G50900,AT3G48680,AT1G64520,AT5G59430,AT2G29550,AT5G27150,AT3G12390,AT5G66880,AT3G47520,AT1G70200,AT2G04030,AT2G44060,AT4G24800,AT5G44650,AT3G17020,AT4G39960,AT4G24190,AT3G05500,AT1G80530,AT4G35580,AT5G14420,AT2G46170…
GO:BP	polysaccharide metabolic process	GO:0005976	2.46141e-09	8.60882	516	2976	123	23362	AT3G01090,AT2G31390,AT3G16000,AT4G38270,AT3G02250,AT4G18240,AT5G63470,AT4G39350,AT2G38650,AT5G10560,AT1G51630,AT2G20810,AT4G23990,AT3G55140,AT5G51820,AT3G23300,AT2G22900,AT5G64030,AT4G24780,AT5G04060,AT2G40840,AT5G55480,AT5G64740,AT1G75680,AT1G29470,AT2G34410,AT2G18230,AT2G03480,AT3G29360,AT5G06050,AT5G01620,AT1G31850,AT2G03220,AT1G12780,AT4G34260,AT3G49720,AT5G06610,AT5G39790,AT1G13860,AT5G55700…
GO:BP	cell wall organization or biogenesis	GO:0071554	5.88241e-09	8.23044	775	2976	166	23362	AT2G35630,AT5G66240,AT4G38270,AT3G02250,AT4G39350,AT2G38650,AT3G16060,AT3G19770,AT5G10560,AT5G22740,AT1G68060,AT1G74800,AT1G53000,AT5G62620,AT1G51630,AT2G24630,AT2G20810,AT4G23990,AT5G15650,AT3G23300,AT5G45750,AT5G64030,AT5G04060,AT5G55480,AT5G64740,AT1G75500,AT1G75680,AT1G29470,AT2G34410,AT2G18230,AT2G03480,AT3G29360,AT5G06050,AT4G21060,AT5G01620,AT1G31850,AT2G03220,AT1G12780,AT4G34260,AT3G62110…
GO:BP	metabolic process	GO:0008152	2.07002e-08	7.68403	13350	2976	1867	23362	AT3G59990,AT5G64960,AT1G04170,AT1G30330,AT1G48410,AT5G09880,AT5G12140,AT4G32520,AT4G38130,AT5G02960,AT4G21650,AT3G26730,AT2G45810,AT4G25880,AT1G66580,AT3G53570,AT3G01090,AT1G79230,AT3G56460,AT2G20140,AT3G28730,AT1G31340,AT2G31610,AT2G35010,AT3G12640,AT1G79010,AT2G40290,AT4G10710,AT5G27770,AT4G26300,AT4G17620,AT3G44600,AT5G64050,AT4G30200,AT5G51940,AT1G53910,AT2G01440,AT5G55390,AT5G47430,AT3G04840…
GO:BP	response to organic substance	GO:0010033	3.65306e-08	7.43734	2276	2976	393	23362	AT1G30330,AT1G48410,AT4G32520,AT3G01090,AT1G31340,AT1G53910,AT4G18480,AT5G09590,AT5G65700,AT3G57870,AT3G25230,AT5G20720,AT4G26640,AT4G09160,AT1G08830,AT5G42190,AT5G20570,AT3G48680,AT2G34690,AT1G64520,AT2G40490,AT5G59430,AT5G66880,AT3G47520,AT1G17440,AT5G40950,AT1G19870,AT5G04430,AT2G44060,AT1G02145,AT4G24800,AT1G30690,AT3G18390,AT4G32330,AT2G25490,AT3G47990,AT5G25270,AT5G14420,AT3G09880,AT4G05530…
GO:BP	cellular process	GO:0009987	4.27994e-08	7.36856	14475	2976	2004	23362	AT3G59990,AT5G64960,AT1G04170,AT1G30330,AT1G48410,AT2G35630,AT5G27540,AT5G09880,AT5G12140,AT4G32520,AT4G38130,AT5G02960,AT3G26730,AT2G45810,AT4G25880,AT1G66580,AT3G53570,AT3G01090,AT1G79230,AT2G20140,AT3G28730,AT1G31340,AT2G31610,AT2G35010,AT3G12640,AT1G79010,AT2G40290,AT4G10710,AT5G27770,AT4G26300,AT4G17620,AT3G09390,AT3G44600,AT1G33470,AT5G64050,AT4G30200,AT5G51940,AT1G53910,AT2G01440,AT5G55390…
GO:BP	cellular response to chemical stimulus	GO:0070887	4.91362e-08	7.3086	1787	2976	320	23362	AT1G30330,AT5G12140,AT4G32520,AT3G01090,AT1G53910,AT5G09590,AT5G65700,AT5G20720,AT4G09160,AT1G08830,AT5G42190,AT3G25910,AT1G64520,AT5G41210,AT5G59430,AT5G66880,AT1G17440,AT4G24800,AT1G30690,AT4G32330,AT2G25490,AT3G47990,AT3G14990,AT4G35580,AT5G14420,AT3G09880,AT5G63470,AT4G35020,AT2G38025,AT2G41430,AT4G16660,AT1G65980,AT1G35720,AT3G56760,AT4G33430,AT1G56340,AT2G03440,AT3G43740,AT5G66730,AT3G19100…
GO:BP	drug metabolic process	GO:0017144	6.91634e-08	7.16012	671	2976	145	23362	AT4G32520,AT2G43980,AT4G38800,AT5G08680,AT1G54410,AT4G38270,AT3G02250,AT4G17050,AT3G14990,AT2G36880,AT4G05450,AT2G38650,AT1G65980,AT1G12050,AT1G19920,AT4G09650,AT4G14716,AT3G17390,AT5G57580,AT5G61760,AT2G30200,AT4G09010,AT1G51630,AT2G20810,AT1G50170,AT3G47450,AT3G55140,AT3G09820,AT3G23300,AT5G64030,AT5G62980,AT4G24780,AT5G04060,AT4G29720,AT3G07270,AT1G29470,AT4G13930,AT5G03300,AT2G18230,AT2G03480…
GO:BP	monocarboxylic acid metabolic process	GO:0032787	1.92176e-07	6.7163	561	2976	125	23362	AT3G01090,AT5G50850,AT1G59900,AT1G80950,AT3G12120,AT5G10480,AT1G06350,AT1G08110,AT3G14990,AT4G13360,AT4G05530,AT4G05450,AT3G62130,AT5G16390,AT1G79810,AT1G12050,AT2G03440,AT3G06650,AT3G45770,AT1G06130,AT5G11670,AT5G42890,AT5G57580,AT4G25050,AT2G16280,AT2G30200,AT1G78040,AT2G26250,AT1G20560,AT1G76550,AT2G02500,AT5G59770,AT3G47450,AT5G54810,AT5G21170,AT4G29220,AT2G36460,AT1G63900,AT1G20950,AT1G63970…
GO:BP	response to oxygen-containing compound	GO:1901700	3.01596e-07	6.52057	1808	2976	319	23362	AT5G64960,AT5G12140,AT4G32520,AT3G01090,AT3G57870,AT5G20720,AT4G26640,AT1G08830,AT3G12490,AT3G48680,AT2G34690,AT5G59430,AT5G66880,AT1G17440,AT2G04030,AT1G19870,AT2G44060,AT5G44650,AT4G24190,AT3G05500,AT3G18390,AT3G47990,AT5G14420,AT3G09880,AT4G05530,AT5G63470,AT3G01770,AT4G24960,AT2G41430,AT2G38560,AT1G35720,AT3G56760,AT4G33430,AT2G03440,AT1G28520,AT2G18960,AT5G66730,AT5G42890,AT1G22770,AT5G61760…
GO:BP	oxoacid metabolic process	GO:0043436	3.61541e-07	6.44184	1280	2976	239	23362	AT4G32520,AT3G01090,AT1G79230,AT4G26300,AT5G64050,AT5G14590,AT3G59970,AT5G50850,AT1G59900,AT1G80950,AT3G02760,AT3G12120,AT4G38800,AT3G47520,AT5G10480,AT1G06350,AT1G08110,AT3G14990,AT4G13360,AT4G05530,AT5G52520,AT5G10920,AT2G19940,AT4G05450,AT3G62130,AT5G16390,AT2G44160,AT1G48520,AT1G79810,AT1G12050,AT2G03440,AT1G54340,AT3G22425,AT3G02870,AT5G49030,AT3G06650,AT3G45770,AT1G06130,AT4G14716,AT3G17390…
GO:BP	organic acid metabolic process	GO:0006082	4.35934e-07	6.36058	1289	2976	240	23362	AT4G32520,AT3G01090,AT1G79230,AT4G26300,AT5G64050,AT5G14590,AT3G59970,AT5G50850,AT1G59900,AT1G80950,AT3G02760,AT3G12120,AT4G38800,AT3G47520,AT5G10480,AT1G06350,AT1G08110,AT3G14990,AT4G13360,AT4G05530,AT5G52520,AT5G10920,AT2G19940,AT4G05450,AT3G62130,AT5G16390,AT2G44160,AT1G48520,AT1G79810,AT1G12050,AT2G03440,AT1G54340,AT3G22425,AT3G02870,AT5G49030,AT3G06650,AT3G45770,AT1G06130,AT4G14716,AT3G17390…
GO:BP	small molecule metabolic process	GO:0044281	4.81814e-07	6.31712	1883	2976	329	23362	AT4G32520,AT3G01090,AT1G79230,AT2G35010,AT4G26300,AT5G64050,AT5G47770,AT2G31390,AT5G14590,AT3G59970,AT5G50850,AT2G43980,AT1G59900,AT4G03520,AT1G80950,AT3G02760,AT3G12120,AT4G38800,AT1G01220,AT3G47520,AT5G08680,AT1G63290,AT5G10480,AT1G06350,AT3G02250,AT4G17050,AT1G08110,AT3G14990,AT4G13360,AT4G05530,AT2G36880,AT5G52520,AT5G10920,AT1G48430,AT2G19940,AT4G05450,AT3G62130,AT2G34630,AT5G16390,AT2G44160…
GO:BP	response to endogenous stimulus	GO:0009719	7.60895e-07	6.11868	1938	2976	336	23362	AT1G30330,AT1G48410,AT4G32520,AT3G01090,AT1G31340,AT1G53910,AT4G18480,AT5G65700,AT3G57870,AT3G25230,AT5G20720,AT4G09160,AT5G42190,AT5G20570,AT3G48680,AT2G34690,AT1G64520,AT2G40490,AT5G59430,AT5G66880,AT3G47520,AT1G17440,AT5G40950,AT1G19870,AT5G04430,AT2G44060,AT4G24800,AT1G30690,AT3G18390,AT4G32330,AT2G25490,AT5G14420,AT3G09880,AT4G05530,AT5G63470,AT3G01770,AT4G35020,AT4G24960,AT2G34680,AT4G02530…
GO:BP	carboxylic acid metabolic process	GO:0019752	1.21232e-06	5.91638	1114	2976	211	23362	AT4G32520,AT3G01090,AT1G79230,AT4G26300,AT5G64050,AT5G14590,AT3G59970,AT5G50850,AT1G59900,AT1G80950,AT3G02760,AT3G12120,AT4G38800,AT3G47520,AT5G10480,AT1G06350,AT1G08110,AT3G14990,AT4G13360,AT4G05530,AT5G52520,AT5G10920,AT2G19940,AT4G05450,AT3G62130,AT5G16390,AT2G44160,AT1G48520,AT1G79810,AT1G12050,AT2G03440,AT1G54340,AT3G22425,AT3G02870,AT5G49030,AT3G06650,AT3G45770,AT1G06130,AT4G14716,AT3G17390…
GO:BP	response to hormone	GO:0009725	1.43737e-06	5.84243	1901	2976	329	23362	AT1G30330,AT1G48410,AT3G01090,AT1G31340,AT1G53910,AT4G18480,AT5G65700,AT3G57870,AT3G25230,AT5G20720,AT4G09160,AT5G42190,AT5G20570,AT3G48680,AT2G34690,AT1G64520,AT2G40490,AT5G59430,AT5G66880,AT3G47520,AT1G17440,AT5G40950,AT1G19870,AT5G04430,AT2G44060,AT4G24800,AT1G30690,AT3G18390,AT4G32330,AT2G25490,AT5G14420,AT3G09880,AT4G05530,AT5G63470,AT3G01770,AT4G35020,AT4G24960,AT2G34680,AT4G02530,AT2G38560…
GO:BP	response to inorganic substance	GO:0010035	3.03473e-06	5.51788	1016	2976	194	23362	AT5G64960,AT5G12140,AT5G09590,AT3G25230,AT5G20720,AT1G70490,AT1G08830,AT5G60160,AT2G47470,AT3G12490,AT1G59900,AT3G18190,AT5G59430,AT2G29550,AT5G66880,AT5G08680,AT2G04030,AT2G44060,AT5G44650,AT4G24190,AT3G05500,AT1G60420,AT1G08110,AT3G14990,AT5G14420,AT4G24960,AT2G19940,AT2G41430,AT3G43810,AT1G65980,AT1G35720,AT1G56340,AT1G28520,AT2G18960,AT4G29060,AT5G11670,AT1G22770,AT5G23060,AT2G33800,AT2G30580…
GO:BP	carbohydrate metabolic process	GO:0005975	3.37393e-06	5.47186	1212	2976	224	23362	AT3G01090,AT2G31390,AT5G50850,AT2G43980,AT1G59900,AT3G16000,AT1G01220,AT3G47520,AT1G63290,AT3G06500,AT4G38270,AT3G02250,AT4G18240,AT3G01590,AT5G63470,AT1G48430,AT4G39350,AT4G27600,AT2G38650,AT3G02870,AT5G10560,AT1G62330,AT5G14500,AT1G45130,AT1G78040,AT4G36360,AT1G76550,AT1G51630,AT2G20810,AT2G45790,AT4G23990,AT3G47450,AT3G55140,AT3G09920,AT5G15650,AT5G51820,AT5G21170,AT5G49650,AT5G59290,AT1G22710…
GO:BP	organic acid biosynthetic process	GO:0016053	5.18963e-06	5.28486	578	2976	123	23362	AT4G32520,AT3G01090,AT3G59970,AT3G12120,AT4G38800,AT5G10480,AT1G06350,AT3G14990,AT5G10920,AT2G19940,AT4G05450,AT5G16390,AT2G44160,AT2G03440,AT3G22425,AT3G02870,AT3G06650,AT3G45770,AT4G14716,AT2G26540,AT4G33510,AT5G57580,AT1G18640,AT4G25050,AT2G16280,AT2G30200,AT1G66200,AT2G26250,AT3G14390,AT5G21060,AT2G45790,AT5G59770,AT2G29690,AT3G28760,AT5G54810,AT5G21170,AT5G13280,AT5G62980,AT3G62030,AT1G75500…
GO:BP	carboxylic acid biosynthetic process	GO:0046394	5.18963e-06	5.28486	578	2976	123	23362	AT4G32520,AT3G01090,AT3G59970,AT3G12120,AT4G38800,AT5G10480,AT1G06350,AT3G14990,AT5G10920,AT2G19940,AT4G05450,AT5G16390,AT2G44160,AT2G03440,AT3G22425,AT3G02870,AT3G06650,AT3G45770,AT4G14716,AT2G26540,AT4G33510,AT5G57580,AT1G18640,AT4G25050,AT2G16280,AT2G30200,AT1G66200,AT2G26250,AT3G14390,AT5G21060,AT2G45790,AT5G59770,AT2G29690,AT3G28760,AT5G54810,AT5G21170,AT5G13280,AT5G62980,AT3G62030,AT1G75500…
GO:BP	cell wall macromolecule metabolic process	GO:0044036	7.20465e-06	5.14239	185	2976	53	23362	AT5G10560,AT1G74800,AT5G62620,AT1G51630,AT5G55480,AT2G34410,AT4G21060,AT5G01620,AT2G03220,AT4G34260,AT5G06610,AT3G57630,AT5G15740,AT2G20680,AT3G62720,AT3G21190,AT3G02570,AT1G77460,AT5G64570,AT5G22940,AT1G29890,AT3G23730,AT4G01220,AT2G43610,AT3G19620,AT4G18270,AT4G30270,AT3G29810,AT5G49360,AT4G14130,AT5G09730,AT5G07720,AT2G06850,AT1G32170,AT4G30290,AT5G57560,AT5G17420,AT2G40320,AT4G37800,AT4G33810…
GO:BP	response to acid chemical	GO:0001101	8.43245e-06	5.07405	1357	2976	244	23362	AT5G64960,AT5G12140,AT4G32520,AT3G01090,AT3G57870,AT5G20720,AT4G26640,AT1G08830,AT3G12490,AT3G48680,AT2G34690,AT5G59430,AT5G66880,AT1G17440,AT2G04030,AT1G19870,AT2G44060,AT5G44650,AT4G24190,AT3G05500,AT3G18390,AT5G14420,AT4G05530,AT5G63470,AT3G01770,AT4G24960,AT2G41430,AT2G38560,AT1G35720,AT3G56760,AT2G03440,AT1G28520,AT2G18960,AT5G66730,AT3G19100,AT4G05040,AT1G12420,AT2G30580,AT1G48630,AT4G26080…
GO:BP	monocarboxylic acid biosynthetic process	GO:0072330	9.22711e-06	5.03493	276	2976	70	23362	AT3G01090,AT3G12120,AT5G10480,AT1G06350,AT3G14990,AT4G05450,AT5G16390,AT2G03440,AT3G06650,AT3G45770,AT5G57580,AT4G25050,AT2G16280,AT2G30200,AT2G26250,AT5G59770,AT5G54810,AT5G21170,AT1G06080,AT1G52670,AT1G54580,AT2G45690,AT5G48880,AT4G34020,AT2G26640,AT1G04220,AT3G48530,AT1G13930,AT1G13580,AT1G19440,AT2G22230,AT2G28880,AT1G70560,AT4G24510,AT2G32720,AT1G60810,AT3G06850,AT4G29010,AT3G25110,AT1G08510…
GO:BP	response to decreased oxygen levels	GO:0036293	1.25169e-05	4.9025	267	2976	68	23362	AT3G01090,AT1G53910,AT2G41430,AT4G16660,AT3G14230,AT2G36460,AT1G67360,AT3G11490,AT5G47060,AT5G44730,AT2G47730,AT5G54960,AT1G17290,AT1G63090,AT1G50740,AT2G15890,AT1G55810,AT4G32690,AT2G33590,AT1G77120,AT5G19120,AT3G02040,AT5G03380,AT3G56880,AT5G13190,AT1G66180,AT5G20250,AT5G20830,AT4G27470,AT3G55980,AT3G10020,AT1G73500,AT1G54050,AT2G36800,AT4G32480,AT1G66880,AT3G52430,AT5G65207,AT5G05410,AT5G35735…
GO:BP	response to oxygen levels	GO:0070482	1.47117e-05	4.83234	268	2976	68	23362	AT3G01090,AT1G53910,AT2G41430,AT4G16660,AT3G14230,AT2G36460,AT1G67360,AT3G11490,AT5G47060,AT5G44730,AT2G47730,AT5G54960,AT1G17290,AT1G63090,AT1G50740,AT2G15890,AT1G55810,AT4G32690,AT2G33590,AT1G77120,AT5G19120,AT3G02040,AT5G03380,AT3G56880,AT5G13190,AT1G66180,AT5G20250,AT5G20830,AT4G27470,AT3G55980,AT3G10020,AT1G73500,AT1G54050,AT2G36800,AT4G32480,AT1G66880,AT3G52430,AT5G65207,AT5G05410,AT5G35735…
GO:BP	response to hypoxia	GO:0001666	1.58034e-05	4.80125	263	2976	67	23362	AT3G01090,AT1G53910,AT2G41430,AT4G16660,AT3G14230,AT2G36460,AT1G67360,AT5G47060,AT5G44730,AT2G47730,AT5G54960,AT1G17290,AT1G63090,AT1G50740,AT2G15890,AT1G55810,AT4G32690,AT2G33590,AT1G77120,AT5G19120,AT3G02040,AT5G03380,AT3G56880,AT5G13190,AT1G66180,AT5G20250,AT5G20830,AT4G27470,AT3G55980,AT3G10020,AT1G73500,AT1G54050,AT2G36800,AT4G32480,AT1G66880,AT3G52430,AT5G65207,AT5G05410,AT5G35735,AT3G50440…
GO:BP	response to osmotic stress	GO:0006970	2.03538e-05	4.69136	696	2976	140	23362	AT2G31610,AT5G09590,AT3G25230,AT1G08830,AT3G25910,AT3G12490,AT3G48680,AT5G59430,AT2G29550,AT5G27150,AT3G12390,AT5G66880,AT2G04030,AT4G24800,AT5G44650,AT4G24190,AT4G35580,AT4G24960,AT1G35720,AT1G56340,AT2G03440,AT1G28520,AT3G51780,AT2G42400,AT1G66200,AT4G39090,AT5G59310,AT5G35220,AT2G45790,AT1G09210,AT1G53300,AT3G47450,AT3G52150,AT5G15650,AT5G54810,AT1G01140,AT4G14960,AT4G11600,AT5G59010,AT1G57870…
GO:BP	cellular response to hypoxia	GO:0071456	2.20555e-05	4.65648	238	2976	62	23362	AT2G41430,AT4G16660,AT2G36460,AT1G67360,AT5G47060,AT5G44730,AT2G47730,AT5G54960,AT1G17290,AT1G63090,AT1G50740,AT2G15890,AT1G55810,AT2G33590,AT1G77120,AT5G19120,AT3G02040,AT5G03380,AT3G56880,AT5G13190,AT1G66180,AT5G20250,AT5G20830,AT4G27470,AT3G55980,AT3G10020,AT1G73500,AT1G54050,AT2G36800,AT4G32480,AT1G66880,AT5G65207,AT5G05410,AT5G35735,AT3G50440,AT1G25560,AT4G27450,AT3G60290,AT1G68620,AT1G69890…
GO:BP	cellular response to decreased oxygen levels	GO:0036294	3.09008e-05	4.51003	240	2976	62	23362	AT2G41430,AT4G16660,AT2G36460,AT1G67360,AT5G47060,AT5G44730,AT2G47730,AT5G54960,AT1G17290,AT1G63090,AT1G50740,AT2G15890,AT1G55810,AT2G33590,AT1G77120,AT5G19120,AT3G02040,AT5G03380,AT3G56880,AT5G13190,AT1G66180,AT5G20250,AT5G20830,AT4G27470,AT3G55980,AT3G10020,AT1G73500,AT1G54050,AT2G36800,AT4G32480,AT1G66880,AT5G65207,AT5G05410,AT5G35735,AT3G50440,AT1G25560,AT4G27450,AT3G60290,AT1G68620,AT1G69890…
GO:BP	cellular response to oxygen levels	GO:0071453	3.09008e-05	4.51003	240	2976	62	23362	AT2G41430,AT4G16660,AT2G36460,AT1G67360,AT5G47060,AT5G44730,AT2G47730,AT5G54960,AT1G17290,AT1G63090,AT1G50740,AT2G15890,AT1G55810,AT2G33590,AT1G77120,AT5G19120,AT3G02040,AT5G03380,AT3G56880,AT5G13190,AT1G66180,AT5G20250,AT5G20830,AT4G27470,AT3G55980,AT3G10020,AT1G73500,AT1G54050,AT2G36800,AT4G32480,AT1G66880,AT5G65207,AT5G05410,AT5G35735,AT3G50440,AT1G25560,AT4G27450,AT3G60290,AT1G68620,AT1G69890…
GO:BP	lipid metabolic process	GO:0006629	3.13561e-05	4.50368	1138	2976	208	23362	AT3G01090,AT5G47770,AT4G11830,AT1G80950,AT3G12120,AT5G10480,AT1G06350,AT3G14075,AT1G02145,AT4G15110,AT1G75900,AT4G13360,AT4G05530,AT5G19130,AT4G09630,AT2G34630,AT5G16390,AT1G79810,AT2G03440,AT1G62430,AT5G51180,AT3G02870,AT3G06650,AT3G45770,AT5G42890,AT4G25050,AT2G16280,AT5G18640,AT2G30200,AT2G26250,AT1G18720,AT1G20560,AT2G02500,AT3G49050,AT5G59770,AT2G26260,AT3G47450,AT4G33790,AT3G09920,AT3G48610…
GO:BP	plant-type cell wall organization or biogenesis	GO:0071669	7.21639e-05	4.14168	312	2976	74	23362	AT2G35630,AT5G66240,AT4G39350,AT1G68060,AT1G51630,AT4G23990,AT5G15650,AT3G23300,AT5G64030,AT5G04060,AT5G55480,AT5G64740,AT1G75500,AT1G29470,AT2G34410,AT2G18230,AT2G03480,AT3G29360,AT5G06050,AT1G31850,AT3G49720,AT5G06610,AT1G13860,AT5G15740,AT5G62360,AT3G21190,AT1G33170,AT1G77460,AT5G22130,AT2G34300,AT1G02720,AT1G79620,AT1G29890,AT3G03220,AT5G65810,AT2G04780,AT4G01220,AT4G00730,AT1G04430,AT4G00750…
GO:BP	fatty acid metabolic process	GO:0006631	8.73633e-05	4.05867	274	2976	67	23362	AT3G01090,AT1G80950,AT3G12120,AT5G10480,AT1G06350,AT4G13360,AT4G05530,AT5G16390,AT1G79810,AT3G06650,AT3G45770,AT5G42890,AT4G25050,AT2G16280,AT2G30200,AT2G26250,AT1G20560,AT5G59770,AT5G21170,AT1G63900,AT1G06080,AT1G52670,AT1G54580,AT2G45690,AT5G48880,AT2G26640,AT1G04220,AT3G48530,AT1G13580,AT1G19440,AT2G22230,AT4G24510,AT2G32720,AT4G14430,AT1G60810,AT5G47720,AT3G06850,AT4G29010,AT3G25110,AT1G08510…
GO:BP	pectin metabolic process	GO:0045488	9.23341e-05	4.03464	193	2976	52	23362	AT4G38270,AT3G02250,AT2G38650,AT1G51630,AT2G20810,AT3G55140,AT3G23300,AT5G64030,AT4G24780,AT5G04060,AT1G29470,AT2G18230,AT2G03480,AT3G29360,AT5G06050,AT1G31850,AT3G49720,AT1G13860,AT3G58790,AT2G30575,AT5G15740,AT2G33570,AT3G21190,AT1G33170,AT1G67750,AT2G34300,AT1G02720,AT1G24170,AT5G65810,AT4G01220,AT1G04680,AT1G04430,AT5G63180,AT4G00750,AT1G11580,AT4G13710,AT4G19120,AT2G43200,AT4G02130,AT3G27400…
GO:BP	small molecule biosynthetic process	GO:0044283	0.000108075	3.96627	759	2976	147	23362	AT4G32520,AT3G01090,AT5G47770,AT3G59970,AT2G43980,AT3G12120,AT4G38800,AT5G10480,AT1G06350,AT3G14990,AT5G10920,AT2G19940,AT4G05450,AT2G34630,AT5G16390,AT2G44160,AT2G03440,AT3G22425,AT3G02870,AT3G06650,AT3G45770,AT4G14716,AT2G26540,AT4G33510,AT5G57580,AT5G61760,AT1G18640,AT4G25050,AT2G16280,AT2G30200,AT1G66200,AT2G26250,AT3G14390,AT5G21060,AT1G50170,AT2G45790,AT5G59770,AT2G29690,AT3G09820,AT5G15650…
GO:BP	galacturonan metabolic process	GO:0010393	0.000110699	3.95586	194	2976	52	23362	AT4G38270,AT3G02250,AT2G38650,AT1G51630,AT2G20810,AT3G55140,AT3G23300,AT5G64030,AT4G24780,AT5G04060,AT1G29470,AT2G18230,AT2G03480,AT3G29360,AT5G06050,AT1G31850,AT3G49720,AT1G13860,AT3G58790,AT2G30575,AT5G15740,AT2G33570,AT3G21190,AT1G33170,AT1G67750,AT2G34300,AT1G02720,AT1G24170,AT5G65810,AT4G01220,AT1G04680,AT1G04430,AT5G63180,AT4G00750,AT1G11580,AT4G13710,AT4G19120,AT2G43200,AT4G02130,AT3G27400…
GO:BP	biosynthetic process	GO:0009058	0.000148129	3.82936	5814	2976	856	23362	AT5G64960,AT1G04170,AT1G30330,AT1G48410,AT4G32520,AT4G38130,AT5G02960,AT3G26730,AT2G45810,AT4G25880,AT1G66580,AT3G53570,AT3G01090,AT3G28730,AT1G31340,AT2G31610,AT2G40290,AT4G10710,AT5G27770,AT4G26300,AT5G64050,AT5G51940,AT1G53910,AT5G55390,AT3G04840,AT4G18480,AT2G41060,AT5G47770,AT4G26640,AT3G54350,AT2G31390,AT5G08280,AT1G30970,AT5G28060,AT3G04920,AT3G59970,AT4G02880,AT1G52740,AT3G49910,AT5G50850…
GO:BP	cellular carbohydrate metabolic process	GO:0044262	0.000168534	3.77331	508	2976	106	23362	AT3G01090,AT2G31390,AT2G43980,AT3G16000,AT1G63290,AT3G06500,AT4G18240,AT5G63470,AT1G48430,AT4G39350,AT4G27600,AT3G02870,AT5G10560,AT1G76550,AT1G51630,AT4G23990,AT3G47450,AT5G51820,AT5G49650,AT1G22710,AT3G01850,AT3G01310,AT2G40840,AT5G55480,AT5G64740,AT1G75680,AT2G34410,AT1G20950,AT5G01620,AT4G25840,AT2G03220,AT1G12780,AT3G54090,AT4G34260,AT5G57440,AT1G74210,AT5G06610,AT5G39790,AT1G69200,AT5G55700…
GO:BP	fatty acid biosynthetic process	GO:0006633	0.000170279	3.76884	165	2976	46	23362	AT3G01090,AT3G12120,AT5G10480,AT1G06350,AT5G16390,AT3G06650,AT3G45770,AT4G25050,AT2G16280,AT2G30200,AT2G26250,AT5G59770,AT5G21170,AT1G06080,AT1G52670,AT1G54580,AT2G45690,AT5G48880,AT2G26640,AT1G04220,AT3G48530,AT1G13580,AT1G19440,AT2G22230,AT4G24510,AT2G32720,AT1G60810,AT3G06850,AT3G25110,AT1G08510,AT1G07720,AT1G07380,AT1G19640,AT1G01120,AT2G06050,AT1G67560,AT2G28630,AT4G21070,AT1G53130,AT4G13840…
GO:BP	cell wall organization	GO:0071555	0.000309379	3.50951	607	2976	121	23362	AT5G66240,AT4G38270,AT3G02250,AT4G39350,AT2G38650,AT5G22740,AT1G68060,AT1G53000,AT1G51630,AT2G24630,AT2G20810,AT4G23990,AT5G15650,AT3G23300,AT5G64030,AT5G04060,AT5G55480,AT5G64740,AT1G75500,AT1G75680,AT1G29470,AT2G18230,AT2G03480,AT3G29360,AT5G06050,AT1G31850,AT2G03220,AT1G12780,AT3G62110,AT5G44070,AT3G49720,AT5G06610,AT3G09410,AT1G13860,AT3G50240,AT3G24480,AT1G49710,AT3G58790,AT5G26670,AT2G30575…
GO:BP	oxidation-reduction process	GO:0055114	0.000324366	3.48896	1848	2976	307	23362	AT3G56460,AT2G35010,AT1G79010,AT5G09590,AT5G14590,AT1G08830,AT3G59970,AT5G50850,AT1G59900,AT4G03520,AT4G21860,AT1G22840,AT3G12120,AT5G06060,AT5G41210,AT3G25530,AT3G47520,AT1G58290,AT1G63290,AT3G08610,AT1G06350,AT1G60420,AT4G15110,AT1G05720,AT4G13360,AT2G02510,AT4G05530,AT3G21200,AT1G60950,AT2G19940,AT5G13440,AT1G76200,AT4G05450,AT2G44160,AT5G42980,AT3G20120,AT1G08480,AT1G79810,AT1G65980,AT4G23430…
GO:BP	pigment metabolic process	GO:0042440	0.000399187	3.39882	196	2976	51	23362	AT4G18480,AT5G08280,AT1G64520,AT2G40490,AT1G58290,AT4G15110,AT3G21200,AT2G26540,AT1G44446,AT4G25080,AT1G03630,AT3G48730,AT5G45930,AT4G34740,AT1G50170,AT2G26550,AT5G49650,AT2G28350,AT1G69690,AT5G06130,AT3G55010,AT5G63570,AT1G63970,AT5G56090,AT4G31920,AT1G71750,AT5G18660,AT5G26030,AT3G19290,AT1G78600,AT5G56860,AT5G54160,AT4G22920,AT1G71030,AT3G21560,AT5G16440,AT1G09530,AT4G11910,AT1G70000,AT3G04060…
GO:BP	response to stress	GO:0006950	0.000426929	3.36964	3892	2976	592	23362	AT3G01280,AT5G64960,AT1G48410,AT5G12140,AT4G38130,AT3G01090,AT3G28730,AT2G31610,AT4G10710,AT4G30200,AT1G53910,AT2G01440,AT5G55390,AT5G09590,AT2G41060,AT3G25230,AT5G20720,AT4G26640,AT2G33770,AT5G08280,AT1G08830,AT4G11830,AT1G48050,AT2G47470,AT1G52740,AT3G49910,AT5G50850,AT3G25910,AT3G13530,AT3G12490,AT1G29850,AT2G36060,AT4G21860,AT3G48680,AT3G50880,AT2G34690,AT1G64520,AT1G07360,AT5G59430,AT2G02760…
GO:BP	cell wall polysaccharide metabolic process	GO:0010383	0.000494555	3.30579	155	2976	43	23362	AT5G10560,AT1G51630,AT5G55480,AT2G34410,AT5G01620,AT2G03220,AT4G34260,AT5G06610,AT5G15740,AT2G20680,AT3G62720,AT3G21190,AT1G77460,AT5G64570,AT5G22940,AT1G29890,AT3G23730,AT4G01220,AT3G19620,AT4G30270,AT3G29810,AT5G49360,AT4G14130,AT5G09730,AT5G07720,AT2G06850,AT1G32170,AT4G30290,AT5G57560,AT5G17420,AT2G40320,AT4G37800,AT4G33810,AT5G15630,AT3G55990,AT1G33800,AT2G37090,AT1G02310,AT1G71690,AT3G18660…
GO:BP	external encapsulating structure organization	GO:0045229	0.000550891	3.25893	645	2976	126	23362	AT5G66240,AT4G38270,AT3G02250,AT4G39350,AT2G38650,AT5G22740,AT1G68060,AT1G53000,AT1G51630,AT2G24630,AT2G20810,AT4G23990,AT5G15650,AT3G23300,AT5G64030,AT5G04060,AT5G55480,AT5G64740,AT1G75500,AT1G75680,AT1G29470,AT2G18230,AT2G03480,AT3G29360,AT5G06050,AT1G31850,AT2G03220,AT1G12780,AT4G19180,AT3G62110,AT5G44070,AT3G49720,AT5G06610,AT3G09410,AT1G13860,AT3G50240,AT3G24480,AT1G49710,AT3G58790,AT5G26670…
GO:BP	response to salt stress	GO:0009651	0.000563126	3.24939	620	2976	122	23362	AT2G31610,AT5G09590,AT1G08830,AT3G25910,AT3G48680,AT5G59430,AT2G29550,AT5G27150,AT3G12390,AT5G66880,AT2G04030,AT4G24800,AT5G44650,AT4G24190,AT4G24960,AT1G35720,AT1G56340,AT2G03440,AT1G28520,AT3G51780,AT2G42400,AT1G66200,AT4G39090,AT5G59310,AT5G35220,AT2G45790,AT1G09210,AT1G53300,AT3G47450,AT3G52150,AT5G15650,AT5G54810,AT1G01140,AT4G14960,AT4G11600,AT5G59010,AT1G57870,AT3G06110,AT3G62030,AT2G36460…
GO:BP	pigment biosynthetic process	GO:0046148	0.000576885	3.23891	161	2976	44	23362	AT4G18480,AT5G08280,AT1G64520,AT2G40490,AT1G58290,AT4G15110,AT3G21200,AT2G26540,AT1G44446,AT4G25080,AT1G03630,AT3G48730,AT5G45930,AT4G34740,AT1G50170,AT5G49650,AT2G28350,AT1G69690,AT5G06130,AT3G55010,AT5G63570,AT1G63970,AT5G56090,AT4G31920,AT1G71750,AT5G18660,AT5G26030,AT1G78600,AT5G56860,AT5G54160,AT1G71030,AT3G21560,AT5G16440,AT1G70000,AT2G36790,AT4G22880,AT3G29590,AT5G54060,AT3G21500,AT5G42800…
GO:BP	response to water	GO:0009415	0.000744611	3.12807	401	2976	86	23362	AT5G64960,AT5G12140,AT3G12490,AT5G66880,AT2G04030,AT2G44060,AT5G44650,AT4G24190,AT3G05500,AT5G14420,AT4G24960,AT2G41430,AT1G35720,AT1G28520,AT2G18960,AT2G30580,AT5G59310,AT5G50430,AT2G28740,AT3G52150,AT5G59690,AT1G67360,AT3G10550,AT3G50500,AT2G42540,AT3G46320,AT1G08720,AT1G69700,AT4G31920,AT3G45930,AT1G44170,AT3G20470,AT5G52310,AT5G15960,AT5G65020,AT5G15970,AT4G34220,AT3G19290,AT1G08920,AT2G36270…
GO:BP	response to karrikin	GO:0080167	0.00101891	2.99186	133	2976	38	23362	AT1G50900,AT1G80530,AT2G46170,AT3G02870,AT1G22770,AT1G17200,AT2G26250,AT5G48500,AT3G57520,AT2G47730,AT5G59800,AT4G30400,AT5G66920,AT1G33590,AT4G37470,AT5G57710,AT2G41040,AT1G25275,AT5G20250,AT1G70420,AT4G13510,AT1G74670,AT2G30490,AT3G21560,AT2G39980,AT2G47930,AT1G31350,AT4G35110,AT3G21090,AT1G70000,AT3G60290,AT1G23010,AT5G48540,AT1G66390,AT2G23910,AT3G13790,AT4G39070,AT3G45060
GO:BP	organic substance biosynthetic process	GO:1901576	0.00103381	2.98556	5653	2976	826	23362	AT5G64960,AT1G04170,AT1G30330,AT1G48410,AT4G32520,AT4G38130,AT5G02960,AT3G26730,AT2G45810,AT4G25880,AT1G66580,AT3G53570,AT3G01090,AT3G28730,AT1G31340,AT2G31610,AT2G40290,AT4G10710,AT5G27770,AT4G26300,AT5G64050,AT5G51940,AT1G53910,AT5G55390,AT3G04840,AT4G18480,AT2G41060,AT5G47770,AT4G26640,AT3G54350,AT2G31390,AT5G08280,AT1G30970,AT5G28060,AT3G04920,AT3G59970,AT4G02880,AT1G52740,AT3G49910,AT5G50850…
GO:BP	response to water deprivation	GO:0009414	0.00115503	2.93741	393	2976	84	23362	AT5G64960,AT5G12140,AT3G12490,AT5G66880,AT2G04030,AT2G44060,AT5G44650,AT4G24190,AT3G05500,AT5G14420,AT4G24960,AT2G41430,AT1G35720,AT1G28520,AT2G18960,AT2G30580,AT5G59310,AT5G50430,AT2G28740,AT3G52150,AT5G59690,AT1G67360,AT3G10550,AT3G50500,AT2G42540,AT3G46320,AT1G08720,AT1G69700,AT4G31920,AT3G45930,AT1G44170,AT5G52310,AT5G15960,AT5G65020,AT5G15970,AT4G34220,AT3G19290,AT1G08920,AT2G36270,AT2G02820…
GO:BP	organic substance metabolic process	GO:0071704	0.00155874	2.80723	11832	2976	1627	23362	AT3G59990,AT5G64960,AT1G04170,AT1G30330,AT1G48410,AT5G09880,AT5G12140,AT4G32520,AT4G38130,AT5G02960,AT4G21650,AT3G26730,AT2G45810,AT4G25880,AT1G66580,AT3G53570,AT3G01090,AT1G79230,AT2G20140,AT3G28730,AT1G31340,AT2G31610,AT2G35010,AT3G12640,AT2G40290,AT4G10710,AT5G27770,AT4G26300,AT4G17620,AT3G44600,AT5G64050,AT4G30200,AT5G51940,AT1G53910,AT2G01440,AT5G55390,AT5G47430,AT3G04840,AT3G02450,AT5G66720…
GO:BP	regulation of hormone levels	GO:0010817	0.00158047	2.80121	408	2976	86	23362	AT1G48410,AT1G31340,AT2G41060,AT4G09160,AT1G30690,AT5G14420,AT4G05530,AT5G57580,AT5G54810,AT3G15380,AT3G08510,AT1G75500,AT5G02130,AT5G48880,AT1G70560,AT4G14430,AT5G65640,AT1G29690,AT1G28380,AT1G75450,AT4G29010,AT1G19770,AT1G19640,AT1G23080,AT4G32980,AT2G47260,AT5G66350,AT2G06050,AT1G62380,AT1G25220,AT4G36380,AT1G67560,AT5G54160,AT4G09900,AT5G21482,AT1G14130,AT2G28305,AT2G19500,AT4G35160,AT1G25330…
GO:BP	cellular metabolic process	GO:0044237	0.00228689	2.64076	11604	2976	1596	23362	AT3G59990,AT5G64960,AT1G04170,AT1G30330,AT1G48410,AT5G09880,AT5G12140,AT4G32520,AT4G38130,AT5G02960,AT3G26730,AT2G45810,AT4G25880,AT1G66580,AT3G53570,AT3G01090,AT1G79230,AT2G20140,AT3G28730,AT1G31340,AT2G31610,AT3G12640,AT1G79010,AT2G40290,AT4G10710,AT5G27770,AT4G26300,AT4G17620,AT3G44600,AT5G64050,AT4G30200,AT5G51940,AT1G53910,AT2G01440,AT5G55390,AT5G47430,AT3G04840,AT5G66720,AT4G18480,AT1G03140…
GO:BP	response to external stimulus	GO:0009605	0.00237485	2.62436	1840	2976	300	23362	AT3G01280,AT5G64960,AT1G48410,AT5G12140,AT4G38130,AT3G01090,AT5G55390,AT5G09590,AT2G33770,AT5G08280,AT1G08830,AT1G52740,AT5G50850,AT2G34690,AT3G18740,AT1G07360,AT5G18525,AT4G24800,AT1G60420,AT4G35580,AT5G35620,AT1G17980,AT5G54800,AT4G35020,AT2G41430,AT5G32450,AT5G42980,AT3G62800,AT1G19920,AT4G33430,AT2G03440,AT4G09650,AT1G28520,AT1G67960,AT5G10270,AT2G04410,AT2G42400,AT2G16430,AT3G24120,AT5G39510…
GO:BP	cellular polysaccharide metabolic process	GO:0044264	0.00240758	2.61842	322	2976	71	23362	AT3G01090,AT2G31390,AT3G16000,AT4G18240,AT5G63470,AT4G39350,AT5G10560,AT1G51630,AT4G23990,AT5G51820,AT2G40840,AT5G55480,AT5G64740,AT1G75680,AT2G34410,AT5G01620,AT2G03220,AT1G12780,AT4G34260,AT5G06610,AT5G39790,AT5G55700,AT5G15740,AT2G20680,AT3G62720,AT3G21190,AT1G77460,AT5G22130,AT5G64570,AT5G22940,AT1G29890,AT3G23730,AT4G01220,AT3G19620,AT1G19940,AT5G17310,AT4G30270,AT3G29810,AT1G06490,AT2G01940…
GO:BP	developmental process	GO:0032502	0.00269634	2.56923	3375	2976	514	23362	AT5G64960,AT1G30330,AT1G48410,AT5G27540,AT4G38130,AT1G66580,AT3G01090,AT1G79230,AT2G20140,AT3G28730,AT3G04610,AT4G10710,AT4G26300,AT3G44600,AT1G33470,AT5G64050,AT4G30200,AT1G53910,AT5G55390,AT2G41060,AT5G65700,AT3G57870,AT3G25230,AT1G30970,AT5G48385,AT5G42190,AT2G47470,AT3G13530,AT3G48680,AT1G64520,AT5G51340,AT4G38800,AT2G02760,AT1G27360,AT5G27150,AT5G66880,AT3G47520,AT2G04030,AT4G37180,AT3G03140…
GO:BP	cell wall biogenesis	GO:0042546	0.00285308	2.54469	265	2976	61	23362	AT2G35630,AT4G39350,AT3G19770,AT1G68060,AT1G51630,AT4G23990,AT5G15650,AT5G45750,AT5G64740,AT1G75500,AT2G34410,AT5G01620,AT2G03220,AT3G49720,AT5G06610,AT3G62720,AT2G33570,AT3G21190,AT3G02570,AT1G77460,AT5G22130,AT5G22940,AT1G02720,AT1G79620,AT1G29890,AT3G23730,AT5G65810,AT2G04780,AT4G01220,AT4G18270,AT4G30270,AT3G29810,AT1G05560,AT4G14130,AT5G07720,AT2G06850,AT1G32170,AT5G16600,AT4G18780,AT4G30290…
GO:BP	hormone metabolic process	GO:0042445	0.00289417	2.53848	300	2976	67	23362	AT1G48410,AT1G31340,AT2G41060,AT5G14420,AT4G05530,AT5G57580,AT5G54810,AT3G08510,AT1G75500,AT5G48880,AT1G70560,AT4G14430,AT5G65640,AT1G29690,AT1G28380,AT1G75450,AT4G29010,AT1G19640,AT4G32980,AT5G66350,AT2G06050,AT1G62380,AT1G25220,AT4G36380,AT1G67560,AT5G54160,AT4G09900,AT5G21482,AT1G14130,AT2G28305,AT2G19500,AT4G35160,AT1G25330,AT2G01940,AT4G35190,AT2G03760,AT1G73500,AT2G36800,AT4G13040,AT4G31000…
GO:BP	cellular lipid metabolic process	GO:0044255	0.00431694	2.36482	827	2976	150	23362	AT3G01090,AT5G47770,AT4G11830,AT1G80950,AT3G12120,AT5G10480,AT1G06350,AT1G02145,AT4G15110,AT4G13360,AT4G05530,AT5G19130,AT4G09630,AT2G34630,AT5G16390,AT1G79810,AT2G03440,AT1G62430,AT5G51180,AT3G02870,AT3G06650,AT3G45770,AT5G42890,AT4G25050,AT2G16280,AT2G30200,AT2G26250,AT1G18720,AT1G20560,AT2G02500,AT5G59770,AT3G47450,AT3G09920,AT3G48610,AT5G21170,AT5G49650,AT4G17190,AT1G63900,AT1G53040,AT5G06130…
GO:BP	cellular biosynthetic process	GO:0044249	0.00679744	2.16765	5569	2976	806	23362	AT5G64960,AT1G04170,AT1G30330,AT1G48410,AT4G32520,AT4G38130,AT5G02960,AT3G26730,AT2G45810,AT4G25880,AT1G66580,AT3G53570,AT3G01090,AT3G28730,AT1G31340,AT2G31610,AT2G40290,AT4G10710,AT5G27770,AT4G26300,AT5G64050,AT5G51940,AT1G53910,AT5G55390,AT3G04840,AT4G18480,AT2G41060,AT5G47770,AT4G26640,AT3G54350,AT2G31390,AT5G08280,AT1G30970,AT5G28060,AT3G04920,AT3G59970,AT4G02880,AT1G52740,AT3G49910,AT5G50850…
GO:BP	cell wall pectin metabolic process	GO:0052546	0.00912124	2.03995	60	2976	21	23362	AT1G51630,AT3G23300,AT5G64030,AT5G04060,AT1G29470,AT2G18230,AT2G03480,AT3G29360,AT5G06050,AT1G31850,AT1G13860,AT5G15740,AT3G21190,AT1G33170,AT2G34300,AT4G01220,AT1G04430,AT4G00750,AT4G19120,AT2G43200,AT5G17420
GO:BP	tetrapyrrole biosynthetic process	GO:0033014	0.00960312	2.01759	74	2976	24	23362	AT4G18480,AT5G08280,AT2G40490,AT1G58290,AT3G21200,AT2G26540,AT1G44446,AT4G25080,AT1G03630,AT3G48730,AT5G45930,AT1G50170,AT2G26550,AT5G63570,AT1G63970,AT5G56090,AT4G31920,AT5G18660,AT5G26030,AT1G78600,AT5G56860,AT5G16440,AT3G21500,AT5G54190
GO:BP	organic hydroxy compound metabolic process	GO:1901615	0.00999496	2.00022	365	2976	76	23362	AT5G47770,AT5G14590,AT2G43980,AT1G08110,AT3G14990,AT1G48430,AT1G12050,AT2G03440,AT1G54340,AT3G02870,AT1G06130,AT5G57580,AT5G61760,AT2G26260,AT4G17190,AT3G01310,AT5G55480,AT3G07270,AT1G04010,AT4G25840,AT5G57440,AT1G74210,AT5G01410,AT5G49970,AT4G34020,AT1G13930,AT3G52940,AT5G50375,AT3G16050,AT4G15940,AT5G13640,AT1G29690,AT1G28380,AT1G07380,AT3G02040,AT2G19800,AT4G36380,AT5G24150,AT5G54160,AT4G09900…
GO:BP	response to lipid	GO:0033993	0.0112548	1.94866	868	2976	154	23362	AT3G01090,AT3G57870,AT5G20720,AT3G48680,AT5G59430,AT5G66880,AT1G19870,AT3G18390,AT5G14420,AT3G09880,AT5G63470,AT3G01770,AT4G24960,AT2G38560,AT1G35720,AT3G56760,AT4G33430,AT2G03440,AT2G18960,AT5G66730,AT3G19100,AT1G12420,AT1G48630,AT4G26080,AT5G65310,AT5G59310,AT5G10450,AT1G53300,AT1G06190,AT1G34210,AT2G28350,AT5G59010,AT3G62030,AT1G72770,AT1G08650,AT3G50500,AT5G02800,AT2G42540,AT5G22090,AT2G42580…
GO:BP	response to organic cyclic compound	GO:0014070	0.011593	1.9358	391	2976	80	23362	AT4G32520,AT2G34690,AT5G59430,AT3G09880,AT4G05530,AT4G33430,AT4G05040,AT5G10450,AT1G34210,AT5G59010,AT1G08650,AT4G13930,AT5G02800,AT1G22070,AT2G42580,AT1G08720,AT3G20470,AT3G61460,AT1G14790,AT4G14430,AT5G48485,AT4G30410,AT2G01950,AT1G56300,AT1G75750,AT1G77120,AT5G57710,AT4G36780,AT4G08950,AT3G11280,AT4G30610,AT5G54380,AT5G67300,AT5G08790,AT1G71030,AT3G11440,AT2G40750,AT2G03760,AT1G05560,AT2G47190…
GO:BP	cellular response to endogenous stimulus	GO:0071495	0.0118052	1.92792	1125	2976	192	23362	AT1G30330,AT4G32520,AT3G01090,AT1G53910,AT5G65700,AT5G20720,AT4G09160,AT5G42190,AT1G64520,AT5G59430,AT5G66880,AT1G17440,AT4G24800,AT1G30690,AT4G32330,AT2G25490,AT5G14420,AT3G09880,AT5G63470,AT4G35020,AT3G56760,AT4G33430,AT2G03440,AT3G43740,AT5G66730,AT3G19100,AT4G05040,AT3G53970,AT1G48630,AT4G26080,AT5G65310,AT3G14230,AT4G24390,AT5G10450,AT1G53300,AT1G34210,AT2G28350,AT5G59010,AT5G01990,AT1G51950…
GO:BP	post-embryonic development	GO:0009791	0.0138374	1.85895	1584	2976	258	23362	AT5G64960,AT1G30330,AT5G27540,AT3G01090,AT1G79230,AT3G28730,AT3G04610,AT4G10710,AT4G26300,AT3G44600,AT5G64050,AT4G30200,AT5G55390,AT5G65700,AT3G57870,AT3G25230,AT1G30970,AT5G48385,AT5G42190,AT2G47470,AT3G48680,AT1G64520,AT5G51340,AT2G02760,AT5G66880,AT3G47520,AT2G04030,AT4G37180,AT3G03140,AT3G20630,AT3G06500,AT1G17730,AT2G28000,AT1G17980,AT5G54800,AT5G63470,AT3G21200,AT5G08230,AT5G52520,AT4G24960…
GO:BP	porphyrin-containing compound biosynthetic process	GO:0006779	0.0150125	1.82355	71	2976	23	23362	AT4G18480,AT5G08280,AT2G40490,AT1G58290,AT3G21200,AT2G26540,AT1G44446,AT4G25080,AT1G03630,AT3G48730,AT5G45930,AT1G50170,AT5G63570,AT1G63970,AT5G56090,AT4G31920,AT5G18660,AT5G26030,AT1G78600,AT5G56860,AT5G16440,AT3G21500,AT5G54190
GO:BP	plant-type cell wall organization	GO:0009664	0.0152452	1.81687	175	2976	43	23362	AT5G66240,AT1G51630,AT3G23300,AT5G64030,AT5G04060,AT5G55480,AT1G29470,AT2G18230,AT2G03480,AT3G29360,AT5G06050,AT1G31850,AT3G49720,AT5G06610,AT1G13860,AT5G15740,AT5G62360,AT3G21190,AT1G33170,AT1G77460,AT2G34300,AT1G02720,AT3G03220,AT5G65810,AT4G01220,AT4G00730,AT1G04430,AT4G00750,AT5G02260,AT4G30270,AT3G29810,AT4G19120,AT2G43200,AT5G57560,AT5G17420,AT2G21140,AT1G20190,AT5G15630,AT2G43150,AT5G39300…
GO:BP	hormone-mediated signaling pathway	GO:0009755	0.016122	1.79258	961	2976	167	23362	AT1G30330,AT3G01090,AT1G53910,AT5G65700,AT5G20720,AT5G42190,AT1G64520,AT5G59430,AT5G66880,AT1G17440,AT4G24800,AT2G25490,AT5G14420,AT3G09880,AT5G63470,AT4G35020,AT3G56760,AT4G33430,AT2G03440,AT3G43740,AT5G66730,AT3G19100,AT4G26080,AT5G65310,AT3G14230,AT4G24390,AT5G10450,AT1G53300,AT1G34210,AT2G28350,AT5G59010,AT5G01990,AT1G51950,AT1G72770,AT4G03190,AT1G08650,AT1G75500,AT3G50500,AT5G02800,AT5G22090…
GO:BP	lipid biosynthetic process	GO:0008610	0.0172671	1.76278	624	2976	116	23362	AT3G01090,AT5G47770,AT1G80950,AT3G12120,AT5G10480,AT1G06350,AT4G15110,AT5G19130,AT2G34630,AT5G16390,AT2G03440,AT1G62430,AT3G06650,AT3G45770,AT4G25050,AT2G16280,AT2G30200,AT2G26250,AT2G02500,AT5G59770,AT2G26260,AT3G47450,AT5G21170,AT5G49650,AT4G17190,AT5G06130,AT1G63970,AT1G06080,AT1G52670,AT1G54580,AT5G01220,AT2G45690,AT1G17340,AT5G48880,AT2G26640,AT1G04220,AT3G48530,AT1G13930,AT1G13580,AT3G52940…
GO:BP	cellular response to hormone stimulus	GO:0032870	0.0191104	1.71873	1086	2976	185	23362	AT1G30330,AT3G01090,AT1G53910,AT5G65700,AT5G20720,AT4G09160,AT5G42190,AT1G64520,AT5G59430,AT5G66880,AT1G17440,AT4G24800,AT1G30690,AT4G32330,AT2G25490,AT5G14420,AT3G09880,AT5G63470,AT4G35020,AT3G56760,AT4G33430,AT2G03440,AT3G43740,AT5G66730,AT3G19100,AT4G05040,AT3G53970,AT1G48630,AT4G26080,AT5G65310,AT3G14230,AT4G24390,AT5G10450,AT1G53300,AT1G34210,AT2G28350,AT5G59010,AT5G01990,AT1G51950,AT1G72770…
GO:BP	polysaccharide biosynthetic process	GO:0000271	0.0198224	1.70284	228	2976	52	23362	AT2G31390,AT3G16000,AT4G38270,AT3G02250,AT4G18240,AT4G39350,AT2G38650,AT1G51630,AT2G20810,AT4G23990,AT5G51820,AT2G22900,AT5G64740,AT2G34410,AT5G01620,AT2G03220,AT1G12780,AT3G49720,AT5G06610,AT5G39790,AT3G58790,AT2G30575,AT5G15740,AT3G62720,AT2G33570,AT3G21190,AT1G77460,AT5G22130,AT5G22940,AT1G02720,AT1G24170,AT1G29890,AT5G65810,AT4G01220,AT3G29810,AT1G06490,AT3G02140,AT5G07720,AT4G02130,AT4G18780…
GO:BP	porphyrin-containing compound metabolic process	GO:0006778	0.0211129	1.67545	102	2976	29	23362	AT4G18480,AT5G08280,AT2G40490,AT1G58290,AT3G21200,AT2G26540,AT1G44446,AT4G25080,AT1G03630,AT3G48730,AT5G45930,AT1G50170,AT2G26550,AT5G63570,AT1G63970,AT5G56090,AT5G01410,AT4G31920,AT5G18660,AT5G26030,AT3G19290,AT1G78600,AT5G56860,AT4G22920,AT5G16440,AT4G11910,AT3G04060,AT3G21500,AT5G54190
GO:BP	detection of stimulus	GO:0051606	0.0216028	1.66549	92	2976	27	23362	AT3G01090,AT1G53910,AT3G43810,AT1G28520,AT2G42400,AT1G22770,AT1G09570,AT1G67840,AT5G51820,AT2G47700,AT2G34640,AT4G32040,AT1G61380,AT3G13550,AT4G26160,AT5G20480,AT1G62380,AT5G46330,AT2G01940,AT1G14280,AT1G09530,AT1G18810,AT3G51920,AT5G04190,AT5G24270,AT3G27810,AT2G02950
GO:BP	positive regulation of developmental growth	GO:0048639	0.0234455	1.62994	12	2976	8	23362	AT1G47240,AT3G49720,AT3G20470,AT1G79620,AT5G65810,AT2G44080,AT3G59900,AT2G41230
GO:BP	tetrapyrrole metabolic process	GO:0033013	0.0258458	1.58761	103	2976	29	23362	AT4G18480,AT5G08280,AT2G40490,AT1G58290,AT3G21200,AT2G26540,AT1G44446,AT4G25080,AT1G03630,AT3G48730,AT5G45930,AT1G50170,AT2G26550,AT5G63570,AT1G63970,AT5G56090,AT5G01410,AT4G31920,AT5G18660,AT5G26030,AT3G19290,AT1G78600,AT5G56860,AT4G22920,AT5G16440,AT4G11910,AT3G04060,AT3G21500,AT5G54190
GO:BP	phototropism	GO:0009638	0.0285316	1.54467	22	2976	11	23362	AT1G09570,AT5G58140,AT3G45780,AT5G55910,AT5G64330,AT2G30520,AT1G14280,AT1G18810,AT5G04190,AT2G02950,AT5G03640
GO:BP	regulation of biological quality	GO:0065008	0.0290915	1.53623	1328	2976	219	23362	AT1G04170,AT1G48410,AT4G32520,AT1G31340,AT2G35010,AT3G12640,AT3G09390,AT2G41060,AT2G33770,AT4G09160,AT1G48050,AT2G47470,AT3G25910,AT3G13530,AT4G03520,AT1G22840,AT5G57350,AT5G27150,AT1G01820,AT3G03140,AT5G04430,AT1G30690,AT3G05500,AT1G60420,AT3G04340,AT5G14420,AT4G05530,AT4G35020,AT5G42980,AT4G22220,AT1G65980,AT2G18960,AT1G67960,AT5G49030,AT5G57580,AT1G14410,AT3G12680,AT1G12520,AT2G45740,AT1G53300…
GO:BP	floral organ development	GO:0048437	0.0299617	1.52343	243	2976	54	23362	AT5G64960,AT3G44600,AT5G64050,AT5G65700,AT4G37180,AT1G17980,AT5G52520,AT5G49030,AT2G28350,AT2G45190,AT2G42200,AT3G08510,AT4G19180,AT1G34640,AT2G25840,AT3G54340,AT4G25640,AT5G16560,AT5G20240,AT5G50570,AT4G18960,AT4G32980,AT5G66350,AT2G06050,AT4G13540,AT4G36380,AT2G02850,AT1G65620,AT5G27320,AT1G69180,AT2G01940,AT1G59640,AT3G11440,AT1G52880,AT4G36930,AT4G28530,AT4G30520,AT2G41370,AT3G13730,AT5G50800…
GO:BP	indole-containing compound biosynthetic process	GO:0042435	0.0300546	1.52209	55	2976	19	23362	AT2G29690,AT5G54810,AT1G75500,AT1G70560,AT2G36230,AT4G27070,AT1G69370,AT5G38530,AT1G25220,AT5G54160,AT4G35160,AT4G27260,AT1G73500,AT3G44300,AT3G52430,AT4G39950,AT2G22330,AT3G55870,AT1G18570
GO:BP	indole-containing compound metabolic process	GO:0042430	0.0324147	1.48926	99	2976	28	23362	AT4G05530,AT2G29690,AT5G54810,AT1G75500,AT5G44070,AT4G37430,AT1G70560,AT2G36230,AT4G37310,AT4G14430,AT4G27070,AT1G69370,AT5G38530,AT1G25220,AT5G54160,AT3G25180,AT4G35160,AT4G27260,AT1G73500,AT3G44300,AT3G52430,AT4G39950,AT1G66540,AT2G22330,AT3G61035,AT3G55870,AT1G18570,AT1G21120
GO:BP	cellular response to organic substance	GO:0071310	0.0374587	1.42645	1250	2976	207	23362	AT1G30330,AT4G32520,AT3G01090,AT1G53910,AT5G09590,AT5G65700,AT5G20720,AT4G09160,AT1G08830,AT5G42190,AT1G64520,AT5G59430,AT5G66880,AT1G17440,AT4G24800,AT1G30690,AT4G32330,AT2G25490,AT3G47990,AT5G14420,AT3G09880,AT5G63470,AT4G35020,AT2G38025,AT3G56760,AT4G33430,AT1G56340,AT2G03440,AT3G43740,AT5G66730,AT3G19100,AT4G05040,AT3G53970,AT1G48630,AT4G26080,AT5G65310,AT3G14230,AT4G24390,AT5G10450,AT1G09210…
GO:BP	secondary metabolic process	GO:0019748	0.0390861	1.40798	404	2976	80	23362	AT5G41210,AT2G36880,AT1G19920,AT2G03440,AT3G17390,AT1G28680,AT4G33790,AT2G43910,AT5G44070,AT5G48880,AT2G47730,AT1G04220,AT1G13930,AT4G37430,AT3G16340,AT3G23590,AT4G37310,AT3G19290,AT5G22500,AT5G65640,AT4G32980,AT4G12910,AT1G59700,AT5G54160,AT3G10340,AT5G43780,AT3G25180,AT1G10360,AT1G17190,AT1G71030,AT5G61590,AT4G27260,AT2G30490,AT3G21560,AT1G62570,AT3G59940,AT2G25450,AT3G10450,AT1G73500,AT3G52430…
GO:BP	response to drug	GO:0042493	0.0430223	1.36631	663	2976	120	23362	AT5G61810,AT1G08830,AT2G34690,AT5G59430,AT5G07320,AT1G22770,AT4G05040,AT2G26510,AT5G16470,AT3G47450,AT4G33580,AT3G06110,AT1G08650,AT1G22070,AT1G08720,AT4G31550,AT1G80300,AT1G26440,AT3G16340,AT3G20470,AT4G25640,AT3G61460,AT1G14790,AT1G20160,AT5G52450,AT3G06590,AT1G80760,AT5G48485,AT2G24570,AT3G51870,AT2G36270,AT1G70520,AT4G32690,AT4G22840,AT4G28390,AT1G77120,AT2G06050,AT5G17700,AT5G49520,AT4G13540…
GO:BP	anatomical structure development	GO:0048856	0.044524	1.35141	3189	2976	477	23362	AT5G64960,AT1G30330,AT1G48410,AT5G27540,AT4G38130,AT3G01090,AT1G79230,AT2G20140,AT3G28730,AT3G04610,AT4G10710,AT4G26300,AT3G44600,AT1G33470,AT5G64050,AT4G30200,AT1G53910,AT5G55390,AT2G41060,AT5G65700,AT3G57870,AT3G25230,AT1G30970,AT5G48385,AT5G42190,AT2G47470,AT3G13530,AT3G48680,AT1G64520,AT5G51340,AT4G38800,AT2G02760,AT1G27360,AT5G27150,AT5G66880,AT3G47520,AT2G04030,AT4G37180,AT3G03140,AT3G20630…
GO:CC	cell periphery	GO:0071944	1.97609e-14	13.7042	4170	2791	720	21026	AT3G01280,AT2G35630,AT5G12140,AT4G32520,AT5G02960,AT4G21650,AT2G20140,AT1G31340,AT5G27770,AT1G53910,AT3G04840,AT4G18480,AT3G04470,AT5G09590,AT5G65700,AT3G25230,AT2G31390,AT1G70490,AT5G08280,AT3G62360,AT2G43680,AT5G28060,AT3G04920,AT2G47470,AT2G21160,AT3G49910,AT4G08520,AT3G13530,AT5G59850,AT2G01250,AT3G18740,AT2G02790,AT5G06060,AT5G59430,AT4G38800,AT4G31700,AT5G57350,AT2G29550,AT4G23740,AT5G62740…
GO:CC	cytoplasm	GO:0005737	2.74789e-12	11.561	10641	2791	1600	21026	AT1G01320,AT3G01280,AT3G59990,AT5G64960,AT1G04170,AT1G48410,AT2G35630,AT5G27540,AT5G12140,AT4G32520,AT5G02960,AT4G21650,AT2G45810,AT4G25880,AT1G62390,AT1G66580,AT3G01090,AT1G79230,AT5G55190,AT3G56460,AT2G20140,AT5G61810,AT1G31340,AT2G31610,AT2G35010,AT3G12640,AT1G79010,AT3G04610,AT2G40290,AT5G27770,AT4G26300,AT4G17620,AT1G04850,AT5G64050,AT2G01440,AT1G15280,AT1G24267,AT3G04840,AT3G02450,AT5G66720…
GO:CC	plasma membrane	GO:0005886	7.20413e-11	10.1424	3503	2791	601	21026	AT3G01280,AT5G12140,AT4G32520,AT5G02960,AT2G20140,AT1G31340,AT5G27770,AT1G53910,AT3G04840,AT3G04470,AT5G09590,AT5G65700,AT2G31390,AT1G70490,AT5G08280,AT2G43680,AT3G04920,AT2G21160,AT3G49910,AT4G08520,AT3G13530,AT5G59850,AT2G01250,AT3G18740,AT2G02790,AT5G06060,AT5G59430,AT4G38800,AT4G31700,AT5G57350,AT2G29550,AT4G23740,AT5G62740,AT5G27150,AT5G62810,AT5G08680,AT1G34030,AT4G09720,AT1G08680,AT1G63290…
GO:CC	cellular anatomical entity	GO:0110165	3.36414e-09	8.47313	20067	2791	2727	21026	AT1G01320,AT3G01280,AT3G59990,AT5G64960,AT1G04170,AT1G30330,AT1G48410,AT2G35630,AT5G27540,AT5G09880,AT5G12140,AT4G32520,AT4G38130,AT5G02960,AT4G21650,AT3G26730,AT2G45810,AT4G25880,AT1G62390,AT1G66580,AT3G01090,AT1G79230,AT5G55190,AT3G56460,AT2G20140,AT3G28730,AT5G61810,AT1G31340,AT2G31610,AT2G35010,AT3G12640,AT1G79010,AT3G04610,AT2G40290,AT4G10710,AT5G27770,AT4G26300,AT4G17620,AT3G44600,AT1G04850…
GO:CC	plastid	GO:0009536	1.00795e-07	6.99656	3123	2791	525	21026	AT3G01280,AT5G27540,AT5G12140,AT4G32520,AT4G25880,AT3G01090,AT1G79230,AT5G55190,AT2G31610,AT5G27770,AT4G26300,AT4G17620,AT5G64050,AT2G01440,AT3G04840,AT3G02450,AT5G66720,AT4G18480,AT5G09590,AT1G06950,AT5G47770,AT5G20720,AT5G08280,AT4G09160,AT5G14590,AT4G11830,AT5G60160,AT5G48385,AT5G28060,AT3G04920,AT5G42190,AT2G21160,AT3G49910,AT5G50850,AT1G50900,AT4G03520,AT4G21860,AT2G01250,AT3G48680,AT5G59613…
GO:CC	Golgi apparatus	GO:0005794	5.05247e-07	6.2965	1213	2791	232	21026	AT3G01090,AT5G55190,AT2G40290,AT2G33770,AT1G70490,AT3G62360,AT1G52360,AT2G21160,AT4G08520,AT2G40490,AT2G29550,AT5G62740,AT5G27150,AT4G09720,AT5G43100,AT1G55690,AT2G44060,AT5G58710,AT4G38270,AT4G24800,AT3G02250,AT5G14030,AT2G19790,AT1G04200,AT3G47810,AT1G05720,AT1G06470,AT5G11730,AT5G17630,AT1G60070,AT3G44330,AT5G54800,AT4G24840,AT5G44340,AT4G39350,AT1G48230,AT2G38650,AT5G42980,AT4G16660,AT4G32390…
GO:CC	Golgi medial cisterna	GO:0005797	8.77263e-07	6.05687	58	2791	26	21026	AT4G38270,AT2G38650,AT5G25100,AT5G22740,AT5G35160,AT1G51630,AT2G04280,AT4G34960,AT5G10840,AT3G23300,AT5G64030,AT1G29470,AT3G55920,AT1G31850,AT2G03220,AT3G49720,AT5G25265,AT1G21480,AT3G62720,AT3G21190,AT1G63420,AT2G22795,AT2G34300,AT3G56820,AT4G33740,AT3G29810
GO:CC	trans-Golgi network	GO:0005802	8.98395e-07	6.04653	320	2791	81	21026	AT5G43100,AT5G58710,AT4G38270,AT2G19790,AT5G11730,AT4G39350,AT1G48230,AT2G38650,AT4G32390,AT2G28310,AT5G25100,AT5G39510,AT1G62330,AT1G25570,AT1G74800,AT4G30260,AT5G35160,AT1G51630,AT2G20810,AT1G68740,AT4G23990,AT2G04280,AT4G34960,AT4G17890,AT5G10840,AT3G23300,AT2G22900,AT5G64030,AT3G15380,AT1G08660,AT5G04060,AT3G16200,AT5G61240,AT5G64740,AT1G64650,AT1G29470,AT3G30300,AT4G27720,AT1G47240,AT2G03480…
GO:CC	chloroplast	GO:0009507	4.12944e-05	4.38411	2621	2791	433	21026	AT3G01280,AT4G32520,AT4G25880,AT3G01090,AT1G79230,AT2G31610,AT4G26300,AT4G17620,AT5G64050,AT2G01440,AT3G04840,AT3G02450,AT5G66720,AT4G18480,AT5G09590,AT1G06950,AT5G20720,AT5G08280,AT4G09160,AT5G14590,AT4G11830,AT3G04920,AT2G21160,AT3G49910,AT1G50900,AT4G03520,AT4G21860,AT2G01250,AT3G48680,AT1G64520,AT2G40490,AT1G10510,AT3G16000,AT4G31700,AT3G47520,AT1G54410,AT5G40950,AT1G58290,AT1G70200,AT3G02560…
GO:CC	plasmodesma	GO:0009506	9.54849e-05	4.02007	1038	2791	193	21026	AT2G35630,AT5G55190,AT2G31610,AT4G30200,AT3G04840,AT1G64090,AT5G65700,AT5G59850,AT3G18740,AT3G46030,AT4G31700,AT5G57350,AT2G29550,AT5G62740,AT3G12390,AT1G34030,AT1G01820,AT3G03140,AT1G15130,AT2G44060,AT5G58710,AT5G14030,AT4G24190,AT3G04340,AT1G28110,AT3G14990,AT3G44330,AT2G36880,AT5G08230,AT5G44340,AT2G34680,AT1G58684,AT5G42980,AT1G79810,AT1G35720,AT1G56340,AT2G18960,AT1G32090,AT3G08680,AT3G43740…
GO:CC	cell-cell junction	GO:0005911	0.000102248	3.99035	1039	2791	193	21026	AT2G35630,AT5G55190,AT2G31610,AT4G30200,AT3G04840,AT1G64090,AT5G65700,AT5G59850,AT3G18740,AT3G46030,AT4G31700,AT5G57350,AT2G29550,AT5G62740,AT3G12390,AT1G34030,AT1G01820,AT3G03140,AT1G15130,AT2G44060,AT5G58710,AT5G14030,AT4G24190,AT3G04340,AT1G28110,AT3G14990,AT3G44330,AT2G36880,AT5G08230,AT5G44340,AT2G34680,AT1G58684,AT5G42980,AT1G79810,AT1G35720,AT1G56340,AT2G18960,AT1G32090,AT3G08680,AT3G43740…
GO:CC	anchoring junction	GO:0070161	0.000102248	3.99035	1039	2791	193	21026	AT2G35630,AT5G55190,AT2G31610,AT4G30200,AT3G04840,AT1G64090,AT5G65700,AT5G59850,AT3G18740,AT3G46030,AT4G31700,AT5G57350,AT2G29550,AT5G62740,AT3G12390,AT1G34030,AT1G01820,AT3G03140,AT1G15130,AT2G44060,AT5G58710,AT5G14030,AT4G24190,AT3G04340,AT1G28110,AT3G14990,AT3G44330,AT2G36880,AT5G08230,AT5G44340,AT2G34680,AT1G58684,AT5G42980,AT1G79810,AT1G35720,AT1G56340,AT2G18960,AT1G32090,AT3G08680,AT3G43740…
GO:CC	cell junction	GO:0030054	0.000102248	3.99035	1039	2791	193	21026	AT2G35630,AT5G55190,AT2G31610,AT4G30200,AT3G04840,AT1G64090,AT5G65700,AT5G59850,AT3G18740,AT3G46030,AT4G31700,AT5G57350,AT2G29550,AT5G62740,AT3G12390,AT1G34030,AT1G01820,AT3G03140,AT1G15130,AT2G44060,AT5G58710,AT5G14030,AT4G24190,AT3G04340,AT1G28110,AT3G14990,AT3G44330,AT2G36880,AT5G08230,AT5G44340,AT2G34680,AT1G58684,AT5G42980,AT1G79810,AT1G35720,AT1G56340,AT2G18960,AT1G32090,AT3G08680,AT3G43740…
GO:CC	symplast	GO:0055044	0.000102248	3.99035	1039	2791	193	21026	AT2G35630,AT5G55190,AT2G31610,AT4G30200,AT3G04840,AT1G64090,AT5G65700,AT5G59850,AT3G18740,AT3G46030,AT4G31700,AT5G57350,AT2G29550,AT5G62740,AT3G12390,AT1G34030,AT1G01820,AT3G03140,AT1G15130,AT2G44060,AT5G58710,AT5G14030,AT4G24190,AT3G04340,AT1G28110,AT3G14990,AT3G44330,AT2G36880,AT5G08230,AT5G44340,AT2G34680,AT1G58684,AT5G42980,AT1G79810,AT1G35720,AT1G56340,AT2G18960,AT1G32090,AT3G08680,AT3G43740…
GO:CC	Golgi subcompartment	GO:0098791	0.000118544	3.92612	419	2791	92	21026	AT5G43100,AT5G58710,AT4G38270,AT2G19790,AT1G05720,AT5G11730,AT4G39350,AT1G48230,AT2G38650,AT4G32390,AT2G28310,AT5G25100,AT5G22740,AT5G39510,AT1G62330,AT1G25570,AT1G74800,AT4G30260,AT5G35160,AT1G51630,AT2G20810,AT1G68740,AT4G23990,AT2G04280,AT4G34960,AT4G17890,AT5G10840,AT3G23300,AT2G22900,AT5G64030,AT3G15380,AT1G08660,AT4G25870,AT5G04060,AT3G24040,AT3G16200,AT5G61240,AT5G64740,AT1G64650,AT1G29470…
GO:CC	cytosol	GO:0005829	0.000445959	3.3507	3402	2791	537	21026	AT1G01320,AT3G01280,AT3G59990,AT5G64960,AT1G04170,AT1G48410,AT5G12140,AT5G02960,AT4G21650,AT2G45810,AT1G62390,AT1G66580,AT3G01090,AT1G79230,AT3G56460,AT2G20140,AT1G31340,AT2G31610,AT2G35010,AT2G40290,AT5G27770,AT4G26300,AT4G17620,AT1G04850,AT1G15280,AT3G04840,AT3G02450,AT4G18480,AT5G09590,AT3G57870,AT3G25230,AT5G47770,AT2G31390,AT5G14590,AT1G08830,AT3G62360,AT4G11830,AT5G60160,AT1G52360,AT5G28060…
GO:CC	Golgi cisterna	GO:0031985	0.00054884	3.26055	206	2791	52	21026	AT4G38270,AT1G05720,AT5G11730,AT2G38650,AT4G32390,AT2G28310,AT5G25100,AT5G22740,AT1G62330,AT5G35160,AT1G51630,AT2G20810,AT2G04280,AT4G34960,AT5G10840,AT3G23300,AT5G64030,AT1G08660,AT4G25870,AT3G24040,AT3G16200,AT5G61240,AT1G64650,AT1G29470,AT3G30300,AT4G27720,AT2G03480,AT3G55920,AT1G31850,AT2G03220,AT1G72480,AT3G49720,AT5G25265,AT1G21480,AT1G07230,AT5G11230,AT1G55130,AT1G49710,AT1G29310,AT3G62720…
GO:CC	Golgi stack	GO:0005795	0.000657569	3.18206	218	2791	54	21026	AT5G58710,AT4G38270,AT1G05720,AT5G11730,AT2G38650,AT4G32390,AT2G28310,AT5G25100,AT5G22740,AT1G62330,AT5G35160,AT1G51630,AT2G20810,AT2G04280,AT4G34960,AT5G10840,AT3G23300,AT5G64030,AT1G08660,AT4G25870,AT3G24040,AT3G16200,AT5G61240,AT1G64650,AT1G29470,AT3G30300,AT4G27720,AT2G03480,AT3G55920,AT1G31850,AT2G03220,AT1G72480,AT3G49720,AT5G25265,AT1G21480,AT1G07230,AT5G11230,AT1G55130,AT1G49710,AT1G29310…
GO:CC	cell wall	GO:0005618	0.000671513	3.17295	805	2791	152	21026	AT4G21650,AT4G18480,AT5G09590,AT3G62360,AT5G28060,AT2G47470,AT5G59850,AT2G01250,AT2G29550,AT1G34030,AT3G06130,AT1G28110,AT4G30690,AT5G44340,AT1G58684,AT5G42980,AT1G35720,AT5G10560,AT3G08680,AT3G17390,AT5G11670,AT2G16430,AT1G70370,AT1G45130,AT5G23400,AT4G36360,AT1G51630,AT1G51060,AT5G10450,AT5G10840,AT5G15650,AT4G14960,AT4G12420,AT3G15380,AT5G61790,AT2G45470,AT2G05920,AT5G42020,AT3G13750,AT1G72730…
GO:CC	external encapsulating structure	GO:0030312	0.000774943	3.11073	807	2791	152	21026	AT4G21650,AT4G18480,AT5G09590,AT3G62360,AT5G28060,AT2G47470,AT5G59850,AT2G01250,AT2G29550,AT1G34030,AT3G06130,AT1G28110,AT4G30690,AT5G44340,AT1G58684,AT5G42980,AT1G35720,AT5G10560,AT3G08680,AT3G17390,AT5G11670,AT2G16430,AT1G70370,AT1G45130,AT5G23400,AT4G36360,AT1G51630,AT1G51060,AT5G10450,AT5G10840,AT5G15650,AT4G14960,AT4G12420,AT3G15380,AT5G61790,AT2G45470,AT2G05920,AT5G42020,AT3G13750,AT1G72730…
GO:CC	intracellular	GO:0005622	0.000869966	3.0605	14822	2791	2067	21026	AT1G01320,AT3G01280,AT3G59990,AT5G64960,AT1G04170,AT1G30330,AT1G48410,AT2G35630,AT5G27540,AT5G09880,AT5G12140,AT4G32520,AT4G38130,AT5G02960,AT4G21650,AT2G45810,AT4G25880,AT1G62390,AT1G66580,AT3G01090,AT1G79230,AT5G55190,AT3G56460,AT2G20140,AT3G28730,AT5G61810,AT1G31340,AT2G31610,AT2G35010,AT3G12640,AT1G79010,AT3G04610,AT2G40290,AT4G10710,AT5G27770,AT4G26300,AT4G17620,AT3G44600,AT1G04850,AT5G64050…
GO:CC	vacuole	GO:0005773	0.00135354	2.86853	1217	2791	214	21026	AT3G01280,AT5G12140,AT1G66580,AT2G31610,AT5G09590,AT1G64090,AT1G70490,AT1G51610,AT3G62360,AT5G60160,AT3G04920,AT2G47470,AT2G21160,AT1G09870,AT1G52740,AT3G49910,AT5G50850,AT1G79690,AT5G59850,AT2G01250,AT3G48680,AT1G22840,AT2G29550,AT5G62740,AT5G27150,AT3G47520,AT1G34030,AT4G09720,AT2G04030,AT3G51260,AT4G38270,AT5G14030,AT4G24190,AT3G05500,AT3G06960,AT1G28110,AT3G14990,AT3G44330,AT4G24840,AT1G63170…
GO:CC	intracellular membrane-bounded organelle	GO:0043231	0.00174467	2.75829	12398	2791	1750	21026	AT1G01320,AT3G01280,AT5G64960,AT1G30330,AT1G48410,AT5G27540,AT5G09880,AT5G12140,AT4G32520,AT4G38130,AT4G25880,AT1G62390,AT1G66580,AT3G01090,AT1G79230,AT5G55190,AT3G56460,AT2G20140,AT3G28730,AT5G61810,AT1G31340,AT2G31610,AT2G35010,AT3G12640,AT1G79010,AT3G04610,AT2G40290,AT4G10710,AT5G27770,AT4G26300,AT4G17620,AT3G44600,AT5G64050,AT4G30200,AT5G51940,AT1G53910,AT2G01440,AT5G55390,AT1G24267,AT5G47430…
GO:CC	endomembrane system	GO:0012505	0.00239541	2.62062	2484	2791	399	21026	AT5G12140,AT3G01090,AT5G55190,AT2G35010,AT2G40290,AT1G64090,AT2G33770,AT1G70490,AT3G62360,AT1G52360,AT2G47470,AT2G21160,AT1G09870,AT4G08520,AT3G12490,AT5G10780,AT2G36060,AT1G80950,AT2G40490,AT3G12120,AT5G59430,AT2G29550,AT5G62740,AT5G27150,AT4G09720,AT5G43100,AT1G15130,AT1G55690,AT5G10480,AT2G44060,AT1G06350,AT5G58710,AT1G02145,AT1G17730,AT4G38270,AT4G24800,AT3G02250,AT4G17050,AT5G14030,AT2G19790…
GO:CC	organelle subcompartment	GO:0031984	0.00243832	2.61291	959	2791	173	21026	AT1G64090,AT5G20720,AT5G14590,AT2G21160,AT1G50900,AT4G03520,AT3G16000,AT5G43100,AT5G58710,AT4G38270,AT5G44650,AT1G68590,AT4G39960,AT2G19790,AT1G05720,AT5G11730,AT1G24490,AT3G21200,AT4G39350,AT4G02530,AT3G56910,AT5G64580,AT1G48230,AT2G38650,AT4G32390,AT2G43630,AT2G28310,AT4G09650,AT3G53560,AT2G43560,AT5G25100,AT5G22740,AT3G52380,AT5G39510,AT4G33510,AT1G44446,AT4G17740,AT1G62330,AT4G25080,AT3G27160…
GO:CC	plant-type cell wall	GO:0009505	0.00330772	2.48047	327	2791	71	21026	AT4G21650,AT3G62360,AT2G47470,AT1G28110,AT5G10560,AT3G08680,AT2G16430,AT1G45130,AT4G36360,AT1G51630,AT5G10840,AT4G12420,AT3G15380,AT5G61790,AT2G45470,AT2G05920,AT3G13750,AT1G72730,AT3G09410,AT3G48530,AT3G24480,AT3G20470,AT5G14450,AT5G26670,AT5G66920,AT1G33590,AT5G64570,AT5G07830,AT4G29310,AT1G80170,AT1G03230,AT5G12950,AT1G75750,AT4G08950,AT1G41830,AT3G62060,AT3G19620,AT4G22010,AT1G33600,AT5G16590…
GO:CC	intracellular organelle	GO:0043229	0.00373782	2.42738	13012	2791	1826	21026	AT1G01320,AT3G01280,AT5G64960,AT1G30330,AT1G48410,AT2G35630,AT5G27540,AT5G09880,AT5G12140,AT4G32520,AT4G38130,AT5G02960,AT2G45810,AT4G25880,AT1G62390,AT1G66580,AT3G01090,AT1G79230,AT5G55190,AT3G56460,AT2G20140,AT3G28730,AT5G61810,AT1G31340,AT2G31610,AT2G35010,AT3G12640,AT1G79010,AT3G04610,AT2G40290,AT4G10710,AT5G27770,AT4G26300,AT4G17620,AT3G44600,AT5G64050,AT4G30200,AT5G51940,AT1G53910,AT2G01440…
GO:CC	membrane-bounded organelle	GO:0043227	0.00510579	2.29194	12657	2791	1778	21026	AT1G01320,AT3G01280,AT5G64960,AT1G30330,AT1G48410,AT5G27540,AT5G09880,AT5G12140,AT4G32520,AT4G38130,AT4G25880,AT1G62390,AT1G66580,AT3G01090,AT1G79230,AT5G55190,AT3G56460,AT2G20140,AT3G28730,AT5G61810,AT1G31340,AT2G31610,AT2G35010,AT3G12640,AT1G79010,AT3G04610,AT2G40290,AT4G10710,AT5G27770,AT4G26300,AT4G17620,AT3G44600,AT5G64050,AT4G30200,AT5G51940,AT1G53910,AT2G01440,AT5G55390,AT1G24267,AT5G47430…
GO:CC	plastid stroma	GO:0009532	0.00533083	2.27321	797	2791	146	21026	AT4G32520,AT4G26300,AT5G64050,AT5G66720,AT4G18480,AT5G20720,AT5G08280,AT5G14590,AT1G50900,AT4G03520,AT4G21860,AT2G40490,AT3G16000,AT3G47520,AT5G40950,AT2G04030,AT1G68590,AT2G28000,AT4G15110,AT5G03940,AT3G21200,AT5G52520,AT5G44340,AT5G10920,AT2G19940,AT3G04260,AT4G02530,AT5G16390,AT5G42980,AT5G14320,AT1G48520,AT1G35720,AT1G19920,AT4G09650,AT2G43560,AT5G49030,AT4G29060,AT2G20020,AT3G52380,AT5G17710…
GO:CC	chloroplast stroma	GO:0009570	0.00778298	2.10885	790	2791	144	21026	AT4G32520,AT4G26300,AT5G64050,AT5G66720,AT4G18480,AT5G20720,AT5G08280,AT5G14590,AT1G50900,AT4G03520,AT4G21860,AT2G40490,AT3G47520,AT5G40950,AT2G04030,AT1G68590,AT2G28000,AT4G15110,AT5G03940,AT3G21200,AT5G52520,AT5G44340,AT5G10920,AT2G19940,AT3G04260,AT4G02530,AT5G16390,AT5G42980,AT5G14320,AT1G48520,AT1G35720,AT1G19920,AT4G09650,AT2G43560,AT5G49030,AT4G29060,AT2G20020,AT3G52380,AT5G17710,AT4G25050…
GO:CC	endosome	GO:0005768	0.00906378	2.04269	470	2791	93	21026	AT5G43100,AT1G15130,AT5G58710,AT1G17730,AT4G38270,AT3G47810,AT5G11730,AT1G48230,AT2G38650,AT4G32390,AT4G33430,AT2G28310,AT5G22950,AT5G25100,AT5G39510,AT1G62330,AT1G25570,AT1G74800,AT4G27690,AT4G30260,AT5G35160,AT1G51630,AT2G20810,AT2G04280,AT4G34960,AT1G77890,AT5G10840,AT3G23300,AT2G22900,AT5G45750,AT5G64030,AT3G15380,AT1G08660,AT5G04060,AT3G16200,AT5G61240,AT2G38410,AT3G10550,AT1G64650,AT1G29470…
GO:CC	membrane	GO:0016020	0.0102813	1.98795	9687	2791	1382	21026	AT3G01280,AT5G27540,AT5G12140,AT4G32520,AT5G02960,AT3G26730,AT1G66580,AT2G20140,AT5G61810,AT1G31340,AT2G31610,AT1G79010,AT5G27770,AT1G53910,AT5G55390,AT1G24267,AT5G47430,AT3G04840,AT3G02450,AT3G04470,AT5G09590,AT1G06950,AT1G64090,AT5G65700,AT5G20720,AT2G31390,AT1G05890,AT2G33770,AT1G70490,AT1G51610,AT5G08280,AT4G09160,AT3G62360,AT2G43680,AT4G11830,AT5G60160,AT1G52360,AT4G14920,AT5G28060,AT3G04920…
GO:CC	intracellular vesicle	GO:0097708	0.012904	1.88928	824	2791	148	21026	AT1G52360,AT2G47470,AT4G08520,AT5G43100,AT1G15130,AT5G58710,AT1G17730,AT4G38270,AT4G24190,AT3G47810,AT5G11730,AT1G60070,AT4G24840,AT4G35020,AT1G48230,AT2G38650,AT4G16660,AT4G32390,AT4G33430,AT1G56340,AT2G28310,AT5G22950,AT5G25100,AT1G71950,AT5G39510,AT1G62330,AT4G04620,AT1G25570,AT1G74800,AT4G27690,AT4G30260,AT5G35160,AT1G31440,AT1G51630,AT2G20810,AT3G62560,AT1G09210,AT2G04280,AT4G34960,AT1G77890…
GO:CC	cytoplasmic vesicle	GO:0031410	0.0179573	1.74576	823	2791	147	21026	AT1G52360,AT2G47470,AT4G08520,AT5G43100,AT1G15130,AT5G58710,AT1G17730,AT4G38270,AT4G24190,AT3G47810,AT5G11730,AT1G60070,AT4G24840,AT4G35020,AT1G48230,AT2G38650,AT4G16660,AT4G32390,AT4G33430,AT1G56340,AT2G28310,AT5G22950,AT5G25100,AT1G71950,AT5G39510,AT1G62330,AT4G04620,AT1G25570,AT1G74800,AT4G27690,AT4G30260,AT5G35160,AT1G31440,AT1G51630,AT2G20810,AT3G62560,AT1G09210,AT2G04280,AT4G34960,AT1G77890…
GO:CC	organelle	GO:0043226	0.0185596	1.73143	13120	2791	1831	21026	AT1G01320,AT3G01280,AT5G64960,AT1G30330,AT1G48410,AT2G35630,AT5G27540,AT5G09880,AT5G12140,AT4G32520,AT4G38130,AT5G02960,AT2G45810,AT4G25880,AT1G62390,AT1G66580,AT3G01090,AT1G79230,AT5G55190,AT3G56460,AT2G20140,AT3G28730,AT5G61810,AT1G31340,AT2G31610,AT2G35010,AT3G12640,AT1G79010,AT3G04610,AT2G40290,AT4G10710,AT5G27770,AT4G26300,AT4G17620,AT3G44600,AT5G64050,AT4G30200,AT5G51940,AT1G53910,AT2G01440…
GO:CC	vacuolar membrane	GO:0005774	0.0268838	1.57051	687	2791	125	21026	AT3G01280,AT5G12140,AT1G66580,AT2G31610,AT5G09590,AT1G64090,AT1G51610,AT3G62360,AT5G60160,AT3G04920,AT2G47470,AT2G21160,AT1G09870,AT3G49910,AT5G50850,AT5G59850,AT2G01250,AT3G48680,AT1G22840,AT5G62740,AT5G27150,AT3G47520,AT1G34030,AT4G09720,AT2G04030,AT3G51260,AT4G38270,AT5G14030,AT4G24190,AT3G06960,AT3G14990,AT3G44330,AT1G63170,AT4G16660,AT1G08480,AT1G35720,AT2G20230,AT1G56340,AT1G10630,AT5G10560…
GO:CC	bounding membrane of organelle	GO:0098588	0.0478682	1.31995	1424	2791	234	21026	AT3G01280,AT5G27540,AT5G12140,AT1G66580,AT2G31610,AT1G24267,AT5G09590,AT1G64090,AT2G33770,AT1G51610,AT3G62360,AT5G60160,AT1G52360,AT3G04920,AT2G47470,AT2G21160,AT1G09870,AT3G49910,AT5G50850,AT4G08520,AT5G59850,AT2G01250,AT3G48680,AT1G22840,AT5G62740,AT5G27150,AT5G62810,AT3G47520,AT1G34030,AT4G09720,AT2G04030,AT1G01820,AT1G55690,AT3G51260,AT1G17730,AT4G38270,AT3G02250,AT5G14030,AT4G24190,AT3G06960…
KEGG	Biosynthesis of secondary metabolites	KEGG:01110	0.00380883	2.41921	1187	738	222	4856	AT4G32520,AT5G64050,AT4G18480,AT5G47770,AT2G31390,AT5G08280,AT5G14590,AT4G11830,AT5G50850,AT1G59900,AT2G40490,AT5G06060,AT3G47520,AT1G58290,AT1G63290,AT5G10480,AT4G18240,AT3G01590,AT2G36880,AT5G10920,AT2G19940,AT2G34630,AT5G16390,AT1G72880,AT1G62430,AT1G54340,AT3G22425,AT3G02870,AT3G06650,AT3G17390,AT2G26540,AT4G33510,AT1G44446,AT4G25080,AT5G14500,AT1G03630,AT2G16280,AT3G48730,AT1G57750,AT2G30200…
KEGG	Porphyrin and chlorophyll metabolism	KEGG:00860	0.0071296	2.14693	53	738	19	4856	AT5G64050,AT4G18480,AT5G08280,AT2G40490,AT1G58290,AT2G26540,AT1G44446,AT4G25080,AT1G03630,AT3G48730,AT5G45930,AT1G50170,AT5G63570,AT5G56090,AT5G18660,AT5G26030,AT4G22920,AT4G11910,AT5G54190
KEGG	Fatty acid elongation	KEGG:00062	0.0140918	1.85103	35	738	14	4856	AT5G10480,AT3G45770,AT2G16280,AT2G26250,AT5G59770,AT2G26640,AT1G04220,AT1G19440,AT1G07720,AT1G01120,AT2G28630,AT4G17480,AT4G34250,AT5G47350
KEGG	Metabolic pathways	KEGG:01100	0.0407312	1.39007	2215	738	376	4856	AT4G32520,AT1G79230,AT1G79010,AT5G64050,AT4G18480,AT5G47770,AT2G31390,AT5G08280,AT5G14590,AT4G11830,AT3G59970,AT1G09870,AT5G50850,AT2G43980,AT1G59900,AT1G80950,AT2G40490,AT3G12120,AT5G06060,AT5G41210,AT4G38800,AT5G57350,AT3G25530,AT1G01220,AT3G47520,AT5G08680,AT1G58290,AT1G63290,AT3G08610,AT5G10480,AT1G73100,AT1G02145,AT4G38270,AT4G18240,AT4G17050,AT3G01590,AT2G25710,AT1G08110,AT4G13360,AT4G05530…

## Sheet: LogFC_b2b3
LogFC of differentially expressed genes (p.adj ≤ 0.05) in Arabidopsis thaliana florets in stages b2 (floral bud age 9.25 days) versus b3 (floral bud age 10.25 days).
Progressive number in the list of total DEG	Locus	LogFC.b2b3	p.value.adj.b2b3
15588	AT5G45890	-12.3586	3.07e-10	down
17158	AT5G05340	-11.4618	1.03e-08	down
18232	AT4G15750	-11.4533	0.00192052	down
17676	AT4G16260	-11.3134	8.09e-06	down
18067	AT1G61720	-11.0765	0.000668923	down
16208	AT2G45220	-10.9644	1.21e-08	down
17419	AT5G39300	-10.4411	2.07e-07	down
17429	AT2G40370	-10.4328	2.12e-07	down
18486	AT3G48231	-10.2616	3.83e-05	down
16282	AT5G39520	-9.96182	2.07e-08	down
18104	AT1G56100	-9.94433	0.00726596	down
18407	AT2G46960	-9.87727	9.06e-05	down
17920	AT1G56415	-9.87288	7.11e-07	down
17881	AT2G38900	-9.78158	3.17e-06	down
16815	AT5G01550	-9.62024	1.69e-09	down
18180	AT3G24510	-9.50116	3.5e-05	down
17199	AT5G42180	-9.49967	1.87e-09	down
18224	AT1G58055	-9.42548	3.43e-07	down
17798	AT5G06720	-9.42264	1.35e-09	down
16681	AT5G20390	-9.3706	0.00147319	down
17614	AT2G29470	-9.36747	4.6e-08	down
16705	AT5G13080	-9.34114	6.14e-09	down
15947	AT5G10625	-9.20381	1.09e-08	down
17160	AT3G21500	-9.17895	5.87e-05	down
16690	AT4G33860	-9.16583	0.000104817	down
15791	AT1G09240	-9.07544	2.77e-09	down
15981	AT1G16950	-9.05839	7.38e-12	down
17282	AT2G30130	-9.05512	1.99e-08	down
17221	AT1G49800	-9.05445	2.61e-10	down
17409	AT4G37010	-9.02633	8.77e-09	down
17234	AT3G29250	-9.02272	5.21e-09	down
17008	AT3G09220	-9.0214	1.71e-07	down
16939	AT3G01323	-9.01443	3.52e-08	down
18533	AT1G73607	-8.82519	1.16e-05	down
17073	AT1G73260	-8.77553	9.55e-09	down
18572	AT3G03828	-8.76055	2.47e-05	down
18437	AT1G49715	-8.76017	2.85e-06	down
17062	AT4G29285	-8.72446	5.44e-08	down
17548	AT3G04280	-8.70279	8.27e-08	down
16204	AT1G62760	-8.62721	7.95e-10	down
17802	AT2G19050	-8.62431	0.000201613	down
17759	AT1G56553	-8.56899	1.09e-06	down
17611	AT2G29460	-8.54326	3.96e-08	down
17001	AT5G11210	-8.48488	3.86e-09	down
19388	AT2G24693	-8.4824	0.000741028	down
17792	AT5G39280	-8.47598	5.03e-06	down
18383	AT3G17150	-8.46181	0.000528311	down
17948	AT1G73610	-8.45973	1.14e-05	down
17373	AT1G63522	-8.45069	2.17e-07	down
17267	AT1G02930	-8.43755	4.39e-05	down
17466	AT1G09370	-8.41674	5.28e-08	down
18711	AT1G02920	-8.35523	0.0349749	down
16794	AT2G39060	-8.3417	0.000205119	down
19062	AT2G23990	-8.32753	6.72e-06	down
17595	AT2G04925	-8.32279	1.74e-07	down
17800	AT4G23350	-8.29043	5.93e-05	down
17233	AT3G25420	-8.25309	8.1e-08	down
16150	AT4G32810	-8.23842	6.65e-08	down
17023	AT5G39270	-8.21588	1.36e-07	down
17187	AT2G25185	-8.20615	2.39e-07	down
16659	AT3G29035	-8.19568	2.63e-07	down
16912	AT1G21850	-8.18181	1.45e-07	down
18269	AT4G39917	-8.17878	8.88e-07	down
16369	AT2G37130	-8.17656	2.59e-09	down
17597	AT3G05460	-8.17422	0.00054829	down
17056	AT1G30710	-8.16773	0.00539055	down
15927	AT2G25625	-8.16372	3.43e-08	down
17659	AT4G30074	-8.1637	2.05e-06	down
16770	AT1G30700	-8.15809	7.28e-09	down
16597	AT3G55677	-8.1563	4.73e-09	down
17179	AT5G61680	-8.12352	0.00176191	down
17724	AT5G09370	-8.11601	0.000229672	down
18381	AT3G52000	-8.10847	0.000174462	down
17196	AT5G48905	-8.0733	3.53e-07	down
17384	AT5G64190	-8.07184	2.25e-08	down
14277	AT3G44300	-8.04884	1.28e-10	down
17921	AT1G76930	-8.04246	2.61e-06	down
16412	AT3G48920	-8.04057	3.9e-11	down
17375	AT5G42800	-7.9808	2.87e-06	down
17958	AT3G13950	-7.94887	0.000382127	down
17560	AT2G37260	-7.94675	2.03e-06	down
17414	AT1G01480	-7.93122	3.78e-09	down
16696	AT2G05850	-7.92848	0.00079449	down
17278	AT4G23360	-7.92096	3.13e-06	down
17857	AT2G15390	-7.89309	4.66e-05	down
16480	AT4G37150	-7.89269	4.36e-09	down
18043	AT2G30750	-7.86641	6.79e-09	down
18322	AT2G20597	-7.86077	1.05e-06	down
18655	AT2G21465	-7.85719	6.27e-05	down
15918	AT4G18350	-7.85596	2.87e-10	down
17301	AT4G19905	-7.85014	7.46e-07	down
17071	AT3G01331	-7.84452	3.78e-07	down
18363	AT1G73603	-7.82203	3e-06	down
16015	AT1G09500	-7.80112	1.04e-08	down
18298	AT5G53320	-7.79023	6.94e-08	down
18152	AT5G27238	-7.78585	3.32e-07	down
16495	AT3G44540	-7.76351	5.24e-09	down
18018	AT2G43570	-7.7533	0.000154767	down
18000	AT4G00970	-7.74117	5.42e-08	down
17500	AT3G43505	-7.71113	2.2e-07	down
18441	AT5G51105	-7.70868	0.000391303	down
17246	AT2G39400	-7.67758	4.9e-05	down
18410	AT1G67640	-7.63958	1.72e-06	down
17725	AT1G52200	-7.6104	2.93e-06	down
16888	AT4G33840	-7.55324	5.28e-08	down
18734	AT2G13810	-7.51011	2.67e-05	down
16928	AT3G29590	-7.50565	1e-06	down
18793	AT1G24110	-7.48026	6.12e-05	down
16782	AT5G44610	-7.48013	3.6e-08	down
18907	AT1G14880	-7.47924	0.0183256	down
16686	AT3G04545	-7.47493	8.89e-08	down
16509	AT5G67310	-7.46606	3.75e-09	down
16299	AT5G64110	-7.43894	9.12e-10	down
19337	AT4G09466	-7.41438	6.55e-05	down
17128	AT5G28690	-7.39908	0.000444798	down
17099	AT5G23270	-7.38785	0.00038501	down
15533	AT4G00700	-7.38461	3.03e-09	down
18175	AT2G39200	-7.37592	4.3e-08	down
17353	AT1G56620	-7.37406	1.29e-07	down
17366	AT4G39610	-7.3429	0.00137916	down
18561	AT1G21120	-7.33254	0.00384735	down
17359	AT2G32370	-7.31015	3.39e-07	down
18161	AT1G32350	-7.30085	0.000108429	down
17996	AT5G25430	-7.29562	0.00654701	down
17507	AT3G48850	-7.28938	5.18e-06	down
17266	AT1G66210	-7.28052	0.000404013	down
18012	AT3G01870	-7.26861	0.000178909	down
17918	AT3G61280	-7.25386	1.91e-05	down
17924	AT1G69860	-7.21468	3.01e-08	down
18573	AT3G57260	-7.21457	0.0112009	down
18800	AT5G55980	-7.20136	1.29e-05	down
18951	AT1G51490	-7.19586	0.00368759	down
18487	AT5G19172	-7.19575	1.71e-06	down
17425	AT5G46060	-7.18754	8.34e-08	down
14453	AT5G40690	-7.17203	1.6e-10	down
19295	AT4G09465	-7.17051	0.000666471	down
17123	AT1G01980	-7.15394	0.00026647	down
16603	AT5G12960	-7.13265	4.74e-05	down
16732	AT3G53300	-7.12256	0.00227684	down
17997	AT5G43185	-7.10654	0.00817952	down
17324	AT1G14420	-7.10219	1.73e-05	down
16957	AT5G63085	-7.09392	2.4e-08	down
15623	AT4G15610	-7.0874	3.95e-11	down
18342	AT3G55665	-7.08528	1.12e-06	down
17788	AT2G19190	-7.07443	0.000692673	down
17089	AT1G69818	-7.05617	1.84e-06	down
16573	AT4G18170	-7.04447	2.29e-09	down
14013	AT2G47190	-7.02567	1.52e-11	down
17568	AT2G46360	-7.01224	0.00480537	down
18984	AT2G02515	-7.01104	1.16e-05	down
17731	AT2G03955	-6.99271	2.24e-06	down
17888	AT4G13955	-6.98878	6.19e-07	down
16804	AT1G02390	-6.98724	7.26e-11	down
17126	AT5G58782	-6.97162	4.71e-05	down
18039	AT3G01420	-6.95975	6.82e-07	down
17876	AT3G24465	-6.9422	1.72e-05	down
18014	AT4G23140	-6.93778	0.00107355	down
17117	AT1G60740	-6.92598	2.45e-05	down
17272	AT3G12500	-6.92029	5.4e-09	down
18289	AT4G23150	-6.90644	0.000285976	down
16955	AT4G33830	-6.89644	5.09e-07	down
15567	AT1G70680	-6.88684	1.11e-08	down
17293	AT1G08140	-6.88591	0.00045305	down
18337	AT4G22470	-6.87862	7.55e-09	down
13565	AT2G29350	-6.87597	1.8e-11	down
17098	AT5G54230	-6.8719	6.95e-07	down
17284	AT2G26850	-6.85966	9.75e-05	down
16725	AT4G22880	-6.85928	8.54e-07	down
18089	AT3G26500	-6.84569	8.28e-05	down
18227	AT3G44930	-6.82342	4.36e-08	down
17340	AT5G46871	-6.81459	9.76e-06	down
15989	AT2G43510	-6.8117	2.65e-09	down
15976	AT5G57520	-6.79817	2.05e-11	down
17176	AT1G68905	-6.79523	9.55e-09	down
17423	AT2G35765	-6.76257	0.00120479	down
18848	AT1G64340	-6.76101	0.00048914	down
16587	AT1G56010	-6.7494	4.69e-07	down
16482	AT3G02885	-6.74667	3.35e-10	down
17042	AT5G64120	-6.74145	6.85e-12	down
18901	AT4G39490	-6.7311	9.87e-06	down
17633	AT4G20860	-6.72244	1.13e-07	down
18127	AT2G23148	-6.7221	3.9e-08	down
17396	AT4G02650	-6.71975	0.000448194	down
18271	AT3G01290	-6.71576	0.0038773	down
16909	AT3G61880	-6.71164	2.32e-08	down
18184	AT5G40360	-6.69434	0.00025177	down
17854	AT1G62333	-6.69287	1.78e-05	down
17240	AT3G48020	-6.68224	4.98e-07	down
17242	AT1G48020	-6.67685	0.000277157	down
17180	AT3G52010	-6.67598	0.000657179	down
16997	AT5G04180	-6.67331	4.46e-06	down
17223	AT3G04720	-6.67167	1.24e-06	down
17103	AT1G51860	-6.66058	6.4e-08	down
17820	AT4G11510	-6.64819	1.04e-06	down
18263	AT5G37474	-6.64773	5.94e-06	down
17403	AT2G41860	-6.64736	0.00149227	down
17992	AT5G05280	-6.63752	1.69e-06	down
17457	AT2G44560	-6.63715	0.00563649	down
17110	AT5G47350	-6.63517	8.76e-06	down
17793	AT1G58242	-6.63416	4.84e-06	down
17022	AT4G28085	-6.63103	1.51e-07	down
17578	AT3G17060	-6.6082	0.000356441	down
18430	AT5G24110	-6.59776	6e-05	down
17496	AT3G02970	-6.59058	0.00144754	down
18042	AT1G79680	-6.58441	0.000205254	down
17786	AT1G73810	-6.57606	7.54e-06	down
15255	AT5G48410	-6.57501	1.78e-10	down
17544	AT2G02580	-6.57419	1.4e-06	down
17873	AT1G26380	-6.56675	0.000180829	down
18571	AT3G55252	-6.56049	4.07e-05	down
18025	AT1G15385	-6.5481	0.000130245	down
17483	AT5G34828	-6.52186	5.4e-07	down
17417	AT5G44360	-6.51869	1.46e-07	down
17605	AT5G19473	-6.5054	0.00833796	down
19210	AT1G60985	-6.49872	0.000189565	down
17114	AT4G13090	-6.48096	8.11e-08	down
18919	AT2G06090	-6.48085	4.73e-06	down
18178	AT2G45570	-6.47503	2.88e-06	down
18199	AT3G53305	-6.47311	4.71e-06	down
18348	AT2G03840	-6.46737	5.15e-06	down
19111	AT4G09462	-6.46382	1.66e-05	down
17988	AT2G43050	-6.46181	0.00378341	down
17938	AT3G19690	-6.44257	2.43e-05	down
17781	AT1G04645	-6.4408	3.5e-05	down
17706	AT1G54890	-6.42901	3.31e-07	down
17838	AT5G61710	-6.42812	0.0032545	down
17014	AT3G62710	-6.42694	2.91e-06	down
18273	AT1G21240	-6.4245	0.000772951	down
17939	AT3G48300	-6.41734	5.96e-07	down
18551	AT4G29450	-6.40787	1.79e-05	down
17489	AT1G53625	-6.40488	2.34e-07	down
15797	AT5G07100	-6.39392	8.21e-10	down
17890	AT2G32870	-6.37199	4.94e-06	down
17399	AT1G49270	-6.36784	0.00175624	down
17097	AT4G33970	-6.36028	0.000168383	down
18987	AT5G25970	-6.34483	1.76e-06	down
18237	AT1G58225	-6.32746	1.88e-05	down
17840	AT1G57630	-6.31807	7.32e-05	down
18344	AT4G37770	-6.31198	4.93e-08	down
17868	AT3G10815	-6.29062	1.85e-06	down
18833	AT5G23212	-6.28926	0.000148061	down
15437	AT1G68620	-6.28565	2.4e-09	down
17520	AT1G51250	-6.28536	0.00154461	down
18086	AT5G05282	-6.27142	7.76e-06	down
17933	AT5G63170	-6.27016	3.93e-06	down
17720	AT1G26420	-6.26751	8.11e-07	down
17189	AT5G25340	-6.26686	0.000820891	down
17017	AT3G25170	-6.25719	0.000815718	down
18610	AT5G44973	-6.24994	1.8e-05	down
16708	AT1G35170	-6.2434	6.53e-07	down
18293	AT1G66220	-6.24233	2.26e-06	down
18351	AT3G04540	-6.23866	5.49e-05	down
18077	AT1G23201	-6.23854	6.31e-07	down
17338	AT3G26934	-6.23627	0.00204086	down
18084	AT4G36430	-6.23403	2.32e-06	down
17406	AT3G56180	-6.22515	0.00486417	down
16744	AT1G05580	-6.21108	3.54e-06	down
19228	AT4G14276	-6.20809	0.00017044	down
18777	AT5G53250	-6.19075	1.15e-07	down
18101	AT4G26288	-6.16983	1.28e-05	down
17504	AT1G64107	-6.15764	2.21e-06	down
18846	AT3G32980	-6.13789	0.000193741	down
18886	AT1G11593	-6.13337	0.000282523	down
18169	AT1G19020	-6.13041	0.00137916	down
17584	AT1G16390	-6.12083	1.05e-06	down
16964	AT1G24520	-6.10704	8.51e-06	down
17479	AT1G11765	-6.0972	0.000911836	down
19345	AT2G02490	-6.09214	0.00357575	down
17509	AT3G29000	-6.0915	4.36e-05	down
18329	AT1G66570	-6.08006	9.04e-07	down
16006	AT2G45210	-6.0781	6.03e-09	down
18809	AT3G26830	-6.06291	0.0247038	down
16886	AT1G23350	-6.04839	0.00105417	down
18478	AT3G58450	-6.04548	1.19e-05	down
16994	AT5G39290	-6.04439	1.05e-07	down
18340	AT4G14650	-6.04006	8.14e-07	down
17435	AT2G02720	-6.03627	0.000403417	down
18473	AT1G51890	-6.03229	0.00170826	down
18248	AT1G69810	-6.03144	8e-07	down
17714	AT1G65500	-6.02007	2.16e-06	down
16467	AT4G20110	-6.01547	2.61e-07	down
18912	AT2G35770	-6.011	0.000145049	down
18022	AT3G54150	-6.01036	8.93e-05	down
16920	AT3G54800	-6.00488	2.51e-06	down
16129	AT5G50260	-5.99911	2.11e-08	down
17737	AT3G21570	-5.9977	0.00596176	down
18515	AT3G48205	-5.99455	0.000118717	down
17224	AT1G76370	-5.99319	0.000674195	down
16738	AT5G25910	-5.99266	2.23e-08	down
17610	AT1G77682	-5.96693	1.69e-05	down
18325	AT1G09932	-5.95125	0.00106035	down
18186	AT5G40155	-5.94311	0.00910544	down
19141	AT4G24974	-5.93465	0.000540039	down
17208	AT5G49690	-5.926	2.7e-09	down
18117	AT1G30730	-5.92244	1.15e-07	down
17140	AT2G26750	-5.92133	7.72e-05	down
17688	AT3G46280	-5.9193	4.37e-08	down
17214	AT1G54070	-5.90409	0.00166878	down
18122	AT5G22520	-5.90096	0.000354846	down
18853	AT2G27389	-5.89986	1.03e-07	down
18296	AT1G62280	-5.89948	0.00343133	down
15438	AT3G48340	-5.89889	8.24e-08	down
17137	AT5G39400	-5.89376	0.000188139	down
17667	AT1G14455	-5.89359	0.000211873	down
17276	AT3G17980	-5.89345	0.000509089	down
17484	AT1G49290	-5.89183	0.00182246	down
16990	AT3G43860	-5.88863	4.45e-06	down
13525	AT4G08300	-5.8767	2.33e-12	down
16318	AT2G30250	-5.85766	1.48e-09	down
12508	AT1G69490	-5.85542	1.02e-13	down
17244	AT3G28810	-5.84808	2.83e-05	down
15935	AT5G04340	-5.84583	8.51e-09	down
16615	AT1G65970	-5.84266	2.89e-06	down
16965	AT2G28180	-5.84219	0.000614912	down
16826	AT1G55207	-5.82562	1.92e-07	down
16680	AT1G76650	-5.82179	9.43e-07	down
17760	AT1G60815	-5.81627	1.44e-06	down
16533	AT3G43190	-5.81237	5.05e-08	down
17326	AT5G44380	-5.8024	3.74e-07	down
16902	AT5G12000	-5.80214	5.48e-06	down
17831	AT1G11770	-5.79584	0.00150655	down
16907	AT3G20580	-5.79068	8.08e-06	down
18904	AT2G45840	-5.77943	0.00099717	down
16853	AT1G49960	-5.764	2.34e-07	down
17998	AT5G01380	-5.76321	6.5e-07	down
19113	AT5G27495	-5.76166	0.000264471	down
17488	AT1G09080	-5.75945	0.000116496	down
18005	AT3G12910	-5.75296	3.61e-05	down
18139	AT2G18660	-5.74844	0.000182928	down
17698	AT3G18810	-5.74788	0.00228609	down
17979	AT1G58245	-5.72851	4.71e-05	down
17925	AT3G01326	-5.7281	4.27e-05	down
16932	AT2G33420	-5.72688	1.17e-05	down
12087	AT5G10770	-5.72233	9.97e-14	down
16590	AT2G38790	-5.71344	4.16e-09	down
16917	AT2G24450	-5.71033	5.87e-06	down
17026	AT5G12180	-5.68706	0.000165382	down
16634	AT2G47270	-5.68545	0.00117448	down
17683	AT5G26673	-5.68147	1.61e-06	down
18066	AT3G43550	-5.6772	1.1e-06	down
18495	AT5G14130	-5.67483	0.000858355	down
19046	AT1G12180	-5.63844	0.000924088	down
17319	AT3G26860	-5.62862	0.000121309	down
17037	AT5G54060	-5.62518	1.26e-05	down
17455	AT3G36659	-5.6241	0.00210627	down
16470	AT5G39880	-5.62349	7.37e-07	down
11293	AT4G15620	-5.62279	1.3e-13	down
16648	AT2G33100	-5.62241	3.14e-05	down
15336	AT3G04060	-5.62222	7.26e-11	down
17475	AT2G32610	-5.62117	3.56e-06	down
18530	AT2G35980	-5.61604	6.11e-07	down
19109	AT1G45221	-5.60804	0.0216499	down
17794	AT5G39670	-5.60625	0.000975094	down
18030	AT4G04500	-5.59815	8.53e-05	down
17211	AT4G24640	-5.59768	5.1e-05	down
17004	AT3G26210	-5.58977	3e-06	down
18353	AT2G32680	-5.58854	0.000604078	down
17404	AT4G26120	-5.5804	1.26e-06	down
17884	AT3G54240	-5.56708	0.0154291	down
17905	AT1G67980	-5.56469	0.000166382	down
17407	AT1G25240	-5.56361	0.00225088	down
15137	AT2G31945	-5.54942	1.57e-09	down
16739	AT2G26450	-5.5372	7.16e-06	down
16498	AT3G05610	-5.52919	5.32e-07	down
18204	AT3G23250	-5.5159	4.75e-06	down
17879	AT2G01900	-5.51452	2.98e-06	down
18425	AT5G42510	-5.5143	2.88e-06	down
17169	AT4G27580	-5.51312	0.000463778	down
18466	AT1G21130	-5.50419	0.0263623	down
17480	AT2G18550	-5.50306	5.64e-06	down
17865	AT4G36110	-5.50238	0.0112651	down
17016	AT2G47200	-5.49534	1.17e-08	down
16675	AT3G50840	-5.49482	8.23e-06	down
18615	AT5G35390	-5.49394	0.0192072	down
13347	AT1G55920	-5.48923	9.07e-12	down
17290	AT5G24160	-5.48444	4.06e-08	down
18272	AT1G35260	-5.47937	3.66e-05	down
19187	AT3G13229	-5.4763	0.0249702	down
16244	AT1G57590	-5.47422	1.77e-05	down
17341	AT1G44160	-5.44763	0.000817989	down
18041	AT5G09930	-5.43428	7.31e-05	down
18287	AT4G11890	-5.4277	0.000954069	down
15323	AT3G14280	-5.42055	3.01e-07	down
17437	AT3G04010	-5.42022	0.000323716	down
16463	AT4G33467	-5.41716	1.13e-08	down
15033	AT1G48260	-5.41209	1.2e-09	down
17974	AT3G13540	-5.39853	1.48e-05	down
17882	AT1G13340	-5.39664	2.32e-05	down
18479	AT5G33340	-5.39613	0.000833853	down
18007	AT2G32030	-5.37819	2.55e-05	down
17018	AT5G58170	-5.36948	5.12e-05	down
16119	AT1G35350	-5.36433	4.41e-06	down
18566	AT1G66700	-5.36335	0.00543098	down
17323	AT4G23450	-5.36147	1.93e-06	down
18100	AT5G44390	-5.35774	1.4e-08	down
16702	AT4G03290	-5.34541	2.08e-06	down
17866	AT4G16730	-5.34378	0.00064457	down
17891	AT4G04980	-5.34056	0.00445453	down
18108	AT3G26870	-5.33476	4.61e-05	down
17064	AT5G49920	-5.33419	0.00028796	down
16712	AT4G18596	-5.32974	4.16e-06	down
16852	AT1G01460	-5.32933	0.00057717	down
18015	AT5G40350	-5.32876	0.00775599	down
19143	AT2G22880	-5.32598	3.78e-05	down
17774	AT1G66920	-5.32127	1.82e-06	down
17393	AT2G04038	-5.31585	1.53e-05	down
16386	AT3G44550	-5.31053	4.66e-09	down
19368	AT1G56385	-5.30542	0.00987078	down
16788	AT3G57540	-5.30533	1.36e-07	down
17376	AT1G56650	-5.30472	2.56e-06	down
16842	AT2G31500	-5.294	5.1e-06	down
17990	AT4G33230	-5.29177	0.0110258	down
17289	AT4G18430	-5.28819	6.28e-07	down
19223	AT3G30385	-5.28253	0.00379009	down
16729	AT1G17540	-5.28206	0.000243325	down
17875	AT3G19940	-5.27959	3.94e-05	down
17715	AT2G30310	-5.26668	1.41e-05	down
17297	AT2G02010	-5.25874	1.46e-05	down
17201	AT5G26692	-5.25336	0.000376439	down
17200	AT5G15140	-5.25013	3.65e-05	down
19194	AT1G57775	-5.24541	0.0292941	down
19127	AT5G23035	-5.24191	0.00072596	down
19076	AT5G34905	-5.23927	0.00719075	down
19383	AT2G04037	-5.23591	0.00607196	down
17241	AT1G77525	-5.23512	0.000143996	down
18345	AT5G11920	-5.21815	0.000157391	down
17264	AT3G20530	-5.21422	0.000259919	down
18423	AT5G25250	-5.21361	0.00478551	down
18002	AT4G19038	-5.2116	0.00922705	down
18575	AT3G04220	-5.21059	0.000228706	down
17539	AT5G58840	-5.20747	2.28e-07	down
18664	AT1G67623	-5.19726	5.13e-05	down
19267	AT1G45190	-5.19551	0.0139401	down
17420	AT3G22600	-5.1929	9.65e-06	down
18739	AT3G01830	-5.1913	0.000198779	down
19190	AT1G45215	-5.18727	0.00615102	down
17446	AT3G26110	-5.18288	0.000622705	down
17118	AT5G42490	-5.18134	0.00189467	down
17107	AT1G51830	-5.18014	4.94e-07	down
17841	AT2G21990	-5.15104	0.0020569	down
17804	AT1G07610	-5.14719	8.39e-06	down
17287	AT3G52600	-5.1444	5.05e-05	down
19372	AT5G48605	-5.13991	0.0172215	down
18004	AT1G21866	-5.12908	4.1e-05	down
17567	AT5G38240	-5.12618	1.22e-05	down
16240	AT3G59900	-5.12578	1.83e-07	down
16122	AT1G78780	-5.11736	3.23e-08	down
16900	AT5G60615	-5.11652	0.000357484	down
19157	AT3G30387	-5.11306	0.00380495	down
14799	AT3G27400	-5.11305	7.91e-12	down
18471	AT1G52830	-5.10986	0.0110211	down
17728	AT5G46350	-5.10215	6.69e-06	down
17967	AT5G38940	-5.10053	2.21e-05	down
16958	AT1G18200	-5.09888	4.4e-05	down
17828	AT1G29290	-5.09568	1.22e-06	down
17767	AT1G51790	-5.09512	3.14e-06	down
19289	AT5G34881	-5.08647	0.0103478	down
18946	AT2G47340	-5.08611	0.0397238	down
13705	AT1G17020	-5.08527	1.43e-11	down
17322	AT3G25165	-5.08352	0.00140658	down
18422	AT2G04495	-5.08157	9.44e-05	down
17227	AT5G59540	-5.08027	1.5e-05	down
19380	AT2G20595	-5.07878	0.00193822	down
18109	AT3G47480	-5.07741	0.000174462	down
17210	AT3G21710	-5.06611	5.48e-09	down
19098	AT3G16530	-5.06468	0.0210112	down
17823	AT3G02670	-5.06114	5.36e-06	down
18365	AT1G21110	-5.05977	0.0022712	down
15428	AT1G62370	-5.05625	5.57e-07	down
17525	AT4G29460	-5.04484	3.42e-07	down
16752	AT3G20190	-5.03945	0.000102029	down
13651	AT3G04070	-5.02862	5.29e-14	down
17443	AT5G27870	-5.02426	0.000170869	down
16975	AT3G06260	-5.01643	0.000125489	down
16456	AT3G13672	-5.014	1.13e-08	down
16481	AT1G08150	-5.00815	2.6e-05	down
16656	AT5G60470	-5.00802	5.28e-08	down
18107	AT1G12672	-5.00683	0.000147064	down
19346	AT5G45910	-4.9961	0.0423613	down
18582	AT5G63450	-4.97959	0.00228003	down
17893	AT4G02160	-4.97092	5.95e-06	down
18047	AT5G06170	-4.96684	6.58e-05	down
16785	AT5G28680	-4.96127	2.85e-05	down
18505	AT2G26560	-4.95761	0.0065826	down
18432	AT2G18690	-4.95175	0.00508817	down
19312	AT5G42567	-4.95095	0.0104151	down
14851	AT2G41100	-4.94795	9.8e-07	down
18335	AT1G09540	-4.94543	2.95e-05	down
13015	AT5G04200	-4.94518	5.78e-10	down
17105	AT1G51800	-4.93771	1.04e-07	down
17339	AT1G48700	-4.9352	3.97e-06	down
19192	AT4G13261	-4.92854	0.00844772	down
16918	AT3G46080	-4.92661	1.46e-07	down
19224	AT5G55020	-4.92575	2.66e-05	down
14210	AT4G18425	-4.92565	1.89e-09	down
17635	AT2G43620	-4.90207	3.78e-09	down
17593	AT1G32960	-4.9016	8.36e-06	down
19340	AT4G11653	-4.9	0.0117885	down
17275	AT3G19310	-4.89375	0.00129621	down
18940	AT4G26930	-4.88506	0.000132934	down
16783	AT1G58120	-4.88128	9.89e-06	down
17745	AT4G14370	-4.87701	5.6e-07	down
17917	AT5G09280	-4.87681	3.83e-05	down
16637	AT2G45800	-4.8754	8.02e-06	down
17808	AT3G09950	-4.86801	5.64e-05	down
18087	AT1G66460	-4.8625	3.6e-05	down
16667	AT4G32870	-4.85749	4e-06	down
17255	AT4G22505	-4.85724	1.1e-06	down
14741	AT1G64360	-4.85011	3.41e-09	down
14426	AT1G03220	-4.84787	5.99e-10	down
14384	AT3G08860	-4.84231	3.14e-09	down
16742	AT3G23240	-4.83803	1.65e-07	down
16891	AT1G14370	-4.83028	1.27e-06	down
16802	AT1G58122	-4.8239	1.49e-05	down
16400	AT5G54095	-4.82358	4.7e-06	down
17677	AT1G54095	-4.81952	6.87e-05	down
15696	AT3G22460	-4.81752	2.82e-10	down
18754	AT3G24065	-4.81348	0.000424988	down
19336	AT5G30500	-4.8085	0.00151187	down
19300	AT5G58830	-4.80781	0.000291815	down
19135	AT5G18403	-4.80722	0.00612682	down
16698	AT1G47510	-4.8055	2.85e-06	down
15578	AT2G30140	-4.80303	9.64e-10	down
17283	AT1G66120	-4.79968	0.0139401	down
16514	AT1G68110	-4.79821	2.23e-05	down
18362	AT5G19880	-4.79268	0.0496619	down
17085	AT1G44542	-4.79167	2.36e-05	down
17729	AT4G23370	-4.79014	0.000189633	down
17962	AT1G07620	-4.7808	4.16e-05	down
19165	AT3G45960	-4.77794	5.89e-06	down
18009	AT5G26920	-4.77084	0.00131722	down
18190	AT1G01680	-4.76877	0.00058719	down
15909	AT2G25940	-4.76562	2.5e-08	down
16554	AT2G15880	-4.76532	1.3e-05	down
17657	AT5G23950	-4.76506	3.11e-07	down
17764	AT4G16640	-4.75058	3.97e-05	down
18203	AT4G33120	-4.74201	1.57e-05	down
17421	AT4G11521	-4.74011	2.17e-06	down
18506	AT5G64905	-4.73693	3.7e-05	down
15923	AT3G22160	-4.73462	2.15e-09	down
19356	AT2G04031	-4.71873	0.0104453	down
15743	AT4G35060	-4.71472	5.39e-06	down
16143	AT4G08290	-4.70851	1.83e-08	down
17769	AT1G22990	-4.70577	5.35e-05	down
17859	AT3G25640	-4.69953	2.57e-06	down
17686	AT4G21390	-4.69871	1.82e-05	down
17959	AT4G20000	-4.69822	4.85e-06	down
17092	AT2G02300	-4.69789	2.54e-06	down
14704	AT4G11910	-4.67831	1.18e-13	down
19250	AT4G22750	-4.67345	0.0124702	down
18118	AT1G27080	-4.66127	1.05e-06	down
17926	AT4G34600	-4.65854	3.08e-05	down
18494	AT1G34575	-4.64905	0.000142642	down
16913	AT2G38940	-4.64812	0.000619991	down
18226	AT1G65845	-4.64738	2.27e-05	down
15816	AT3G25597	-4.64387	7.76e-08	down
16879	AT5G24210	-4.64033	4.53e-05	down
18357	AT1G10620	-4.63838	0.00329569	down
16673	AT5G50830	-4.63546	9.72e-06	down
18911	AT5G46950	-4.62548	2.56e-05	down
17202	AT1G61255	-4.60623	1.19e-06	down
15308	AT5G01520	-4.60144	1.03e-11	down
16671	AT3G09530	-4.59518	1.17e-05	down
17822	AT3G62730	-4.59462	2.5e-06	down
16284	AT1G10140	-4.59259	3.04e-07	down
18636	AT1G14686	-4.59082	3.92e-05	down
16722	AT1G18990	-4.58871	4.7e-05	down
16024	AT5G41040	-4.58431	6.1e-09	down
18347	AT5G55350	-4.58229	5.86e-05	down
17238	AT1G71380	-4.58096	2.26e-07	down
17303	AT3G52400	-4.57871	5.58e-05	down
12942	AT2G32530	-4.57838	1.69e-09	down
16426	AT4G38540	-4.57756	1.06e-06	down
17357	AT4G33420	-4.56307	1.73e-05	down
11806	AT2G40000	-4.55522	7.38e-12	down
16930	AT1G75870	-4.54156	5.42e-05	down
16510	AT2G40470	-4.54056	2.03e-07	down
17538	AT5G05960	-4.54055	4.65e-09	down
19361	AT4G02655	-4.51738	0.00612893	down
13260	AT1G28130	-4.51636	1.83e-09	down
17727	AT3G03240	-4.51433	7.56e-05	down
15502	AT1G20180	-4.51348	2.27e-06	down
17571	AT4G02520	-4.511	0.00170857	down
10078	AT4G09760	-4.50457	1.02e-13	down
16302	AT5G67340	-4.49983	8.02e-06	down
19239	AT2G12465	-4.49708	0.00667277	down
17887	AT1G79860	-4.49288	0.0092024	down
12616	AT4G22920	-4.49158	4.04e-10	down
18467	AT4G10500	-4.49116	0.0026482	down
18808	AT5G03640	-4.49014	3.31e-05	down
14832	AT2G40390	-4.48879	1.82e-08	down
15869	AT1G78460	-4.48613	2.38e-07	down
17415	AT3G17600	-4.48466	7.88e-08	down
18877	AT5G20820	-4.48099	0.000768094	down
14519	AT2G46680	-4.4719	1.84e-09	down
14262	AT3G15500	-4.47154	1.6e-10	down
18730	AT3G60570	-4.47135	0.00252026	down
16630	AT4G36610	-4.46312	2.67e-07	down
15788	AT2G01890	-4.4557	5.43e-09	down
15497	AT5G42250	-4.45404	2.12e-07	down
17207	AT2G36120	-4.44579	4.91e-06	down
15517	AT2G38470	-4.44083	6.08e-07	down
17444	AT5G25190	-4.4405	9.55e-07	down
15695	AT1G31820	-4.43762	8.2e-07	down
17689	AT4G11000	-4.43592	4.04e-06	down
16397	AT5G09530	-4.4356	1.57e-07	down
11745	AT4G02280	-4.43523	1.93e-12	down
17591	AT5G48657	-4.43385	7.8e-06	down
16192	AT3G02810	-4.43213	1.28e-06	down
16568	AT3G50770	-4.43127	0.000115309	down
18480	AT5G05070	-4.4279	0.0372371	down
17150	AT1G24540	-4.42472	8.32e-05	down
17742	AT5G39190	-4.41965	7.28e-05	down
18491	AT2G19045	-4.41283	0.000307538	down
16989	AT3G04360	-4.40846	6.13e-05	down
13644	AT2G25450	-4.40537	1.67e-11	down
17963	AT1G67810	-4.40418	0.00169586	down
17512	AT1G29860	-4.39839	1.7e-06	down
17025	AT3G05930	-4.39619	4.36e-05	down
15784	AT5G53730	-4.38858	1.08e-10	down
13581	AT5G49360	-4.38854	5.35e-09	down
14812	AT4G13840	-4.38283	3.55e-12	down
18616	AT2G20825	-4.37888	6.29e-09	down
16195	AT1G61860	-4.37034	1.49e-05	down
16442	AT1G05260	-4.36108	6.28e-08	down
18588	AT4G01970	-4.35822	0.000798105	down
16999	AT3G08870	-4.35141	4.65e-06	down
19248	AT5G67080	-4.34939	5.53e-05	down
16589	AT4G36490	-4.3479	5.86e-06	down
17104	AT5G59330	-4.33226	2.4e-07	down
17540	AT2G40990	-4.33183	0.00261635	down
18867	AT1G29490	-4.33068	0.0391809	down
17734	AT5G19360	-4.32647	0.00543997	down
18095	AT3G59030	-4.32409	0.00011531	down
16223	AT3G01530	-4.31773	0.000527633	down
19207	AT5G02780	-4.31753	0.00304158	down
14026	AT1G68320	-4.31484	8.19e-11	down
18374	AT5G39580	-4.30555	5.49e-05	down
16814	AT2G22055	-4.29943	0.000400665	down
16812	AT4G25780	-4.29881	9.28e-05	down
15077	AT3G01970	-4.296	2.62e-08	down
15901	AT1G02470	-4.29415	3.72e-07	down
15615	AT5G56540	-4.29123	5.28e-06	down
14097	AT3G49210	-4.28618	9.64e-10	down
16306	AT1G62620	-4.28	6.75e-09	down
16678	AT3G05725	-4.27661	0.000327367	down
16861	AT3G20210	-4.27332	6.87e-05	down
18547	AT4G32630	-4.27242	0.0351499	down
18635	AT4G22710	-4.2688	0.00799125	down
17684	AT1G65510	-4.26545	3.71e-06	down
16478	AT1G32450	-4.25859	2.43e-07	down
16210	AT5G39420	-4.25838	7.08e-06	down
18603	AT5G44350	-4.24888	6.11e-07	down
17941	AT3G11430	-4.24601	0.000861798	down
17067	AT3G11080	-4.2444	9.38e-07	down
16703	AT4G30140	-4.2443	9.56e-06	down
18397	AT5G57220	-4.24139	0.00253075	down
18827	AT2G29330	-4.23452	0.000118148	down
16618	AT5G25930	-4.23331	6.88e-06	down
17476	AT5G10760	-4.23153	0.00096475	down
17712	AT5G26310	-4.22795	0.0146498	down
13020	AT2G36950	-4.22445	1.54e-10	down
17012	AT1G61810	-4.22195	1.06e-08	down
13162	AT3G28100	-4.22174	4.52e-10	down
18028	AT4G17660	-4.21977	1.56e-05	down
16030	AT2G23900	-4.21699	1.01e-06	down
18813	AT2G41342	-4.21552	0.00136437	down
13458	AT1G29660	-4.20561	1.32e-09	down
17090	AT5G46960	-4.1983	3.32e-07	down
17753	AT3G25810	-4.19198	0.0239399	down
15798	AT4G02380	-4.19112	3.09e-07	down
18908	AT1G56710	-4.19087	0.000528246	down
16222	AT1G35310	-4.19009	3.17e-07	down
19363	AT5G40620	-4.1855	0.00622648	down
13810	AT5G18130	-4.1813	4.66e-11	down
16053	AT1G49490	-4.17417	1.01e-06	down
18307	AT4G14810	-4.16719	0.000336221	down
18740	AT5G16453	-4.15553	0.0066571	down
14979	AT4G12960	-4.15386	8.12e-05	down
16111	AT2G05910	-4.15152	1.79e-08	down
17168	AT2G28085	-4.141	1.59e-06	down
16962	AT3G50310	-4.1392	0.000151446	down
16266	AT3G51960	-4.13239	1.4e-09	down
16821	AT1G76960	-4.13163	7.51e-05	down
18070	AT5G39160	-4.12908	0.000190721	down
16807	AT2G18180	-4.12774	0.000137999	down
16294	AT3G01230	-4.12683	2.07e-06	down
17732	AT2G32140	-4.12344	2.21e-05	down
9502	AT4G28490	-4.12004	9.97e-14	down
16051	AT5G26700	-4.11738	8.91e-07	down
17912	AT5G50040	-4.10536	0.0133727	down
17010	AT2G36780	-4.09725	1.49e-07	down
19310	AT2G33130	-4.09377	0.000408517	down
19180	AT5G48953	-4.09352	0.00819913	down
18358	AT4G09820	-4.08316	0.000850806	down
18257	AT1G18570	-4.07948	0.00466431	down
18476	AT3G46230	-4.07762	0.00509004	down
17005	AT5G40720	-4.06106	8.28e-05	down
16151	AT1G62800	-4.06001	1e-07	down
12390	AT5G63800	-4.04738	1.51e-09	down
15694	AT4G16000	-4.03706	6.31e-07	down
16699	AT5G43300	-4.0302	0.00017614	down
15408	AT1G23010	-4.02038	7.18e-06	down
17194	AT1G02220	-4.01535	7.53e-07	down
16038	AT2G40850	-4.01318	1.77e-06	down
16572	AT3G01085	-4.009	2.14e-05	down
13782	AT3G14850	-4.00444	1.96e-12	down
18483	AT1G56060	-4.00143	0.000531757	down
12831	AT4G25000	-3.99966	3.3e-09	down
16142	AT1G04470	-3.99871	6.98e-07	down
18630	AT1G13470	-3.99829	0.00278814	down
15988	AT3G19020	-3.99594	8.91e-07	down
16760	AT3G11840	-3.98716	2.25e-06	down
10086	AT3G14520	-3.98659	5.29e-14	down
18413	AT3G29034	-3.98634	0.000127941	down
18188	AT3G60966	-3.98219	8.27e-05	down
18274	AT2G29120	-3.97695	0.00110396	down
14120	AT1G77380	-3.97463	1.05e-09	down
18706	AT5G26090	-3.96279	0.0050195	down
17115	AT1G19500	-3.95808	0.00172738	down
18279	AT1G24145	-3.95211	0.00181486	down
16594	AT1G66830	-3.9516	3.04e-10	down
11360	AT1G67860	-3.94863	7.38e-12	down
16172	AT3G50480	-3.94275	3.26e-05	down
19110	AT1G34790	-3.94269	0.00308819	down
16945	AT5G15110	-3.94076	6.3e-05	down
17904	AT5G50080	-3.93822	0.000938826	down
17835	AT5G62480	-3.93024	0.00028042	down
15554	AT3G61160	-3.92949	4.04e-07	down
15361	AT1G08930	-3.92743	1.06e-05	down
17291	AT4G05100	-3.92144	1.24e-08	down
16224	AT4G37990	-3.92104	5.84e-08	down
17867	AT1G61290	-3.92044	0.0286474	down
17347	AT4G19000	-3.91861	3.15e-05	down
17426	AT2G19970	-3.91161	1.19e-08	down
17458	AT1G50610	-3.90793	0.00260857	down
17204	AT3G59700	-3.90416	2.48e-08	down
17154	AT1G71890	-3.90315	0.00370617	down
18085	AT5G41780	-3.89953	0.0184037	down
17019	AT3G48180	-3.89434	1.89e-06	down
16307	AT4G21630	-3.89086	0.000816624	down
18111	AT2G04515	-3.88926	1.14e-05	down
19386	AT1G55420	-3.8875	0.00267042	down
17192	AT1G05340	-3.87991	1.01e-08	down
15817	AT4G34320	-3.86694	1.19e-07	down
17203	AT5G05390	-3.86608	2.88e-08	down
15162	AT5G48400	-3.86328	2.29e-09	down
15889	AT1G04540	-3.86213	1.79e-06	down
18427	AT1G21530	-3.8605	0.0131438	down
15851	AT1G74010	-3.85854	1.51e-06	down
17699	AT2G34500	-3.85474	7.29e-07	down
18580	AT1G60240	-3.85121	0.0396529	down
16948	AT5G15430	-3.85053	0.00247319	down
16838	AT2G16730	-3.84462	3.97e-05	down
16561	AT3G16040	-3.84429	0.000453703	down
18648	AT3G62990	-3.84106	0.0171118	down
13526	AT5G39610	-3.82882	3.37e-12	down
12725	AT1G54575	-3.82631	2.05e-11	down
16332	AT3G21770	-3.82602	3.75e-08	down
16285	AT1G66390	-3.82453	3.42e-07	down
18829	AT1G10010	-3.82237	0.00058719	down
16289	AT5G57340	-3.82072	1.44e-08	down
15544	AT4G26260	-3.81975	2.24e-07	down
18192	AT5G25260	-3.81583	0.00246524	down
16894	AT3G13790	-3.81109	0.000452541	down
16057	AT1G14870	-3.8069	1.15e-09	down
18611	AT1G23120	-3.80567	1.28e-05	down
16483	AT1G34095	-3.80263	7.86e-05	down
13385	AT5G65210	-3.79635	2.38e-10	down
12314	AT1G73750	-3.79622	1.82e-11	down
17281	AT2G27080	-3.79558	9.86e-09	down
19057	AT2G47810	-3.78977	0.0130668	down
13827	AT3G19550	-3.78886	1.66e-08	down
15199	AT5G13330	-3.78129	1.34e-08	down
15752	AT3G62230	-3.77856	1.19e-06	down
16267	AT1G01310	-3.77392	8.97e-06	down
10909	AT1G07590	-3.76498	1.08e-10	down
14717	AT5G18270	-3.76223	6.29e-09	down
18670	AT1G76965	-3.75882	0.0485985	down
18338	AT1G68200	-3.75732	1.52e-06	down
16185	AT5G48540	-3.7526	7.15e-07	down
17134	AT1G77145	-3.75081	4e-06	down
18305	AT2G44790	-3.74415	7.18e-09	down
17744	AT1G78815	-3.74292	3.09e-06	down
16344	AT5G49448	-3.73868	4.31e-08	down
12848	AT1G47960	-3.73859	1.4e-09	down
18176	AT4G25530	-3.73494	2.53e-05	down
18618	AT2G28640	-3.73477	0.034774	down
15264	AT4G33050	-3.73182	6.13e-06	down
16693	AT4G19370	-3.72804	2.53e-07	down
18481	AT4G08770	-3.72423	0.000689728	down
9714	AT1G08920	-3.72035	1.18e-13	down
13999	AT4G05590	-3.71854	1.48e-09	down
11516	AT1G62380	-3.71731	2.33e-12	down
15451	AT1G58340	-3.71476	1.28e-10	down
17654	AT1G53890	-3.70839	0.000130392	down
18613	AT5G63087	-3.70771	7.19e-05	down
18769	AT3G07970	-3.7027	0.000156371	down
15813	AT3G10320	-3.69686	3.53e-07	down
18281	AT2G31540	-3.69251	0.00180396	down
19236	AT4G09153	-3.69243	0.00972842	down
19004	AT3G25950	-3.68929	5.06e-07	down
18465	AT4G21640	-3.68916	0.00680429	down
18212	AT4G24170	-3.68485	0.0156541	down
16786	AT5G35370	-3.68449	9.51e-07	down
18535	AT5G52760	-3.68157	0.00686723	down
17263	AT2G43590	-3.67964	2e-06	down
15855	AT2G43060	-3.67726	5.66e-07	down
18952	AT4G15040	-3.67556	0.000127514	down
17856	AT2G38340	-3.66941	2.25e-05	down
18179	AT4G38560	-3.6686	0.00250219	down
16740	AT5G02110	-3.66287	0.000282268	down
17993	AT1G66090	-3.662	0.000366225	down
15257	AT5G24860	-3.66097	1.01e-05	down
17345	AT4G35770	-3.65098	1.38e-07	down
17989	AT1G78410	-3.64859	0.000194303	down
19120	AT4G10510	-3.64758	0.0270879	down
13721	AT1G80160	-3.64702	1.78e-10	down
18264	AT5G27980	-3.64362	0.0335006	down
14161	AT5G45380	-3.6401	7.95e-10	down
17523	AT3G05937	-3.63896	6.97e-07	down
16021	AT5G18910	-3.63728	6.09e-06	down
17460	AT1G68610	-3.63225	0.00165157	down
16252	AT5G64510	-3.63154	0.000326006	down
15091	AT4G18700	-3.62998	5.4e-09	down
17789	AT4G00305	-3.62742	4.18e-08	down
17440	AT4G36740	-3.62177	3.68e-08	down
19161	AT5G27780	-3.62057	0.00246754	down
12109	AT2G37460	-3.60759	1.66e-12	down
2779	AT5G37600	-3.60699	8.73e-15	down
17349	AT2G46660	-3.60683	3.18e-07	down
17250	AT1G73860	-3.60302	0.00480595	down
17966	AT1G68840	-3.60152	7.83e-05	down
16666	AT1G75040	-3.5979	0.000142113	down
17943	AT2G20142	-3.58581	8.02e-05	down
16619	AT5G61600	-3.58423	3.57e-06	down
15672	AT4G32170	-3.57811	3e-07	down
17029	AT5G51190	-3.57773	3.47e-05	down
19347	AT5G22970	-3.57642	0.0350044	down
16328	AT1G17260	-3.56473	3.19e-05	down
13428	AT3G59845	-3.55985	4.74e-13	down
16414	AT5G49450	-3.55967	9.44e-08	down
14201	AT3G60690	-3.55915	6.05e-08	down
18888	AT4G38850	-3.55885	1.43e-05	down
17139	AT3G28917	-3.55477	2.73e-05	down
16951	AT5G46115	-3.5531	4.03e-06	down
14465	AT3G05630	-3.55138	2.63e-10	down
12950	AT1G79900	-3.55018	6.5e-11	down
13676	AT1G15670	-3.54617	3.17e-09	down
18168	AT4G20990	-3.54589	0.00103208	down
15796	AT1G15380	-3.54549	4.72e-08	down
7608	AT4G13250	-3.54174	2.01e-10	down
12293	AT3G02150	-3.53742	1.84e-11	down
16413	AT2G02140	-3.53741	3.82e-05	down
18286	AT4G39770	-3.53513	2.46e-05	down
17258	AT5G67620	-3.53459	8.27e-09	down
16860	AT5G35110	-3.53247	0.0018825	down
17704	AT4G14365	-3.53236	0.0021152	down
18748	AT1G53640	-3.53039	0.000936357	down
15937	AT2G27180	-3.52849	6.41e-06	down
18499	AT2G36090	-3.52797	2.56e-05	down
18057	AT1G06020	-3.52207	3.03e-07	down
17490	AT3G55910	-3.51761	4.72e-07	down
13814	AT2G41380	-3.5168	3.36e-10	down
12054	AT2G26690	-3.5146	4.3e-10	down
14574	AT3G26170	-3.51287	7.28e-08	down
14000	AT5G40780	-3.51017	4.26e-08	down
13367	AT3G49780	-3.51005	8.95e-09	down
17986	AT2G36770	-3.50957	7.65e-05	down
12758	AT4G14020	-3.50701	3.25e-10	down
13643	AT1G57990	-3.50619	7.91e-07	down
16293	AT2G28690	-3.50148	3.53e-08	down
17863	AT1G21520	-3.49698	3.53e-05	down
18001	AT1G49900	-3.49179	2.05e-05	down
18315	AT1G12940	-3.49137	0.00116037	down
19154	AT5G64720	-3.49129	0.0384761	down
10707	AT1G67865	-3.49027	6.48e-12	down
18828	AT1G80240	-3.48659	0.00731065	down
16674	AT3G61930	-3.47967	8.16e-08	down
18774	AT1G27020	-3.47864	0.0055731	down
10846	AT1G77920	-3.4784	2.63e-13	down
14423	AT1G72330	-3.45967	3.6e-08	down
14174	AT1G28190	-3.45688	2.24e-08	down
17853	AT5G25140	-3.45473	5.27e-05	down
15758	AT5G45840	-3.45197	1.2e-05	down
17093	AT5G54610	-3.44869	0.000861745	down
17388	AT3G22560	-3.44859	0.000111239	down
12358	AT1G77760	-3.44238	9.64e-10	down
18810	AT1G23210	-3.44011	0.00431107	down
16221	AT5G48560	-3.43955	8.65e-06	down
16353	AT5G25130	-3.43908	1.11e-06	down
18346	AT1G03790	-3.43749	0.000183544	down
14886	AT1G55560	-3.43595	3.45e-07	down
16356	AT2G37280	-3.43517	3.15e-07	down
12670	AT5G43780	-3.43165	2.64e-10	down
17629	AT3G51970	-3.428	1.8e-07	down
18254	AT3G10912	-3.42708	0.00584549	down
18142	AT1G55770	-3.42502	0.000329835	down
17136	AT1G69480	-3.42382	1.15e-09	down
11202	AT1G13990	-3.4233	5.48e-10	down
11980	AT1G21000	-3.42299	1.34e-09	down
15639	AT5G56870	-3.42137	8.26e-06	down
17952	AT2G17040	-3.4209	0.000361291	down
18880	AT3G59370	-3.41943	0.00139276	down
15706	AT4G18980	-3.40887	8.86e-07	down
13359	AT2G38530	-3.40557	1.35e-12	down
8357	AT4G32940	-3.4018	8.79e-10	down
12254	AT5G22860	-3.40117	4.23e-10	down
18893	AT4G36105	-3.39697	2.58e-05	down
14696	AT5G39030	-3.39145	2.44e-10	down
17932	AT3G47090	-3.38793	7e-05	down
16687	AT1G48000	-3.38773	0.000130959	down
17077	AT3G23460	-3.38145	0.0325929	down
14891	AT3G04640	-3.37523	2.12e-07	down
17197	AT3G26220	-3.36879	1.25e-07	down
17599	AT5G19040	-3.36169	1.71e-06	down
16871	AT1G47280	-3.35396	0.00425221	down
13858	AT1G26930	-3.34915	1.94e-10	down
16586	AT4G01950	-3.34896	5.18e-06	down
18678	AT5G59490	-3.34641	0.000336221	down
17817	AT1G59670	-3.34555	3.25e-05	down
15462	AT4G19810	-3.33965	3.78e-09	down
17463	AT2G45580	-3.33714	0.0192737	down
18128	AT2G38250	-3.33273	1.51e-06	down
17030	AT3G63050	-3.32988	4.48e-07	down
17470	AT3G61900	-3.32969	0.000553138	down
18804	AT5G38550	-3.31922	0.0244987	down
17141	AT5G26717	-3.31467	0.00527532	down
18317	AT4G23610	-3.31121	0.00253075	down
17262	AT2G32190	-3.31103	0.000236483	down
19241	AT1G35250	-3.30523	0.000786458	down
18674	AT3G02840	-3.29556	0.0123247	down
16684	AT3G51440	-3.29438	1.77e-08	down
18692	AT5G42830	-3.28302	7.21e-05	down
18662	AT2G33750	-3.2774	0.000153568	down
16923	AT1G21550	-3.27549	0.000712927	down
13611	AT1G55740	-3.27448	5e-09	down
10706	AT3G51430	-3.27329	8.96e-11	down
9457	AT1G30040	-3.27103	4.74e-13	down
18461	AT2G32830	-3.26839	6.18e-05	down
17304	AT1G48690	-3.26253	7.42e-06	down
19283	AT1G65880	-3.26212	0.00823163	down
11679	AT2G40520	-3.25881	1.84e-11	down
17995	AT5G51390	-3.2588	7.05e-05	down
15704	AT3G48720	-3.25414	3.66e-08	down
18124	AT1G51850	-3.24932	0.000136028	down
11075	AT1G65480	-3.24728	3.86e-11	down
16403	AT2G01340	-3.24426	3.19e-06	down
12918	AT3G63010	-3.24391	3.2e-11	down
17157	AT1G53870	-3.2439	5.21e-07	down
8661	AT1G72110	-3.24215	1.67e-11	down
16819	AT1G51820	-3.24118	2e-05	down
14992	AT3G19580	-3.23921	1.94e-08	down
18474	AT1G22230	-3.2388	4.28e-07	down
15951	AT5G48140	-3.23813	4.77e-05	down
18125	AT5G37490	-3.23564	9.67e-05	down
9429	AT4G32250	-3.22952	3.11e-10	down
18550	AT1G25400	-3.22737	1.45e-05	down
15401	AT5G47000	-3.22551	2.31e-06	down
16459	AT4G21895	-3.2241	7.12e-05	down
16168	AT3G28890	-3.22339	3.02e-06	down
15621	AT3G47950	-3.21422	1.51e-10	down
16677	AT2G41230	-3.21096	2.6e-07	down
17609	AT1G03010	-3.2088	1.53e-06	down
16317	AT2G45403	-3.20318	0.000127842	down
16297	AT2G33270	-3.20099	0.00040632	down
18852	AT1G10680	-3.19809	0.00845686	down
15894	AT2G23010	-3.18956	3.47e-09	down
15089	AT3G48230	-3.1891	6.03e-09	down
14980	AT3G51660	-3.17772	6.06e-09	down
18003	AT4G23340	-3.1763	8.2e-07	down
18253	AT3G11150	-3.17587	4.84e-05	down
15370	AT3G14620	-3.17059	6.12e-06	down
16473	AT4G25390	-3.16193	9.39e-05	down
18659	AT3G19610	-3.15269	0.00096397	down
14546	AT5G65207	-3.1521	2.58e-07	down
17325	AT5G38780	-3.15206	2.21e-07	down
16949	AT2G42980	-3.14111	3.77e-10	down
9826	AT1G05010	-3.13588	2.64e-10	down
17703	AT3G01630	-3.12941	0.0147124	down
15140	AT2G21540	-3.12941	2.18e-07	down
17663	AT1G05020	-3.12662	0.00154916	down
14432	AT3G20520	-3.12455	7.86e-05	down
17695	AT1G35140	-3.12255	0.00331456	down
18831	AT4G17210	-3.12239	0.0470147	down
17813	AT5G54190	-3.12136	0.000259537	down
10484	AT5G13800	-3.11901	2.91e-09	down
18686	AT2G20030	-3.11797	0.000170957	down
16682	AT2G27830	-3.11405	3.79e-06	down
18105	AT3G10910	-3.11389	0.00246754	down
12194	AT5G65140	-3.11305	6.01e-09	down
10786	AT3G14050	-3.11	2.08e-09	down
15182	AT3G04710	-3.10668	1.56e-06	down
16291	AT2G33460	-3.0935	0.00020307	down
16580	AT2G16790	-3.09122	7.66e-07	down
10936	AT5G53970	-3.09048	2.12e-08	down
14308	AT1G72260	-3.08837	1.03e-06	down
13577	AT1G54570	-3.08795	1.21e-08	down
15219	AT1G18880	-3.08692	2.76e-07	down
18822	AT3G60140	-3.08348	7.48e-05	down
17658	AT5G38435	-3.08308	0.025365	down
18840	AT2G44800	-3.07586	0.0097004	down
16450	AT4G36500	-3.06978	3.18e-05	down
14363	AT1G53560	-3.06882	7.69e-07	down
19132	AT1G59590	-3.0641	0.0013651	down
17343	AT1G02400	-3.06282	2.25e-06	down
17818	AT2G40113	-3.06269	3.1e-05	down
17631	AT3G46890	-3.05782	3.73e-06	down
13586	AT5G33290	-3.05525	1.43e-11	down
17124	AT5G23960	-3.05217	0.000542035	down
15670	AT5G65530	-3.05034	2.37e-05	down
17726	AT3G25730	-3.05025	1.94e-06	down
18490	AT2G38255	-3.04975	0.000220876	down
11861	AT5G64240	-3.04779	3.93e-11	down
14629	AT2G39210	-3.04532	6.33e-07	down
14606	AT5G10100	-3.045	3.13e-11	down
13771	AT2G27310	-3.04385	6.8e-09	down
15493	AT3G48970	-3.04357	5.32e-09	down
18446	AT5G26150	-3.04264	0.025895	down
14637	AT3G61890	-3.04141	1.04e-05	down
14669	AT5G28237	-3.03979	1.61e-08	down
16201	AT2G40116	-3.03701	6.4e-05	down
15608	AT1G35190	-3.0341	3.94e-06	down
18623	AT1G76220	-3.03408	0.000560501	down
18742	AT2G25090	-3.03216	0.000437732	down
18865	AT2G29380	-3.02803	3.14e-05	down
16559	AT4G14550	-3.02657	5.44e-05	down
17554	AT3G01620	-3.02575	0.0135576	down
14617	AT3G05390	-3.02199	1.25e-09	down
14816	AT3G62150	-3.02193	2.16e-06	down
14218	AT1G76590	-3.00323	8.83e-09	down
18930	AT1G16370	-3.00084	0.0254103	down
17447	AT4G23810	-2.99707	0.000255896	down
18323	AT2G27660	-2.99447	0.000513788	down
9393	AT1G47128	-2.99064	3.77e-07	down
17736	AT5G05640	-2.98696	3.71e-05	down
14749	AT5G50030	-2.98589	1.68e-06	down
15393	AT1G03840	-2.98477	1.98e-09	down
17101	AT3G05140	-2.98255	0.00504053	down
14011	AT5G04980	-2.97831	3.93e-10	down
15476	AT3G56600	-2.97388	1.78e-05	down
13084	AT3G55880	-2.97095	9.64e-10	down
14144	AT4G01870	-2.97085	4.53e-10	down
13394	AT3G14770	-2.96542	3.88e-09	down
17849	AT1G28370	-2.96235	8.81e-05	down
15410	AT1G62300	-2.95946	3.07e-06	down
15584	AT5G38610	-2.94795	1.46e-05	down
17579	AT5G60950	-2.94592	7.62e-06	down
16194	AT4G01010	-2.94521	4.36e-06	down
16723	AT4G04490	-2.94185	5.31e-06	down
15768	AT3G22750	-2.94176	2.65e-06	down
13976	AT3G15760	-2.94167	6.2e-08	down
17669	AT1G70890	-2.9402	2.6e-06	down
13272	AT5G17450	-2.93824	1.75e-09	down
15675	AT1G03050	-2.93764	7.54e-06	down
13529	AT5G45650	-2.93637	9.54e-11	down
18026	AT1G56550	-2.93474	0.00130937	down
15806	AT3G46110	-2.92745	4.52e-08	down
16377	AT5G55010	-2.92408	0.000522194	down
17183	AT1G36060	-2.91729	1.46e-05	down
15310	AT2G46640	-2.91308	8.24e-08	down
18500	AT1G76230	-2.90989	0.000107719	down
16953	AT2G31990	-2.90866	5.53e-07	down
15907	AT4G19520	-2.9082	3.97e-06	down
9973	AT1G55760	-2.90728	5.86e-11	down
14859	AT1G43640	-2.90323	1.58e-06	down
15110	AT2G44080	-2.90264	3.76e-08	down
16639	AT4G12890	-2.89843	0.00659738	down
17775	AT3G63380	-2.89601	9.09e-05	down
19382	AT5G28010	-2.89585	0.000125063	down
15874	AT2G32510	-2.89112	1.88e-05	down
10520	AT5G58350	-2.89065	3.25e-10	down
12820	AT4G15530	-2.8905	1.9e-07	down
18219	AT5G55410	-2.88959	5.53e-07	down
8301	AT3G20470	-2.88919	2.09e-11	down
15058	AT3G25610	-2.88708	9.47e-07	down
13668	AT2G25000	-2.88511	2.33e-12	down
12752	AT2G03530	-2.87772	7.6e-09	down
10389	AT5G51070	-2.875	1.66e-08	down
17648	AT5G61730	-2.86928	0.00046224	down
17826	AT4G36670	-2.8678	2.07e-06	down
19234	AT2G33870	-2.86464	0.0430593	down
16193	AT5G13170	-2.86143	5.6e-07	down
18008	AT1G70540	-2.85972	0.0364462	down
17072	AT1G09740	-2.85827	3.69e-07	down
12509	AT4G30270	-2.85776	1.47e-07	down
16153	AT5G51480	-2.85754	4.15e-05	down
16950	AT4G23130	-2.85718	1.07e-07	down
17086	AT2G26490	-2.8568	0.00143246	down
7337	AT5G62680	-2.85194	1.9e-12	down
14401	AT2G31880	-2.8425	1.41e-06	down
12155	AT4G20260	-2.83915	1.07e-06	down
10708	AT2G45170	-2.8389	6.17e-10	down
19304	AT2G41850	-2.83647	0.0165293	down
16422	AT1G76240	-2.83399	0.00275792	down
13552	AT5G27350	-2.83081	1.35e-08	down
18399	AT1G69930	-2.83063	0.00636903	down
17486	AT5G08240	-2.82984	0.000505412	down
17228	AT5G46780	-2.82665	6.47e-07	down
16226	AT5G10695	-2.82657	6.88e-08	down
11307	AT1G62200	-2.82417	1.26e-08	down
12056	AT1G59870	-2.81785	5.45e-07	down
16441	AT3G42180	-2.8176	2.87e-05	down
15757	AT4G21480	-2.81431	0.000742312	down
12246	AT1G76130	-2.81035	2.21e-11	down
15481	AT2G33775	-2.80135	3.63e-05	down
17598	AT2G46300	-2.80128	0.0163671	down
14101	AT1G52890	-2.80095	5.97e-09	down
17973	AT3G56920	-2.79978	0.0454086	down
14127	AT5G63970	-2.79948	9.15e-09	down
12780	AT5G09440	-2.79134	6.12e-07	down
17985	AT3G04530	-2.79122	9.15e-05	down
16379	AT1G55450	-2.78776	0.000591216	down
16268	AT3G63280	-2.78627	1.41e-08	down
18355	AT1G73000	-2.78513	7.21e-05	down
15727	AT5G16080	-2.78403	5.93e-08	down
15399	AT5G15500	-2.7837	2.31e-05	down
17984	AT4G23230	-2.78272	0.000190065	down
17619	AT2G26290	-2.78071	6.06e-07	down
17908	AT4G29050	-2.7807	9.57e-05	down
12294	AT5G18980	-2.77626	2.17e-08	down
16570	AT1G08310	-2.77328	1.11e-06	down
11619	AT1G44800	-2.77281	2.33e-12	down
12984	AT4G19420	-2.77225	2.36e-08	down
17855	AT5G35550	-2.77221	1.35e-06	down
13800	AT3G10450	-2.77203	4.01e-10	down
18123	AT5G52750	-2.76848	0.00251797	down
18242	AT1G04500	-2.76754	0.0105243	down
17075	AT1G73805	-2.76424	9.37e-05	down
12760	AT1G79270	-2.76254	1.26e-07	down
8649	AT3G19900	-2.75785	3.04e-10	down
9619	AT1G80920	-2.7567	8.82e-09	down
19233	AT4G21903	-2.7557	0.00112811	down
17588	AT2G24850	-2.75394	0.00342196	down
16146	AT3G11570	-2.75386	6.15e-06	down
16551	AT5G46770	-2.75258	0.0010472	down
15522	AT4G27790	-2.75222	2.38e-06	down
13670	AT1G30220	-2.7503	7.26e-09	down
18701	AT1G24405	-2.74699	0.038527	down
16477	AT1G80470	-2.74564	0.000361291	down
17159	AT4G23260	-2.74476	0.000113983	down
16496	AT1G26800	-2.74451	3.92e-08	down
17944	AT1G18390	-2.74105	0.000354846	down
18380	AT3G61190	-2.73482	0.000761048	down
19213	AT2G05540	-2.73475	7.72e-05	down
15853	AT5G01540	-2.72413	2.85e-06	down
15657	AT2G15830	-2.72239	1.4e-09	down
14656	AT1G51340	-2.72108	8.77e-07	down
18489	AT5G39260	-2.7204	4.65e-05	down
17177	AT1G22400	-2.71713	0.00526655	down
17907	AT2G19900	-2.7136	2.97e-06	down
9991	AT4G31240	-2.70864	2.05e-12	down
14164	AT5G36220	-2.7081	1.12e-10	down
17273	AT1G27730	-2.70672	0.000327655	down
14052	AT3G22240	-2.70321	3.95e-11	down
10353	AT3G54140	-2.70248	1.18e-10	down
12809	AT2G28305	-2.70189	8.86e-12	down
10014	AT2G02710	-2.69887	1.1e-09	down
15482	AT4G35180	-2.69661	1.86e-05	down
11020	AT2G23450	-2.69292	3.14e-09	down
15297	AT5G40960	-2.69258	1.25e-07	down
15488	AT5G25110	-2.68984	3.57e-05	down
18459	AT5G13580	-2.68967	0.0332484	down
15950	AT3G03800	-2.68749	0.0011935	down
16258	AT5G49180	-2.68719	0.00208509	down
16606	AT3G24715	-2.68581	0.000536308	down
8266	AT2G26670	-2.68446	7.55e-09	down
16170	AT1G17990	-2.68288	7.25e-10	down
15766	AT5G58120	-2.68224	4.93e-08	down
2311	AT1G75900	-2.67428	9.97e-14	down
13054	AT3G56360	-2.67215	1.35e-06	down
18324	AT3G52020	-2.66905	0.00264843	down
18851	AT2G41940	-2.66695	0.00829981	down
9752	AT2G16740	-2.66271	1.22e-11	down
18044	AT4G25100	-2.66234	2.81e-05	down
16385	AT2G31430	-2.66158	0.000357174	down
13763	AT2G39420	-2.65987	1.44e-08	down
16784	AT1G02530	-2.65894	0.00129735	down
16903	AT5G62750	-2.65401	0.00287872	down
16104	AT2G22340	-2.65079	0.000471381	down
15900	AT5G25820	-2.65061	1.39e-09	down
17639	AT1G80840	-2.6455	0.00349393	down
18361	AT4G30280	-2.64386	0.0376555	down
13909	AT1G73500	-2.64178	1.85e-07	down
15466	AT3G16720	-2.63949	2.15e-05	down
8743	AT5G40240	-2.63645	3.17e-12	down
17237	AT1G77765	-2.63632	2.02e-08	down
15285	AT1G02000	-2.63144	3.67e-06	down
14890	AT2G14560	-2.63013	6.22e-05	down
19041	AT5G54560	-2.62635	0.00387817	down
15783	AT2G29340	-2.62076	0.000116438	down
17981	AT1G23840	-2.61965	0.000163738	down
15648	AT3G48580	-2.6157	9.73e-05	down
18843	AT3G13130	-2.61553	0.0390071	down
18805	AT3G52710	-2.61519	0.0203592	down
15986	AT3G14440	-2.61345	5.4e-07	down
15674	AT5G16500	-2.61327	6.78e-05	down
11797	AT3G08720	-2.61215	7.45e-10	down
15006	AT1G10770	-2.61047	1.61e-05	down
18031	AT5G57550	-2.61045	0.00110298	down
12832	AT3G23790	-2.60933	4.5e-07	down
7605	AT5G60360	-2.6089	1.94e-07	down
9126	AT4G37310	-2.60831	7.26e-11	down
17318	AT3G46660	-2.60547	2.48e-05	down
9194	AT2G02390	-2.60352	1.26e-09	down
17364	AT1G64405	-2.60258	0.00607286	down
14494	AT5G44005	-2.60226	3.36e-08	down
14751	AT3G20300	-2.60197	3.6e-06	down
15574	AT3G14020	-2.60047	4.47e-08	down
17261	AT1G67265	-2.60021	0.000212582	down
8220	AT4G35840	-2.6	1.97e-13	down
16211	AT4G18990	-2.59921	2.25e-06	down
14713	AT2G14900	-2.59756	5.97e-09	down
15226	AT3G50900	-2.59711	5.17e-08	down
15842	AT5G15600	-2.59634	0.000213003	down
15273	AT4G27410	-2.5915	1.41e-07	down
17870	AT1G22570	-2.59059	1.51e-05	down
18384	AT5G36925	-2.58657	4.61e-05	down
10392	AT5G16350	-2.58392	3.77e-11	down
17922	AT1G19190	-2.57455	1.52e-05	down
18367	AT3G49760	-2.5738	0.000422745	down
18962	AT5G04347	-2.57096	0.00233999	down
10655	AT2G19570	-2.57078	8.22e-09	down
14076	AT5G64230	-2.56581	3.06e-08	down
13265	AT1G79520	-2.56301	3.15e-09	down
16574	AT2G21480	-2.56241	0.00135725	down
16520	AT3G55890	-2.56022	4.66e-07	down
15261	AT3G44320	-2.55281	1.14e-08	down
4978	AT5G25770	-2.54663	3.13e-13	down
17517	AT4G14315	-2.54645	0.00283688	down
15684	AT4G18550	-2.5433	2.65e-06	down
13916	AT1G02610	-2.53878	1.31e-08	down
19075	AT5G49665	-2.53475	4.05e-05	down
16219	AT2G18050	-2.53459	3.39e-08	down
15848	AT3G14560	-2.53331	5.35e-06	down
17910	AT2G35215	-2.52948	0.00295426	down
13375	AT5G55930	-2.52859	1.42e-08	down
15843	AT1G05100	-2.52773	2.1e-05	down
17640	AT5G56640	-2.52414	0.0470493	down
14291	AT5G54840	-2.52165	1.09e-06	down
19060	AT5G60130	-2.51971	0.00382269	down
15126	AT5G41400	-2.51931	1.24e-05	down
15795	AT2G03410	-2.51924	0.000568676	down
17693	AT1G66140	-2.51896	4.81e-05	down
12748	AT5G16570	-2.51683	7.88e-08	down
14436	AT2G39350	-2.51572	4.81e-06	down
16636	AT3G48450	-2.51388	0.00689355	down
18965	AT1G67856	-2.51346	0.0464267	down
15792	AT2G25600	-2.51242	0.00037951	down
16182	AT1G19200	-2.50408	5.37e-07	down
13881	AT1G63440	-2.50334	7.13e-08	down
14002	AT4G28530	-2.50301	5.77e-06	down
11160	AT1G49470	-2.50271	1.01e-11	down
12118	AT5G10650	-2.50212	3.61e-09	down
18261	AT5G39020	-2.50008	0.00169215	down
17561	AT1G21010	-2.49431	0.00246558	down
16719	AT2G17890	-2.49417	0.00604813	down
16181	AT2G24370	-2.49221	0.000636295	down
14765	AT3G16860	-2.4919	2.8e-07	down
19296	AT1G68270	-2.48951	0.0453956	down
18661	AT1G08135	-2.48862	0.0372237	down
17372	AT3G22235	-2.48692	0.00223786	down
16432	AT1G52240	-2.48604	0.00121643	down
17009	AT5G47230	-2.4809	2.18e-05	down
12123	AT5G18780	-2.47963	2.95e-09	down
15676	AT5G57560	-2.47547	0.000165841	down
15014	AT5G54300	-2.47451	3.37e-06	down
17622	AT4G25860	-2.47299	3.93e-05	down
13650	AT2G37540	-2.47295	8.76e-10	down
17747	AT1G17147	-2.46664	0.000206222	down
10908	AT4G16670	-2.4651	2.64e-10	down
8433	AT2G33480	-2.46327	6.97e-10	down
13697	AT1G74650	-2.46166	9.55e-09	down
6673	AT1G03820	-2.4588	9.06e-11	down
14918	AT1G35290	-2.45826	1.38e-05	down
16733	AT5G08760	-2.4579	0.000596686	down
15613	AT2G03980	-2.45674	4.03e-06	down
15113	AT5G54780	-2.4555	5.79e-06	down
17020	AT1G11990	-2.45425	0.00206382	down
16237	AT3G26440	-2.45306	3.9e-11	down
15521	AT1G52565	-2.45268	8.15e-05	down
16088	AT1G15520	-2.45267	0.0149805	down
18278	AT3G11773	-2.45246	0.000286106	down
15551	AT1G65690	-2.45213	4.44e-07	down
8901	AT3G56240	-2.4456	1.03e-11	down
8395	AT5G46180	-2.44293	6.8e-09	down
18328	AT4G17490	-2.44292	0.00113426	down
17454	AT5G25440	-2.43457	9.06e-06	down
16635	AT1G11210	-2.43341	5.74e-05	down
8384	AT2G42890	-2.42992	3.69e-08	down
9796	AT4G39140	-2.4297	8.65e-09	down
18567	AT4G18250	-2.42866	0.00237254	down
14235	AT1G72120	-2.42658	1.1e-08	down
14673	AT2G07040	-2.42604	3.07e-05	down
18092	AT1G18710	-2.42446	0.000117085	down
14495	AT1G47270	-2.42123	5.79e-06	down
3322	AT2G38800	-2.41934	3.04e-12	down
7979	AT3G51730	-2.41917	4.06e-08	down
15390	AT4G02250	-2.41869	3.79e-05	down
12713	AT1G06050	-2.41829	3.46e-09	down
11498	AT4G12910	-2.41421	2.34e-08	down
17847	AT3G59850	-2.41247	0.00177194	down
16916	AT4G27300	-2.40678	0.000193845	down
7925	AT3G17810	-2.40554	2.65e-08	down
18198	AT3G20370	-2.4033	1.43e-05	down
14699	AT3G13730	-2.40309	3.37e-08	down
11310	AT1G09970	-2.39797	6.29e-09	down
17329	AT4G16350	-2.39708	0.0331634	down
14361	AT2G47030	-2.39581	7.51e-05	down
18429	AT1G24625	-2.38815	0.000770297	down
15090	AT1G28390	-2.38342	1.94e-07	down
17471	AT3G47220	-2.38199	3.64e-05	down
15445	AT1G23200	-2.37444	6.03e-06	down
18290	AT5G44820	-2.37182	0.00010612	down
11949	AT1G06570	-2.37182	1.35e-06	down
19102	AT4G22640	-2.37011	0.0363255	down
17254	AT3G28340	-2.36858	0.00271478	down
9385	AT2G46030	-2.36855	1.39e-09	down
15841	AT2G35710	-2.36757	3.53e-05	down
16009	AT3G22510	-2.3667	0.00052654	down
16773	AT4G35700	-2.36303	0.00269428	down
13280	AT1G08900	-2.3622	9.09e-09	down
17557	AT3G52780	-2.35935	1.14e-06	down
18385	AT1G47485	-2.35769	0.000576257	down
12662	AT1G78970	-2.35455	2.88e-09	down
14909	AT2G46210	-2.35361	3.97e-05	down
13968	AT3G23150	-2.35256	3.39e-08	down
13169	AT1G64610	-2.35108	3.58e-08	down
15583	AT4G10310	-2.34843	0.000580781	down
12221	AT1G72800	-2.34763	2.81e-09	down
17637	AT4G37370	-2.34709	9.14e-06	down
12132	AT1G20440	-2.34622	9.72e-09	down
8973	AT3G10420	-2.34558	1.41e-06	down
15662	AT1G76360	-2.34542	9.84e-07	down
14723	AT3G09830	-2.34258	5.73e-07	down
13835	AT4G18630	-2.34183	9.46e-09	down
12279	AT2G39710	-2.34059	4.59e-08	down
16991	AT5G38010	-2.33874	2.35e-06	down
14047	AT4G12870	-2.33844	5.91e-05	down
18140	AT2G22860	-2.3358	0.00253061	down
17367	AT1G60410	-2.33563	0.0103646	down
13287	AT2G47000	-2.33521	2.47e-10	down
18787	AT5G44640	-2.33451	0.0118136	down
17606	AT1G69500	-2.33346	0.0285187	down
15275	AT5G58050	-2.33339	2.31e-05	down
14772	AT1G04250	-2.33329	4.85e-07	down
18982	AT5G38310	-2.33187	0.00121417	down
18534	AT2G19980	-2.33072	0.0039592	down
12321	AT3G21790	-2.32942	1.14e-08	down
12861	AT4G18210	-2.32866	7.26e-11	down
15983	AT2G42610	-2.32858	2.51e-07	down
13883	AT1G63720	-2.32667	1.67e-10	down
16121	AT4G10010	-2.32557	0.000902685	down
17424	AT1G01560	-2.32544	4.31e-06	down
17280	AT4G15700	-2.32281	0.000913771	down
9797	AT5G63850	-2.32265	6.52e-10	down
11351	AT4G20830	-2.32112	4.97e-08	down
12594	AT3G29810	-2.32009	3.33e-08	down
19281	AT4G31875	-2.32001	0.0233444	down
5906	AT4G21980	-2.3142	3.86e-09	down
14582	AT5G51810	-2.31184	3.35e-05	down
12268	AT4G16740	-2.31159	2.95e-09	down
19133	AT4G17250	-2.31114	0.014258	down
11339	AT5G61010	-2.31101	2.62e-08	down
19066	AT2G46410	-2.31032	0.000902479	down
10481	AT2G27150	-2.31012	1.09e-09	down
15147	AT1G64400	-2.30957	8.5e-05	down
12173	AT2G22990	-2.30333	3.15e-09	down
10567	AT5G54080	-2.30097	7.22e-08	down
15681	AT2G30040	-2.28958	8.52e-05	down
11198	AT2G46600	-2.28883	1.35e-08	down
14461	AT2G17880	-2.28708	1.19e-05	down
13081	AT1G76980	-2.28499	4.38e-08	down
15810	AT2G28110	-2.28449	5.82e-08	down
11039	AT4G33150	-2.28316	2.12e-07	down
15125	AT1G23090	-2.28154	2.22e-05	down
13821	AT1G32120	-2.28013	1.06e-06	down
12932	AT2G17500	-2.27552	1.19e-07	down
18548	AT5G20460	-2.27543	0.000716422	down
14962	AT4G13030	-2.27277	1.35e-08	down
14769	AT1G35490	-2.2696	0.000129198	down
13059	AT1G71030	-2.26859	1.49e-07	down
14720	AT1G68470	-2.26663	1.04e-07	down
18715	AT2G29130	-2.26401	3.09e-05	down
15872	AT5G60900	-2.26323	4.02e-05	down
15392	AT2G13350	-2.26254	0.00010826	down
18165	AT4G22940	-2.26221	0.000563145	down
11731	AT2G44290	-2.26201	3.81e-10	down
9166	AT5G47860	-2.26083	4.77e-09	down
16056	AT1G75000	-2.2604	0.000131885	down
17394	AT3G53280	-2.25721	1.44e-06	down
14773	AT1G13970	-2.25654	7.71e-05	down
17906	AT1G10460	-2.25539	1.8e-05	down
12872	AT5G58690	-2.25534	2.74e-08	down
15831	AT4G18880	-2.24503	8.11e-06	down
15193	AT4G23270	-2.24414	6.15e-06	down
10341	AT3G12750	-2.24335	2.47e-10	down
18879	AT3G23380	-2.24178	0.0389058	down
15161	AT2G28400	-2.24123	1.51e-05	down
18447	AT5G54720	-2.23587	0.00677004	down
18931	AT1G02580	-2.23331	0.00072596	down
18683	AT2G04220	-2.23054	0.00227629	down
17869	AT3G21510	-2.23031	7.54e-07	down
5506	AT4G01610	-2.22928	1.05e-08	down
17913	AT1G68795	-2.22821	9e-05	down
14647	AT2G05520	-2.22814	1.65e-06	down
6737	AT4G24040	-2.22731	7.32e-13	down
18704	AT3G27410	-2.22592	0.00596176	down
13298	AT2G20500	-2.21722	1.16e-08	down
10797	AT3G03870	-2.21599	2.83e-07	down
10973	AT5G39050	-2.21531	5.34e-10	down
14332	AT1G32540	-2.21525	5.33e-09	down
15423	AT3G11690	-2.2151	1.56e-06	down
15953	AT2G01660	-2.21487	2.85e-06	down
18983	AT1G04778	-2.21382	0.0248954	down
18045	AT1G67920	-2.21335	5.42e-05	down
14644	AT3G62180	-2.2133	5.77e-05	down
13856	AT5G58960	-2.2127	5.58e-08	down
16730	AT1G74360	-2.20864	8.5e-05	down
13304	AT2G32160	-2.20797	4.65e-07	down
9881	AT2G33380	-2.20752	6.41e-06	down
18574	AT2G32790	-2.20529	0.000372564	down
12359	AT5G63790	-2.20442	2.2e-10	down
15430	AT1G61460	-2.20429	4.43e-08	down
9388	AT2G20920	-2.20335	3.17e-09	down
11400	AT1G69840	-2.20233	2.14e-09	down
17321	AT1G70985	-2.19991	9.77e-05	down
12289	AT3G22370	-2.19981	8.49e-07	down
4370	AT3G26100	-2.19758	1.26e-09	down
18709	AT3G03000	-2.19662	0.00797324	down
13915	AT5G58390	-2.19621	6.08e-08	down
16136	AT3G52460	-2.19463	0.00152471	down
17827	AT1G15040	-2.19351	0.0467375	down
11674	AT3G57680	-2.19078	7.24e-07	down
14681	AT4G04930	-2.18778	8.27e-05	down
12915	AT3G42640	-2.18722	1.16e-05	down
15238	AT5G50360	-2.18371	1.1e-06	down
10584	AT1G12140	-2.1823	3.84e-08	down
18311	AT4G39795	-2.18119	0.000389813	down
5198	AT1G77890	-2.17763	2.32e-12	down
17144	AT3G14550	-2.17668	2.16e-06	down
15227	AT1G25560	-2.17581	1.48e-05	down
11966	AT5G54730	-2.17489	3.14e-09	down
4751	AT4G34180	-2.17344	2.82e-12	down
15811	AT5G42680	-2.17315	1.1e-06	down
13954	AT3G02140	-2.17252	1.57e-07	down
18516	AT1G10530	-2.17087	0.00585593	down
11693	AT1G01240	-2.16947	2.04e-08	down
9469	AT5G54510	-2.16766	1.67e-10	down
15443	AT1G10540	-2.16705	0.00271259	down
7007	AT1G22930	-2.16568	2.17e-07	down
16985	AT1G06540	-2.16419	0.000655204	down
17503	AT1G63530	-2.16192	7.83e-07	down
11590	AT3G05165	-2.16174	7.21e-08	down
18373	AT3G22620	-2.16066	2.72e-05	down
13768	AT1G64740	-2.15778	3.69e-07	down
18801	AT1G35230	-2.15341	0.0224902	down
12663	AT1G55280	-2.15242	2.3e-07	down
18276	AT3G15518	-2.14922	0.000739061	down
12649	AT4G11330	-2.14742	5.59e-09	down
12244	AT1G33110	-2.14714	6.74e-09	down
18097	AT2G35700	-2.14691	2.72e-05	down
14017	AT5G57660	-2.14676	5.08e-08	down
11520	AT5G26340	-2.14373	1.13e-08	down
16035	AT5G55490	-2.1436	0.000455795	down
14977	AT5G65380	-2.14167	6.72e-06	down
10136	AT5G11060	-2.14159	7.53e-12	down
16642	AT4G34970	-2.14038	0.000783361	down
17721	AT2G44480	-2.13686	8.34e-05	down
14074	AT3G19380	-2.13673	1.47e-06	down
13126	AT3G11660	-2.1353	4.11e-07	down
14136	AT4G39180	-2.13436	1.43e-06	down
17335	AT2G30790	-2.13238	8.21e-06	down
16776	AT4G17500	-2.13186	0.000398998	down
17299	AT3G17225	-2.12986	0.000163388	down
11805	AT3G21550	-2.12897	1.55e-06	down
15223	AT5G17650	-2.1282	7.14e-07	down
13992	AT3G18280	-2.12571	2.36e-08	down
17508	AT5G54710	-2.12458	0.00392282	down
11065	AT1G72830	-2.1215	6.17e-10	down
18131	AT1G66160	-2.12141	0.000278258	down
11694	AT3G47250	-2.12008	9.52e-07	down
12515	AT1G06520	-2.11923	1.18e-07	down
11211	AT2G23840	-2.11909	4.27e-07	down
15387	AT5G64900	-2.11598	3.06e-05	down
9787	AT4G24000	-2.11453	1.21e-08	down
18408	AT3G21780	-2.11258	0.000590003	down
17465	AT4G12320	-2.11147	0.000236971	down
11132	AT5G39860	-2.11134	1.27e-07	down
16798	AT1G52580	-2.10953	0.00617758	down
17163	AT4G16563	-2.10915	0.000692673	down
5276	AT3G26580	-2.10907	3.45e-09	down
16199	AT5G22250	-2.10622	1.75e-05	down
14094	AT3G47960	-2.10574	4.19e-07	down
16249	AT1G68800	-2.10571	2.25e-06	down
12674	AT4G15630	-2.105	5.73e-08	down
19033	AT3G59880	-2.10314	0.00768203	down
14328	AT2G19130	-2.10008	7.66e-07	down
11165	AT5G53550	-2.10005	8.03e-09	down
18838	AT4G13190	-2.09736	0.0018617	down
17256	AT1G66960	-2.09736	0.000165841	down
10833	AT4G16690	-2.09678	2.38e-10	down
10883	AT1G29670	-2.09645	1.03e-11	down
11000	AT1G01120	-2.09548	2.33e-12	down
16040	AT3G62640	-2.09366	0.00114151	down
13471	AT4G15550	-2.09276	3.8e-06	down
14177	AT5G47540	-2.08975	2.24e-07	down
10586	AT3G02290	-2.08933	1.51e-09	down
5575	AT1G54130	-2.08918	1.03e-09	down
17692	AT4G14090	-2.08885	0.000278596	down
13688	AT4G38550	-2.0865	6.75e-06	down
18366	AT3G14530	-2.07995	3.25e-06	down
17894	AT1G78850	-2.0761	5.09e-05	down
7462	AT5G54940	-2.07516	8.16e-09	down
18062	AT4G40080	-2.07468	0.00268501	down
9928	AT2G35940	-2.07201	1.17e-07	down
18850	AT3G45730	-2.06699	0.0315637	down
16519	AT1G61420	-2.0651	9.46e-05	down
17387	AT3G49580	-2.06463	0.000225299	down
16468	AT1G05450	-2.06316	0.0142556	down
16623	AT5G47960	-2.06287	7.62e-06	down
10185	AT4G39955	-2.05945	1.39e-09	down
16986	AT4G12080	-2.05665	2.25e-05	down
16417	AT5G38900	-2.05512	0.00150225	down
12753	AT2G23430	-2.05389	2.52e-07	down
10947	AT2G39700	-2.05051	5.87e-08	down
15331	AT3G54740	-2.05039	8.39e-06	down
8692	AT1G15740	-2.04595	1.7e-08	down
14682	AT2G36020	-2.04513	0.000114119	down
15922	AT3G55950	-2.04359	2.4e-05	down
12452	AT3G17790	-2.04264	2.18e-07	down
13051	AT3G06420	-2.0421	1.65e-07	down
14300	AT5G24105	-2.03972	0.000133102	down
14369	AT5G64530	-2.03367	1.06e-08	down
18844	AT1G16400	-2.03363	0.00080432	down
17620	AT5G10090	-2.03285	0.0179095	down
8904	AT3G54260	-2.0325	5.94e-12	down
11060	AT2G40670	-2.03066	6.35e-08	down
11023	AT3G11780	-2.02962	8.88e-08	down
17883	AT4G38080	-2.02888	9.34e-06	down
14668	AT2G26410	-2.02732	0.000285312	down
12581	AT3G06210	-2.02644	2.09e-08	down
13788	AT1G05560	-2.02265	1.82e-07	down
17028	AT3G05150	-2.02184	0.0164298	down
15249	AT2G46150	-2.01833	2.84e-06	down
7210	AT5G16010	-2.01808	2.33e-12	down
13401	AT4G16680	-2.01613	5.28e-08	down
15860	AT1G05820	-2.01553	0.00385508	down
18061	AT2G47130	-2.01429	0.00271259	down
17502	AT2G43870	-2.01387	0.000990492	down
13803	AT1G74020	-2.01227	4.6e-08	down
13478	AT3G59350	-2.0105	3.43e-07	down
16394	AT5G19240	-2.00991	0.00278441	down
9929	AT1G04350	-2.00836	2.19e-07	down
4715	AT5G59310	-2.00799	4.77e-09	down
18217	AT5G65390	-2.0072	0.000192236	down
18369	AT3G14540	-2.0066	5.6e-07	down
18096	AT5G23160	-2.00594	0.00218491	down
17013	AT5G16100	-2.00537	0.0183564	down
14228	AT3G50410	-2.00475	1.49e-06	down
6014	AT1G11310	-2.00475	3.41e-09	down
12046	AT5G50915	-2.00422	1e-09	down
17206	AT1G75590	-2.00399	0.000147529	down
12004	AT2G23320	-2.003	1.21e-08	down
7015	AT2G42790	-2.00224	6.77e-10	down
15318	AT5G13200	-2.00174	1.19e-05	down
13061	AT3G23170	-2.00127	7.52e-07	down
18710	AT3G22930	-1.99928	0.000845681	down
16972	AT1G66480	-1.99924	7.44e-07	down
14900	AT4G00360	-1.99786	3.86e-05	down
8016	AT5G45900	-1.99741	1.28e-10	down
13182	AT1G69310	-1.99525	1.28e-08	down
19206	AT1G52270	-1.99158	0.00463709	down
11386	AT2G21560	-1.98348	6.1e-09	down
18046	AT5G38280	-1.98244	1.11e-05	down
14870	AT5G35735	-1.98237	1.74e-05	down
14964	AT1G22190	-1.98058	2.4e-05	down
15759	AT1G66400	-1.97994	8.15e-05	down
14768	AT3G51890	-1.97615	1.13e-07	down
17328	AT4G23720	-1.97508	4.82e-05	down
18099	AT5G26120	-1.97056	0.0152748	down
8864	AT2G26170	-1.97049	1.28e-10	down
14107	AT2G36800	-1.96873	0.000263972	down
17911	AT1G71690	-1.96459	0.00542914	down
18761	AT2G25220	-1.96426	0.000866712	down
15496	AT2G29720	-1.96388	0.000206368	down
15478	AT3G56710	-1.96219	0.000276809	down
6712	AT1G79380	-1.96161	2.04e-10	down
7812	AT5G53450	-1.96016	1.41e-08	down
14345	AT3G21700	-1.95766	6.74e-05	down
9685	AT2G26740	-1.9573	3.41e-09	down
16215	AT3G50930	-1.95699	0.000908705	down
13402	AT4G34138	-1.95691	6.43e-07	down
19156	AT1G20730	-1.95607	0.00508204	down
16895	AT1G48740	-1.95142	0.0217974	down
14045	AT1G78290	-1.95072	7.21e-05	down
15715	AT2G26530	-1.94982	0.000448423	down
14536	AT1G61667	-1.94878	1.28e-08	down
18040	AT5G19230	-1.94825	0.00195065	down
11564	AT3G27110	-1.94815	9.84e-07	down
11990	AT4G00750	-1.94717	9.44e-08	down
15121	AT5G62240	-1.94432	0.000773743	down
13251	AT3G55980	-1.94376	9.35e-06	down
8794	AT5G37300	-1.94361	1.85e-10	down
13707	AT3G01240	-1.94353	0.000545406	down
10053	AT1G76180	-1.94333	2.51e-06	down
17257	AT1G22650	-1.94279	0.00450664	down
12174	AT1G69610	-1.94249	3.8e-06	down
10617	AT1G35910	-1.94091	1.32e-09	down
17181	AT5G28646	-1.93874	0.000212131	down
17968	AT4G26150	-1.93862	6.98e-05	down
17751	AT3G22060	-1.93678	0.000264264	down
12426	AT1G32940	-1.93654	1.73e-10	down
15206	AT4G34131	-1.93622	9.06e-06	down
13393	AT3G12830	-1.93411	1.51e-07	down
13997	AT1G34060	-1.93209	0.000979615	down
17182	AT3G06830	-1.93097	0.0205324	down
13163	AT2G41640	-1.93038	3.45e-07	down
17885	AT3G57380	-1.92716	1.49e-06	down
14561	AT5G58650	-1.9251	2.65e-05	down
15830	AT1G72900	-1.92195	0.00115765	down
19285	AT5G46600	-1.92192	7.36e-05	down
11320	AT5G38530	-1.91928	1.05e-08	down
8305	AT5G59320	-1.91813	3.1e-10	down
17069	AT1G80440	-1.91541	0.00297601	down
15210	AT3G01700	-1.91533	0.00167691	down
18182	AT3G54420	-1.91412	0.000806713	down
15088	AT4G01575	-1.91232	0.0006973	down
18306	AT5G03890	-1.91093	0.000531749	down
14534	AT3G07730	-1.91035	1.24e-06	down
17970	AT1G48670	-1.91015	0.000124131	down
14031	AT5G06250	-1.90791	9.88e-08	down
18552	AT4G39830	-1.90505	0.00461697	down
15879	AT2G11810	-1.90172	3.46e-05	down
8867	AT3G43230	-1.90147	7.88e-08	down
11411	AT4G03320	-1.90104	2.12e-08	down
18382	AT1G61610	-1.89996	0.000248962	down
13589	AT5G63130	-1.8989	7.72e-07	down
9494	AT5G01820	-1.89885	3.62e-07	down
16338	AT3G19270	-1.89821	0.000463672	down
14406	AT2G28200	-1.89678	3.22e-05	down
16390	AT1G73830	-1.8967	0.00175438	down
19342	AT2G34440	-1.89649	0.0439882	down
15376	AT1G35710	-1.89524	0.000492378	down
16789	AT3G26280	-1.89517	0.00028092	down
16896	AT5G06230	-1.89482	1.97e-07	down
15130	AT3G43120	-1.89421	0.00174898	down
14196	AT4G23190	-1.89172	1.28e-08	down
16655	AT5G18470	-1.89112	0.00185337	down
18143	AT5G40230	-1.89002	1.53e-05	down
16504	AT5G09800	-1.88878	0.000393073	down
14784	AT1G01070	-1.88639	5.2e-06	down
15374	AT3G57480	-1.88622	0.000837439	down
12844	AT1G32460	-1.88617	4.37e-09	down
6777	AT3G48740	-1.8855	1.78e-10	down
8193	AT3G44880	-1.88359	2.44e-07	down
13490	AT5G52810	-1.88301	1.86e-05	down
18625	AT5G64450	-1.88077	0.00210627	down
6227	AT5G48180	-1.87896	6.25e-07	down
18060	AT4G17220	-1.87546	0.000276993	down
16440	AT3G02410	-1.87497	0.0132957	down
10714	AT1G78950	-1.87477	8.12e-08	down
13548	AT5G56750	-1.87475	2.26e-06	down
11026	AT2G39890	-1.87394	3.66e-08	down
12000	AT1G58180	-1.87361	1.02e-06	down
18905	AT1G49310	-1.87298	0.0186174	down
14233	AT2G43230	-1.87255	0.000166336	down
14658	AT5G05190	-1.87063	6.33e-07	down
16981	AT2G14095	-1.86978	3.32e-05	down
7775	AT2G01610	-1.8689	1.3e-08	down
16275	AT4G37030	-1.86862	3.79e-05	down
11708	AT4G30470	-1.86805	1.42e-05	down
17858	AT4G23220	-1.86774	0.000902053	down
13790	AT5G53920	-1.86701	2.77e-07	down
15325	AT3G50760	-1.8666	1.94e-06	down
19164	AT1G34580	-1.86623	0.00221652	down
13872	AT1G44100	-1.86495	1.05e-06	down
8292	AT1G60390	-1.86341	7.85e-10	down
15196	AT4G37610	-1.8621	9.5e-06	down
18858	AT5G50120	-1.86178	0.000790863	down
12957	AT5G40170	-1.8584	1.17e-05	down
14304	AT2G20320	-1.85581	1.59e-05	down
16872	AT1G25340	-1.85078	1.91e-07	down
17040	AT5G53030	-1.84909	0.00411533	down
18522	AT3G52310	-1.84841	0.00157913	down
10074	AT3G53960	-1.84759	2.34e-08	down
11541	AT3G04520	-1.84657	5.31e-08	down
11546	AT1G49050	-1.84258	2.54e-08	down
15346	AT4G18830	-1.84239	0.00224188	down
18341	AT3G28580	-1.84217	0.000974415	down
8289	AT1G29800	-1.84216	2.78e-09	down
3980	AT1G57750	-1.84092	4.6e-10	down
11119	AT5G57630	-1.83898	9.38e-08	down
16069	AT5G09430	-1.83653	0.00298676	down
17682	AT2G31865	-1.83607	0.000229246	down
17516	AT1G02310	-1.83597	1.52e-05	down
19069	AT1G14755	-1.83357	0.0235691	down
15606	AT5G61360	-1.83329	0.00169392	down
9723	AT3G19010	-1.833	5.85e-07	down
10163	AT5G42230	-1.83266	1.41e-09	down
7537	AT3G49120	-1.82883	4.02e-09	down
17982	AT1G65490	-1.82841	6.85e-05	down
13219	AT1G70790	-1.82497	7.74e-06	down
14395	AT5G16340	-1.82081	2.08e-06	down
15647	AT1G05300	-1.81693	2.91e-06	down
16653	AT1G19090	-1.81681	0.00508477	down
10930	AT5G59400	-1.81289	1.31e-07	down
10324	AT5G02540	-1.81279	5.03e-09	down
18020	AT4G24110	-1.81187	0.000113748	down
16364	AT4G39410	-1.81062	1.1e-06	down
8312	AT2G32240	-1.80619	1.88e-06	down
18760	AT1G36622	-1.80035	0.00279087	down
12265	AT2G32150	-1.80001	8.76e-06	down
16885	AT1G29230	-1.79974	0.0479485	down
14532	AT4G01840	-1.79869	0.000119834	down
13135	AT3G02555	-1.79843	8.64e-06	down
18538	AT2G42860	-1.79729	0.000324934	down
11335	AT3G21420	-1.79451	3.17e-09	down
7994	AT1G11260	-1.79088	4.04e-10	down
18393	AT4G35985	-1.79036	5.2e-05	down
5757	AT1G19270	-1.79034	3.9e-11	down
2202	AT1G58360	-1.78995	5.94e-12	down
16774	AT2G46430	-1.78945	0.00054829	down
12308	AT2G29090	-1.78804	1.64e-07	down
14796	AT2G42005	-1.78768	0.000238546	down
10759	AT1G69450	-1.78509	3.31e-07	down
12526	AT5G57840	-1.78433	2.63e-08	down
11614	AT4G38060	-1.78432	4.47e-07	down
13870	AT3G22530	-1.78404	1.06e-05	down
16248	AT4G01540	-1.78261	7.18e-05	down
12529	AT5G43440	-1.78245	5.3e-09	down
15202	AT3G11600	-1.78193	2.39e-05	down
15686	AT4G23690	-1.78122	7.37e-07	down
9810	AT5G05110	-1.78121	3.72e-07	down
19288	AT1G69900	-1.78096	0.00971485	down
6804	AT1G69410	-1.78071	7.26e-11	down
14081	AT3G53650	-1.78034	2.23e-07	down
5453	AT1G20630	-1.77921	1.34e-08	down
18614	AT1G14780	-1.77885	4.05e-05	down
16859	AT4G15563	-1.77602	3.32e-06	down
17564	AT1G69050	-1.77211	0.0437467	down
16054	AT1G52750	-1.7713	9.07e-05	down
15468	AT4G24010	-1.77114	0.000203966	down
16372	AT1G67290	-1.76992	0.0037804	down
14666	AT5G05410	-1.76869	1.17e-08	down
3906	AT5G18640	-1.7674	6.31e-12	down
14502	AT5G47560	-1.76346	0.000463672	down
14528	AT5G48490	-1.76283	5.42e-08	down
11748	AT2G40820	-1.76262	1.16e-09	down
15474	AT5G46090	-1.76205	3.67e-08	down
15048	AT2G30230	-1.76115	7.83e-05	down
14408	AT3G60720	-1.75805	2.16e-07	down
13508	AT3G23290	-1.75767	2.81e-06	down
12256	AT4G21534	-1.75638	1.79e-09	down
19100	AT1G20310	-1.75391	0.0429237	down
6899	AT1G77770	-1.75367	9.15e-10	down
11234	AT3G62590	-1.75354	6.7e-08	down
14487	AT3G19970	-1.75285	5.58e-05	down
13297	AT5G45880	-1.75162	0.00063207	down
11549	AT4G29190	-1.75053	6.64e-10	down
11770	AT5G26940	-1.75005	5.43e-09	down
12095	AT5G12010	-1.74737	2.05e-06	down
16998	AT3G60420	-1.74369	0.0048385	down
13125	AT4G11360	-1.74278	3.81e-06	down
16247	AT3G05327	-1.74203	1.57e-06	down
16114	AT3G25010	-1.73985	0.00142422	down
11068	AT4G32070	-1.73788	2.25e-06	down
19114	AT4G25810	-1.73707	0.00199196	down
13945	AT4G01600	-1.73651	1.52e-06	down
15016	AT1G15350	-1.73625	0.000918061	down
6672	AT1G02305	-1.73545	3.5e-08	down
17142	AT1G06340	-1.73513	1.89e-05	down
1210	AT5G59430	-1.73473	4.4e-12	down
18231	AT3G28490	-1.73473	0.0218186	down
9032	AT1G23130	-1.73443	1.12e-07	down
13953	AT3G52870	-1.7342	5.36e-07	down
10699	AT2G33590	-1.73402	1.46e-08	down
9727	AT1G63800	-1.73331	4.73e-07	down
12862	AT3G01472	-1.73124	7.31e-08	down
10123	AT3G03470	-1.73115	0.000181053	down
11800	AT3G26910	-1.72857	1.03e-09	down
15052	AT3G50660	-1.728	1.73e-06	down
6893	AT5G42050	-1.72622	3.41e-08	down
16084	AT2G27240	-1.72549	5.49e-05	down
7096	AT1G80300	-1.7246	1.91e-09	down
14454	AT5G04660	-1.72455	0.000264355	down
4879	AT3G28940	-1.72436	1.19e-09	down
16679	AT1G24150	-1.71902	8.27e-05	down
16431	AT1G14600	-1.7185	2.45e-05	down
19025	AT1G63370	-1.71691	0.00152613	down
16465	AT4G39670	-1.71672	0.00790418	down
11164	AT5G63160	-1.71663	2.82e-08	down
14114	AT1G55265	-1.71589	4.89e-05	down
12574	AT1G70300	-1.71502	7.34e-07	down
13931	AT4G17483	-1.71428	1.26e-05	down
13011	AT3G11580	-1.70943	1.91e-09	down
8151	AT4G37430	-1.70938	2.95e-09	down
13995	AT3G25290	-1.70891	1.59e-06	down
12741	AT5G46240	-1.70883	2.45e-08	down
15723	AT4G31380	-1.7088	8.98e-05	down
16041	AT4G01700	-1.70791	0.000602725	down
12009	AT2G21830	-1.70487	1.88e-08	down
10971	AT4G27745	-1.70483	3.52e-08	down
14520	AT5G67245	-1.7027	6.15e-06	down
17977	AT1G15550	-1.70028	0.000238362	down
15575	AT1G13650	-1.70021	1.53e-05	down
13850	AT5G20410	-1.70002	4.36e-05	down
12787	AT5G04760	-1.69994	1.81e-05	down
16239	AT3G18220	-1.69793	0.0131438	down
14598	AT1G73040	-1.69468	1.42e-08	down
15458	AT4G11370	-1.69429	0.000378782	down
14678	AT2G24240	-1.69111	7.3e-07	down
16947	AT3G26230	-1.69014	0.000105113	down
9425	AT5G26660	-1.68921	1.85e-09	down
12116	AT4G17790	-1.68885	1.68e-06	down
12444	AT5G06510	-1.68853	1.2e-09	down
14437	AT2G39660	-1.68837	3.69e-06	down
14844	AT3G13380	-1.68709	2.57e-06	down
13846	AT5G55250	-1.68642	1.76e-05	down
12057	AT1G31490	-1.68499	3.66e-07	down
13972	AT2G16050	-1.68459	7.08e-08	down
12038	AT1G80310	-1.68368	8.58e-08	down
8250	AT4G24590	-1.68286	1.36e-08	down
18626	AT5G43420	-1.68181	0.00191228	down
16741	AT3G28850	-1.67976	0.00140086	down
7950	AT3G45300	-1.67824	2.67e-08	down
10632	AT5G34940	-1.67744	5.4e-10	down
12186	AT2G03730	-1.67737	8.6e-07	down
18759	AT1G20680	-1.67682	0.0234379	down
13823	AT3G55090	-1.67633	6.39e-10	down
18898	AT5G44568	-1.676	0.00334299	down
15191	AT4G18220	-1.67481	2.73e-05	down
15490	AT4G30290	-1.6742	0.0104975	down
14042	AT4G00050	-1.67348	2.22e-06	down
13873	AT5G09730	-1.67281	5.89e-09	down
13776	AT1G55610	-1.67076	1.21e-06	down
11856	AT5G14780	-1.66979	2.75e-07	down
7262	AT4G00780	-1.66931	1.22e-08	down
18398	AT5G26250	-1.66335	0.00766974	down
11192	AT1G11190	-1.66232	1.13e-05	down
16676	AT3G53980	-1.66221	7.08e-06	down
13817	AT2G45310	-1.66013	2.43e-05	down
11378	AT4G18010	-1.65991	1.98e-09	down
16870	AT3G49270	-1.65833	1.57e-05	down
18599	AT2G19850	-1.6573	0.032321	down
16904	AT3G28210	-1.65584	4.27e-05	down
7759	AT1G50020	-1.65484	3.74e-07	down
8763	AT5G66440	-1.65437	5.63e-09	down
12181	AT1G69080	-1.65263	3.76e-08	down
14829	AT1G70810	-1.65111	2.05e-06	down
14872	AT1G63840	-1.64943	4.27e-05	down
5384	AT1G09070	-1.64896	1.71e-08	down
19377	AT3G49055	-1.64843	0.002304	down
11245	AT1G55020	-1.64833	5.36e-06	down
17542	AT3G03520	-1.64799	0.000516721	down
2259	AT3G15353	-1.64755	1.73e-08	down
410	AT1G28400	-1.64752	7.91e-12	down
18016	AT1G06090	-1.64344	0.043367	down
12375	AT5G53370	-1.64308	9.29e-06	down
14149	AT4G29780	-1.64142	0.000189235	down
13498	AT1G52080	-1.64083	8.9e-05	down
16855	AT5G41750	-1.63785	0.00628624	down
12636	AT1G11170	-1.63401	4.77e-06	down
13351	AT3G27330	-1.6327	1.85e-06	down
12994	AT3G06270	-1.63117	7.75e-06	down
12437	AT5G25390	-1.63078	1.43e-07	down
18036	AT1G58420	-1.63024	0.00841074	down
9687	AT4G00330	-1.63015	1.4e-07	down
15433	AT5G62770	-1.62896	5.32e-05	down
10779	AT1G69870	-1.62692	6.56e-07	down
17413	AT3G56410	-1.62412	0.0385131	down
15925	AT5G38710	-1.62128	1.75e-08	down
15183	AT4G38190	-1.62034	0.00140598	down
12630	AT3G01470	-1.62022	1.73e-07	down
16506	AT1G71015	-1.61999	0.0101656	down
13848	AT1G29300	-1.61933	8.42e-06	down
13965	AT4G25900	-1.61884	4.13e-06	down
19026	AT5G38800	-1.61748	0.00485948	down
15753	AT1G61680	-1.61671	0.00143208	down
7495	AT4G24120	-1.61607	4.68e-09	down
17733	AT3G27170	-1.61599	4.49e-05	down
16253	AT3G44260	-1.61343	0.0246873	down
7750	AT5G64370	-1.6134	5.15e-07	down
12795	AT3G58490	-1.61128	9.39e-06	down
13372	AT5G56160	-1.61031	3.6e-05	down
14711	AT5G12390	-1.61018	8.34e-05	down
16488	AT4G23170	-1.61018	0.000750894	down
9677	AT5G29000	-1.60837	2.25e-09	down
3851	AT1G45130	-1.60745	9.27e-09	down
17862	AT5G05365	-1.60741	6.16e-05	down
15465	AT1G74710	-1.60658	0.00046432	down
14050	AT4G33565	-1.60621	0.00027197	down
12695	AT1G77690	-1.60249	2.97e-06	down
11937	AT2G44500	-1.60186	5.09e-05	down
13955	AT4G25700	-1.59996	1.44e-05	down
16973	AT2G40340	-1.59954	0.000462707	down
14801	AT1G08940	-1.59845	2.69e-05	down
12565	AT2G22540	-1.59821	2.07e-07	down
7675	AT1G53580	-1.59789	3.67e-07	down
9077	AT2G16630	-1.59694	4.6e-08	down
7758	AT3G21690	-1.5949	1.57e-07	down
9742	AT1G26920	-1.59441	3.77e-07	down
14424	AT1G18300	-1.59143	0.000603572	down
13447	AT2G43010	-1.59134	6e-07	down
14179	AT3G45260	-1.58977	2.76e-05	down
9828	AT3G11410	-1.58911	6.5e-07	down
15555	AT2G25460	-1.58721	2.36e-05	down
13687	AT1G32920	-1.58411	3.99e-06	down
14640	AT3G05200	-1.58374	4.56e-06	down
16562	AT5G01100	-1.5837	0.0312315	down
18364	AT3G57770	-1.58362	0.000689464	down
15307	AT4G27860	-1.58204	0.000341244	down
15512	AT2G38500	-1.58019	0.00538228	down
12707	AT3G56200	-1.58016	2.07e-07	down
13242	AT3G45010	-1.57952	7.91e-05	down
15019	AT5G63905	-1.57952	0.000481824	down
18266	AT3G23090	-1.57832	0.000233127	down
5884	AT1G01770	-1.57819	9.34e-10	down
15169	AT5G40390	-1.57797	4.47e-07	down
17185	AT5G16410	-1.57578	0.0171664	down
11913	AT2G31110	-1.57553	2.32e-08	down
12440	AT5G20830	-1.57537	8.19e-06	down
4293	AT4G26080	-1.57333	1.56e-09	down
11663	AT3G06780	-1.57256	1.34e-06	down
10388	AT2G42830	-1.572	1.14e-07	down
10459	AT3G18830	-1.57027	4.39e-07	down
14330	AT1G54790	-1.56857	4.82e-05	down
8460	AT2G42750	-1.56785	2.7e-06	down
4799	AT2G21620	-1.56707	5.48e-09	down
15332	AT1G26840	-1.56658	0.00391358	down
6522	AT5G11090	-1.56361	2.63e-09	down
6089	AT2G40120	-1.56352	6.68e-11	down
10832	AT5G03760	-1.56318	2.5e-06	down
15151	AT4G02410	-1.56209	0.00050412	down
9933	AT3G44730	-1.55955	4.4e-09	down
14955	AT1G04610	-1.55885	3.49e-05	down
17451	AT5G65170	-1.55753	4.24e-06	down
11535	AT5G02290	-1.55733	1.28e-06	down
13867	AT2G37970	-1.55717	0.000191901	down
17119	AT5G43180	-1.55527	0.00519886	down
18154	AT1G61820	-1.5549	0.000229119	down
14880	AT4G38730	-1.55424	0.00100897	down
10555	AT2G45660	-1.55271	2.85e-06	down
16660	AT5G20690	-1.55254	0.0258597	down
15356	AT3G20460	-1.55218	7.89e-06	down
19037	AT3G29670	-1.55189	0.00155977	down
11687	AT3G12730	-1.55183	7.73e-08	down
12213	AT1G25275	-1.55176	9.8e-07	down
6386	AT1G54710	-1.5514	6.35e-08	down
10072	AT3G05690	-1.5494	2.92e-09	down
16631	AT1G30795	-1.54771	0.00784505	down
17514	AT3G22910	-1.54698	0.0447166	down
18700	AT2G01008	-1.54603	0.00656866	down
14710	AT2G26360	-1.54486	1.19e-05	down
16479	AT5G60440	-1.54426	1.16e-05	down
16280	AT3G28857	-1.54389	0.00286314	down
18803	AT4G14400	-1.54376	0.0109053	down
15103	AT5G61290	-1.54325	9.85e-07	down
9207	AT3G03440	-1.54324	3.21e-08	down
18979	AT2G07732	-1.54208	0.000199441	down
11183	AT3G45640	-1.54045	1.18e-05	down
12874	AT4G18290	-1.54036	1.92e-08	down
9774	AT1G72150	-1.53998	2.95e-05	down
10270	AT4G13530	-1.53756	5.43e-05	down
13158	AT5G67520	-1.53474	1.4e-05	down
1794	AT1G09310	-1.53448	1.08e-10	down
6223	AT3G17000	-1.53446	3.58e-08	down
15420	AT5G42010	-1.53418	0.000215572	down
16969	AT1G70950	-1.534	0.00438108	down
15035	AT3G18950	-1.53357	1.07e-06	down
16762	AT5G24880	-1.5331	0.0125907	down
7553	AT4G17230	-1.53285	6.64e-10	down
18891	AT1G79330	-1.53226	0.000612299	down
14748	AT3G22410	-1.53211	1.85e-05	down
10661	AT1G71050	-1.52914	7.26e-09	down
15778	AT3G05640	-1.52913	0.00193002	down
16523	AT2G46400	-1.52884	0.00267167	down
3798	AT1G07040	-1.52688	9.98e-09	down
17521	AT1G06920	-1.52633	0.0360717	down
15943	AT2G21430	-1.52613	0.00425959	down
10960	AT1G01470	-1.52143	5.89e-09	down
18283	AT5G02760	-1.5209	0.0133589	down
16357	AT2G21140	-1.52008	0.000196708	down
10621	AT1G19050	-1.51716	1.11e-07	down
14173	AT4G27350	-1.51712	0.000180947	down
10183	AT3G47160	-1.51707	5.77e-09	down
13435	AT1G02860	-1.51643	9.01e-08	down
4100	AT1G68820	-1.51592	3.37e-10	down
8903	AT5G44060	-1.51592	4.69e-09	down
16711	AT5G03210	-1.5146	0.00224512	down
5021	AT3G06810	-1.51371	1.69e-08	down
17741	AT4G17030	-1.5127	0.000902685	down
4949	AT2G01460	-1.51251	1.29e-08	down
11964	AT5G38850	-1.51213	1.65e-07	down
7065	AT2G31260	-1.51198	2.63e-07	down
14949	AT4G28270	-1.51196	6.44e-05	down
14802	AT3G13100	-1.51164	2.1e-05	down
15698	AT3G28200	-1.50883	2.25e-05	down
[truncated: 7,208 more rows]

## Sheet: GOTerm_b2b3
GO Term enrichemnt of differentially expressed genes (p.adj ≤ 0.05) in Arabidopsis thaliana florets in stages b2 (floral bud age 9.25 days) versus b3 (floral bud age 10.25 days).
source	term_name	term_id	adjusted_p_value	negative_log10_of_adjusted_p_value	term_size	query_size	intersection_size	effective_domain_size	intersections
GO:MF	catalytic activity	GO:0003824	7.58451e-33	32.1201	10046	7385	3943	21106	AT1G30580,AT1G10840,AT1G80070,AT3G10920,AT1G04120,AT3G52300,AT3G11910,AT3G27430,AT2G20360,AT3G57300,AT4G39520,AT5G64960,AT1G50200,AT5G56030,AT5G20010,AT2G41530,AT1G48410,AT2G35630,AT4G02580,AT4G38130,AT1G31910,AT5G63370,AT2G47510,AT4G00060,AT1G54270,AT4G21650,AT3G09100,AT1G25350,AT3G13490,AT2G21470,AT5G04560,AT2G42810,AT2G35510,AT5G53300,AT3G53570,AT1G20920,AT3G01090,AT1G74960,AT1G01040,AT1G79230…
AT5G66280	AT2G26450	AT5G02110	AT3G28850	AT5G01700	AT3G20190	AT5G13130	AT3G11840	AT2G21770	AT1G30700
GO:MF	ion binding	GO:0043167	3.77947e-21	20.4226	6503	7385	2596	21106	AT1G30580,AT3G10920,AT1G04120,AT3G52300,AT5G16050,AT4G32060,AT3G54230,AT3G57300,AT4G39520,AT5G64960,AT1G50200,AT5G56030,AT5G20010,AT1G48410,AT4G02580,AT4G38130,AT1G31910,AT5G63370,AT1G54270,AT3G09100,AT1G25350,AT3G13490,AT2G27100,AT2G21470,AT5G04560,AT2G42810,AT5G53300,AT3G53570,AT1G20920,AT3G01090,AT1G66410,AT1G01040,AT2G02470,AT5G61810,AT5G56500,AT2G42500,AT1G53240,AT1G79010,AT1G49340,AT3G19740…
GO:MF	small molecule binding	GO:0036094	1.38147e-14	13.8597	3397	7385	1403	21106	AT1G30580,AT1G04120,AT5G16050,AT3G57300,AT4G39520,AT5G64960,AT1G50200,AT5G56030,AT5G20010,AT1G31910,AT5G63370,AT1G54270,AT3G09100,AT1G25350,AT3G13490,AT2G21470,AT5G53300,AT3G53570,AT1G20920,AT3G01090,AT1G01040,AT5G56500,AT3G19740,AT2G35340,AT4G26300,AT5G27950,AT1G06670,AT2G44620,AT5G64050,AT4G03390,AT5G26751,AT5G16070,AT3G54280,AT2G34560,AT3G02450,AT4G11010,AT5G09590,AT5G54500,AT5G65700,AT1G31930…
GO:MF	anion binding	GO:0043168	1.49921e-14	13.8241	3387	7385	1399	21106	AT1G30580,AT1G04120,AT5G16050,AT3G57300,AT4G39520,AT5G64960,AT1G50200,AT5G56030,AT5G20010,AT1G31910,AT5G63370,AT1G54270,AT3G09100,AT1G25350,AT3G13490,AT2G21470,AT5G53300,AT3G53570,AT1G20920,AT3G01090,AT1G01040,AT5G56500,AT1G49340,AT3G19740,AT2G35340,AT4G26300,AT5G27950,AT1G06670,AT2G44620,AT5G64050,AT4G03390,AT5G26751,AT5G16070,AT3G54280,AT2G34560,AT3G02450,AT4G11010,AT5G09590,AT5G54500,AT5G65700…
GO:MF	active transmembrane transporter activity	GO:0022804	1.75584e-11	10.7555	586	7385	292	21106	AT1G04120,AT2G36070,AT2G01320,AT1G25380,AT3G55110,AT5G57350,AT5G14040,AT5G27150,AT3G47520,AT1G31830,AT4G32530,AT3G05030,AT5G58270,AT5G35930,AT1G58360,AT5G51710,AT1G06470,AT5G54800,AT1G79610,AT5G64580,AT5G44790,AT4G32390,AT1G54115,AT4G00630,AT5G19760,AT4G04850,AT5G39040,AT2G39450,AT4G00900,AT2G28520,AT2G24520,AT1G30450,AT3G17430,AT2G30200,AT1G10130,AT1G54350,AT2G38330,AT3G21250,AT1G31770,AT1G30410…
GO:MF	nucleoside phosphate binding	GO:1901265	1.87806e-10	9.72629	3175	7385	1289	21106	AT1G30580,AT1G04120,AT5G16050,AT3G57300,AT4G39520,AT5G64960,AT1G50200,AT5G56030,AT5G20010,AT1G31910,AT5G63370,AT1G54270,AT3G09100,AT1G25350,AT3G13490,AT2G21470,AT5G53300,AT3G53570,AT1G20920,AT3G01090,AT1G01040,AT5G56500,AT3G19740,AT2G35340,AT4G26300,AT5G27950,AT1G06670,AT5G64050,AT4G03390,AT5G26751,AT5G16070,AT3G54280,AT2G34560,AT3G02450,AT4G11010,AT5G09590,AT5G54500,AT5G65700,AT1G31930,AT5G20720…
GO:MF	nucleotide binding	GO:0000166	1.87806e-10	9.72629	3175	7385	1289	21106	AT1G30580,AT1G04120,AT5G16050,AT3G57300,AT4G39520,AT5G64960,AT1G50200,AT5G56030,AT5G20010,AT1G31910,AT5G63370,AT1G54270,AT3G09100,AT1G25350,AT3G13490,AT2G21470,AT5G53300,AT3G53570,AT1G20920,AT3G01090,AT1G01040,AT5G56500,AT3G19740,AT2G35340,AT4G26300,AT5G27950,AT1G06670,AT5G64050,AT4G03390,AT5G26751,AT5G16070,AT3G54280,AT2G34560,AT3G02450,AT4G11010,AT5G09590,AT5G54500,AT5G65700,AT1G31930,AT5G20720…
GO:MF	transmembrane transporter activity	GO:0022857	3.59479e-10	9.44433	1221	7385	543	21106	AT3G01280,AT1G04120,AT3G52300,AT4G01100,AT2G42210,AT5G61810,AT2G03240,AT2G26900,AT4G22310,AT2G36070,AT2G01320,AT1G25380,AT5G08690,AT4G29480,AT3G55110,AT5G15090,AT5G57350,AT5G67500,AT5G14040,AT5G27150,AT3G47520,AT5G57490,AT5G08680,AT1G04690,AT1G31830,AT4G32530,AT1G47670,AT3G05030,AT5G58270,AT3G54110,AT1G19570,AT5G65000,AT3G19640,AT5G08670,AT1G44750,AT5G35930,AT1G58360,AT5G51710,AT1G06470,AT5G54800…
GO:MF	coenzyme binding	GO:0050662	5.30087e-10	9.27565	487	7385	245	21106	AT5G54500,AT3G48560,AT5G53460,AT3G59970,AT5G23670,AT1G65930,AT1G79530,AT1G58290,AT3G13930,AT3G13070,AT1G24360,AT3G54660,AT4G33910,AT2G19940,AT1G31812,AT3G10050,AT1G16540,AT2G44160,AT4G19710,AT3G06350,AT3G14420,AT1G04400,AT3G01910,AT3G30775,AT3G53520,AT4G16760,AT5G11670,AT5G26780,AT1G79750,AT3G46970,AT2G01490,AT3G48730,AT1G75200,AT3G14415,AT4G08920,AT5G44720,AT2G30970,AT3G57050,AT1G63940,AT1G22950…
GO:MF	phosphotransferase activity, alcohol group as acceptor	GO:0016773	5.56947e-10	9.25419	1341	7385	589	21106	AT5G64960,AT5G63370,AT3G53570,AT3G01090,AT1G49340,AT4G03390,AT5G26751,AT4G03260,AT5G65700,AT4G10730,AT2G31390,AT3G51850,AT2G17930,AT2G36350,AT3G48190,AT5G16760,AT4G17270,AT3G13530,AT2G43980,AT2G18790,AT3G15220,AT1G06390,AT4G18130,AT5G07920,AT5G35980,AT1G07650,AT5G18940,AT4G23740,AT3G48750,AT3G19980,AT1G01220,AT5G12480,AT5G66880,AT1G72710,AT1G08680,AT4G23650,AT1G53165,AT1G07110,AT5G14720,AT4G36080…
GO:MF	active ion transmembrane transporter activity	GO:0022853	7.42048e-10	9.12957	276	7385	153	21106	AT5G57350,AT5G27150,AT4G32530,AT3G05030,AT5G51710,AT1G79610,AT5G44790,AT4G00630,AT5G19760,AT4G04850,AT2G39450,AT4G00900,AT2G28520,AT2G24520,AT1G30450,AT1G10130,AT3G13320,AT1G15500,AT3G16180,AT1G07810,AT1G22710,AT1G27770,AT4G35300,AT1G16780,AT2G19600,AT5G13550,AT5G62670,AT5G21930,AT4G29900,AT5G44070,AT1G80300,AT1G26440,AT5G62680,AT2G02040,AT5G33320,AT1G14660,AT1G11260,AT2G47160,AT5G13400,AT2G20780…
GO:MF	kinase activity	GO:0016301	9.595e-10	9.01796	1553	7385	670	21106	AT5G64960,AT1G31910,AT5G63370,AT3G53570,AT3G01090,AT1G49340,AT4G03390,AT5G26751,AT4G11010,AT4G03260,AT5G65700,AT4G10730,AT2G31390,AT3G51850,AT2G17930,AT4G26510,AT2G36350,AT3G48190,AT5G16760,AT4G17270,AT3G13530,AT2G43980,AT2G18790,AT3G15220,AT5G47840,AT1G06390,AT4G18130,AT5G07920,AT5G35980,AT1G07650,AT5G18940,AT4G23740,AT3G48750,AT3G19980,AT1G01220,AT5G12480,AT5G66880,AT1G72710,AT1G08680,AT2G44530…
GO:MF	drug binding	GO:0008144	1.08394e-09	8.965	2608	7385	1071	21106	AT1G30580,AT1G04120,AT5G16050,AT3G57300,AT5G64960,AT1G50200,AT5G56030,AT1G31910,AT5G63370,AT1G54270,AT3G09100,AT1G25350,AT3G13490,AT2G21470,AT5G53300,AT3G53570,AT1G20920,AT3G01090,AT1G01040,AT5G56500,AT3G19740,AT2G35340,AT4G26300,AT5G27950,AT1G06670,AT5G64050,AT2G16600,AT4G03390,AT5G26751,AT5G16070,AT3G54280,AT2G34560,AT3G02450,AT4G11010,AT5G09590,AT5G65700,AT5G20720,AT4G10730,AT2G31390,AT2G03240…
GO:MF	transporter activity	GO:0005215	1.24075e-09	8.90632	1323	7385	580	21106	AT5G17020,AT3G01280,AT1G04120,AT3G52300,AT4G01100,AT2G42210,AT5G61810,AT2G03240,AT2G26900,AT4G22310,AT2G36070,AT2G01320,AT1G25380,AT5G08690,AT4G29480,AT2G34690,AT3G55110,AT5G15090,AT4G27640,AT5G57350,AT4G02150,AT5G67500,AT5G14040,AT5G27150,AT3G47520,AT5G57490,AT5G08680,AT3G05040,AT1G04690,AT1G31830,AT4G32530,AT1G47670,AT3G05030,AT5G58270,AT3G54110,AT1G19570,AT5G65000,AT3G19640,AT5G59420,AT5G08670…
GO:MF	secondary active transmembrane transporter activity	GO:0015291	1.4307e-09	8.84445	378	7385	197	21106	AT1G25380,AT5G14040,AT5G27150,AT1G31830,AT3G05030,AT1G58360,AT5G51710,AT1G06470,AT5G54800,AT1G79610,AT4G32390,AT1G54115,AT4G00630,AT5G19760,AT4G04850,AT2G39450,AT1G30450,AT3G17430,AT2G38330,AT3G13320,AT2G39970,AT1G15500,AT3G16180,AT2G13650,AT2G23790,AT1G22710,AT1G34020,AT5G20380,AT4G35300,AT2G19600,AT4G23010,AT5G13550,AT5G05820,AT2G02810,AT1G80300,AT1G26440,AT5G62680,AT2G02040,AT5G33320,AT1G14660…
GO:MF	ion transmembrane transporter activity	GO:0015075	1.73735e-09	8.76011	731	7385	344	21106	AT3G01280,AT3G52300,AT4G01100,AT5G61810,AT2G03240,AT2G26900,AT4G22310,AT5G08690,AT4G29480,AT5G15090,AT5G57350,AT5G67500,AT5G27150,AT5G57490,AT5G08680,AT1G04690,AT4G32530,AT1G47670,AT3G05030,AT3G54110,AT1G19570,AT5G65000,AT3G19640,AT5G08670,AT1G58360,AT5G51710,AT5G54800,AT1G79610,AT1G30270,AT5G44790,AT4G04340,AT4G00895,AT4G23640,AT4G00630,AT5G19760,AT5G64290,AT1G32090,AT4G04850,AT4G03560,AT1G80230…
GO:MF	inorganic molecular entity transmembrane transporter activity	GO:0015318	4.28521e-09	8.36803	718	7385	337	21106	AT3G01280,AT3G52300,AT5G61810,AT2G03240,AT2G26900,AT4G22310,AT5G08690,AT4G29480,AT5G15090,AT5G57350,AT5G67500,AT5G14040,AT5G27150,AT5G57490,AT5G08680,AT4G32530,AT1G47670,AT3G05030,AT3G54110,AT5G65000,AT3G19640,AT5G08670,AT1G58360,AT5G51710,AT5G54800,AT1G79610,AT1G30270,AT5G44790,AT4G04340,AT4G00895,AT4G23640,AT4G00630,AT5G19760,AT5G64290,AT1G32090,AT4G04850,AT4G03560,AT1G80230,AT2G39450,AT4G00900…
GO:MF	cation binding	GO:0043169	1.87536e-08	7.72692	3700	7385	1466	21106	AT1G30580,AT3G10920,AT3G52300,AT4G32060,AT3G54230,AT1G50200,AT1G48410,AT4G02580,AT4G38130,AT3G13490,AT2G27100,AT2G21470,AT5G04560,AT2G42810,AT1G66410,AT1G01040,AT2G02470,AT5G61810,AT2G42500,AT1G53240,AT1G79010,AT5G10540,AT5G66510,AT3G09390,AT1G11840,AT5G64050,AT4G32640,AT4G32610,AT5G55390,AT3G02450,AT5G66720,AT4G11010,AT1G27650,AT1G14510,AT5G15540,AT1G31930,AT4G10930,AT5G47770,AT5G20720,AT2G27730…
GO:MF	anion transmembrane transporter activity	GO:0008509	1.90495e-08	7.72012	269	7385	146	21106	AT3G01280,AT4G01100,AT5G61810,AT2G03240,AT2G26900,AT4G22310,AT5G15090,AT5G67500,AT5G27150,AT5G57490,AT1G47670,AT3G05030,AT3G54110,AT5G65000,AT1G58360,AT5G54800,AT1G79610,AT4G00630,AT5G19760,AT5G64290,AT1G55620,AT1G30450,AT3G57280,AT5G40670,AT3G49310,AT1G15500,AT3G16180,AT1G68740,AT5G19500,AT4G14695,AT3G30390,AT4G23010,AT5G13550,AT5G49890,AT2G02810,AT5G44070,AT1G80300,AT5G62680,AT5G33320,AT1G14660…
GO:MF	oxidoreductase activity	GO:0016491	2.14348e-08	7.66888	1669	7385	706	21106	AT3G10920,AT2G20360,AT4G02580,AT2G21250,AT1G53240,AT1G79010,AT1G11840,AT1G03475,AT5G09590,AT5G54500,AT3G48430,AT1G36310,AT5G53460,AT3G59970,AT5G57800,AT5G01780,AT4G03520,AT5G04240,AT5G06060,AT1G65930,AT3G47520,AT3G16480,AT1G20620,AT5G17770,AT2G14170,AT1G79530,AT4G35260,AT1G58290,AT1G51720,AT1G04410,AT5G40370,AT5G13430,AT1G06350,AT1G19570,AT2G38270,AT5G20500,AT3G27240,AT5G01600,AT1G60420,AT4G15110…
GO:MF	carbohydrate derivative binding	GO:0097367	3.3594e-08	7.47374	2900	7385	1168	21106	AT1G30580,AT1G04120,AT5G16050,AT3G57300,AT4G39520,AT5G64960,AT1G50200,AT5G56030,AT5G20010,AT1G31910,AT5G63370,AT1G54270,AT3G09100,AT1G25350,AT3G13490,AT2G21470,AT5G53300,AT3G53570,AT1G20920,AT3G01090,AT1G01040,AT5G56500,AT3G19740,AT2G35340,AT4G26300,AT5G27950,AT1G06670,AT5G64050,AT4G03390,AT5G26751,AT5G16070,AT3G54280,AT2G34560,AT3G02450,AT4G11010,AT5G09590,AT5G54500,AT5G65700,AT1G31930,AT5G20720…
GO:MF	metal ion binding	GO:0046872	4.39754e-08	7.35679	3685	7385	1457	21106	AT1G30580,AT3G10920,AT3G52300,AT4G32060,AT3G54230,AT1G50200,AT1G48410,AT4G02580,AT4G38130,AT3G13490,AT2G27100,AT2G21470,AT5G04560,AT2G42810,AT1G66410,AT1G01040,AT2G02470,AT5G61810,AT2G42500,AT1G53240,AT1G79010,AT5G10540,AT5G66510,AT3G09390,AT1G11840,AT5G64050,AT4G32640,AT4G32610,AT5G55390,AT3G02450,AT5G66720,AT4G11010,AT1G27650,AT1G14510,AT5G15540,AT1G31930,AT4G10930,AT5G47770,AT5G20720,AT2G27730…
GO:MF	identical protein binding	GO:0042802	4.42689e-08	7.3539	359	7385	184	21106	AT1G15750,AT2G42210,AT1G03475,AT2G19480,AT5G65700,AT1G13980,AT2G18790,AT4G18130,AT2G44950,AT1G65930,AT1G13020,AT5G27380,AT1G01820,AT5G67580,AT3G09840,AT5G47110,AT5G01600,AT1G55250,AT5G65930,AT4G34710,AT4G24840,AT1G11430,AT3G61070,AT5G18830,AT3G13290,AT2G32950,AT1G73430,AT1G35720,AT1G64350,AT1G71830,AT4G33430,AT2G16500,AT1G04400,AT3G17880,AT2G40300,AT5G11980,AT4G03560,AT1G79750,AT1G11720,AT5G17710…
GO:MF	transferase activity	GO:0016740	4.46442e-08	7.35023	4412	7385	1723	21106	AT3G52300,AT5G64960,AT2G35630,AT1G31910,AT5G63370,AT4G00060,AT3G09100,AT2G21470,AT2G35510,AT5G53300,AT3G53570,AT3G01090,AT1G74960,AT1G79230,AT5G13420,AT4G34640,AT1G49340,AT2G20000,AT4G03390,AT5G26751,AT1G32230,AT4G11010,AT4G03260,AT5G65700,AT5G47770,AT4G10730,AT3G48560,AT2G31510,AT1G22660,AT2G31390,AT5G08280,AT3G51850,AT1G36310,AT2G17930,AT5G08690,AT4G26510,AT3G04240,AT1G16890,AT2G36350,AT4G14920…
GO:MF	adenyl nucleotide binding	GO:0030554	8.32364e-08	7.07969	2560	7385	1038	21106	AT1G30580,AT1G04120,AT5G16050,AT3G57300,AT5G64960,AT1G50200,AT5G56030,AT1G31910,AT5G63370,AT1G54270,AT3G09100,AT1G25350,AT3G13490,AT2G21470,AT5G53300,AT3G53570,AT1G20920,AT3G01090,AT1G01040,AT5G56500,AT3G19740,AT2G35340,AT4G26300,AT5G27950,AT1G06670,AT5G64050,AT4G03390,AT5G26751,AT5G16070,AT3G54280,AT2G34560,AT3G02450,AT4G11010,AT5G09590,AT5G65700,AT5G20720,AT4G10730,AT2G31390,AT3G44110,AT3G51850…
GO:MF	adenyl ribonucleotide binding	GO:0032559	1.35059e-07	6.86948	2554	7385	1034	21106	AT1G30580,AT1G04120,AT5G16050,AT3G57300,AT5G64960,AT1G50200,AT5G56030,AT1G31910,AT5G63370,AT1G54270,AT3G09100,AT1G25350,AT3G13490,AT2G21470,AT5G53300,AT3G53570,AT1G20920,AT3G01090,AT1G01040,AT5G56500,AT3G19740,AT2G35340,AT4G26300,AT5G27950,AT1G06670,AT5G64050,AT4G03390,AT5G26751,AT5G16070,AT3G54280,AT2G34560,AT3G02450,AT4G11010,AT5G09590,AT5G65700,AT5G20720,AT4G10730,AT2G31390,AT3G44110,AT3G51850…
GO:MF	ATP binding	GO:0005524	1.4647e-07	6.83425	2437	7385	990	21106	AT1G30580,AT1G04120,AT5G16050,AT3G57300,AT5G64960,AT1G50200,AT5G56030,AT1G31910,AT5G63370,AT1G54270,AT3G09100,AT1G25350,AT3G13490,AT2G21470,AT5G53300,AT3G53570,AT1G20920,AT3G01090,AT1G01040,AT5G56500,AT3G19740,AT2G35340,AT4G26300,AT5G27950,AT1G06670,AT5G64050,AT4G03390,AT5G26751,AT5G16070,AT3G54280,AT2G34560,AT3G02450,AT4G11010,AT5G09590,AT5G65700,AT5G20720,AT4G10730,AT2G31390,AT3G44110,AT3G51850…
GO:MF	ribonucleotide binding	GO:0032553	1.8167e-07	6.74072	2858	7385	1146	21106	AT1G30580,AT1G04120,AT5G16050,AT3G57300,AT4G39520,AT5G64960,AT1G50200,AT5G56030,AT5G20010,AT1G31910,AT5G63370,AT1G54270,AT3G09100,AT1G25350,AT3G13490,AT2G21470,AT5G53300,AT3G53570,AT1G20920,AT3G01090,AT1G01040,AT5G56500,AT3G19740,AT2G35340,AT4G26300,AT5G27950,AT1G06670,AT5G64050,AT4G03390,AT5G26751,AT5G16070,AT3G54280,AT2G34560,AT3G02450,AT4G11010,AT5G09590,AT5G54500,AT5G65700,AT1G31930,AT5G20720…
GO:MF	protein serine/threonine kinase activity	GO:0004674	2.16172e-07	6.6652	934	7385	415	21106	AT5G64960,AT5G63370,AT3G53570,AT3G01090,AT4G03390,AT5G26751,AT4G03260,AT5G65700,AT4G10730,AT3G51850,AT2G17930,AT2G36350,AT3G48190,AT4G17270,AT3G13530,AT3G15220,AT1G06390,AT5G35980,AT1G07650,AT5G18940,AT3G48750,AT3G19980,AT5G12480,AT5G66880,AT1G72710,AT1G08680,AT4G23650,AT1G53165,AT5G14720,AT4G36080,AT2G23070,AT5G63610,AT4G04720,AT3G59110,AT2G41890,AT1G09840,AT4G14340,AT2G17700,AT2G01450,AT5G47750…
GO:MF	cofactor binding	GO:0048037	2.53281e-07	6.5964	1142	7385	496	21106	AT4G02580,AT5G04560,AT1G79010,AT2G44620,AT5G54500,AT3G48560,AT1G65290,AT5G53460,AT3G59970,AT5G23670,AT1G65930,AT1G51560,AT2G36490,AT1G20620,AT1G79530,AT5G27380,AT1G58290,AT1G51390,AT1G44575,AT5G13430,AT5G47110,AT2G38270,AT3G13930,AT3G27240,AT4G15110,AT5G35930,AT1G31800,AT3G13070,AT1G24360,AT3G54660,AT3G21200,AT4G33910,AT2G19940,AT1G31812,AT3G10050,AT1G16540,AT1G16700,AT1G77490,AT2G44160,AT4G19710…
GO:MF	symporter activity	GO:0015293	2.65155e-07	6.5765	167	7385	97	21106	AT1G31830,AT1G58360,AT1G30450,AT3G16180,AT1G22710,AT4G35300,AT5G13550,AT1G26440,AT5G62680,AT2G02040,AT1G11260,AT5G13400,AT2G20780,AT1G71880,AT3G19553,AT1G08920,AT5G63850,AT3G53960,AT3G13620,AT3G54140,AT3G18830,AT5G17010,AT1G77990,AT1G52190,AT1G69870,AT5G09220,AT3G05400,AT1G62200,AT3G60070,AT5G26340,AT3G05165,AT1G69850,AT5G27360,AT2G26690,AT1G20840,AT5G14940,AT1G68570,AT1G77690,AT2G03530,AT1G08900…
GO:MF	protein kinase activity	GO:0004672	3.37879e-07	6.47124	1180	7385	510	21106	AT5G64960,AT5G63370,AT3G53570,AT3G01090,AT4G03390,AT5G26751,AT4G03260,AT5G65700,AT4G10730,AT3G51850,AT2G17930,AT2G36350,AT3G48190,AT4G17270,AT3G13530,AT2G18790,AT3G15220,AT1G06390,AT4G18130,AT5G35980,AT1G07650,AT5G18940,AT4G23740,AT3G48750,AT3G19980,AT5G12480,AT5G66880,AT1G72710,AT1G08680,AT4G23650,AT1G53165,AT5G14720,AT4G36080,AT2G23070,AT5G63610,AT4G04720,AT3G59110,AT2G41890,AT1G09840,AT4G14340…
GO:MF	purine nucleotide binding	GO:0017076	4.86377e-07	6.31303	2836	7385	1134	21106	AT1G30580,AT1G04120,AT5G16050,AT3G57300,AT4G39520,AT5G64960,AT1G50200,AT5G56030,AT5G20010,AT1G31910,AT5G63370,AT1G54270,AT3G09100,AT1G25350,AT3G13490,AT2G21470,AT5G53300,AT3G53570,AT1G20920,AT3G01090,AT1G01040,AT5G56500,AT3G19740,AT2G35340,AT4G26300,AT5G27950,AT1G06670,AT5G64050,AT4G03390,AT5G26751,AT5G16070,AT3G54280,AT2G34560,AT3G02450,AT4G11010,AT5G09590,AT5G65700,AT1G31930,AT5G20720,AT4G10730…
GO:MF	purine ribonucleotide binding	GO:0032555	6.93719e-07	6.15882	2829	7385	1130	21106	AT1G30580,AT1G04120,AT5G16050,AT3G57300,AT4G39520,AT5G64960,AT1G50200,AT5G56030,AT5G20010,AT1G31910,AT5G63370,AT1G54270,AT3G09100,AT1G25350,AT3G13490,AT2G21470,AT5G53300,AT3G53570,AT1G20920,AT3G01090,AT1G01040,AT5G56500,AT3G19740,AT2G35340,AT4G26300,AT5G27950,AT1G06670,AT5G64050,AT4G03390,AT5G26751,AT5G16070,AT3G54280,AT2G34560,AT3G02450,AT4G11010,AT5G09590,AT5G65700,AT1G31930,AT5G20720,AT4G10730…
GO:MF	calmodulin binding	GO:0005516	8.23169e-07	6.08451	223	7385	121	21106	AT2G18750,AT3G51850,AT5G27150,AT5G12480,AT4G23650,AT3G04670,AT4G04720,AT2G41890,AT5G65930,AT4G35580,AT4G35310,AT5G19450,AT2G38800,AT1G18150,AT5G57580,AT1G11280,AT3G19100,AT5G23580,AT5G66210,AT5G43900,AT4G04740,AT1G18890,AT1G27770,AT3G20410,AT5G20490,AT2G22300,AT1G11310,AT5G04020,AT2G46240,AT1G22070,AT5G54280,AT4G28710,AT4G31550,AT4G29900,AT4G02600,AT3G57530,AT1G51710,AT3G19820,AT2G31900,AT1G21640…
GO:MF	purine ribonucleoside triphosphate binding	GO:0035639	8.66792e-07	6.06209	2710	7385	1085	21106	AT1G30580,AT1G04120,AT5G16050,AT3G57300,AT4G39520,AT5G64960,AT1G50200,AT5G56030,AT5G20010,AT1G31910,AT5G63370,AT1G54270,AT3G09100,AT1G25350,AT3G13490,AT2G21470,AT5G53300,AT3G53570,AT1G20920,AT3G01090,AT1G01040,AT5G56500,AT3G19740,AT2G35340,AT4G26300,AT5G27950,AT1G06670,AT5G64050,AT4G03390,AT5G26751,AT5G16070,AT3G54280,AT2G34560,AT3G02450,AT4G11010,AT5G09590,AT5G65700,AT1G31930,AT5G20720,AT4G10730…
GO:MF	lipid binding	GO:0008289	3.82134e-06	5.41778	304	7385	154	21106	AT1G49340,AT5G60690,AT4G39690,AT1G47550,AT4G09160,AT5G13300,AT2G34690,AT3G15730,AT2G47900,AT5G61910,AT5G58440,AT3G19420,AT1G14910,AT1G44575,AT3G13930,AT1G30690,AT5G59420,AT2G46920,AT3G48195,AT1G19140,AT1G31812,AT3G29075,AT4G32160,AT5G35180,AT4G04890,AT1G35720,AT5G04920,AT3G48890,AT1G05500,AT4G16760,AT1G27950,AT4G22540,AT5G54170,AT1G30490,AT5G59310,AT3G05420,AT2G33470,AT1G13170,AT1G34210,AT1G50260…
GO:MF	protein homodimerization activity	GO:0042803	7.87815e-06	5.10358	209	7385	112	21106	AT1G15750,AT2G42210,AT1G03475,AT1G13980,AT2G18790,AT4G18130,AT2G44950,AT1G65930,AT1G13020,AT5G27380,AT5G67580,AT1G55250,AT5G65930,AT4G34710,AT4G24840,AT1G11430,AT5G18830,AT3G13290,AT1G73430,AT1G35720,AT2G16500,AT5G11980,AT1G79750,AT5G17710,AT3G48730,AT3G07780,AT1G67930,AT5G54770,AT3G61600,AT4G30790,AT5G65310,AT3G15000,AT1G36390,AT3G21630,AT1G72630,AT5G48840,AT1G32060,AT3G59420,AT1G01510,AT1G19100…
GO:MF	solute:proton symporter activity	GO:0015295	1.23879e-05	4.907	113	7385	68	21106	AT3G16180,AT1G22710,AT4G35300,AT1G26440,AT5G62680,AT2G02040,AT1G11260,AT5G13400,AT2G20780,AT1G71880,AT1G08920,AT3G53960,AT3G54140,AT3G18830,AT5G17010,AT1G52190,AT1G69870,AT3G05400,AT1G62200,AT5G26340,AT3G05165,AT1G69850,AT5G27360,AT2G26690,AT1G20840,AT5G14940,AT1G68570,AT2G03530,AT1G08900,AT5G27350,AT1G30220,AT1G54730,AT1G08890,AT1G27040,AT3G47960,AT1G72120,AT1G59740,AT2G35740,AT5G62730,AT3G20460…
GO:MF	organic anion transmembrane transporter activity	GO:0008514	1.91321e-05	4.71824	153	7385	86	21106	AT4G01100,AT5G61810,AT2G26900,AT4G22310,AT1G47670,AT3G54110,AT5G65000,AT1G58360,AT5G54800,AT5G19760,AT5G64290,AT3G57280,AT5G40670,AT1G15500,AT5G19500,AT4G14695,AT3G30390,AT4G23010,AT2G02810,AT1G80300,AT5G62680,AT5G33320,AT3G21390,AT1G08230,AT4G31600,AT3G46180,AT2G40420,AT3G01550,AT1G80460,AT2G01170,AT5G63850,AT5G01340,AT3G51870,AT2G33820,AT4G22840,AT4G28390,AT5G09220,AT2G39890,AT1G06890,AT2G43240…
GO:MF	solute:cation symporter activity	GO:0015294	3.0473e-05	4.51608	117	7385	69	21106	AT1G30450,AT3G16180,AT1G22710,AT4G35300,AT1G26440,AT5G62680,AT2G02040,AT1G11260,AT5G13400,AT2G20780,AT1G71880,AT1G08920,AT3G53960,AT3G54140,AT3G18830,AT5G17010,AT1G52190,AT1G69870,AT3G05400,AT1G62200,AT5G26340,AT3G05165,AT1G69850,AT5G27360,AT2G26690,AT1G20840,AT5G14940,AT1G68570,AT2G03530,AT1G08900,AT5G27350,AT1G30220,AT1G54730,AT1G08890,AT1G27040,AT3G47960,AT1G72120,AT1G59740,AT2G35740,AT5G62730…
GO:MF	carbohydrate transmembrane transporter activity	GO:0015144	4.01785e-05	4.39601	88	7385	55	21106	AT5G54800,AT5G17520,AT1G22710,AT4G35300,AT3G48740,AT5G33320,AT1G11260,AT5G23660,AT2G20780,AT3G01550,AT1G80460,AT1G71880,AT1G08920,AT1G80760,AT5G50790,AT3G18830,AT5G17010,AT3G05400,AT5G26340,AT3G05165,AT5G27360,AT1G20840,AT3G28007,AT1G08900,AT3G14770,AT5G27350,AT1G30220,AT1G54730,AT1G08890,AT2G35740,AT3G20460,AT1G08930,AT3G19930,AT5G13170,AT4G16480,AT4G10850,AT5G53190,AT1G61800,AT2G39060,AT3G05150…
GO:MF	sugar transmembrane transporter activity	GO:0051119	4.8627e-05	4.31312	66	7385	44	21106	AT4G35300,AT3G48740,AT1G11260,AT5G23660,AT2G20780,AT1G08920,AT5G50790,AT3G18830,AT5G17010,AT3G05400,AT5G26340,AT3G05165,AT5G27360,AT1G20840,AT3G28007,AT1G08900,AT3G14770,AT5G27350,AT1G30220,AT1G54730,AT1G08890,AT2G35740,AT3G20460,AT1G08930,AT3G19930,AT5G13170,AT4G16480,AT4G10850,AT5G53190,AT2G39060,AT3G05150,AT5G23270,AT5G62850,AT5G40260,AT4G36670,AT3G19940,AT2G18480,AT5G06170,AT5G26250,AT1G50310…
GO:MF	copper ion binding	GO:0005507	5.40326e-05	4.26734	201	7385	106	21106	AT3G10920,AT3G52300,AT1G53240,AT3G09390,AT4G32610,AT5G20720,AT2G27730,AT5G08690,AT5G02380,AT1G65930,AT5G08680,AT1G54410,AT3G23990,AT2G14170,AT1G79530,AT1G51390,AT1G19570,AT2G36530,AT3G52930,AT3G13930,AT3G15353,AT1G22450,AT5G20080,AT1G24360,AT3G54660,AT3G17820,AT2G36880,AT1G50480,AT2G19940,AT5G37600,AT5G07440,AT5G44790,AT5G63400,AT1G35720,AT5G23250,AT1G10630,AT5G04590,AT4G05390,AT1G49240,AT5G17710…
GO:MF	transferase activity, transferring hexosyl groups	GO:0016758	0.000143965	3.84174	455	7385	210	21106	AT2G01720,AT1G71220,AT5G47780,AT3G06510,AT4G38270,AT4G18240,AT3G45100,AT5G35930,AT5G61840,AT4G03550,AT5G11730,AT3G07020,AT3G57170,AT5G39990,AT1G53770,AT4G38240,AT4G39350,AT2G38650,AT2G36390,AT5G03650,AT5G57270,AT1G32210,AT5G24300,AT1G11720,AT3G46970,AT3G16520,AT2G30200,AT1G74800,AT5G13000,AT4G00550,AT1G16570,AT5G62620,AT5G46290,AT2G20810,AT2G40190,AT4G18230,AT3G48980,AT4G23990,AT1G43580,AT3G11420…
GO:MF	monovalent inorganic cation transmembrane transporter activity	GO:0015077	0.000204909	3.68844	300	7385	146	21106	AT3G52300,AT5G08690,AT4G29480,AT5G57350,AT5G27150,AT5G08680,AT4G32530,AT3G05030,AT5G08670,AT5G51710,AT1G79610,AT1G30270,AT4G00895,AT4G23640,AT4G00630,AT4G04850,AT1G80230,AT2G39450,AT4G00900,AT2G28520,AT2G24520,AT1G30450,AT1G10130,AT3G13320,AT4G33530,AT3G16180,AT1G07810,AT4G26210,AT1G22710,AT4G35300,AT2G40540,AT5G55630,AT1G16780,AT2G19680,AT2G19600,AT5G62670,AT1G26440,AT5G62680,AT2G02040,AT1G14660…
GO:MF	oxidoreductase activity, acting on the CH-OH group of donors, NAD or NADP as acceptor	GO:0016616	0.000266873	3.5737	176	7385	93	21106	AT2G21250,AT1G53240,AT1G65930,AT3G47520,AT4G35260,AT1G04410,AT1G24360,AT4G19710,AT3G06350,AT3G14420,AT5G11670,AT1G79750,AT3G14415,AT2G22780,AT2G26260,AT2G33600,AT5G19440,AT1G67730,AT3G15020,AT5G48230,AT1G30540,AT4G34200,AT1G15950,AT2G37790,AT5G09660,AT2G17130,AT3G06060,AT1G75180,AT5G41670,AT5G40760,AT1G53500,AT1G76490,AT5G04900,AT3G14130,AT4G13250,AT1G31230,AT5G40610,AT1G68010,AT5G15490,AT4G33360…
GO:MF	transferase activity, transferring glycosyl groups	GO:0016757	0.000330791	3.48045	646	7385	284	21106	AT2G35510,AT1G32230,AT4G26510,AT3G04240,AT2G01720,AT1G19360,AT2G01350,AT2G44530,AT1G71220,AT5G47780,AT3G06510,AT4G38270,AT3G02250,AT4G18240,AT3G45100,AT5G35930,AT5G61840,AT4G03550,AT5G11730,AT3G07020,AT3G57170,AT5G39990,AT1G53770,AT4G38240,AT4G39350,AT2G38650,AT2G36390,AT5G03650,AT5G40870,AT5G57270,AT1G32210,AT5G24300,AT1G35510,AT1G11720,AT3G46970,AT2G35610,AT4G36940,AT3G16520,AT3G01720,AT2G30200…
GO:MF	transferase activity, transferring phosphorus-containing groups	GO:0016772	0.000361422	3.44199	1879	7385	752	21106	AT3G52300,AT5G64960,AT1G31910,AT5G63370,AT4G00060,AT3G09100,AT3G53570,AT3G01090,AT1G49340,AT4G03390,AT5G26751,AT4G11010,AT4G03260,AT5G65700,AT4G10730,AT1G22660,AT2G31390,AT3G51850,AT2G17930,AT5G08690,AT4G26510,AT2G36350,AT3G48190,AT5G16760,AT4G17270,AT1G68000,AT4G29480,AT3G13530,AT2G43980,AT2G18790,AT3G15220,AT5G47840,AT1G06390,AT4G18130,AT5G07920,AT5G35980,AT1G07650,AT5G18940,AT4G23740,AT3G48750…
GO:MF	catalytic activity, acting on a protein	GO:0140096	0.000383596	3.41613	2869	7385	1117	21106	AT1G10840,AT3G11910,AT3G27430,AT5G64960,AT2G35630,AT4G38130,AT5G63370,AT4G21650,AT3G09100,AT2G42810,AT5G53300,AT3G53570,AT3G01090,AT1G02560,AT3G47890,AT4G20850,AT1G65650,AT1G77440,AT2G42500,AT5G10540,AT2G20000,AT2G16600,AT4G03390,AT5G26751,AT4G28470,AT2G34560,AT3G02450,AT5G66720,AT4G03260,AT5G65700,AT4G10730,AT2G31510,AT5G07740,AT3G48430,AT3G51850,AT2G47390,AT2G17930,AT1G63110,AT1G16890,AT2G36350…
GO:MF	carboxylic acid transmembrane transporter activity	GO:0046943	0.000948006	3.02319	114	7385	64	21106	AT2G26900,AT4G22310,AT1G47670,AT3G54110,AT5G65000,AT1G58360,AT5G54800,AT5G19760,AT5G64290,AT3G57280,AT5G40670,AT5G19500,AT4G14695,AT3G30390,AT5G33320,AT1G08230,AT2G40420,AT3G01550,AT1G80460,AT2G01170,AT5G63850,AT5G01340,AT2G33820,AT4G22840,AT5G09220,AT2G39890,AT2G43240,AT1G44800,AT2G39510,AT1G69850,AT3G55740,AT5G41800,AT1G77690,AT3G56200,AT1G79900,AT2G41050,AT1G44100,AT4G05590,AT5G40780,AT1G77380…
GO:MF	organic acid transmembrane transporter activity	GO:0005342	0.000948006	3.02319	114	7385	64	21106	AT2G26900,AT4G22310,AT1G47670,AT3G54110,AT5G65000,AT1G58360,AT5G54800,AT5G19760,AT5G64290,AT3G57280,AT5G40670,AT5G19500,AT4G14695,AT3G30390,AT5G33320,AT1G08230,AT2G40420,AT3G01550,AT1G80460,AT2G01170,AT5G63850,AT5G01340,AT2G33820,AT4G22840,AT5G09220,AT2G39890,AT2G43240,AT1G44800,AT2G39510,AT1G69850,AT3G55740,AT5G41800,AT1G77690,AT3G56200,AT1G79900,AT2G41050,AT1G44100,AT4G05590,AT5G40780,AT1G77380…
GO:MF	lyase activity	GO:0016829	0.00122789	2.91084	474	7385	213	21106	AT2G47510,AT5G66510,AT1G11840,AT5G63510,AT1G69740,AT1G19580,AT5G57800,AT2G40490,AT2G36490,AT2G36530,AT5G41870,AT3G52930,AT1G08110,AT2G35450,AT1G48420,AT4G34710,AT3G10050,AT1G16540,AT3G62130,AT1G73080,AT3G06350,AT2G16500,AT1G76150,AT3G06650,AT3G53520,AT5G11670,AT2G29630,AT4G04320,AT1G79750,AT3G14930,AT1G75200,AT3G57050,AT3G23490,AT2G38700,AT2G47650,AT1G53310,AT5G38410,AT2G39780,AT5G44750,AT1G10670…
GO:MF	carbohydrate:proton symporter activity	GO:0005351	0.00123906	2.90691	57	7385	37	21106	AT1G22710,AT4G35300,AT1G11260,AT2G20780,AT1G71880,AT1G08920,AT3G18830,AT5G17010,AT3G05400,AT5G26340,AT3G05165,AT5G27360,AT1G20840,AT1G08900,AT5G27350,AT1G30220,AT1G54730,AT1G08890,AT2G35740,AT3G20460,AT1G08930,AT3G19930,AT4G16480,AT3G05150,AT5G23270,AT1G71890,AT4G36670,AT3G19940,AT2G18480,AT5G06170,AT1G66570,AT5G26250,AT1G50310,AT3G51490,AT3G05960,AT1G34580,AT2G16130
GO:MF	carbohydrate:cation symporter activity	GO:0005402	0.00123906	2.90691	57	7385	37	21106	AT1G22710,AT4G35300,AT1G11260,AT2G20780,AT1G71880,AT1G08920,AT3G18830,AT5G17010,AT3G05400,AT5G26340,AT3G05165,AT5G27360,AT1G20840,AT1G08900,AT5G27350,AT1G30220,AT1G54730,AT1G08890,AT2G35740,AT3G20460,AT1G08930,AT3G19930,AT4G16480,AT3G05150,AT5G23270,AT1G71890,AT4G36670,AT3G19940,AT2G18480,AT5G06170,AT1G66570,AT5G26250,AT1G50310,AT3G51490,AT3G05960,AT1G34580,AT2G16130
GO:MF	calcium ion binding	GO:0005509	0.00142561	2.846	267	7385	129	21106	AT4G32060,AT1G66410,AT5G61810,AT3G51850,AT4G11830,AT4G35790,AT1G27520,AT3G15730,AT5G07920,AT5G44090,AT1G69830,AT5G12480,AT4G23650,AT3G63150,AT3G50360,AT1G05150,AT4G04720,AT5G65930,AT5G11450,AT3G56800,AT5G51290,AT3G43810,AT4G35310,AT5G19450,AT1G35720,AT5G06260,AT2G14720,AT4G03560,AT1G18640,AT5G23580,AT5G66210,AT5G55990,AT1G09210,AT4G04740,AT5G04170,AT1G18890,AT3G20410,AT3G57530,AT5G47100,AT2G46700…
GO:MF	inorganic cation transmembrane transporter activity	GO:0022890	0.00211298	2.6751	462	7385	207	21106	AT3G52300,AT5G61810,AT5G08690,AT4G29480,AT5G57350,AT5G27150,AT5G08680,AT4G32530,AT3G05030,AT3G19640,AT5G08670,AT5G51710,AT1G79610,AT1G30270,AT5G44790,AT4G04340,AT4G00895,AT4G23640,AT4G00630,AT1G32090,AT4G04850,AT4G03560,AT1G80230,AT2G39450,AT4G00900,AT2G28520,AT2G24520,AT1G30450,AT1G10130,AT3G20870,AT4G27870,AT1G29820,AT1G16010,AT3G01100,AT3G13320,AT4G33530,AT3G16180,AT1G07810,AT4G26210,AT2G23790…
GO:MF	cation transmembrane transporter activity	GO:0008324	0.00234337	2.63016	498	7385	221	21106	AT3G52300,AT4G01100,AT5G61810,AT5G08690,AT4G29480,AT5G57350,AT5G27150,AT5G08680,AT4G32530,AT3G05030,AT3G19640,AT5G08670,AT1G58360,AT5G51710,AT1G79610,AT1G30270,AT5G44790,AT4G04340,AT4G00895,AT4G23640,AT4G00630,AT1G32090,AT4G04850,AT4G03560,AT1G80230,AT2G39450,AT4G00900,AT2G28520,AT2G24520,AT1G30450,AT1G10130,AT3G20870,AT4G27870,AT1G29820,AT1G16010,AT3G01100,AT3G13320,AT4G33530,AT3G16180,AT1G07810…
GO:MF	glucose transmembrane transporter activity	GO:0005355	0.00240575	2.61875	48	7385	32	21106	AT4G35300,AT1G11260,AT2G20780,AT1G08920,AT3G18830,AT5G17010,AT3G05400,AT5G26340,AT3G05165,AT5G27360,AT1G20840,AT1G08900,AT5G27350,AT1G30220,AT1G54730,AT1G08890,AT2G35740,AT3G20460,AT1G08930,AT3G19930,AT4G16480,AT3G05150,AT5G23270,AT4G36670,AT3G19940,AT2G18480,AT5G26250,AT1G50310,AT3G51490,AT3G05960,AT1G34580,AT2G16130
GO:MF	phosphoric ester hydrolase activity	GO:0042578	0.00265754	2.57552	403	7385	183	21106	AT3G09100,AT2G42810,AT2G42500,AT5G66720,AT5G07740,AT4G11830,AT1G71860,AT1G09870,AT4G35790,AT3G15730,AT4G33500,AT5G01270,AT3G19980,AT5G10460,AT3G19420,AT3G16785,AT1G07110,AT1G64040,AT4G03415,AT2G46920,AT5G04540,AT5G19280,AT3G51370,AT1G18480,AT3G63340,AT3G20500,AT1G66980,AT5G67130,AT3G02870,AT3G50520,AT3G02600,AT5G27930,AT5G63980,AT5G42870,AT1G18640,AT5G46410,AT2G35840,AT5G01290,AT1G07630,AT5G66210…
GO:MF	oxidoreductase activity, acting on CH-OH group of donors	GO:0016614	0.00285428	2.5445	205	7385	102	21106	AT2G21250,AT1G53240,AT1G65930,AT3G47520,AT4G35260,AT1G04410,AT1G24360,AT4G19710,AT3G06350,AT3G14420,AT5G11670,AT1G79750,AT3G14415,AT2G22780,AT2G26260,AT3G47930,AT2G33600,AT5G19440,AT1G67730,AT3G15020,AT5G48230,AT1G30540,AT4G34200,AT1G15950,AT2G37790,AT5G09660,AT2G17130,AT3G06060,AT1G75180,AT5G41670,AT5G40760,AT1G53500,AT1G76490,AT5G04900,AT3G14130,AT4G13250,AT1G31230,AT5G40610,AT1G68010,AT5G15490…
GO:MF	proton transmembrane transporter activity	GO:0015078	0.00362734	2.44041	254	7385	122	21106	AT3G52300,AT5G08690,AT4G29480,AT5G57350,AT5G27150,AT5G08680,AT4G32530,AT3G05030,AT5G08670,AT5G51710,AT1G79610,AT4G00895,AT4G00630,AT4G04850,AT1G80230,AT2G39450,AT4G00900,AT2G28520,AT2G24520,AT1G10130,AT3G13320,AT3G16180,AT1G07810,AT4G26210,AT1G22710,AT4G35300,AT1G16780,AT2G19680,AT2G19600,AT5G62670,AT1G26440,AT5G62680,AT2G02040,AT1G14660,AT1G11260,AT5G13400,AT2G20780,AT1G71880,AT1G55730,AT1G08920…
GO:MF	UDP-glycosyltransferase activity	GO:0008194	0.0039277	2.40586	318	7385	148	21106	AT1G71220,AT5G47780,AT4G38270,AT4G18240,AT3G45100,AT5G61840,AT4G03550,AT5G11730,AT3G07020,AT3G57170,AT5G39990,AT4G38240,AT4G39350,AT2G38650,AT5G57270,AT5G24300,AT1G11720,AT3G16520,AT5G13000,AT4G00550,AT2G20810,AT4G18230,AT4G23990,AT3G11420,AT1G30530,AT5G16910,AT1G18580,AT5G22070,AT5G55120,AT3G02230,AT5G01220,AT1G11940,AT4G23490,AT1G06780,AT3G59100,AT1G67880,AT1G60140,AT4G04970,AT1G33250,AT1G32900…
GO:MF	hexose transmembrane transporter activity	GO:0015149	0.00460855	2.33644	49	7385	32	21106	AT4G35300,AT1G11260,AT2G20780,AT1G08920,AT3G18830,AT5G17010,AT3G05400,AT5G26340,AT3G05165,AT5G27360,AT1G20840,AT1G08900,AT5G27350,AT1G30220,AT1G54730,AT1G08890,AT2G35740,AT3G20460,AT1G08930,AT3G19930,AT4G16480,AT3G05150,AT5G23270,AT4G36670,AT3G19940,AT2G18480,AT5G26250,AT1G50310,AT3G51490,AT3G05960,AT1G34580,AT2G16130
GO:MF	molecular transducer activity	GO:0060089	0.00476084	2.32232	314	7385	146	21106	AT1G04120,AT4G03390,AT2G18790,AT4G18130,AT3G59110,AT1G73080,AT1G71830,AT4G33430,AT2G24150,AT1G04400,AT5G49660,AT2G25180,AT4G37680,AT4G08920,AT1G80870,AT2G26330,AT3G21630,AT1G34210,AT1G27320,AT3G59420,AT5G53890,AT3G26090,AT3G05010,AT1G52540,AT1G26150,AT3G04580,AT4G01330,AT1G07870,AT1G06700,AT4G31920,AT3G13690,AT3G17410,AT4G34500,AT3G06483,AT2G38310,AT3G16857,AT4G35290,AT5G13290,AT1G61380,AT5G20270…
GO:MF	carboxylic acid binding	GO:0031406	0.00690228	2.16101	99	7385	55	21106	AT1G50200,AT2G20830,AT3G13930,AT4G33910,AT4G16760,AT5G26780,AT2G01490,AT1G12420,AT1G22950,AT2G26080,AT4G33090,AT5G51880,AT1G76990,AT4G33010,AT1G36370,AT4G36760,AT1G20270,AT1G06290,AT4G13930,AT1G54220,AT3G20330,AT5G45110,AT2G43080,AT2G38310,AT5G66060,AT4G27630,AT3G06300,AT1G24020,AT4G22780,AT1G05010,AT5G48485,AT5G08640,AT2G26310,AT1G62380,AT4G25600,AT1G53520,AT2G40330,AT2G03730,AT3G51240,AT5G27320…
GO:MF	organic acid binding	GO:0043177	0.00690228	2.16101	99	7385	55	21106	AT1G50200,AT2G20830,AT3G13930,AT4G33910,AT4G16760,AT5G26780,AT2G01490,AT1G12420,AT1G22950,AT2G26080,AT4G33090,AT5G51880,AT1G76990,AT4G33010,AT1G36370,AT4G36760,AT1G20270,AT1G06290,AT4G13930,AT1G54220,AT3G20330,AT5G45110,AT2G43080,AT2G38310,AT5G66060,AT4G27630,AT3G06300,AT1G24020,AT4G22780,AT1G05010,AT5G48485,AT5G08640,AT2G26310,AT1G62380,AT4G25600,AT1G53520,AT2G40330,AT2G03730,AT3G51240,AT5G27320…
GO:MF	monosaccharide transmembrane transporter activity	GO:0015145	0.00851111	2.07001	50	7385	32	21106	AT4G35300,AT1G11260,AT2G20780,AT1G08920,AT3G18830,AT5G17010,AT3G05400,AT5G26340,AT3G05165,AT5G27360,AT1G20840,AT1G08900,AT5G27350,AT1G30220,AT1G54730,AT1G08890,AT2G35740,AT3G20460,AT1G08930,AT3G19930,AT4G16480,AT3G05150,AT5G23270,AT4G36670,AT3G19940,AT2G18480,AT5G26250,AT1G50310,AT3G51490,AT3G05960,AT1G34580,AT2G16130
GO:MF	CoA-ligase activity	GO:0016405	0.00870847	2.06006	23	7385	18	21106	AT3G05970,AT2G47240,AT5G27600,AT4G23850,AT3G48990,AT1G51680,AT5G36880,AT1G49430,AT1G65060,AT3G16170,AT1G77590,AT1G64400,AT4G31910,AT3G21230,AT3G21240,AT1G66120,AT4G11030,AT1G65880
GO:MF	amino acid transmembrane transporter activity	GO:0015171	0.00913429	2.03933	69	7385	41	21106	AT1G47670,AT3G54110,AT1G58360,AT5G64290,AT5G40670,AT5G19500,AT3G30390,AT1G08230,AT2G40420,AT2G01170,AT5G63850,AT2G33820,AT5G09220,AT2G39890,AT1G44800,AT2G39510,AT3G55740,AT5G41800,AT1G77690,AT3G56200,AT1G79900,AT2G41050,AT1G44100,AT5G40780,AT1G77380,AT2G39130,AT4G01430,AT2G41190,AT1G25530,AT1G01070,AT2G42005,AT4G36850,AT4G35180,AT2G36590,AT3G54830,AT1G24400,AT1G67640,AT1G71680,AT3G28960,AT1G10010…
GO:MF	vitamin binding	GO:0019842	0.0141557	1.84907	154	7385	78	21106	AT2G44620,AT3G48560,AT1G65290,AT5G23670,AT2G20830,AT5G35930,AT4G33910,AT3G10050,AT1G16540,AT5G26780,AT3G46970,AT1G54630,AT2G01490,AT3G48730,AT5G44720,AT2G30200,AT2G30970,AT3G57050,AT1G22950,AT2G26080,AT5G51880,AT5G46290,AT5G65750,AT4G33010,AT1G36370,AT1G20270,AT1G43710,AT5G11520,AT4G13930,AT1G54580,AT1G30910,AT5G36160,AT5G54960,AT2G43080,AT5G66060,AT5G46180,AT3G06300,AT1G17290,AT1G02880,AT5G19550…
GO:MF	hydrolase activity, hydrolyzing O-glycosyl compounds	GO:0004553	0.0229732	1.63878	413	7385	182	21106	AT1G27520,AT2G39930,AT1G69830,AT3G06500,AT3G06510,AT5G41870,AT1G11820,AT5G42100,AT2G36390,AT5G03650,AT1G67490,AT3G26380,AT1G03310,AT4G09020,AT1G45130,AT5G04360,AT3G61010,AT4G36360,AT3G56310,AT2G28470,AT4G09510,AT5G58090,AT2G26600,AT1G70710,AT2G36870,AT1G66250,AT5G20950,AT1G30540,AT4G24040,AT3G57785,AT1G68560,AT3G62110,AT5G08370,AT4G31140,AT2G32860,AT4G23500,AT1G26560,AT3G49880,AT4G27830,AT5G42720…
GO:MF	acid-thiol ligase activity	GO:0016878	0.0265483	1.57596	26	7385	19	21106	AT3G05970,AT5G23250,AT2G47240,AT5G27600,AT4G23850,AT3G48990,AT1G51680,AT5G36880,AT1G49430,AT1G65060,AT3G16170,AT1G77590,AT1G64400,AT4G31910,AT3G21230,AT3G21240,AT1G66120,AT4G11030,AT1G65880
GO:MF	ligase activity, forming carbon-sulfur bonds	GO:0016877	0.0312683	1.5049	44	7385	28	21106	AT2G21470,AT5G55130,AT3G05970,AT5G23250,AT5G50680,AT2G47240,AT5G50580,AT5G06460,AT5G27600,AT4G21980,AT4G23850,AT3G15580,AT3G48990,AT5G45900,AT1G51680,AT5G37530,AT5G36880,AT1G49430,AT1G65060,AT3G16170,AT1G77590,AT1G64400,AT4G31910,AT3G21230,AT3G21240,AT1G66120,AT4G11030,AT1G65880
GO:MF	signaling receptor activity	GO:0038023	0.032544	1.48753	284	7385	130	21106	AT1G04120,AT4G03390,AT2G18790,AT4G18130,AT3G59110,AT1G73080,AT1G71830,AT4G33430,AT2G24150,AT1G04400,AT5G49660,AT4G37680,AT4G08920,AT1G80870,AT2G26330,AT3G21630,AT1G34210,AT1G27320,AT3G59420,AT5G53890,AT3G26090,AT3G05010,AT1G52540,AT1G26150,AT3G04580,AT4G01330,AT1G07870,AT1G06700,AT3G13690,AT3G17410,AT4G34500,AT2G38310,AT4G35290,AT5G13290,AT1G61380,AT5G20270,AT1G24020,AT1G01540,AT5G63860,AT2G18915…
GO:MF	carboxylic ester hydrolase activity	GO:0052689	0.0355246	1.44947	230	7385	108	21106	AT1G50200,AT2G41530,AT5G24400,AT1G31480,AT1G61850,AT4G04350,AT5G49030,AT3G27320,AT4G24160,AT4G19410,AT4G32900,AT4G22300,AT2G15230,AT1G11090,AT5G19290,AT1G33990,AT5G04040,AT3G10720,AT3G03310,AT5G26670,AT1G18360,AT5G09760,AT2G42690,AT3G48690,AT5G16120,AT1G02660,AT5G13800,AT3G62170,AT2G03550,AT4G16690,AT5G07410,AT3G16565,AT3G62590,AT3G14310,AT3G62060,AT3G61680,AT5G19730,AT5G53370,AT3G10870,AT5G24420…
GO:MF	ATPase-coupled transmembrane transporter activity	GO:0042626	0.0380587	1.41955	184	7385	89	21106	AT1G04120,AT2G36070,AT2G01320,AT3G55110,AT5G57350,AT3G47520,AT4G32530,AT5G58270,AT5G35930,AT5G64580,AT5G44790,AT5G39040,AT4G00900,AT2G28520,AT2G24520,AT2G30200,AT1G10130,AT1G54350,AT3G21250,AT1G31770,AT1G30410,AT5G46290,AT1G07810,AT4G25450,AT1G27770,AT3G47730,AT2G28070,AT1G70610,AT1G03900,AT5G62670,AT5G21930,AT4G25960,AT4G29900,AT3G60160,AT5G44070,AT2G13610,AT3G62700,AT2G26910,AT4G28630,AT5G52860…
GO:MF	flavin adenine dinucleotide binding	GO:0050660	0.0405121	1.39242	165	7385	81	21106	AT3G48560,AT5G53460,AT3G59970,AT3G13070,AT3G54660,AT2G44160,AT1G04400,AT3G30775,AT4G16760,AT4G08920,AT1G63940,AT3G06810,AT3G51840,AT3G47930,AT1G50940,AT2G13440,AT5G66760,AT3G02280,AT1G06290,AT4G34890,AT4G29720,AT1G48030,AT5G47970,AT3G19820,AT3G45300,AT4G16155,AT3G27820,AT4G36400,AT2G34810,AT4G37760,AT3G49645,AT3G16950,AT1G75450,AT1G12370,AT1G58440,AT2G27150,AT1G12140,AT4G20830,AT5G44440,AT1G77760…
GO:MF	GTPase regulator activity	GO:0030695	0.0444035	1.35258	95	7385	51	21106	AT5G12150,AT2G26300,AT5G13300,AT3G15730,AT5G19390,AT2G44100,AT5G46750,AT1G08680,AT3G07880,AT3G06540,AT5G52580,AT4G35560,AT3G19770,AT1G07140,AT4G13730,AT3G60740,AT5G05570,AT1G60860,AT5G54310,AT1G10870,AT3G26090,AT3G23660,AT2G30060,AT2G43490,AT5G47710,AT3G02460,AT2G39280,AT5G61530,AT4G29950,AT4G28550,AT3G49350,AT5G50650,AT2G20440,AT5G50550,AT2G46710,AT3G59570,AT2G01540,AT4G05330,AT1G70790,AT4G24580…
GO:MF	FAD binding	GO:0071949	0.0447899	1.34882	77	7385	43	21106	AT3G59970,AT2G44160,AT1G04400,AT3G30775,AT4G16760,AT4G08920,AT3G47930,AT1G06290,AT4G34890,AT3G19820,AT4G36400,AT2G34810,AT1G75450,AT1G12370,AT2G27150,AT4G20830,AT5G44440,AT1G77760,AT5G65110,AT2G35660,AT2G19500,AT2G29720,AT5G38710,AT5G56970,AT4G38540,AT3G63440,AT1G30700,AT2G41510,AT1G30710,AT1G01980,AT5G20960,AT1G30760,AT5G44380,AT5G44360,AT4G20860,AT1G26420,AT1G11770,AT1G26380,AT5G44390,AT1G30730…
GO:MF	antiporter activity	GO:0015297	0.0481187	1.31769	202	7385	96	21106	AT1G25380,AT5G27150,AT3G05030,AT5G51710,AT1G06470,AT5G54800,AT1G79610,AT4G32390,AT1G54115,AT4G00630,AT5G19760,AT4G04850,AT2G39450,AT3G17430,AT2G38330,AT3G13320,AT2G39970,AT1G15500,AT2G13650,AT1G34020,AT2G19600,AT4G23010,AT5G13550,AT5G05820,AT2G02810,AT1G80300,AT5G33320,AT1G14660,AT5G04160,AT3G21690,AT4G31600,AT3G46180,AT4G39390,AT2G47160,AT4G25640,AT5G52450,AT3G01550,AT1G55730,AT4G21910,AT1G77990…
GO:MF	phosphatase activity	GO:0016791	0.0491617	1.30837	339	7385	151	21106	AT3G09100,AT2G42810,AT2G42500,AT5G66720,AT5G07740,AT1G71860,AT1G09870,AT4G33500,AT5G01270,AT3G19980,AT5G10460,AT3G19420,AT1G07110,AT1G64040,AT4G03415,AT2G46920,AT5G04540,AT5G19280,AT3G51370,AT1G18480,AT3G63340,AT3G20500,AT3G02870,AT3G50520,AT3G02600,AT5G27930,AT5G63980,AT5G42870,AT1G18640,AT5G46410,AT2G35840,AT5G01290,AT1G07630,AT5G66210,AT4G05090,AT4G26080,AT2G25050,AT3G10940,AT3G01510,AT5G27840…
GO:BP	response to stimulus	GO:0050896	4.01574e-49	48.3962	6742	8149	2856	23362	AT1G30580,AT5G17020,AT1G10840,AT1G09770,AT3G01280,AT3G10920,AT5G42950,AT1G04120,AT3G52300,AT3G11910,AT5G16050,AT2G20360,AT3G57300,AT1G77180,AT5G64960,AT4G01100,AT1G50200,AT4G35890,AT5G56030,AT5G20010,AT5G23040,AT2G41530,AT4G32551,AT1G30330,AT1G48410,AT5G12140,AT4G02580,AT4G38130,AT2G47510,AT1G54270,AT4G02570,AT1G33980,AT3G09100,AT2G26990,AT1G14320,AT4G36690,AT1G49480,AT5G04560,AT5G14170,AT2G42810…
GO:BP	response to chemical	GO:0042221	3.81468e-46	45.4185	3436	8149	1584	23362	AT1G30580,AT1G10840,AT3G10920,AT5G42950,AT1G04120,AT3G11910,AT5G16050,AT1G77180,AT5G64960,AT4G01100,AT1G50200,AT4G35890,AT5G56030,AT5G20010,AT2G41530,AT4G32551,AT1G30330,AT1G48410,AT5G12140,AT1G54270,AT4G02570,AT1G33980,AT2G42810,AT4G22670,AT1G15750,AT3G01090,AT3G56860,AT1G78300,AT5G13420,AT2G21250,AT5G61810,AT1G53240,AT4G11260,AT5G10540,AT1G47420,AT5G66510,AT2G20000,AT3G55620,AT1G11840,AT1G03475…
GO:BP	response to oxygen-containing compound	GO:1901700	1.71118e-37	36.7667	1808	8149	895	23362	AT1G10840,AT3G10920,AT5G42950,AT1G04120,AT3G11910,AT1G77180,AT5G64960,AT4G35890,AT5G56030,AT2G41530,AT4G32551,AT5G12140,AT4G02570,AT1G33980,AT1G15750,AT3G01090,AT3G56860,AT1G78300,AT4G11260,AT3G55620,AT2G16600,AT1G32230,AT4G03260,AT5G20720,AT5G63510,AT3G48430,AT3G51850,AT3G12490,AT4G35790,AT3G26744,AT1G24190,AT2G18790,AT2G26300,AT5G51300,AT5G04240,AT3G48680,AT1G06390,AT2G34690,AT3G15730,AT2G47900…
GO:BP	response to acid chemical	GO:0001101	2.40652e-37	36.6186	1357	8149	705	23362	AT1G10840,AT5G42950,AT1G04120,AT3G11910,AT1G77180,AT5G64960,AT4G35890,AT5G56030,AT4G32551,AT5G12140,AT4G02570,AT1G33980,AT1G15750,AT3G01090,AT3G56860,AT4G11260,AT3G55620,AT1G32230,AT4G03260,AT5G20720,AT5G63510,AT3G51850,AT3G12490,AT4G35790,AT3G26744,AT1G24190,AT2G18790,AT2G26300,AT5G51300,AT3G48680,AT2G34690,AT3G15730,AT1G08970,AT5G35980,AT3G60240,AT5G59430,AT5G02240,AT1G02120,AT5G12480,AT5G66880…
GO:BP	response to organic substance	GO:0010033	1.66907e-29	28.7775	2276	8149	1054	23362	AT1G10840,AT5G42950,AT1G04120,AT3G11910,AT1G77180,AT4G35890,AT2G41530,AT4G32551,AT1G30330,AT1G48410,AT4G02570,AT1G33980,AT1G15750,AT3G01090,AT3G56860,AT1G78300,AT4G11260,AT1G47420,AT5G66510,AT2G20000,AT3G55620,AT1G03475,AT2G16600,AT1G53910,AT1G32230,AT2G40950,AT5G09590,AT5G54500,AT5G65700,AT1G31930,AT5G20720,AT4G09160,AT5G63510,AT3G48430,AT3G51850,AT4G37910,AT5G53460,AT1G75950,AT4G35790,AT3G57340…
GO:BP	response to stress	GO:0006950	4.96327e-27	26.3042	3892	8149	1669	23362	AT1G30580,AT5G17020,AT1G09770,AT3G01280,AT3G10920,AT5G42950,AT1G04120,AT3G52300,AT2G20360,AT3G57300,AT1G77180,AT5G64960,AT5G56030,AT5G20010,AT4G32551,AT1G48410,AT5G12140,AT4G02580,AT4G38130,AT2G47510,AT1G33980,AT3G09100,AT1G14320,AT4G36690,AT1G49480,AT5G04560,AT5G14170,AT2G35510,AT3G01090,AT1G74960,AT1G01040,AT3G56860,AT2G02470,AT3G28730,AT1G53240,AT4G11260,AT1G53910,AT2G19480,AT5G26751,AT5G67320…
GO:BP	small molecule metabolic process	GO:0044281	2.69371e-26	25.5696	1883	8149	883	23362	AT3G52300,AT2G20360,AT1G50200,AT2G41530,AT1G31910,AT2G47510,AT1G25350,AT3G13490,AT3G01090,AT1G74960,AT1G79230,AT5G13420,AT4G34640,AT1G53240,AT4G26300,AT2G18750,AT5G10940,AT2G44620,AT1G11840,AT1G03475,AT5G64050,AT4G11010,AT1G67140,AT5G47770,AT3G48560,AT1G65290,AT2G31390,AT5G54680,AT5G08690,AT4G26510,AT5G38830,AT5G16760,AT5G53460,AT3G59970,AT4G29480,AT2G43980,AT3G26744,AT2G18790,AT2G26300,AT4G03520…
GO:BP	response to hormone	GO:0009725	5.2987e-26	25.2758	1901	8149	889	23362	AT1G10840,AT5G42950,AT1G04120,AT3G11910,AT1G77180,AT4G35890,AT4G32551,AT1G30330,AT1G48410,AT4G02570,AT1G33980,AT1G15750,AT3G01090,AT3G56860,AT1G78300,AT4G11260,AT1G47420,AT5G66510,AT2G20000,AT3G55620,AT1G03475,AT2G16600,AT1G53910,AT1G32230,AT5G54500,AT5G65700,AT1G31930,AT5G20720,AT4G09160,AT5G63510,AT3G48430,AT3G51850,AT4G37910,AT5G53460,AT1G75950,AT4G35790,AT3G26744,AT1G24190,AT2G18790,AT2G26300…
GO:BP	response to endogenous stimulus	GO:0009719	8.38275e-26	25.0766	1938	8149	903	23362	AT1G10840,AT5G42950,AT1G04120,AT3G11910,AT1G77180,AT4G35890,AT4G32551,AT1G30330,AT1G48410,AT4G02570,AT1G33980,AT1G15750,AT3G01090,AT3G56860,AT1G78300,AT4G11260,AT1G47420,AT5G66510,AT2G20000,AT3G55620,AT1G03475,AT2G16600,AT1G53910,AT1G32230,AT5G54500,AT5G65700,AT1G31930,AT5G20720,AT4G09160,AT5G63510,AT3G48430,AT3G51850,AT4G37910,AT5G53460,AT1G75950,AT4G35790,AT3G26744,AT1G24190,AT2G18790,AT2G26300…
GO:BP	response to abiotic stimulus	GO:0009628	3.68083e-25	24.4341	2343	8149	1061	23362	AT1G30580,AT5G17020,AT3G10920,AT1G04120,AT3G52300,AT2G20360,AT1G77180,AT5G64960,AT5G56030,AT5G20010,AT5G23040,AT4G32551,AT1G48410,AT5G12140,AT2G47510,AT1G33980,AT2G26990,AT1G14320,AT1G49480,AT5G14170,AT2G42810,AT2G35510,AT1G66580,AT3G01090,AT1G74960,AT1G53240,AT4G11260,AT2G16600,AT1G53910,AT5G26751,AT5G67320,AT1G32230,AT1G27650,AT2G40950,AT5G09590,AT4G03260,AT1G21610,AT5G20720,AT3G44110,AT5G63510…
GO:BP	monocarboxylic acid metabolic process	GO:0032787	1.2046e-23	22.9192	561	8149	318	23362	AT3G01090,AT1G74960,AT5G13420,AT2G18750,AT5G10940,AT2G44620,AT1G11840,AT1G65290,AT3G26744,AT2G18790,AT1G80950,AT3G15730,AT1G79530,AT4G24620,AT1G06350,AT2G36530,AT3G52930,AT3G13930,AT3G49160,AT2G38040,AT5G12040,AT1G08110,AT5G35930,AT1G24360,AT5G08570,AT2G29980,AT1G16540,AT5G35360,AT1G61850,AT1G06550,AT3G62130,AT5G16390,AT3G02630,AT1G79810,AT5G56630,AT3G06350,AT3G14420,AT1G36160,AT3G05970,AT1G76150…
GO:BP	lipid metabolic process	GO:0006629	7.08469e-23	22.1497	1138	8149	565	23362	AT1G31910,AT3G01090,AT1G74960,AT4G34640,AT1G49340,AT5G10940,AT2G44620,AT5G47770,AT1G65290,AT2G01690,AT1G63110,AT4G11830,AT1G68000,AT5G57800,AT4G35790,AT3G26744,AT2G18790,AT5G23670,AT1G80950,AT3G15730,AT3G19420,AT3G16785,AT5G61780,AT1G13560,AT1G06350,AT5G47110,AT2G38040,AT1G60890,AT3G45100,AT1G11910,AT4G15110,AT5G35930,AT1G31800,AT5G04540,AT3G14270,AT1G75900,AT1G31480,AT1G24360,AT3G07020,AT3G57170…
GO:BP	organic acid metabolic process	GO:0006082	1.91108e-22	21.7187	1289	8149	626	23362	AT1G50200,AT2G47510,AT1G25350,AT3G13490,AT3G01090,AT1G74960,AT1G79230,AT5G13420,AT1G53240,AT4G26300,AT2G18750,AT5G10940,AT2G44620,AT1G11840,AT1G03475,AT5G64050,AT1G67140,AT3G48560,AT1G65290,AT5G54680,AT5G38830,AT5G53460,AT3G59970,AT3G26744,AT2G18790,AT2G26300,AT1G80950,AT3G15730,AT1G65930,AT5G24400,AT2G01350,AT3G47520,AT3G27740,AT2G14170,AT1G79530,AT5G61780,AT4G24620,AT4G35260,AT1G51720,AT1G04410…
GO:BP	response to external stimulus	GO:0009605	5.70947e-22	21.2434	1840	8149	847	23362	AT1G09770,AT3G01280,AT3G10920,AT5G42950,AT5G64960,AT5G56030,AT4G32551,AT1G48410,AT5G12140,AT4G38130,AT1G33980,AT2G26990,AT1G14320,AT4G36690,AT3G01090,AT1G01040,AT2G02470,AT1G53240,AT4G11260,AT1G32230,AT5G55390,AT5G09590,AT1G31930,AT2G03240,AT5G08280,AT1G13980,AT3G12140,AT5G14250,AT5G28040,AT2G18790,AT1G56590,AT3G10490,AT4G10180,AT5G46860,AT2G34690,AT4G18130,AT5G15090,AT2G47900,AT3G18740,AT1G07360…
GO:BP	oxoacid metabolic process	GO:0043436	7.63793e-22	21.117	1280	8149	620	23362	AT1G50200,AT2G47510,AT1G25350,AT3G13490,AT3G01090,AT1G74960,AT1G79230,AT5G13420,AT1G53240,AT4G26300,AT2G18750,AT5G10940,AT2G44620,AT1G11840,AT1G03475,AT5G64050,AT1G67140,AT3G48560,AT1G65290,AT5G54680,AT5G38830,AT5G53460,AT3G59970,AT3G26744,AT2G18790,AT2G26300,AT1G80950,AT3G15730,AT1G65930,AT5G24400,AT2G01350,AT3G47520,AT3G27740,AT2G14170,AT1G79530,AT5G61780,AT4G24620,AT4G35260,AT1G51720,AT1G04410…
GO:BP	response to lipid	GO:0033993	1.15726e-21	20.9366	868	8149	447	23362	AT1G10840,AT5G42950,AT1G04120,AT1G77180,AT4G35890,AT3G01090,AT3G56860,AT1G78300,AT3G55620,AT2G16600,AT5G20720,AT5G63510,AT3G48430,AT3G51850,AT4G35790,AT3G26744,AT1G24190,AT2G26300,AT5G51300,AT5G04240,AT3G48680,AT1G06390,AT3G15730,AT1G08970,AT5G35980,AT3G60240,AT5G59430,AT5G02240,AT5G12480,AT5G66880,AT5G46750,AT4G23650,AT3G63150,AT1G74520,AT5G67580,AT3G50360,AT1G32130,AT2G36530,AT2G23070,AT4G34460…
GO:BP	carboxylic acid metabolic process	GO:0019752	6.19205e-21	20.2082	1114	8149	548	23362	AT1G50200,AT2G47510,AT1G25350,AT3G13490,AT3G01090,AT1G74960,AT1G79230,AT5G13420,AT1G53240,AT4G26300,AT2G18750,AT5G10940,AT2G44620,AT1G11840,AT1G03475,AT5G64050,AT1G67140,AT3G48560,AT1G65290,AT5G38830,AT5G53460,AT3G59970,AT3G26744,AT2G18790,AT2G26300,AT1G80950,AT3G15730,AT1G65930,AT2G01350,AT3G47520,AT3G27740,AT2G14170,AT1G79530,AT5G61780,AT4G24620,AT4G35260,AT1G51720,AT1G04410,AT1G06350,AT2G36530…
GO:BP	response to abscisic acid	GO:0009737	1.09659e-20	19.96	646	8149	348	23362	AT1G10840,AT5G42950,AT1G04120,AT1G77180,AT4G35890,AT3G01090,AT3G56860,AT3G55620,AT5G20720,AT5G63510,AT3G51850,AT4G35790,AT3G26744,AT1G24190,AT2G26300,AT5G51300,AT3G48680,AT3G15730,AT1G08970,AT5G35980,AT3G60240,AT5G02240,AT5G12480,AT5G66880,AT5G46750,AT4G23650,AT3G63150,AT1G74520,AT5G67580,AT3G50360,AT2G36530,AT2G23070,AT4G34460,AT4G04720,AT2G17800,AT5G14420,AT5G58430,AT2G14835,AT5G08560,AT5G62000…
GO:BP	response to alcohol	GO:0097305	2.01248e-20	19.6963	650	8149	349	23362	AT1G10840,AT5G42950,AT1G04120,AT1G77180,AT4G35890,AT4G32551,AT3G01090,AT3G56860,AT3G55620,AT5G20720,AT5G63510,AT3G51850,AT4G35790,AT3G26744,AT1G24190,AT2G26300,AT5G51300,AT3G48680,AT3G15730,AT1G08970,AT5G35980,AT3G60240,AT5G02240,AT5G12480,AT5G66880,AT5G46750,AT4G23650,AT3G63150,AT1G74520,AT5G67580,AT3G50360,AT2G36530,AT2G23070,AT4G34460,AT4G04720,AT2G17800,AT5G14420,AT5G58430,AT2G14835,AT5G08560…
GO:BP	cellular lipid metabolic process	GO:0044255	1.18428e-19	18.9265	827	8149	423	23362	AT1G31910,AT3G01090,AT1G74960,AT4G34640,AT1G49340,AT5G10940,AT2G44620,AT5G47770,AT1G65290,AT2G01690,AT1G63110,AT4G11830,AT1G68000,AT5G57800,AT4G35790,AT3G26744,AT2G18790,AT5G23670,AT1G80950,AT3G15730,AT3G19420,AT3G16785,AT5G61780,AT1G13560,AT1G06350,AT5G47110,AT2G38040,AT1G60890,AT3G45100,AT1G11910,AT4G15110,AT5G35930,AT1G31800,AT3G14270,AT1G24360,AT3G07020,AT3G57170,AT2G29980,AT2G29390,AT3G07180…
GO:BP	cellular response to stimulus	GO:0051716	4.05794e-18	17.3917	3473	8149	1457	23362	AT1G10840,AT1G09770,AT3G10920,AT1G04120,AT3G11910,AT3G57300,AT4G35890,AT5G56030,AT2G41530,AT4G32551,AT1G30330,AT5G12140,AT4G02570,AT1G33980,AT3G09100,AT2G26990,AT1G14320,AT5G04560,AT5G14170,AT2G42810,AT1G15750,AT3G01090,AT1G66410,AT3G56860,AT1G78300,AT2G02470,AT3G28730,AT4G11260,AT1G49340,AT3G55620,AT2G16600,AT1G53910,AT2G19480,AT4G03390,AT5G26751,AT1G32230,AT5G55390,AT2G40950,AT5G09590,AT5G54500…
GO:BP	multi-organism process	GO:0051704	1.02506e-17	16.9893	1965	8149	876	23362	AT5G17020,AT1G09770,AT3G01280,AT3G10920,AT5G42950,AT5G64960,AT5G56030,AT4G32551,AT1G48410,AT4G38130,AT2G47510,AT1G33980,AT1G14320,AT4G36690,AT1G01040,AT1G53240,AT4G11260,AT5G12370,AT1G33470,AT2G19480,AT1G32230,AT5G55390,AT5G09590,AT1G31930,AT1G47550,AT5G08280,AT3G12140,AT5G28040,AT2G47470,AT5G57800,AT1G75950,AT3G10490,AT2G34690,AT5G15090,AT2G47900,AT3G18740,AT1G07360,AT4G00990,AT3G60240,AT4G31300…
GO:BP	cellular response to chemical stimulus	GO:0070887	2.60791e-17	16.5837	1787	8149	804	23362	AT1G10840,AT3G10920,AT1G04120,AT3G11910,AT4G35890,AT2G41530,AT1G30330,AT5G12140,AT4G02570,AT1G33980,AT1G15750,AT3G01090,AT3G56860,AT1G78300,AT4G11260,AT3G55620,AT2G16600,AT1G53910,AT1G32230,AT2G40950,AT5G09590,AT5G54500,AT5G65700,AT5G20720,AT4G09160,AT3G51850,AT4G37910,AT1G75950,AT4G35790,AT3G57340,AT3G26744,AT2G18790,AT2G26300,AT5G51300,AT1G06390,AT3G15730,AT2G47900,AT1G08970,AT5G35980,AT5G59430…
GO:BP	response to inorganic substance	GO:0010035	4.31911e-17	16.3646	1016	8149	493	23362	AT1G30580,AT3G10920,AT5G16050,AT5G64960,AT1G50200,AT5G56030,AT5G20010,AT2G41530,AT4G32551,AT5G12140,AT1G54270,AT2G42810,AT4G22670,AT5G13420,AT2G21250,AT1G53240,AT5G10540,AT1G11840,AT2G19480,AT1G32230,AT5G09590,AT4G03260,AT5G20720,AT1G16890,AT5G38830,AT4G37910,AT5G53460,AT2G47470,AT5G62090,AT1G75950,AT3G12490,AT1G72650,AT3G15730,AT2G47900,AT4G31300,AT5G59430,AT5G61910,AT1G65930,AT2G29550,AT4G09000…
GO:BP	response to biotic stimulus	GO:0009607	5.07137e-17	16.2949	1408	8149	652	23362	AT1G09770,AT3G01280,AT3G10920,AT5G42950,AT5G64960,AT5G56030,AT4G32551,AT1G48410,AT4G38130,AT1G33980,AT1G14320,AT4G36690,AT1G01040,AT1G53240,AT4G11260,AT1G32230,AT5G55390,AT5G09590,AT1G31930,AT5G08280,AT3G12140,AT5G28040,AT3G10490,AT2G34690,AT5G15090,AT2G47900,AT3G18740,AT1G07360,AT4G00990,AT3G60240,AT4G31300,AT2G44950,AT1G65930,AT5G24400,AT5G67500,AT3G25040,AT1G04300,AT1G02120,AT2G36490,AT5G57490…
GO:BP	response to external biotic stimulus	GO:0043207	7.58789e-17	16.1199	1395	8149	646	23362	AT1G09770,AT3G01280,AT3G10920,AT5G42950,AT5G64960,AT5G56030,AT4G32551,AT1G48410,AT4G38130,AT1G33980,AT1G14320,AT4G36690,AT1G01040,AT1G53240,AT4G11260,AT1G32230,AT5G55390,AT5G09590,AT1G31930,AT5G08280,AT3G12140,AT5G28040,AT3G10490,AT2G34690,AT5G15090,AT2G47900,AT3G18740,AT1G07360,AT4G00990,AT3G60240,AT4G31300,AT2G44950,AT1G65930,AT5G24400,AT5G67500,AT3G25040,AT1G04300,AT1G02120,AT2G36490,AT5G57490…
GO:BP	response to other organism	GO:0051707	7.58789e-17	16.1199	1395	8149	646	23362	AT1G09770,AT3G01280,AT3G10920,AT5G42950,AT5G64960,AT5G56030,AT4G32551,AT1G48410,AT4G38130,AT1G33980,AT1G14320,AT4G36690,AT1G01040,AT1G53240,AT4G11260,AT1G32230,AT5G55390,AT5G09590,AT1G31930,AT5G08280,AT3G12140,AT5G28040,AT3G10490,AT2G34690,AT5G15090,AT2G47900,AT3G18740,AT1G07360,AT4G00990,AT3G60240,AT4G31300,AT2G44950,AT1G65930,AT5G24400,AT5G67500,AT3G25040,AT1G04300,AT1G02120,AT2G36490,AT5G57490…
GO:BP	carbohydrate metabolic process	GO:0005975	1.44176e-16	15.8411	1212	8149	571	23362	AT4G32551,AT5G63370,AT3G01090,AT5G13420,AT1G53240,AT2G44620,AT1G67140,AT4G34700,AT1G65290,AT2G31390,AT5G16760,AT2G43980,AT5G24400,AT2G39930,AT1G01220,AT1G69830,AT3G47520,AT1G79530,AT4G24620,AT1G01050,AT1G04410,AT1G79500,AT1G63290,AT3G60750,AT1G07110,AT3G06500,AT5G47780,AT3G06510,AT4G38270,AT2G36530,AT5G41870,AT3G52930,AT3G13930,AT3G02250,AT4G18240,AT3G49160,AT3G01590,AT1G11820,AT1G23190,AT5G61840…
GO:BP	cell communication	GO:0007154	1.0489e-15	14.9793	2419	8149	1041	23362	AT1G10840,AT1G09770,AT1G04120,AT3G11910,AT4G35890,AT1G30330,AT5G12140,AT4G02570,AT1G33980,AT2G26990,AT2G42810,AT1G15750,AT3G01090,AT1G66410,AT3G56860,AT1G78300,AT2G02470,AT4G11260,AT1G49340,AT5G12370,AT2G16600,AT1G53910,AT4G03390,AT5G26751,AT1G32230,AT5G55390,AT2G40950,AT5G65700,AT1G31930,AT5G20720,AT4G10730,AT2G03240,AT1G47550,AT1G13980,AT3G51850,AT5G14250,AT3G52640,AT5G12150,AT4G17270,AT1G71860…
GO:BP	establishment of localization	GO:0051234	2.00958e-15	14.6969	2853	8149	1205	23362	AT5G17020,AT3G01280,AT3G51310,AT1G04120,AT3G52300,AT4G32060,AT4G01100,AT1G32050,AT5G20010,AT5G23040,AT2G31660,AT1G33980,AT2G21600,AT4G11790,AT2G42810,AT2G42210,AT4G38760,AT5G61810,AT5G56500,AT5G02770,AT5G12370,AT3G55620,AT5G16280,AT5G11490,AT4G32640,AT3G18480,AT1G06950,AT5G61970,AT5G15540,AT2G03240,AT2G26900,AT1G47550,AT4G22310,AT4G09160,AT1G50500,AT1G13980,AT2G36070,AT2G01320,AT3G06290,AT1G70070…
GO:BP	response to bacterium	GO:0009617	6.54599e-15	14.184	513	8149	273	23362	AT1G09770,AT3G01280,AT3G10920,AT5G42950,AT5G56030,AT4G32551,AT1G33980,AT4G36690,AT1G53240,AT1G32230,AT1G31930,AT5G08280,AT5G28040,AT3G10490,AT2G34690,AT5G15090,AT1G07360,AT4G00990,AT1G65930,AT5G24400,AT5G67500,AT1G02120,AT5G57490,AT3G59280,AT1G31280,AT3G09980,AT5G01600,AT4G35580,AT5G58430,AT4G03550,AT1G66730,AT1G26190,AT1G16540,AT2G41430,AT2G39770,AT2G25110,AT3G14420,AT4G33430,AT1G28520,AT2G40300…
GO:BP	transport	GO:0006810	9.34881e-15	14.0292	2809	8149	1184	23362	AT5G17020,AT3G01280,AT3G51310,AT1G04120,AT3G52300,AT4G32060,AT4G01100,AT1G32050,AT5G20010,AT5G23040,AT2G31660,AT1G33980,AT2G21600,AT4G11790,AT2G42810,AT2G42210,AT4G38760,AT5G61810,AT5G56500,AT5G02770,AT5G12370,AT3G55620,AT5G16280,AT5G11490,AT4G32640,AT3G18480,AT1G06950,AT5G61970,AT2G03240,AT2G26900,AT1G47550,AT4G22310,AT4G09160,AT1G50500,AT1G13980,AT2G36070,AT2G01320,AT3G06290,AT1G70070,AT1G25380…
GO:BP	anatomical structure development	GO:0048856	1.63366e-14	13.7868	3189	8149	1326	23362	AT5G17020,AT3G10920,AT3G57300,AT1G77180,AT5G64960,AT4G35890,AT5G56030,AT3G16830,AT5G23040,AT4G32551,AT1G30330,AT1G48410,AT4G38130,AT5G63370,AT2G47510,AT4G00060,AT4G02570,AT1G25350,AT3G13490,AT2G26990,AT2G27100,AT2G21470,AT5G24690,AT5G04560,AT5G14170,AT2G35510,AT1G15750,AT3G01090,AT1G74960,AT1G01040,AT3G56860,AT1G79230,AT2G02470,AT3G28730,AT1G65650,AT2G42500,AT4G11260,AT2G35340,AT4G26300,AT2G20000…
GO:BP	phosphorus metabolic process	GO:0006793	1.70606e-14	13.768	2527	8149	1075	23362	AT3G52300,AT5G64960,AT4G02580,AT1G31910,AT5G63370,AT3G09100,AT2G42810,AT3G53570,AT3G01090,AT5G13420,AT4G34640,AT2G42500,AT1G79010,AT1G49340,AT3G45190,AT2G44620,AT2G16600,AT4G03390,AT5G26751,AT5G66720,AT4G11010,AT4G03260,AT5G65700,AT5G47770,AT4G10730,AT4G34700,AT1G65290,AT2G31390,AT5G07740,AT3G51850,AT2G01690,AT2G17930,AT1G63110,AT5G08690,AT4G26510,AT4G11830,AT2G36350,AT3G48190,AT5G16760,AT4G17270…
GO:BP	localization	GO:0051179	5.40628e-14	13.2671	3079	8149	1281	23362	AT5G17020,AT3G01280,AT3G51310,AT1G04120,AT3G52300,AT4G32060,AT4G01100,AT1G32050,AT5G20010,AT5G23040,AT2G31660,AT1G33980,AT2G21600,AT1G49480,AT4G11790,AT2G42810,AT2G42210,AT4G38760,AT5G61810,AT5G56500,AT5G02770,AT5G12370,AT3G55620,AT5G16280,AT5G11490,AT4G32640,AT3G18480,AT1G06950,AT5G61970,AT5G15540,AT2G03240,AT2G26900,AT1G47550,AT4G22310,AT4G09160,AT1G50500,AT1G13980,AT2G36070,AT2G01320,AT3G06290…
GO:BP	multicellular organismal process	GO:0032501	5.4784e-14	13.2613	3103	8149	1290	23362	AT5G17020,AT3G10920,AT3G57300,AT1G77180,AT5G64960,AT4G35890,AT5G56030,AT3G16830,AT5G23040,AT4G32551,AT1G30330,AT1G48410,AT4G38130,AT5G63370,AT2G47510,AT4G00060,AT4G02570,AT1G25350,AT3G13490,AT2G26990,AT2G27100,AT2G21470,AT5G24690,AT5G04560,AT5G14170,AT2G35510,AT1G15750,AT3G01090,AT1G74960,AT1G01040,AT3G56860,AT1G79230,AT2G02470,AT3G28730,AT1G65650,AT2G42500,AT4G11260,AT2G35340,AT4G26300,AT2G20000…
GO:BP	fatty acid metabolic process	GO:0006631	5.87828e-14	13.2307	274	8149	163	23362	AT3G01090,AT1G74960,AT5G10940,AT2G44620,AT1G65290,AT1G80950,AT3G15730,AT1G06350,AT2G38040,AT5G35930,AT1G24360,AT2G29980,AT5G35360,AT1G06550,AT5G16390,AT3G02630,AT1G79810,AT1G36160,AT3G05970,AT1G76150,AT3G06650,AT4G03560,AT4G16760,AT5G47120,AT4G04320,AT1G79750,AT1G54630,AT1G04710,AT2G16280,AT3G47860,AT2G01490,AT2G47240,AT1G08640,AT2G30200,AT2G33150,AT2G22780,AT2G05990,AT5G46290,AT4G01900,AT3G06810…
GO:BP	regulation of biological quality	GO:0065008	8.89221e-14	13.051	1328	8149	605	23362	AT1G04120,AT3G11910,AT4G32060,AT1G50200,AT5G56030,AT1G48410,AT2G21600,AT2G46560,AT3G56860,AT2G02470,AT4G11260,AT3G12640,AT2G18750,AT3G09390,AT1G32230,AT2G41060,AT1G67140,AT4G39690,AT5G19400,AT4G09160,AT1G13980,AT3G05520,AT3G48190,AT5G53460,AT5G10860,AT2G47470,AT3G13530,AT2G18790,AT4G03520,AT5G47840,AT2G27600,AT2G35110,AT5G57350,AT1G27595,AT3G25040,AT5G27150,AT4G34120,AT1G79530,AT5G61780,AT1G02500…
GO:BP	developmental process	GO:0032502	1.51102e-13	12.8207	3375	8149	1389	23362	AT5G17020,AT3G10920,AT3G57300,AT1G77180,AT5G64960,AT4G35890,AT5G56030,AT3G16830,AT5G23040,AT4G32551,AT1G30330,AT1G48410,AT4G38130,AT5G63370,AT2G47510,AT4G00060,AT4G02570,AT1G25350,AT3G13490,AT2G26990,AT1G14320,AT2G27100,AT2G21470,AT5G24690,AT5G04560,AT5G14170,AT2G35510,AT1G66580,AT1G15750,AT3G01090,AT1G74960,AT1G01040,AT3G56860,AT1G79230,AT2G02470,AT3G28730,AT1G65650,AT2G42500,AT4G11260,AT2G35340…
GO:BP	phosphate-containing compound metabolic process	GO:0006796	3.86058e-13	12.4133	2484	8149	1050	23362	AT3G52300,AT5G64960,AT4G02580,AT1G31910,AT5G63370,AT3G09100,AT2G42810,AT3G53570,AT3G01090,AT5G13420,AT4G34640,AT2G42500,AT1G79010,AT1G49340,AT3G45190,AT2G44620,AT2G16600,AT4G03390,AT5G26751,AT5G66720,AT4G11010,AT4G03260,AT5G65700,AT5G47770,AT4G10730,AT4G34700,AT1G65290,AT2G31390,AT5G07740,AT3G51850,AT2G01690,AT2G17930,AT1G63110,AT5G08690,AT4G26510,AT4G11830,AT2G36350,AT3G48190,AT5G16760,AT4G17270…
GO:BP	cellular process	GO:0009987	2.17785e-12	11.662	14475	8149	5326	23362	AT5G17020,AT1G10840,AT4G40040,AT1G80070,AT1G09770,AT3G10920,AT5G42950,AT1G04120,AT3G52300,AT3G11910,AT3G27430,AT2G20360,AT3G52660,AT4G32060,AT3G54230,AT3G57300,AT4G39520,AT1G77180,AT5G64960,AT4G01100,AT1G50200,AT4G35890,AT5G56030,AT1G20696,AT3G16830,AT5G23040,AT2G41530,AT4G32551,AT1G30330,AT1G48410,AT2G35630,AT1G54080,AT5G12140,AT4G02580,AT4G38130,AT1G31910,AT5G63370,AT2G47510,AT4G24680,AT1G54270…
AT2G01540	AT1G05680	AT3G10340	AT5G24420	AT4G39120	AT1G36180	AT5G08020	AT5G07150	AT3G29810	AT3G26700
GO:BP	monocarboxylic acid biosynthetic process	GO:0072330	2.95248e-12	11.5298	276	8149	160	23362	AT3G01090,AT1G74960,AT5G13420,AT2G18750,AT5G10940,AT2G44620,AT1G65290,AT3G26744,AT1G06350,AT2G38040,AT5G35930,AT1G24360,AT2G29980,AT1G16540,AT5G35360,AT1G61850,AT5G16390,AT3G02630,AT1G36160,AT3G06650,AT4G03560,AT1G10170,AT4G16760,AT4G04320,AT5G57580,AT1G79750,AT1G54630,AT1G04710,AT2G16280,AT2G30200,AT2G33150,AT1G13280,AT2G05990,AT5G46290,AT4G01900,AT1G10670,AT5G03320,AT3G45140,AT5G48840,AT5G54810…
GO:BP	response to drug	GO:0042493	3.50641e-12	11.4551	663	8149	328	23362	AT4G01100,AT4G35890,AT4G32551,AT1G33980,AT5G61810,AT1G32230,AT2G34690,AT2G47900,AT5G59430,AT1G02120,AT2G28230,AT1G20620,AT1G71220,AT5G67580,AT4G05320,AT1G19570,AT5G01600,AT1G58360,AT4G03550,AT1G26190,AT3G49530,AT2G39770,AT4G08500,AT3G05970,AT5G64290,AT1G18150,AT2G40300,AT1G18670,AT2G29630,AT4G08920,AT3G61010,AT4G14030,AT2G38330,AT2G32690,AT5G48655,AT4G16890,AT1G49820,AT1G74840,AT1G15500,AT3G21630…
GO:BP	lipid biosynthetic process	GO:0008610	5.33794e-12	11.2726	624	8149	311	23362	AT1G31910,AT3G01090,AT1G74960,AT4G34640,AT5G10940,AT2G44620,AT5G47770,AT1G65290,AT2G01690,AT1G63110,AT1G68000,AT5G57800,AT3G26744,AT5G23670,AT1G80950,AT3G16785,AT5G61780,AT1G13560,AT1G06350,AT5G47110,AT2G38040,AT3G45100,AT4G15110,AT5G35930,AT1G31800,AT1G24360,AT3G07020,AT3G57170,AT2G29980,AT2G29390,AT3G07180,AT1G16540,AT5G35360,AT2G38670,AT5G16390,AT1G26640,AT3G02630,AT1G36160,AT1G05160,AT1G11680…
GO:BP	response to hypoxia	GO:0001666	7.83131e-12	11.1062	263	8149	153	23362	AT4G32551,AT3G01090,AT1G53910,AT1G31812,AT2G41430,AT3G30775,AT3G14230,AT3G20770,AT4G24160,AT1G09070,AT1G67360,AT5G20150,AT5G42050,AT1G74940,AT5G58070,AT5G54940,AT1G07870,AT5G54960,AT1G13360,AT4G34150,AT3G22550,AT4G24230,AT1G17290,AT2G26660,AT1G64280,AT1G63090,AT4G27780,AT1G50740,AT3G27220,AT1G26270,AT5G19550,AT4G22780,AT1G68670,AT4G26270,AT1G30040,AT2G15890,AT1G03610,AT1G55810,AT2G46500,AT3G03270…
GO:BP	response to osmotic stress	GO:0006970	1.02754e-11	10.9882	696	8149	340	23362	AT1G30580,AT3G10920,AT1G04120,AT3G52300,AT2G20360,AT1G77180,AT5G56030,AT5G20010,AT2G47510,AT2G35510,AT1G53240,AT5G26751,AT1G32230,AT2G40950,AT5G09590,AT1G21610,AT3G44110,AT5G63510,AT1G50500,AT4G37910,AT5G10860,AT5G62090,AT1G27760,AT3G12490,AT1G72650,AT3G48680,AT1G06390,AT2G47900,AT4G31300,AT5G59430,AT5G01270,AT1G65930,AT2G29550,AT1G73230,AT5G14040,AT5G27150,AT5G66880,AT3G19420,AT4G23650,AT5G61780…
GO:BP	signal transduction	GO:0007165	1.02812e-11	10.988	2128	8149	905	23362	AT1G10840,AT1G09770,AT1G04120,AT3G11910,AT4G35890,AT1G30330,AT4G02570,AT1G33980,AT2G26990,AT2G42810,AT1G15750,AT3G01090,AT1G66410,AT3G56860,AT1G78300,AT4G11260,AT1G49340,AT2G16600,AT1G53910,AT4G03390,AT5G26751,AT1G32230,AT5G55390,AT2G40950,AT5G65700,AT1G31930,AT5G20720,AT4G10730,AT1G13980,AT3G51850,AT5G14250,AT3G52640,AT5G12150,AT4G17270,AT1G71860,AT1G75950,AT3G13530,AT4G35790,AT3G26744,AT2G18790…
GO:BP	response to decreased oxygen levels	GO:0036293	1.76215e-11	10.754	267	8149	154	23362	AT4G32551,AT3G01090,AT1G53910,AT1G31812,AT2G41430,AT3G30775,AT3G14230,AT3G20770,AT4G24160,AT1G09070,AT1G67360,AT5G20150,AT5G42050,AT1G74940,AT5G58070,AT5G54940,AT1G07870,AT5G54960,AT1G13360,AT4G34150,AT3G22550,AT4G24230,AT1G17290,AT2G26660,AT1G64280,AT1G63090,AT4G27780,AT1G50740,AT3G27220,AT1G26270,AT5G19550,AT4G22780,AT1G68670,AT4G26270,AT1G30040,AT2G15890,AT1G03610,AT1G55810,AT2G46500,AT3G62410…
GO:BP	biological regulation	GO:0065007	1.96654e-11	10.7063	7035	8149	2708	23362	AT1G30580,AT5G17020,AT1G10840,AT1G09770,AT5G42950,AT1G04120,AT3G11910,AT3G52660,AT4G32060,AT3G54230,AT3G57300,AT1G77180,AT5G64960,AT1G50200,AT4G35890,AT5G56030,AT1G20696,AT3G16830,AT5G23040,AT4G32551,AT1G30330,AT1G48410,AT5G12140,AT4G38130,AT5G63370,AT4G24680,AT4G02570,AT2G31660,AT1G33980,AT2G26990,AT2G21600,AT2G27100,AT4G25880,AT2G46560,AT4G11790,AT5G04560,AT5G01400,AT2G17410,AT5G14170,AT2G42810…
GO:BP	response to oxygen levels	GO:0070482	2.72341e-11	10.5649	268	8149	154	23362	AT4G32551,AT3G01090,AT1G53910,AT1G31812,AT2G41430,AT3G30775,AT3G14230,AT3G20770,AT4G24160,AT1G09070,AT1G67360,AT5G20150,AT5G42050,AT1G74940,AT5G58070,AT5G54940,AT1G07870,AT5G54960,AT1G13360,AT4G34150,AT3G22550,AT4G24230,AT1G17290,AT2G26660,AT1G64280,AT1G63090,AT4G27780,AT1G50740,AT3G27220,AT1G26270,AT5G19550,AT4G22780,AT1G68670,AT4G26270,AT1G30040,AT2G15890,AT1G03610,AT1G55810,AT2G46500,AT3G62410…
GO:BP	defense response	GO:0006952	3.01674e-11	10.5205	1552	8149	680	23362	AT1G30580,AT1G09770,AT3G01280,AT3G10920,AT5G42950,AT5G56030,AT1G48410,AT5G12140,AT4G38130,AT1G33980,AT1G14320,AT4G36690,AT1G01040,AT3G56860,AT1G53240,AT4G11260,AT1G32230,AT5G55390,AT2G41060,AT5G19400,AT5G08280,AT3G12140,AT1G71860,AT5G28040,AT3G12490,AT2G18790,AT3G10490,AT2G34690,AT5G15090,AT5G07920,AT1G07360,AT4G00990,AT4G31300,AT2G44950,AT1G65930,AT4G02150,AT5G24400,AT3G25040,AT1G04300,AT1G02120…
GO:BP	defense response to bacterium	GO:0042742	3.42692e-11	10.4651	440	8149	230	23362	AT1G09770,AT3G10920,AT5G42950,AT5G56030,AT1G33980,AT4G36690,AT1G53240,AT1G32230,AT5G08280,AT5G28040,AT2G34690,AT5G15090,AT1G07360,AT4G00990,AT1G65930,AT5G24400,AT1G02120,AT3G59280,AT1G31280,AT3G09980,AT4G35580,AT5G58430,AT4G03550,AT1G26190,AT1G16540,AT2G39770,AT2G25110,AT3G14420,AT4G33430,AT1G28520,AT3G30775,AT5G53120,AT1G10170,AT1G18670,AT5G40440,AT3G14415,AT4G08920,AT3G17210,AT4G23670,AT5G66210…
GO:BP	catabolic process	GO:0009056	4.4122e-11	10.3553	1987	8149	847	23362	AT3G11910,AT3G27430,AT2G41530,AT4G02570,AT1G33980,AT2G26990,AT5G53300,AT3G01090,AT1G01040,AT3G56860,AT1G02560,AT1G65650,AT1G77440,AT4G11260,AT3G12640,AT2G20000,AT5G16280,AT1G11840,AT4G28470,AT2G26590,AT2G31510,AT5G19400,AT5G58290,AT5G14250,AT1G16890,AT4G11830,AT3G49600,AT3G58580,AT1G75950,AT4G35790,AT3G57340,AT4G24690,AT1G27520,AT1G54490,AT1G27840,AT3G15730,AT5G35910,AT4G31300,AT2G02760,AT2G39930…
GO:BP	ion transport	GO:0006811	5.51298e-11	10.2586	1053	8149	482	23362	AT3G01280,AT3G52300,AT4G32060,AT4G01100,AT2G42210,AT5G61810,AT2G03240,AT2G26900,AT4G22310,AT5G08690,AT4G29480,AT5G10490,AT2G34690,AT5G15090,AT5G57350,AT5G67500,AT5G14040,AT5G27150,AT5G57490,AT5G08680,AT1G04690,AT4G23650,AT4G32530,AT1G47670,AT3G05030,AT4G38510,AT5G58270,AT3G54110,AT1G19570,AT5G65000,AT2G38270,AT3G19640,AT5G08670,AT3G27240,AT5G01600,AT1G58200,AT1G58360,AT3G60320,AT5G51710,AT1G06470…
GO:BP	signaling	GO:0023052	6.14855e-11	10.2112	2170	8149	916	23362	AT1G10840,AT1G09770,AT1G04120,AT3G11910,AT4G35890,AT1G30330,AT4G02570,AT1G33980,AT2G26990,AT2G42810,AT1G15750,AT3G01090,AT1G66410,AT3G56860,AT1G78300,AT4G11260,AT1G49340,AT2G16600,AT1G53910,AT4G03390,AT5G26751,AT1G32230,AT5G55390,AT2G40950,AT5G65700,AT1G31930,AT5G20720,AT4G10730,AT1G13980,AT3G51850,AT5G14250,AT3G52640,AT5G12150,AT4G17270,AT1G71860,AT1G75950,AT3G13530,AT4G35790,AT3G26744,AT2G18790…
GO:BP	response to water	GO:0009415	7.75506e-11	10.1104	401	8149	212	23362	AT5G64960,AT5G56030,AT4G32551,AT5G12140,AT1G32230,AT4G03260,AT3G12490,AT5G66880,AT1G74520,AT5G13030,AT3G05500,AT5G14420,AT5G58430,AT3G14080,AT5G40280,AT4G24960,AT2G41430,AT1G30270,AT1G35720,AT4G34240,AT1G28520,AT1G04400,AT2G22430,AT5G27930,AT1G63490,AT3G30775,AT1G60200,AT5G47120,AT2G25180,AT3G46970,AT3G47860,AT4G08920,AT1G68820,AT2G30870,AT2G39800,AT4G39730,AT1G78080,AT5G59310,AT5G04280,AT3G54820…
GO:BP	developmental process involved in reproduction	GO:0003006	8.2882e-11	10.0815	1507	8149	660	23362	AT5G17020,AT3G10920,AT3G57300,AT1G77180,AT5G64960,AT5G56030,AT3G16830,AT5G23040,AT4G32551,AT1G30330,AT2G47510,AT4G00060,AT4G02570,AT1G25350,AT3G13490,AT2G21470,AT5G04560,AT5G14170,AT2G35510,AT1G15750,AT3G01090,AT1G74960,AT1G01040,AT1G79230,AT3G28730,AT2G35340,AT4G26300,AT2G20000,AT3G55620,AT1G33470,AT5G64050,AT4G31160,AT1G32230,AT5G55390,AT1G27650,AT5G65700,AT5G15540,AT1G47550,AT3G44110,AT5G63510…
GO:BP	organic hydroxy compound metabolic process	GO:1901615	9.51142e-11	10.0218	365	8149	196	23362	AT1G31910,AT5G13420,AT4G34640,AT2G18750,AT1G11840,AT5G47770,AT5G16760,AT2G43980,AT3G26744,AT2G18790,AT5G23670,AT1G65930,AT4G35260,AT5G47110,AT1G08110,AT3G17770,AT3G07020,AT2G29390,AT1G48430,AT1G16540,AT1G66980,AT3G06350,AT3G14420,AT3G02870,AT1G05160,AT1G11680,AT1G10170,AT5G57580,AT1G07420,AT3G14415,AT1G78490,AT4G12110,AT2G38700,AT2G26260,AT5G03320,AT5G64440,AT1G65580,AT1G43710,AT4G17190,AT1G30530…
GO:BP	cellular carbohydrate metabolic process	GO:0044262	1.49334e-10	9.82584	508	8149	257	23362	AT5G63370,AT3G01090,AT1G67140,AT2G31390,AT5G16760,AT2G43980,AT2G39930,AT1G69830,AT4G24620,AT1G01050,AT1G79500,AT1G63290,AT1G07110,AT3G06500,AT4G18240,AT1G23190,AT5G61840,AT4G03550,AT3G17770,AT5G63470,AT1G48430,AT4G39350,AT2G35620,AT4G27600,AT2G36390,AT5G03650,AT2G39770,AT5G40870,AT1G66980,AT1G30620,AT3G55070,AT3G03250,AT5G24300,AT3G02870,AT1G03310,AT4G09020,AT1G11720,AT3G46970,AT2G35610,AT2G35840…
GO:BP	oxidation-reduction process	GO:0055114	1.69046e-10	9.772	1848	8149	790	23362	AT3G10920,AT2G20360,AT4G01100,AT4G02580,AT2G47510,AT5G13420,AT2G21250,AT1G53240,AT1G79010,AT1G47420,AT2G44620,AT1G11840,AT1G03475,AT5G09590,AT5G54500,AT4G34700,AT1G65290,AT3G48430,AT5G53460,AT3G59970,AT5G57800,AT5G01780,AT3G18410,AT4G03520,AT5G04240,AT5G15090,AT5G06060,AT1G65930,AT5G24400,AT2G39930,AT3G47520,AT3G16480,AT1G20620,AT5G17770,AT2G14170,AT1G79530,AT4G35260,AT1G58290,AT1G51720,AT1G04410…
GO:BP	response to water deprivation	GO:0009414	2.45712e-10	9.60957	393	8149	207	23362	AT5G64960,AT5G56030,AT4G32551,AT5G12140,AT1G32230,AT4G03260,AT3G12490,AT5G66880,AT1G74520,AT5G13030,AT3G05500,AT5G14420,AT5G58430,AT3G14080,AT5G40280,AT4G24960,AT2G41430,AT1G30270,AT1G35720,AT4G34240,AT1G28520,AT1G04400,AT2G22430,AT5G27930,AT1G63490,AT3G30775,AT1G60200,AT5G47120,AT2G25180,AT3G46970,AT3G47860,AT4G08920,AT1G68820,AT2G30870,AT2G39800,AT4G39730,AT1G78080,AT5G59310,AT5G04280,AT3G54820…
GO:BP	transmembrane transport	GO:0055085	3.33648e-10	9.47671	1344	8149	593	23362	AT3G01280,AT1G04120,AT3G52300,AT4G32060,AT4G01100,AT5G23040,AT2G42210,AT5G61810,AT5G56500,AT1G06950,AT2G03240,AT2G26900,AT4G22310,AT2G36070,AT2G01320,AT1G25380,AT5G08690,AT4G29480,AT5G10490,AT3G55110,AT5G15090,AT5G57350,AT5G67500,AT5G14040,AT5G27150,AT3G47520,AT5G57490,AT5G08680,AT3G23990,AT1G04690,AT4G23650,AT1G31830,AT4G32530,AT1G47670,AT3G05030,AT5G21990,AT4G38510,AT3G59280,AT5G58270,AT3G54110…
GO:BP	polysaccharide metabolic process	GO:0005976	3.73788e-10	9.42737	516	8149	259	23362	AT4G32551,AT5G63370,AT3G01090,AT1G67140,AT2G31390,AT2G39930,AT1G69830,AT4G24620,AT1G01050,AT1G79500,AT5G47780,AT4G38270,AT3G02250,AT4G18240,AT1G23190,AT5G61840,AT4G03550,AT5G63470,AT4G39350,AT2G35620,AT2G38650,AT2G36390,AT5G03650,AT2G39770,AT5G40870,AT1G30620,AT3G03250,AT5G24300,AT1G03310,AT4G09020,AT1G11720,AT3G46970,AT2G35610,AT5G04360,AT4G30790,AT5G13000,AT1G27070,AT3G10940,AT2G20810,AT1G10760…
GO:BP	phosphorylation	GO:0016310	1.10378e-09	8.95712	1752	8149	748	23362	AT5G64960,AT4G02580,AT1G31910,AT5G63370,AT3G53570,AT3G01090,AT1G79010,AT1G49340,AT2G16600,AT4G03390,AT5G26751,AT4G11010,AT4G03260,AT5G65700,AT4G10730,AT4G34700,AT2G31390,AT3G51850,AT2G01690,AT2G17930,AT5G08690,AT4G26510,AT2G36350,AT3G48190,AT5G16760,AT4G17270,AT1G71860,AT3G13530,AT2G43980,AT2G18790,AT3G15220,AT5G47840,AT1G06390,AT4G18130,AT5G07920,AT5G35980,AT1G07650,AT5G18940,AT4G23740,AT3G48750…
GO:BP	organic acid biosynthetic process	GO:0016053	1.28995e-09	8.88943	578	8149	283	23362	AT3G01090,AT1G74960,AT5G13420,AT2G18750,AT5G10940,AT2G44620,AT3G48560,AT1G65290,AT5G53460,AT3G59970,AT3G26744,AT2G26300,AT3G27740,AT5G61780,AT1G51720,AT1G06350,AT2G38040,AT5G35930,AT1G24360,AT3G17820,AT2G29980,AT1G50480,AT2G19940,AT3G10050,AT1G16540,AT5G35360,AT1G61850,AT5G37600,AT1G48860,AT5G16390,AT2G44160,AT3G02630,AT2G39770,AT4G19710,AT3G06350,AT1G36160,AT3G02870,AT1G05160,AT3G06650,AT4G03560…
GO:BP	carboxylic acid biosynthetic process	GO:0046394	1.28995e-09	8.88943	578	8149	283	23362	AT3G01090,AT1G74960,AT5G13420,AT2G18750,AT5G10940,AT2G44620,AT3G48560,AT1G65290,AT5G53460,AT3G59970,AT3G26744,AT2G26300,AT3G27740,AT5G61780,AT1G51720,AT1G06350,AT2G38040,AT5G35930,AT1G24360,AT3G17820,AT2G29980,AT1G50480,AT2G19940,AT3G10050,AT1G16540,AT5G35360,AT1G61850,AT5G37600,AT1G48860,AT5G16390,AT2G44160,AT3G02630,AT2G39770,AT4G19710,AT3G06350,AT1G36160,AT3G02870,AT1G05160,AT3G06650,AT4G03560…
GO:BP	anatomical structure morphogenesis	GO:0009653	1.35346e-09	8.86855	952	8149	435	23362	AT5G17020,AT3G16830,AT4G32551,AT1G48410,AT5G63370,AT2G35510,AT1G15750,AT1G01040,AT2G02470,AT1G65650,AT2G20000,AT5G58100,AT5G26751,AT1G32230,AT5G60690,AT5G65700,AT4G39690,AT1G13980,AT3G48430,AT3G51050,AT1G16890,AT3G13530,AT3G26744,AT5G13300,AT5G04240,AT2G27600,AT1G54490,AT1G19360,AT3G15730,AT2G35110,AT5G42080,AT2G44950,AT3G01460,AT5G47200,AT3G05040,AT1G12470,AT5G48030,AT1G79500,AT4G37180,AT3G63500…
GO:BP	cellular response to decreased oxygen levels	GO:0036294	1.39526e-09	8.85535	240	8149	137	23362	AT2G41430,AT3G30775,AT4G24160,AT1G09070,AT1G67360,AT5G20150,AT5G42050,AT1G74940,AT5G58070,AT5G54940,AT1G07870,AT5G54960,AT1G13360,AT4G34150,AT3G22550,AT4G24230,AT1G17290,AT2G26660,AT1G63090,AT1G50740,AT3G27220,AT1G26270,AT5G19550,AT4G22780,AT1G68670,AT4G26270,AT1G30040,AT2G15890,AT1G03610,AT1G55810,AT2G46500,AT3G62410,AT3G03270,AT4G23570,AT4G12720,AT2G13790,AT3G52800,AT2G40140,AT2G33590,AT1G77120…
GO:BP	cellular response to oxygen levels	GO:0071453	1.39526e-09	8.85535	240	8149	137	23362	AT2G41430,AT3G30775,AT4G24160,AT1G09070,AT1G67360,AT5G20150,AT5G42050,AT1G74940,AT5G58070,AT5G54940,AT1G07870,AT5G54960,AT1G13360,AT4G34150,AT3G22550,AT4G24230,AT1G17290,AT2G26660,AT1G63090,AT1G50740,AT3G27220,AT1G26270,AT5G19550,AT4G22780,AT1G68670,AT4G26270,AT1G30040,AT2G15890,AT1G03610,AT1G55810,AT2G46500,AT3G62410,AT3G03270,AT4G23570,AT4G12720,AT2G13790,AT3G52800,AT2G40140,AT2G33590,AT1G77120…
GO:BP	cellular response to hypoxia	GO:0071456	1.51333e-09	8.82007	238	8149	136	23362	AT2G41430,AT3G30775,AT4G24160,AT1G09070,AT1G67360,AT5G20150,AT5G42050,AT1G74940,AT5G58070,AT5G54940,AT1G07870,AT5G54960,AT1G13360,AT4G34150,AT3G22550,AT4G24230,AT1G17290,AT2G26660,AT1G63090,AT1G50740,AT3G27220,AT1G26270,AT5G19550,AT4G22780,AT1G68670,AT4G26270,AT1G30040,AT2G15890,AT1G03610,AT1G55810,AT2G46500,AT3G03270,AT4G23570,AT4G12720,AT2G13790,AT3G52800,AT2G40140,AT2G33590,AT1G77120,AT2G41090…
GO:BP	cellular response to organic substance	GO:0071310	2.9462e-09	8.53074	1250	8149	551	23362	AT1G10840,AT1G04120,AT3G11910,AT4G35890,AT1G30330,AT4G02570,AT1G33980,AT1G15750,AT3G01090,AT3G56860,AT1G78300,AT4G11260,AT3G55620,AT2G16600,AT1G53910,AT1G32230,AT2G40950,AT5G09590,AT5G54500,AT5G65700,AT5G20720,AT4G09160,AT3G51850,AT4G37910,AT1G75950,AT4G35790,AT3G57340,AT3G26744,AT2G18790,AT2G26300,AT5G51300,AT1G06390,AT3G15730,AT1G08970,AT5G35980,AT5G59430,AT5G01270,AT1G27595,AT1G02120,AT5G12480…
GO:BP	defense response to other organism	GO:0098542	3.15121e-09	8.50152	1151	8149	512	23362	AT1G09770,AT3G10920,AT5G42950,AT5G56030,AT1G48410,AT4G38130,AT1G33980,AT1G14320,AT4G36690,AT1G01040,AT1G53240,AT4G11260,AT1G32230,AT5G55390,AT5G08280,AT3G12140,AT5G28040,AT2G34690,AT5G15090,AT1G07360,AT4G00990,AT4G31300,AT2G44950,AT1G65930,AT5G24400,AT3G25040,AT1G04300,AT1G02120,AT2G36490,AT2G28230,AT1G71220,AT3G59280,AT1G31280,AT3G09980,AT1G49040,AT4G34460,AT1G55250,AT3G44480,AT3G61710,AT4G35580…
GO:BP	cellular response to acid chemical	GO:0071229	3.21721e-09	8.49252	601	8149	291	23362	AT1G10840,AT1G04120,AT3G11910,AT4G35890,AT5G12140,AT4G02570,AT1G33980,AT1G15750,AT3G01090,AT3G56860,AT4G11260,AT3G55620,AT1G32230,AT5G20720,AT3G51850,AT4G35790,AT3G26744,AT2G18790,AT2G26300,AT5G51300,AT3G15730,AT1G08970,AT5G35980,AT5G12480,AT5G66880,AT2G28230,AT3G27740,AT4G23650,AT3G50360,AT1G19570,AT2G23070,AT4G34460,AT4G04720,AT2G27090,AT3G60320,AT2G17800,AT5G14420,AT5G58430,AT4G03550,AT5G63470…
GO:BP	fatty acid biosynthetic process	GO:0006633	4.13387e-09	8.38364	165	8149	101	23362	AT3G01090,AT1G74960,AT5G10940,AT2G44620,AT1G65290,AT1G06350,AT2G38040,AT5G35930,AT1G24360,AT2G29980,AT5G35360,AT5G16390,AT3G02630,AT1G36160,AT3G06650,AT4G03560,AT4G04320,AT1G79750,AT1G54630,AT1G04710,AT2G16280,AT2G30200,AT2G33150,AT2G05990,AT5G46290,AT4G01900,AT1G10670,AT3G45140,AT5G21170,AT2G43710,AT1G67730,AT4G05160,AT5G52920,AT5G49460,AT1G30120,AT2G18950,AT4G13050,AT3G25540,AT1G06080,AT1G52670…
GO:BP	response to salt stress	GO:0009651	5.21069e-09	8.2831	620	8149	298	23362	AT1G30580,AT3G10920,AT1G04120,AT3G52300,AT2G20360,AT1G77180,AT5G56030,AT5G20010,AT2G47510,AT2G35510,AT1G53240,AT5G26751,AT1G32230,AT2G40950,AT5G09590,AT1G21610,AT3G44110,AT5G63510,AT4G37910,AT5G10860,AT5G62090,AT1G27760,AT1G72650,AT3G48680,AT1G06390,AT2G47900,AT4G31300,AT5G59430,AT1G65930,AT2G29550,AT1G73230,AT5G14040,AT5G27150,AT5G66880,AT3G19420,AT4G23650,AT5G61780,AT1G02500,AT1G04410,AT3G05030…
GO:BP	ion transmembrane transport	GO:0034220	5.2296e-09	8.28153	708	8149	334	23362	AT3G01280,AT3G52300,AT4G32060,AT5G61810,AT2G03240,AT2G26900,AT4G22310,AT5G08690,AT4G29480,AT5G15090,AT5G57350,AT5G67500,AT5G14040,AT5G27150,AT5G57490,AT5G08680,AT1G04690,AT4G23650,AT4G32530,AT1G47670,AT3G05030,AT4G38510,AT3G54110,AT1G19570,AT5G65000,AT3G19640,AT5G08670,AT3G27240,AT1G58360,AT5G51710,AT1G06470,AT5G54800,AT5G62000,AT1G79610,AT1G30270,AT5G44790,AT4G04340,AT1G35720,AT4G00895,AT4G23640…
GO:BP	small molecule biosynthetic process	GO:0044283	7.51222e-09	8.12423	759	8149	354	23362	AT2G20360,AT3G01090,AT1G74960,AT5G13420,AT4G34640,AT2G18750,AT5G10940,AT2G44620,AT4G11010,AT5G47770,AT3G48560,AT1G65290,AT5G16760,AT5G53460,AT3G59970,AT2G43980,AT3G26744,AT2G26300,AT5G23670,AT3G27740,AT5G61780,AT4G24620,AT1G51720,AT1G79500,AT1G06350,AT5G47110,AT3G52930,AT2G38040,AT5G35930,AT1G24360,AT1G19140,AT3G17820,AT2G29980,AT1G50480,AT2G19940,AT3G10050,AT1G16540,AT5G35360,AT1G61850,AT5G37600…
GO:BP	anion transport	GO:0006820	8.41464e-09	8.07496	402	8149	206	23362	AT3G01280,AT4G01100,AT5G61810,AT2G03240,AT2G26900,AT4G22310,AT2G34690,AT5G15090,AT5G67500,AT5G14040,AT5G27150,AT5G57490,AT4G23650,AT1G47670,AT3G05030,AT3G54110,AT5G65000,AT1G58360,AT3G60320,AT1G06470,AT5G54800,AT1G79610,AT1G54320,AT4G00630,AT5G19760,AT5G64290,AT5G49660,AT4G22990,AT1G55620,AT5G44240,AT4G08920,AT1G30450,AT3G03720,AT3G57280,AT5G54170,AT5G40670,AT3G12740,AT1G58030,AT3G49310,AT1G15500…
GO:BP	aging	GO:0007568	1.36638e-08	7.86443	161	8149	98	23362	AT4G35890,AT3G01090,AT3G56860,AT2G41060,AT1G67140,AT4G03550,AT5G62000,AT4G30920,AT5G37600,AT1G73980,AT5G05700,AT4G30790,AT5G62620,AT4G12570,AT5G16470,AT1G10670,AT5G12080,AT3G48330,AT1G27320,AT1G54130,AT3G62770,AT1G19270,AT2G22300,AT3G19190,AT3G02790,AT5G17290,AT5G11520,AT4G02260,AT5G66100,AT2G42540,AT1G04010,AT4G34540,AT3G14067,AT2G23380,AT4G19040,AT5G60360,AT2G46700,AT5G45900,AT3G16857,AT4G32940…
GO:BP	cellular response to oxygen-containing compound	GO:1901701	1.63676e-08	7.78601	810	8149	373	23362	AT1G10840,AT3G10920,AT1G04120,AT3G11910,AT4G35890,AT2G41530,AT5G12140,AT4G02570,AT1G33980,AT1G15750,AT3G01090,AT3G56860,AT1G78300,AT4G11260,AT3G55620,AT2G16600,AT1G32230,AT5G20720,AT3G51850,AT4G35790,AT3G26744,AT2G18790,AT2G26300,AT5G51300,AT1G06390,AT3G15730,AT1G08970,AT5G35980,AT1G27595,AT5G12480,AT5G66880,AT2G28230,AT3G27740,AT4G23650,AT3G50360,AT1G32130,AT1G19570,AT3G49160,AT2G23070,AT4G34460…
GO:BP	cellular response to hormone stimulus	GO:0032870	2.11694e-08	7.67429	1086	8149	482	23362	AT1G10840,AT1G04120,AT3G11910,AT4G35890,AT1G30330,AT4G02570,AT1G33980,AT1G15750,AT3G01090,AT3G56860,AT1G78300,AT4G11260,AT3G55620,AT2G16600,AT1G53910,AT1G32230,AT5G54500,AT5G65700,AT5G20720,AT4G09160,AT3G51850,AT1G75950,AT4G35790,AT3G26744,AT2G18790,AT2G26300,AT5G51300,AT1G06390,AT3G15730,AT1G08970,AT5G35980,AT5G59430,AT5G01270,AT1G02120,AT5G12480,AT5G66880,AT2G28230,AT4G23650,AT3G59280,AT3G50360…
GO:BP	cellular response to endogenous stimulus	GO:0071495	2.41244e-08	7.61754	1125	8149	497	23362	AT1G10840,AT1G04120,AT3G11910,AT4G35890,AT1G30330,AT4G02570,AT1G33980,AT1G15750,AT3G01090,AT3G56860,AT1G78300,AT4G11260,AT3G55620,AT2G16600,AT1G53910,AT1G32230,AT5G54500,AT5G65700,AT5G20720,AT4G09160,AT3G51850,AT1G75950,AT4G35790,AT3G26744,AT2G18790,AT2G26300,AT5G51300,AT1G06390,AT3G15730,AT1G08970,AT5G35980,AT5G59430,AT5G01270,AT1G02120,AT5G12480,AT5G66880,AT2G28230,AT3G27740,AT4G23650,AT3G59280…
GO:BP	metabolic process	GO:0008152	2.73469e-08	7.56309	13350	8149	4893	23362	AT1G10840,AT1G80070,AT1G09770,AT3G10920,AT5G42950,AT3G52300,AT3G11910,AT3G27430,AT2G20360,AT3G52660,AT3G54230,AT3G57300,AT4G39520,AT1G77180,AT5G64960,AT4G01100,AT1G50200,AT1G20696,AT3G16830,AT2G41530,AT4G32551,AT1G30330,AT1G48410,AT1G54080,AT5G12140,AT4G02580,AT4G38130,AT1G31910,AT5G63370,AT2G47510,AT4G24680,AT1G54270,AT4G02570,AT2G31660,AT1G33980,AT4G21650,AT3G09100,AT1G25350,AT3G13490,AT2G26990…
AT4G26540	AT1G71695	AT1G74650	AT3G07010	AT3G53100	AT1G17020	AT5G48570	AT3G06220	AT2G03760	AT3G05480
GO:BP	multicellular organism development	GO:0007275	2.93907e-08	7.53179	2799	8149	1133	23362	AT5G17020,AT3G10920,AT3G57300,AT1G77180,AT5G64960,AT4G35890,AT5G56030,AT3G16830,AT5G23040,AT4G32551,AT1G30330,AT1G48410,AT4G38130,AT5G63370,AT4G00060,AT4G02570,AT1G25350,AT3G13490,AT2G26990,AT2G27100,AT2G21470,AT5G24690,AT5G04560,AT5G14170,AT2G35510,AT1G15750,AT3G01090,AT1G74960,AT1G01040,AT3G56860,AT1G79230,AT2G02470,AT3G28730,AT1G65650,AT2G42500,AT4G11260,AT2G35340,AT4G26300,AT2G20000,AT3G55620…
GO:BP	plant organ senescence	GO:0090693	3.94523e-08	7.40393	140	8149	87	23362	AT4G35890,AT3G01090,AT3G56860,AT2G41060,AT1G67140,AT4G03550,AT5G62000,AT4G30920,AT5G37600,AT1G73980,AT5G05700,AT4G30790,AT5G62620,AT4G12570,AT5G16470,AT5G12080,AT1G27320,AT1G54130,AT3G62770,AT1G19270,AT2G22300,AT3G19190,AT3G02790,AT5G17290,AT5G11520,AT4G02260,AT5G66100,AT2G42540,AT1G04010,AT4G34540,AT3G14067,AT2G23380,AT4G19040,AT2G46700,AT5G45900,AT3G16857,AT4G32940,AT5G52310,AT5G51640,AT3G19290…
GO:BP	response to antibiotic	GO:0046677	4.16724e-08	7.38015	342	8149	178	23362	AT4G35890,AT4G32551,AT1G33980,AT1G32230,AT2G34690,AT2G47900,AT5G59430,AT1G02120,AT2G28230,AT1G20620,AT1G71220,AT5G67580,AT4G05320,AT1G19570,AT5G01600,AT4G03550,AT1G66730,AT1G26190,AT2G39770,AT3G05970,AT1G18150,AT2G40300,AT1G18670,AT3G61010,AT4G14030,AT2G32690,AT4G16890,AT1G74840,AT4G12570,AT3G47450,AT5G27600,AT2G43710,AT1G20630,AT2G18170,AT5G49570,AT2G17520,AT3G23400,AT2G46240,AT1G22070,AT5G55120…
GO:BP	leaf senescence	GO:0010150	4.43565e-08	7.35304	134	8149	84	23362	AT4G35890,AT3G01090,AT3G56860,AT2G41060,AT1G67140,AT4G03550,AT5G62000,AT4G30920,AT5G37600,AT1G73980,AT5G05700,AT4G30790,AT5G62620,AT4G12570,AT5G16470,AT5G12080,AT1G27320,AT1G54130,AT3G62770,AT1G19270,AT2G22300,AT3G19190,AT3G02790,AT5G17290,AT5G11520,AT4G02260,AT5G66100,AT2G42540,AT1G04010,AT4G34540,AT3G14067,AT2G23380,AT4G19040,AT2G46700,AT5G45900,AT3G16857,AT4G32940,AT5G52310,AT5G51640,AT3G19290…
GO:BP	hormone-mediated signaling pathway	GO:0009755	4.47098e-08	7.3496	961	8149	431	23362	AT1G10840,AT1G04120,AT3G11910,AT4G35890,AT1G30330,AT4G02570,AT1G33980,AT1G15750,AT3G01090,AT3G56860,AT1G78300,AT4G11260,AT2G16600,AT1G53910,AT1G32230,AT5G65700,AT5G20720,AT3G51850,AT1G75950,AT4G35790,AT3G26744,AT2G18790,AT2G26300,AT5G51300,AT1G06390,AT3G15730,AT1G08970,AT5G35980,AT5G59430,AT5G01270,AT1G02120,AT5G12480,AT5G66880,AT4G23650,AT3G59280,AT3G50360,AT1G32130,AT4G24800,AT3G26810,AT4G34460…
GO:BP	system development	GO:0048731	5.57551e-08	7.25372	1942	8149	809	23362	AT3G10920,AT3G57300,AT1G77180,AT5G64960,AT4G35890,AT5G56030,AT3G16830,AT5G23040,AT4G32551,AT1G30330,AT1G48410,AT4G00060,AT4G02570,AT1G25350,AT3G13490,AT2G27100,AT2G21470,AT5G24690,AT5G04560,AT5G14170,AT2G35510,AT1G15750,AT3G01090,AT1G74960,AT1G01040,AT3G56860,AT1G79230,AT2G02470,AT3G28730,AT1G65650,AT2G42500,AT2G35340,AT4G26300,AT2G20000,AT3G55620,AT5G64050,AT1G53910,AT4G31160,AT1G32230,AT5G55390…
GO:BP	drug metabolic process	GO:0017144	7.23412e-08	7.14061	671	8149	314	23362	AT3G52300,AT2G41530,AT2G18750,AT1G32230,AT5G08690,AT5G16760,AT5G53460,AT4G29480,AT2G43980,AT2G26300,AT2G01350,AT5G08680,AT1G54410,AT1G20620,AT1G02500,AT1G79500,AT5G47780,AT5G47110,AT4G38270,AT3G02250,AT5G08670,AT3G27240,AT5G35930,AT2G36880,AT1G77490,AT2G38650,AT1G65980,AT4G00895,AT3G14420,AT5G23250,AT1G80230,AT5G53120,AT1G10170,AT4G14716,AT3G17390,AT5G26780,AT2G29630,AT5G57580,AT2G35610,AT3G14415…
GO:BP	immune system process	GO:0002376	7.80967e-08	7.10737	443	8149	220	23362	AT1G09770,AT5G42950,AT5G56030,AT1G48410,AT4G38130,AT1G14320,AT1G01040,AT4G11260,AT1G32230,AT2G34690,AT5G15090,AT4G31300,AT2G44950,AT3G25040,AT1G04300,AT1G02120,AT1G71220,AT1G31280,AT3G09980,AT1G49040,AT4G34460,AT1G55250,AT3G44480,AT4G03550,AT5G43560,AT4G38360,AT1G26190,AT3G49530,AT3G23780,AT5G50250,AT1G73080,AT4G29040,AT4G08500,AT1G66980,AT3G62800,AT2G25110,AT4G16950,AT1G28520,AT1G04400,AT5G23570…
GO:BP	phyllome development	GO:0048827	1.27656e-07	6.89396	534	8149	257	23362	AT5G64960,AT4G35890,AT5G56030,AT4G32551,AT1G48410,AT4G02570,AT1G25350,AT3G13490,AT5G14170,AT3G01090,AT3G56860,AT5G64050,AT4G31160,AT5G55390,AT2G41060,AT1G67140,AT3G48430,AT5G62090,AT5G13300,AT3G15730,AT2G44950,AT5G27150,AT3G05040,AT1G79530,AT5G01600,AT3G26810,AT1G55250,AT1G17110,AT4G03550,AT5G15800,AT5G62000,AT3G08640,AT4G30920,AT5G37600,AT4G29040,AT4G04890,AT5G53400,AT4G18390,AT1G04400,AT1G73980…
GO:BP	cellular developmental process	GO:0048869	1.35961e-07	6.86659	1031	8149	456	23362	AT5G17020,AT4G32551,AT1G48410,AT5G63370,AT2G02470,AT3G28730,AT2G42500,AT2G20000,AT5G58100,AT1G33470,AT5G55390,AT5G60690,AT5G65700,AT4G39690,AT1G13980,AT3G48430,AT3G51050,AT1G16890,AT5G57800,AT5G62090,AT3G13530,AT3G26744,AT5G04240,AT2G27600,AT1G54490,AT1G19360,AT2G35110,AT4G02560,AT5G42080,AT3G48750,AT5G47200,AT5G48030,AT1G79500,AT3G63500,AT3G09840,AT3G07880,AT1G78870,AT5G65000,AT5G20350,AT3G45100…
GO:BP	shoot system development	GO:0048367	2.18618e-07	6.66031	955	8149	425	23362	AT5G64960,AT4G35890,AT5G56030,AT3G16830,AT4G32551,AT1G30330,AT1G48410,AT4G02570,AT1G25350,AT3G13490,AT2G27100,AT5G14170,AT1G15750,AT3G01090,AT1G01040,AT3G56860,AT1G65650,AT5G64050,AT4G31160,AT5G55390,AT2G41060,AT5G65700,AT1G67140,AT3G44110,AT3G48430,AT5G62090,AT3G10490,AT5G13300,AT1G28420,AT3G15730,AT4G02560,AT2G44950,AT3G01460,AT3G19980,AT5G27150,AT4G34040,AT3G05040,AT1G79530,AT4G24620,AT4G37180…
GO:BP	protein autophosphorylation	GO:0046777	2.22906e-07	6.65188	253	8149	137	23362	AT4G03260,AT5G65700,AT3G51850,AT3G13530,AT1G06390,AT5G35980,AT1G07650,AT5G12480,AT1G08680,AT4G23650,AT4G04720,AT3G59110,AT4G14340,AT2G01450,AT4G35310,AT2G35620,AT1G73080,AT5G19450,AT4G08500,AT1G71830,AT3G61960,AT5G14640,AT1G75820,AT2G37840,AT2G11520,AT3G19100,AT5G23580,AT4G08920,AT5G65240,AT5G23400,AT5G66210,AT3G26020,AT2G26330,AT3G21630,AT1G28440,AT3G53240,AT4G04740,AT1G18890,AT3G20410,AT3G59420…
GO:BP	leaf development	GO:0048366	2.69952e-07	6.56871	374	8149	189	23362	AT5G64960,AT4G35890,AT5G56030,AT4G32551,AT1G48410,AT4G02570,AT5G14170,AT3G01090,AT3G56860,AT4G31160,AT5G55390,AT2G41060,AT1G67140,AT3G48430,AT5G13300,AT3G15730,AT2G44950,AT5G27150,AT3G05040,AT5G01600,AT1G55250,AT1G17110,AT4G03550,AT5G62000,AT3G08640,AT4G30920,AT5G37600,AT4G29040,AT4G04890,AT5G53400,AT4G18390,AT1G04400,AT1G73980,AT5G05700,AT2G40300,AT4G08920,AT3G61010,AT1G07630,AT4G30790,AT3G61650…
GO:BP	response to organic cyclic compound	GO:0014070	3.05771e-07	6.5146	391	8149	196	23362	AT4G35890,AT4G32551,AT1G33980,AT1G78300,AT2G16600,AT3G48430,AT5G04240,AT1G06390,AT2G34690,AT5G59430,AT1G02120,AT2G28230,AT1G71220,AT5G67580,AT4G05320,AT1G32130,AT1G19570,AT4G03550,AT4G38360,AT1G26190,AT4G30350,AT1G71830,AT4G33430,AT1G04400,AT1G18670,AT5G26780,AT2G29630,AT1G63500,AT4G08920,AT2G32690,AT3G26020,AT4G16890,AT1G74840,AT5G10450,AT1G34210,AT1G36370,AT2G43710,AT5G46570,AT5G59010,AT5G49570…
GO:BP	plant organ development	GO:0099402	3.17678e-07	6.49801	1049	8149	461	23362	AT5G64960,AT4G35890,AT5G56030,AT4G32551,AT1G48410,AT4G02570,AT1G25350,AT3G13490,AT5G24690,AT5G14170,AT2G35510,AT3G01090,AT3G56860,AT2G02470,AT2G42500,AT2G20000,AT5G64050,AT1G53910,AT4G31160,AT1G32230,AT5G55390,AT2G41060,AT5G65700,AT1G31930,AT1G67140,AT1G13980,AT3G48430,AT3G51050,AT1G16890,AT5G62090,AT5G13300,AT1G19360,AT3G15730,AT5G42080,AT2G44950,AT5G27150,AT3G05040,AT3G16785,AT1G79530,AT1G12470…
GO:BP	response to jasmonic acid	GO:0009753	3.25214e-07	6.48783	245	8149	133	23362	AT3G11910,AT4G35890,AT4G02570,AT1G33980,AT1G15750,AT4G11260,AT1G32230,AT2G18790,AT5G59430,AT5G27380,AT5G67580,AT1G19570,AT4G34460,AT4G34710,AT1G73080,AT2G39770,AT1G18150,AT5G40440,AT5G53060,AT1G07640,AT1G74840,AT3G05420,AT4G12570,AT3G45140,AT2G43710,AT1G71020,AT3G26090,AT1G79380,AT4G31550,AT5G24780,AT5G55120,AT5G46760,AT3G06980,AT4G14720,AT3G49850,AT1G63650,AT1G70700,AT5G45110,AT5G67480,AT4G32940…
GO:BP	innate immune response	GO:0045087	4.30099e-07	6.36643	397	8149	198	23362	AT1G09770,AT5G56030,AT1G48410,AT4G38130,AT1G01040,AT4G11260,AT1G32230,AT2G34690,AT5G15090,AT4G31300,AT2G44950,AT3G25040,AT1G04300,AT1G02120,AT1G71220,AT3G09980,AT1G49040,AT4G34460,AT1G55250,AT3G44480,AT4G03550,AT5G43560,AT4G38360,AT1G26190,AT3G49530,AT5G50250,AT1G73080,AT4G29040,AT4G08500,AT1G66980,AT3G62800,AT2G25110,AT4G16950,AT1G28520,AT5G23570,AT4G39260,AT2G04410,AT4G24290,AT5G40440,AT1G11280…
GO:BP	regulation of response to stimulus	GO:0048583	5.1459e-07	6.28854	768	8149	349	23362	AT1G30580,AT1G09770,AT5G42950,AT3G57300,AT1G77180,AT3G01090,AT4G11260,AT5G26751,AT5G20720,AT5G19400,AT1G13980,AT1G79350,AT3G48190,AT1G71860,AT5G62090,AT4G35790,AT2G18790,AT2G26300,AT5G04240,AT1G27840,AT3G15730,AT1G08970,AT4G00990,AT5G35980,AT4G31300,AT5G64610,AT3G25040,AT2G28230,AT1G71220,AT3G59280,AT2G16365,AT3G09840,AT3G09980,AT1G19570,AT5G65000,AT2G23070,AT1G49040,AT3G05500,AT4G34460,AT4G35580…
GO:BP	anion transmembrane transport	GO:0098656	5.20866e-07	6.28327	226	8149	124	23362	AT3G01280,AT5G61810,AT2G03240,AT2G26900,AT4G22310,AT5G15090,AT5G67500,AT5G14040,AT5G27150,AT5G57490,AT4G23650,AT1G47670,AT3G05030,AT3G54110,AT5G65000,AT1G58360,AT1G06470,AT5G54800,AT1G79610,AT4G00630,AT5G19760,AT5G64290,AT4G22990,AT1G55620,AT4G08920,AT1G30450,AT3G57280,AT1G68740,AT5G57685,AT1G34020,AT5G19500,AT4G14695,AT3G30390,AT4G23010,AT5G13550,AT5G49890,AT2G02810,AT5G33320,AT1G14660,AT3G21390…
GO:BP	cellular response to abscisic acid stimulus	GO:0071215	5.26627e-07	6.2785	313	8149	162	23362	AT1G10840,AT1G04120,AT4G35890,AT3G01090,AT3G56860,AT3G55620,AT5G20720,AT3G51850,AT4G35790,AT3G26744,AT2G26300,AT5G51300,AT3G15730,AT1G08970,AT5G35980,AT5G12480,AT5G66880,AT4G23650,AT3G50360,AT2G23070,AT4G34460,AT4G04720,AT2G17800,AT5G14420,AT5G58430,AT5G63470,AT5G40280,AT4G35310,AT4G21540,AT2G22430,AT5G63980,AT5G40440,AT5G13610,AT3G19100,AT5G23580,AT2G33150,AT5G66210,AT1G48630,AT4G26080,AT5G65310…
GO:BP	cellular response to alcohol	GO:0097306	5.26627e-07	6.2785	313	8149	162	23362	AT1G10840,AT1G04120,AT4G35890,AT3G01090,AT3G56860,AT3G55620,AT5G20720,AT3G51850,AT4G35790,AT3G26744,AT2G26300,AT5G51300,AT3G15730,AT1G08970,AT5G35980,AT5G12480,AT5G66880,AT4G23650,AT3G50360,AT2G23070,AT4G34460,AT4G04720,AT2G17800,AT5G14420,AT5G58430,AT5G63470,AT5G40280,AT4G35310,AT4G21540,AT2G22430,AT5G63980,AT5G40440,AT5G13610,AT3G19100,AT5G23580,AT2G33150,AT5G66210,AT1G48630,AT4G26080,AT5G65310…
GO:BP	abscisic acid-activated signaling pathway	GO:0009738	5.4159e-07	6.26633	283	8149	149	23362	AT1G10840,AT1G04120,AT4G35890,AT3G01090,AT3G56860,AT5G20720,AT3G51850,AT4G35790,AT3G26744,AT2G26300,AT5G51300,AT3G15730,AT1G08970,AT5G35980,AT5G12480,AT5G66880,AT4G23650,AT3G50360,AT4G34460,AT4G04720,AT2G17800,AT5G14420,AT5G58430,AT5G63470,AT5G40280,AT4G35310,AT2G22430,AT5G63980,AT5G40440,AT5G13610,AT3G19100,AT5G23580,AT2G33150,AT5G66210,AT4G26080,AT5G65310,AT5G63320,AT3G03940,AT1G53300,AT4G04740…
GO:BP	response to salicylic acid	GO:0009751	6.26884e-07	6.20281	231	8149	126	23362	AT4G35890,AT1G33980,AT2G34690,AT5G59430,AT1G02120,AT2G28230,AT1G71220,AT5G67580,AT4G05320,AT1G19570,AT4G03550,AT1G26190,AT1G18670,AT2G32690,AT4G16890,AT1G74840,AT2G43710,AT5G49570,AT2G17520,AT1G22070,AT3G06980,AT3G49850,AT4G19040,AT5G67480,AT3G20470,AT4G32940,AT1G66350,AT1G14790,AT1G64280,AT1G14920,AT2G37710,AT5G06960,AT3G03450,AT2G33380,AT5G48485,AT1G75270,AT3G51430,AT4G37260,AT5G63160,AT5G52660…
GO:BP	carbohydrate catabolic process	GO:0016052	7.15361e-07	6.14547	314	8149	162	23362	AT2G39930,AT1G69830,AT1G79530,AT4G24620,AT1G63290,AT3G06500,AT2G36530,AT3G52930,AT3G13930,AT3G49160,AT1G23190,AT3G17770,AT5G08570,AT1G48430,AT5G56630,AT2G22480,AT4G09020,AT3G46970,AT1G09780,AT5G04360,AT1G12000,AT3G22960,AT4G30790,AT1G01090,AT2G19860,AT3G08590,AT4G09510,AT1G76550,AT3G10940,AT1G10760,AT3G01510,AT3G17940,AT5G17520,AT1G43670,AT3G55140,AT1G17160,AT5G51820,AT1G70710,AT5G56350,AT4G24780…
GO:BP	post-embryonic development	GO:0009791	7.38706e-07	6.13153	1584	8149	665	23362	AT3G10920,AT3G57300,AT1G77180,AT5G64960,AT5G56030,AT3G16830,AT5G23040,AT4G32551,AT1G30330,AT4G00060,AT4G02570,AT1G25350,AT3G13490,AT2G21470,AT5G04560,AT5G14170,AT2G35510,AT1G15750,AT3G01090,AT1G74960,AT1G01040,AT1G79230,AT3G28730,AT4G11260,AT2G35340,AT4G26300,AT2G20000,AT3G55620,AT5G64050,AT2G16600,AT4G31160,AT1G32230,AT5G55390,AT1G27650,AT5G65700,AT5G15540,AT3G44110,AT5G63510,AT1G13980,AT3G48430…
GO:BP	pollen tube growth	GO:0009860	8.11572e-07	6.09067	148	8149	88	23362	AT5G17020,AT5G47200,AT1G79500,AT3G09840,AT3G45100,AT1G04950,AT1G60420,AT2G36880,AT1G73430,AT5G11980,AT1G31650,AT5G27840,AT3G03110,AT1G08660,AT3G48820,AT3G56950,AT5G48230,AT5G47100,AT1G16340,AT5G35700,AT3G57670,AT1G35670,AT1G20090,AT3G56640,AT1G72150,AT5G15470,AT1G72290,AT3G27960,AT3G05580,AT5G13990,AT4G24580,AT1G69940,AT2G37540,AT5G52360,AT2G13680,AT1G28270,AT3G18000,AT2G32460,AT5G23530,AT2G19690…
GO:BP	pollen tube development	GO:0048868	9.6127e-07	6.01715	203	8149	113	23362	AT5G17020,AT2G47510,AT1G47550,AT2G47470,AT5G47200,AT1G79500,AT3G09840,AT3G45100,AT1G04950,AT1G60420,AT2G36880,AT1G30620,AT1G73430,AT5G11980,AT3G17210,AT1G16570,AT1G31650,AT5G27840,AT3G03110,AT5G14850,AT1G08660,AT4G15570,AT3G48820,AT3G03810,AT3G56950,AT2G34590,AT5G48230,AT5G47100,AT1G16340,AT5G35700,AT3G57670,AT1G35670,AT1G20090,AT3G56640,AT2G15890,AT1G72150,AT3G01640,AT4G08850,AT2G34090,AT3G45640…
GO:BP	immune response	GO:0006955	1.01288e-06	5.99444	405	8149	200	23362	AT1G09770,AT5G56030,AT1G48410,AT4G38130,AT1G01040,AT4G11260,AT1G32230,AT2G34690,AT5G15090,AT4G31300,AT2G44950,AT3G25040,AT1G04300,AT1G02120,AT1G71220,AT3G09980,AT1G49040,AT4G34460,AT1G55250,AT3G44480,AT4G03550,AT5G43560,AT4G38360,AT1G26190,AT3G49530,AT3G23780,AT5G50250,AT1G73080,AT4G29040,AT4G08500,AT1G66980,AT3G62800,AT2G25110,AT4G16950,AT1G28520,AT5G23570,AT4G39260,AT2G04410,AT4G24290,AT5G40440…
GO:BP	organic substance catabolic process	GO:1901575	1.64376e-06	5.78416	1738	8149	721	23362	AT3G11910,AT3G27430,AT2G41530,AT4G02570,AT1G33980,AT2G26990,AT5G53300,AT1G01040,AT3G56860,AT1G02560,AT1G65650,AT1G77440,AT4G11260,AT3G12640,AT2G20000,AT1G11840,AT4G28470,AT2G26590,AT2G31510,AT5G19400,AT5G58290,AT5G14250,AT1G16890,AT4G11830,AT3G49600,AT3G58580,AT1G75950,AT4G35790,AT3G57340,AT1G27520,AT1G54490,AT1G27840,AT3G15730,AT5G35910,AT4G31300,AT2G02760,AT2G39930,AT1G69830,AT2G01350,AT4G34040…
GO:BP	cell death	GO:0008219	1.73274e-06	5.76127	209	8149	115	23362	AT5G42950,AT5G23040,AT3G56860,AT1G32230,AT2G41060,AT5G19400,AT4G35790,AT2G26300,AT5G23670,AT2G34690,AT5G15090,AT4G31300,AT5G61910,AT1G02120,AT1G71220,AT5G48030,AT5G45360,AT3G09980,AT1G21750,AT4G38360,AT1G26190,AT5G51290,AT2G01290,AT3G57090,AT4G33430,AT4G24290,AT5G47120,AT1G55490,AT4G08920,AT5G16840,AT2G19860,AT4G34180,AT2G31170,AT3G12920,AT5G12080,AT4G36290,AT2G17520,AT2G46240,AT1G22070,AT4G19700…
GO:BP	cell wall organization or biogenesis	GO:0071554	1.8419e-06	5.73474	775	8149	349	23362	AT2G35630,AT1G13980,AT5G12150,AT1G19360,AT5G66240,AT5G19390,AT5G42080,AT1G01050,AT1G79500,AT5G47780,AT4G38270,AT5G41870,AT3G02250,AT5G61840,AT4G03550,AT5G42100,AT4G39350,AT2G35620,AT1G04750,AT2G38650,AT1G30620,AT3G16060,AT3G03250,AT4G34980,AT3G19770,AT3G26380,AT5G49660,AT2G33120,AT2G35610,AT5G03540,AT4G08920,AT1G74800,AT3G57280,AT3G56310,AT5G13000,AT2G26330,AT5G62620,AT2G20810,AT2G40190,AT4G23990…
GO:BP	organophosphate metabolic process	GO:0019637	1.92806e-06	5.71488	640	8149	295	23362	AT3G52300,AT1G31910,AT5G13420,AT4G34640,AT1G49340,AT2G44620,AT4G11010,AT5G47770,AT1G65290,AT2G01690,AT1G63110,AT5G08690,AT4G26510,AT4G11830,AT5G16760,AT1G68000,AT4G29480,AT2G43980,AT4G35790,AT5G47840,AT1G80950,AT4G22930,AT3G15730,AT5G24400,AT5G55130,AT1G01220,AT2G01350,AT5G08680,AT3G19420,AT3G27740,AT2G44530,AT3G16785,AT1G79530,AT4G24620,AT2G01220,AT1G13560,AT1G63290,AT5G58270,AT3G60750,AT1G07110…
GO:BP	regulation of hormone levels	GO:0010817	2.18749e-06	5.66005	408	8149	200	23362	AT1G48410,AT3G56860,AT2G18750,AT2G41060,AT1G67140,AT4G09160,AT1G13980,AT5G61780,AT1G02500,AT3G59280,AT1G17140,AT1G30690,AT5G14420,AT1G48420,AT1G61850,AT5G47750,AT1G54990,AT1G05160,AT4G03560,AT1G10170,AT4G16760,AT5G57580,AT5G03540,AT1G04710,AT4G08920,AT2G33150,AT1G13280,AT1G78490,AT4G33090,AT5G03320,AT3G01130,AT3G45140,AT5G54810,AT4G36760,AT4G05160,AT1G71090,AT1G75500,AT5G20040,AT5G19530,AT5G11790…
GO:BP	cell differentiation	GO:0030154	2.94954e-06	5.53025	808	8149	361	23362	AT5G17020,AT4G32551,AT1G48410,AT2G02470,AT3G28730,AT2G42500,AT2G20000,AT1G33470,AT5G55390,AT5G60690,AT5G65700,AT1G13980,AT1G16890,AT5G57800,AT5G62090,AT2G27600,AT1G19360,AT2G35110,AT4G02560,AT5G42080,AT3G48750,AT5G47200,AT5G48030,AT1G79500,AT3G63500,AT3G09840,AT3G07880,AT1G78870,AT3G45100,AT1G04950,AT1G60420,AT5G63220,AT5G65930,AT5G64390,AT5G18410,AT1G56580,AT5G15800,AT1G19835,AT2G36880,AT1G31817…
GO:BP	response to oxidative stress	GO:0006979	3.14075e-06	5.50297	487	8149	232	23362	AT3G10920,AT4G32551,AT4G02580,AT2G47510,AT2G35510,AT3G01090,AT1G32230,AT4G11010,AT5G20720,AT4G11830,AT3G12490,AT2G47900,AT1G20620,AT3G44340,AT2G14170,AT5G40370,AT1G19570,AT5G20500,AT5G01600,AT5G16990,AT1G66730,AT4G34710,AT3G08640,AT1G77490,AT5G60640,AT2G39770,AT1G65980,AT1G35720,AT3G05970,AT2G24150,AT2G17420,AT2G16500,AT1G18150,AT2G40300,AT5G07470,AT3G30775,AT5G41150,AT5G59880,AT3G47860,AT1G03190…
GO:BP	cellular polysaccharide metabolic process	GO:0044264	3.78778e-06	5.42162	322	8149	163	23362	AT5G63370,AT3G01090,AT1G67140,AT2G31390,AT2G39930,AT1G69830,AT4G24620,AT1G01050,AT1G79500,AT4G18240,AT1G23190,AT5G61840,AT4G03550,AT5G63470,AT4G39350,AT2G35620,AT2G36390,AT5G03650,AT2G39770,AT5G40870,AT1G30620,AT3G03250,AT5G24300,AT1G03310,AT4G09020,AT1G11720,AT3G46970,AT2G35610,AT5G04360,AT4G30790,AT5G13000,AT1G27070,AT3G10940,AT1G10760,AT3G01510,AT4G23990,AT5G17520,AT1G43670,AT1G10670,AT5G51820…
GO:BP	cell morphogenesis involved in differentiation	GO:0000904	3.86896e-06	5.41241	243	8149	129	23362	AT5G17020,AT2G27600,AT2G35110,AT5G42080,AT5G47200,AT1G79500,AT3G09840,AT3G45100,AT1G04950,AT1G60420,AT5G65930,AT5G18410,AT1G56580,AT1G19835,AT2G36880,AT1G73430,AT5G11980,AT1G49240,AT3G61650,AT1G31650,AT5G27840,AT5G43900,AT3G03110,AT2G02480,AT2G46225,AT2G30432,AT1G08660,AT5G20490,AT1G01510,AT3G48820,AT3G12400,AT5G05620,AT3G56950,AT5G48230,AT1G13180,AT1G30825,AT5G47100,AT1G05230,AT1G16340,AT5G35700…
GO:BP	protein phosphorylation	GO:0006468	4.66009e-06	5.33161	1287	8149	546	23362	AT5G64960,AT5G63370,AT3G53570,AT3G01090,AT1G49340,AT2G16600,AT4G03390,AT5G26751,AT4G03260,AT5G65700,AT4G10730,AT3G51850,AT2G17930,AT2G36350,AT3G48190,AT4G17270,AT1G71860,AT3G13530,AT2G18790,AT3G15220,AT1G06390,AT4G18130,AT5G35980,AT1G07650,AT5G18940,AT4G23740,AT3G48750,AT3G19980,AT5G12480,AT5G66880,AT1G72710,AT1G08680,AT4G23650,AT1G53165,AT5G14720,AT4G36080,AT2G23070,AT5G63610,AT4G04720,AT3G59110…
GO:BP	cell tip growth	GO:0009932	5.30826e-06	5.27505	174	8149	98	23362	AT5G17020,AT5G47200,AT1G79500,AT3G09840,AT3G07880,AT5G20350,AT3G45100,AT1G04950,AT1G60420,AT2G36880,AT1G73430,AT4G23640,AT5G11980,AT1G49240,AT3G61650,AT1G31650,AT5G27840,AT3G03110,AT4G12420,AT1G08660,AT5G20490,AT3G48820,AT5G05620,AT3G56950,AT5G48230,AT5G47100,AT1G16340,AT5G35700,AT3G57670,AT1G35670,AT1G20090,AT3G56640,AT1G72150,AT5G15470,AT1G72290,AT3G27960,AT3G05580,AT5G13990,AT4G24580,AT1G69940…
GO:BP	cellular response to lipid	GO:0071396	5.71406e-06	5.24305	475	8149	226	23362	AT1G10840,AT1G04120,AT4G35890,AT3G01090,AT3G56860,AT1G78300,AT3G55620,AT2G16600,AT5G20720,AT3G51850,AT4G35790,AT3G26744,AT2G26300,AT5G51300,AT1G06390,AT3G15730,AT1G08970,AT5G35980,AT5G12480,AT5G66880,AT4G23650,AT3G50360,AT1G32130,AT2G23070,AT4G34460,AT4G04720,AT2G17800,AT5G14420,AT5G58430,AT5G63470,AT4G38360,AT5G40280,AT4G35310,AT4G21540,AT1G71830,AT4G33430,AT2G22430,AT5G63980,AT5G66730,AT5G40440…
GO:BP	carbohydrate derivative metabolic process	GO:1901135	6.40545e-06	5.19345	866	8149	382	23362	AT3G52300,AT1G31910,AT5G13420,AT2G44620,AT4G11010,AT1G65290,AT5G54680,AT1G63110,AT5G08690,AT4G26510,AT3G04240,AT4G29480,AT1G27520,AT2G01720,AT4G22930,AT5G24400,AT2G39930,AT1G01220,AT5G08680,AT3G27740,AT2G44530,AT1G79530,AT4G24620,AT1G71220,AT1G63290,AT3G60750,AT1G07110,AT2G36530,AT3G52930,AT3G13930,AT3G02250,AT3G49160,AT2G38040,AT5G08670,AT3G27240,AT3G45100,AT5G61840,AT3G57170,AT5G08570,AT3G07180…
GO:BP	organic hydroxy compound biosynthetic process	GO:1901617	6.59699e-06	5.18065	224	8149	120	23362	AT1G31910,AT5G13420,AT4G34640,AT2G18750,AT5G47770,AT5G16760,AT2G43980,AT3G26744,AT5G23670,AT5G47110,AT3G07020,AT2G29390,AT1G16540,AT3G02870,AT1G05160,AT1G11680,AT1G10170,AT5G57580,AT1G07420,AT1G78490,AT4G12110,AT2G38700,AT2G26260,AT5G03320,AT4G17190,AT1G30530,AT1G67080,AT3G02580,AT3G07270,AT5G04490,AT2G18950,AT3G54250,AT4G11820,AT5G13710,AT1G76490,AT2G04240,AT3G19820,AT5G01410,AT5G27450,AT3G30180…
GO:BP	carbohydrate transport	GO:0008643	7.97302e-06	5.09838	153	8149	88	23362	AT5G65000,AT1G06470,AT5G54800,AT4G32390,AT1G35720,AT3G17430,AT5G17520,AT2G13650,AT1G22710,AT1G34020,AT4G35300,AT4G23010,AT5G05820,AT2G18950,AT3G48740,AT2G02810,AT5G33320,AT5G04160,AT1G05030,AT4G31600,AT3G46180,AT1G11260,AT4G39390,AT5G23660,AT5G65650,AT2G13100,AT5G65020,AT2G20780,AT3G01550,AT1G80460,AT1G71880,AT1G08920,AT1G80760,AT5G50790,AT3G18830,AT5G17010,AT4G09810,AT1G21070,AT3G05400,AT1G06890…
GO:BP	cellular component morphogenesis	GO:0032989	8.40929e-06	5.07524	445	8149	213	23362	AT5G17020,AT4G32551,AT5G63370,AT5G58100,AT4G39690,AT1G13980,AT3G48430,AT3G51050,AT3G13530,AT5G04240,AT2G27600,AT1G54490,AT2G35110,AT5G42080,AT5G47200,AT1G79500,AT3G09840,AT3G07880,AT5G65000,AT5G20350,AT3G45100,AT1G04950,AT1G60420,AT5G65930,AT2G17800,AT4G03550,AT5G18410,AT1G56580,AT1G19835,AT2G36880,AT4G35020,AT5G39990,AT2G35620,AT1G63680,AT1G73430,AT4G23640,AT5G11980,AT1G49240,AT2G27460,AT1G74160…
GO:BP	secondary metabolic process	GO:0019748	8.8523e-06	5.05294	404	8149	196	23362	AT5G13420,AT5G54680,AT3G26744,AT5G61780,AT2G36880,AT4G36220,AT5G49660,AT3G17390,AT1G04710,AT2G33150,AT2G30870,AT1G07640,AT4G33790,AT2G43910,AT5G48180,AT5G15210,AT1G15950,AT5G44070,AT1G76880,AT5G48880,AT3G19820,AT5G07350,AT1G53580,AT1G04220,AT2G22980,AT4G37430,AT4G30550,AT1G52400,AT5G05980,AT2G14750,AT3G23590,AT2G29450,AT4G30530,AT3G28920,AT4G34050,AT4G37310,AT2G02390,AT5G10610,AT3G19290,AT5G65640…
GO:BP	pollination	GO:0009856	9.02783e-06	5.04442	318	8149	160	23362	AT5G17020,AT2G47510,AT5G12370,AT1G47550,AT2G47470,AT5G47200,AT5G48030,AT1G79500,AT1G21170,AT3G09840,AT3G45100,AT1G04950,AT1G60420,AT2G41890,AT3G61710,AT2G36880,AT1G30620,AT1G73430,AT5G11980,AT1G11280,AT3G17210,AT4G29380,AT1G16570,AT1G31650,AT3G49500,AT5G27840,AT3G03110,AT5G14850,AT1G65580,AT1G08660,AT4G15570,AT3G48820,AT3G03810,AT3G56950,AT2G34590,AT5G48230,AT5G47100,AT1G16340,AT5G35700,AT3G57670…
GO:BP	multi-multicellular organism process	GO:0044706	9.02783e-06	5.04442	318	8149	160	23362	AT5G17020,AT2G47510,AT5G12370,AT1G47550,AT2G47470,AT5G47200,AT5G48030,AT1G79500,AT1G21170,AT3G09840,AT3G45100,AT1G04950,AT1G60420,AT2G41890,AT3G61710,AT2G36880,AT1G30620,AT1G73430,AT5G11980,AT1G11280,AT3G17210,AT4G29380,AT1G16570,AT1G31650,AT3G49500,AT5G27840,AT3G03110,AT5G14850,AT1G65580,AT1G08660,AT4G15570,AT3G48820,AT3G03810,AT3G56950,AT2G34590,AT5G48230,AT5G47100,AT1G16340,AT5G35700,AT3G57670…
GO:BP	reproduction	GO:0000003	1.14883e-05	4.93975	1872	8149	765	23362	AT5G17020,AT3G10920,AT3G57300,AT1G77180,AT5G64960,AT5G56030,AT3G16830,AT5G23040,AT4G32551,AT1G30330,AT5G63370,AT2G47510,AT4G00060,AT4G02570,AT1G25350,AT3G13490,AT2G21470,AT5G04560,AT5G14170,AT2G35510,AT1G15750,AT3G01090,AT1G74960,AT1G01040,AT1G79230,AT3G28730,AT2G35340,AT4G26300,AT2G20000,AT5G12370,AT3G55620,AT1G33470,AT5G64050,AT4G31160,AT1G32230,AT5G55390,AT1G27650,AT5G65700,AT5G15540,AT1G47550…
GO:BP	sulfur compound metabolic process	GO:0006790	1.17833e-05	4.92873	427	8149	205	23362	AT1G31910,AT1G79230,AT1G67140,AT5G54680,AT3G59970,AT5G27380,AT1G02500,AT1G51390,AT2G38040,AT3G54660,AT1G48420,AT2G36880,AT5G35360,AT3G62130,AT2G44160,AT4G19710,AT1G16460,AT1G36160,AT5G23250,AT3G01910,AT5G04590,AT3G06650,AT5G63980,AT4G14716,AT3G17390,AT2G29630,AT4G04320,AT5G18400,AT1G18640,AT2G30870,AT3G57050,AT5G54770,AT4G05090,AT4G14710,AT1G01090,AT1G07640,AT4G14030,AT2G38700,AT1G49820,AT4G01940…
GO:BP	reproductive process	GO:0022414	1.3703e-05	4.86318	1863	8149	761	23362	AT5G17020,AT3G10920,AT3G57300,AT1G77180,AT5G64960,AT5G56030,AT3G16830,AT5G23040,AT4G32551,AT1G30330,AT5G63370,AT2G47510,AT4G00060,AT4G02570,AT1G25350,AT3G13490,AT2G21470,AT5G04560,AT5G14170,AT2G35510,AT1G15750,AT3G01090,AT1G74960,AT1G01040,AT1G79230,AT3G28730,AT2G35340,AT4G26300,AT2G20000,AT5G12370,AT3G55620,AT1G33470,AT5G64050,AT4G31160,AT1G32230,AT5G55390,AT1G27650,AT5G65700,AT5G15540,AT1G47550…
GO:BP	regulation of developmental process	GO:0050793	2.16846e-05	4.66385	764	8149	339	23362	AT1G77180,AT5G56030,AT4G32551,AT4G38130,AT2G27100,AT5G14170,AT3G01090,AT1G01040,AT4G11260,AT1G53910,AT5G55390,AT3G54280,AT5G65700,AT1G31930,AT1G67140,AT3G44110,AT1G55325,AT3G13530,AT2G18790,AT1G28420,AT5G04240,AT5G15090,AT1G08970,AT4G00990,AT5G64610,AT1G27360,AT3G19980,AT5G66880,AT3G05040,AT4G24620,AT3G18990,AT2G16365,AT3G06500,AT5G65000,AT2G23070,AT4G34460,AT1G26830,AT3G48110,AT1G60420,AT3G20550…
GO:BP	growth	GO:0040007	2.21529e-05	4.65457	668	8149	301	23362	AT5G17020,AT4G32551,AT2G02470,AT4G03260,AT5G65700,AT5G19400,AT1G13980,AT3G48430,AT3G51050,AT5G53460,AT1G55325,AT3G13530,AT5G04240,AT1G54490,AT2G35110,AT5G01270,AT5G67500,AT5G57490,AT4G34040,AT5G47200,AT1G79500,AT3G09840,AT3G07880,AT5G20350,AT1G68920,AT2G23070,AT3G45100,AT1G49040,AT1G04950,AT3G05500,AT1G60420,AT5G63220,AT3G20550,AT2G36880,AT5G39990,AT2G35620,AT5G18830,AT1G78420,AT4G29040,AT4G08500…
GO:BP	cellular response to stress	GO:0033554	2.92588e-05	4.53374	1317	8149	552	23362	AT1G09770,AT3G10920,AT3G57300,AT5G56030,AT4G32551,AT5G12140,AT3G09100,AT5G04560,AT5G14170,AT2G02470,AT3G28730,AT2G19480,AT2G40950,AT5G09590,AT5G15540,AT5G20720,AT4G10730,AT2G03240,AT1G13980,AT2G17930,AT1G16890,AT1G79350,AT4G37910,AT3G48190,AT2G47470,AT3G13530,AT3G57340,AT3G15220,AT1G27520,AT4G10180,AT1G54490,AT1G27840,AT5G15090,AT2G47900,AT4G31300,AT5G64610,AT2G02760,AT1G02120,AT2G36490,AT3G27740…
GO:BP	lipid catabolic process	GO:0016042	4.32757e-05	4.36376	274	8149	139	23362	AT4G11830,AT4G35790,AT3G15730,AT3G16785,AT1G75900,AT1G31480,AT1G61850,AT1G06550,AT1G79810,AT5G05700,AT1G76150,AT4G16760,AT1G04710,AT2G33150,AT5G62930,AT2G22780,AT4G19860,AT1G18720,AT2G39220,AT3G49050,AT3G48610,AT3G51840,AT1G28580,AT1G50940,AT2G38180,AT1G06290,AT1G04010,AT5G48230,AT5G09660,AT2G15230,AT2G42790,AT3G11210,AT5G48880,AT3G60510,AT5G04040,AT4G16070,AT3G03310,AT5G45670,AT2G42690,AT4G13550…
GO:BP	developmental cell growth	GO:0048588	4.86122e-05	4.31325	207	8149	110	23362	AT5G17020,AT2G02470,AT5G47200,AT1G79500,AT3G09840,AT3G45100,AT1G04950,AT1G60420,AT5G63220,AT2G36880,AT1G73430,AT5G11980,AT1G49240,AT3G61650,AT1G31650,AT5G27840,AT3G06810,AT5G43900,AT3G03110,AT1G08660,AT5G20490,AT3G48820,AT5G05620,AT5G16910,AT3G56950,AT5G48230,AT3G53750,AT2G37620,AT5G47100,AT1G16340,AT5G35700,AT3G57670,AT1G35670,AT1G20090,AT5G05980,AT3G56640,AT4G14430,AT1G72150,AT2G34650,AT2G24260…
GO:BP	cellular glucan metabolic process	GO:0006073	4.88912e-05	4.31077	237	8149	123	23362	AT5G63370,AT3G01090,AT1G67140,AT2G31390,AT2G39930,AT1G69830,AT4G24620,AT1G01050,AT4G18240,AT1G23190,AT4G03550,AT5G63470,AT4G39350,AT2G35620,AT2G36390,AT5G03650,AT2G39770,AT5G40870,AT3G03250,AT5G24300,AT1G03310,AT4G09020,AT1G11720,AT3G46970,AT5G04360,AT4G30790,AT5G13000,AT1G27070,AT3G10940,AT1G10760,AT3G01510,AT4G23990,AT5G17520,AT1G43670,AT1G10670,AT5G51820,AT1G70710,AT2G36870,AT3G55760,AT2G40840…
GO:BP	organic substance metabolic process	GO:0071704	5.28346e-05	4.27708	11832	8149	4321	23362	AT1G10840,AT1G80070,AT1G09770,AT5G42950,AT3G52300,AT3G11910,AT3G27430,AT2G20360,AT3G52660,AT3G54230,AT3G57300,AT4G39520,AT1G77180,AT5G64960,AT1G50200,AT1G20696,AT3G16830,AT2G41530,AT4G32551,AT1G30330,AT1G48410,AT1G54080,AT5G12140,AT4G38130,AT1G31910,AT5G63370,AT2G47510,AT4G24680,AT1G54270,AT4G02570,AT2G31660,AT1G33980,AT4G21650,AT3G09100,AT1G25350,AT3G13490,AT2G26990,AT1G14320,AT2G27100,AT5G11900…
AT2G36080	AT4G38190	AT1G71770	AT3G03900	AT4G23270	AT4G37610	AT3G60220	AT5G13330	AT3G49940	AT1G25560
GO:BP	organic substance transport	GO:0071702	5.54087e-05	4.25642	1483	8149	613	23362	AT5G17020,AT3G51310,AT4G01100,AT1G32050,AT5G20010,AT5G23040,AT2G31660,AT1G33980,AT2G42210,AT4G38760,AT5G61810,AT5G56500,AT5G02770,AT3G55620,AT5G16280,AT5G11490,AT4G32640,AT1G06950,AT5G61970,AT2G26900,AT4G22310,AT1G50500,AT1G13980,AT2G36070,AT3G06290,AT1G25380,AT1G52360,AT4G04910,AT1G14850,AT4G24690,AT1G50900,AT1G56590,AT2G42700,AT2G27600,AT5G46860,AT2G34690,AT4G27640,AT4G02150,AT5G58440,AT3G25040…
GO:BP	response to extracellular stimulus	GO:0009991	5.62603e-05	4.2498	282	8149	142	23362	AT5G12140,AT3G01090,AT2G02470,AT2G03240,AT3G27740,AT1G20620,AT4G24800,AT4G34460,AT3G61710,AT4G28610,AT5G18830,AT1G30270,AT4G08500,AT3G03250,AT5G49660,AT2G29630,AT5G42870,AT4G04620,AT4G08920,AT5G63320,AT4G00550,AT1G53310,AT1G68740,AT5G16470,AT3G03710,AT1G65580,AT5G21170,AT1G27320,AT5G63190,AT1G20630,AT4G04955,AT5G19000,AT3G62770,AT1G17280,AT2G22300,AT4G21980,AT3G02790,AT5G17290,AT3G17000,AT1G54710…
GO:BP	cell development	GO:0048468	6.20092e-05	4.20754	342	8149	167	23362	AT5G17020,AT1G48410,AT2G02470,AT1G33470,AT5G55390,AT1G13980,AT2G27600,AT1G19360,AT2G35110,AT5G42080,AT5G47200,AT5G48030,AT1G79500,AT3G09840,AT3G45100,AT1G04950,AT1G60420,AT5G63220,AT5G65930,AT5G18410,AT1G56580,AT1G19835,AT2G36880,AT1G73430,AT5G11980,AT1G49240,AT2G35610,AT1G74800,AT3G61650,AT1G31650,AT5G27840,AT3G06810,AT5G43900,AT3G03110,AT2G02480,AT2G46225,AT2G30432,AT1G08660,AT5G20490,AT1G01510…
GO:BP	positive regulation of response to stimulus	GO:0048584	6.29013e-05	4.20134	299	8149	149	23362	AT1G09770,AT3G57300,AT3G01090,AT5G26751,AT5G20720,AT1G79350,AT4G35790,AT2G26300,AT1G27840,AT3G15730,AT1G08970,AT5G35980,AT3G25040,AT1G71220,AT3G09980,AT1G19570,AT3G05500,AT4G35580,AT5G58430,AT4G03550,AT5G63470,AT1G66730,AT3G49530,AT4G08500,AT2G25110,AT1G64350,AT4G18390,AT1G28520,AT1G18670,AT2G04410,AT5G40440,AT3G19100,AT4G08920,AT2G33150,AT1G48630,AT5G50970,AT3G21630,AT1G53300,AT5G59890,AT5G03320…
GO:BP	cofactor metabolic process	GO:0051186	6.54449e-05	4.18412	541	8149	248	23362	AT2G20360,AT1G31910,AT2G42810,AT1G03475,AT5G08280,AT1G69740,AT3G59970,AT2G40490,AT5G55130,AT2G01350,AT1G54410,AT1G20620,AT5G27380,AT1G58290,AT1G02500,AT2G01220,AT1G51390,AT5G58270,AT5G47110,AT2G38040,AT5G50920,AT5G03430,AT1G19140,AT3G54660,AT3G21200,AT2G36880,AT1G50480,AT1G16540,AT5G35360,AT1G77490,AT2G44160,AT2G39770,AT1G65980,AT3G14420,AT1G36160,AT5G23250,AT1G04400,AT3G01910,AT5G47435,AT3G02870…
GO:BP	cellular carbohydrate biosynthetic process	GO:0034637	6.60407e-05	4.18019	231	8149	120	23362	AT5G63370,AT2G31390,AT2G39930,AT1G79500,AT4G18240,AT1G23190,AT5G61840,AT4G03550,AT4G39350,AT2G35620,AT2G36390,AT5G03650,AT2G39770,AT1G30620,AT5G24300,AT3G02870,AT1G03310,AT1G11720,AT2G35610,AT2G35840,AT5G04360,AT5G13000,AT1G27070,AT4G23990,AT1G43670,AT1G10670,AT5G51820,AT5G20950,AT2G34410,AT5G16910,AT3G06550,AT1G27680,AT3G59100,AT1G16340,AT1G60140,AT1G66430,AT4G04970,AT1G32900,AT1G23870,AT2G22190…
GO:BP	glucan metabolic process	GO:0044042	7.38221e-05	4.13181	243	8149	125	23362	AT5G63370,AT3G01090,AT1G67140,AT2G31390,AT2G39930,AT1G69830,AT4G24620,AT1G01050,AT4G18240,AT1G23190,AT4G03550,AT5G63470,AT4G39350,AT2G35620,AT2G36390,AT5G03650,AT2G39770,AT5G40870,AT3G03250,AT5G24300,AT1G03310,AT4G09020,AT1G11720,AT3G46970,AT5G04360,AT4G30790,AT5G13000,AT1G27070,AT3G10940,AT1G10760,AT3G01510,AT4G23990,AT5G17520,AT1G43670,AT1G10670,AT5G51820,AT1G70710,AT2G36870,AT3G55760,AT2G40840…
GO:BP	lipid modification	GO:0030258	7.60953e-05	4.11864	132	8149	76	23362	AT1G49340,AT3G19420,AT1G60890,AT3G14270,AT3G07020,AT2G29390,AT5G51290,AT1G06550,AT4G21540,AT1G79810,AT3G02870,AT1G76150,AT5G63980,AT4G16760,AT4G04320,AT1G04710,AT3G47860,AT1G07420,AT1G13640,AT2G33150,AT1G60490,AT4G05090,AT2G22780,AT4G12110,AT3G09920,AT3G51840,AT3G45140,AT1G65580,AT3G51830,AT5G54390,AT1G50940,AT1G06290,AT4G33240,AT1G04010,AT5G48230,AT5G09660,AT2G42790,AT1G05470,AT5G48880,AT1G21980…
GO:BP	defense response, incompatible interaction	GO:0009814	7.91959e-05	4.1013	197	8149	105	23362	AT5G56030,AT4G38130,AT4G11260,AT1G32230,AT2G34690,AT2G44950,AT4G34460,AT3G44480,AT1G26190,AT3G49530,AT4G16950,AT1G28520,AT5G40440,AT1G55490,AT4G16860,AT4G08920,AT1G33970,AT4G16890,AT3G21630,AT5G45410,AT4G36290,AT3G19190,AT1G11310,AT2G17520,AT2G46240,AT1G22070,AT3G63190,AT3G06980,AT4G26750,AT3G12250,AT4G37870,AT5G45110,AT3G44880,AT2G32240,AT2G22230,AT4G22820,AT5G46180,AT1G64280,AT4G16990,AT3G07690…
GO:BP	external encapsulating structure organization	GO:0045229	7.97875e-05	4.09807	645	8149	289	23362	AT5G63370,AT5G58100,AT1G13980,AT1G19360,AT5G66240,AT1G79500,AT5G47780,AT4G38270,AT5G65000,AT5G41870,AT3G02250,AT5G61840,AT4G03550,AT5G42100,AT4G39350,AT2G35620,AT2G38650,AT1G30620,AT3G03250,AT4G34980,AT2G27460,AT2G35610,AT3G57280,AT3G56310,AT5G13000,AT2G26330,AT2G20810,AT4G23990,AT1G70710,AT2G36870,AT4G19410,AT5G64030,AT5G16510,AT2G35100,AT1G75500,AT2G35650,AT1G77260,AT5G16910,AT2G03480,AT2G18950…
GO:BP	response to cadmium ion	GO:0046686	8.30238e-05	4.0808	348	8149	169	23362	AT1G30580,AT5G16050,AT1G50200,AT5G20010,AT2G41530,AT1G54270,AT2G42810,AT4G22670,AT5G13420,AT2G21250,AT1G53240,AT5G10540,AT1G11840,AT2G19480,AT5G09590,AT5G20720,AT5G38830,AT4G37910,AT5G53460,AT2G47470,AT1G75950,AT1G72650,AT3G15730,AT5G59430,AT1G65930,AT2G29550,AT4G09000,AT5G08680,AT1G20620,AT3G23990,AT5G61780,AT1G02500,AT2G24765,AT1G04410,AT5G58270,AT5G67580,AT3G60750,AT5G49910,AT3G09840,AT1G63770…
GO:BP	regulation of defense response	GO:0031347	9.10588e-05	4.04068	279	8149	140	23362	AT1G09770,AT5G42950,AT4G11260,AT5G19400,AT1G71860,AT2G18790,AT4G31300,AT3G25040,AT2G28230,AT1G71220,AT3G59280,AT3G09840,AT3G09980,AT1G49040,AT4G35580,AT4G03550,AT1G26190,AT2G25110,AT5G23570,AT1G18670,AT2G04410,AT5G40440,AT5G53060,AT3G07780,AT4G08920,AT5G16840,AT5G66210,AT1G33970,AT3G21630,AT5G59890,AT5G03320,AT4G36290,AT5G09230,AT2G22300,AT1G19100,AT1G11310,AT2G18950,AT4G26750,AT1G53570,AT4G14720…
GO:BP	flavonoid metabolic process	GO:0009812	9.16421e-05	4.0379	96	8149	59	23362	AT1G71220,AT2G32950,AT5G49660,AT2G25180,AT4G08920,AT4G01900,AT2G28350,AT1G69690,AT1G30530,AT5G46760,AT4G31920,AT4G27830,AT3G16857,AT2G26670,AT1G78570,AT4G25640,AT2G26170,AT5G13930,AT5G63580,AT1G08450,AT1G78600,AT5G08640,AT5G48930,AT1G06000,AT3G55120,AT5G24530,AT5G07990,AT3G51240,AT5G05270,AT5G54160,AT4G17880,AT1G71030,AT5G11260,AT3G25710,AT5G49330,AT3G21560,AT2G16720,AT1G09530,AT3G55970,AT1G02050…
GO:BP	organic anion transport	GO:0015711	9.99115e-05	4.00038	237	8149	122	23362	AT4G01100,AT5G61810,AT2G26900,AT4G22310,AT2G34690,AT1G47670,AT3G54110,AT5G65000,AT1G58360,AT1G06470,AT5G54800,AT1G54320,AT5G19760,AT5G64290,AT5G44240,AT3G03720,AT3G57280,AT5G54170,AT5G40670,AT3G12740,AT1G58030,AT1G15500,AT2G33470,AT5G57685,AT1G34020,AT5G19500,AT4G14695,AT3G30390,AT4G23010,AT1G05940,AT2G02810,AT1G80300,AT5G62680,AT5G33320,AT3G21390,AT5G19380,AT1G08230,AT4G31600,AT3G46180,AT4G39390…
GO:BP	programmed cell death	GO:0012501	0.000102591	3.98889	175	8149	95	23362	AT5G42950,AT1G32230,AT5G19400,AT4G35790,AT5G23670,AT5G15090,AT4G31300,AT1G02120,AT1G71220,AT5G48030,AT5G45360,AT3G09980,AT1G21750,AT4G38360,AT1G26190,AT5G51290,AT3G57090,AT4G24290,AT5G47120,AT4G08920,AT5G16840,AT2G19860,AT4G34180,AT2G31170,AT3G12920,AT5G12080,AT4G36290,AT2G17520,AT2G46240,AT1G22070,AT4G19700,AT3G27060,AT4G17720,AT4G19040,AT3G46510,AT5G45110,AT5G46180,AT1G64280,AT1G02170,AT1G79110…
GO:BP	small molecule catabolic process	GO:0044282	0.000107874	3.96708	256	8149	130	23362	AT2G41530,AT1G11840,AT2G01350,AT2G14170,AT1G63290,AT1G23190,AT1G08110,AT3G17770,AT1G48420,AT4G34710,AT1G48430,AT3G10050,AT1G06550,AT3G62130,AT5G07440,AT1G79810,AT2G16500,AT3G02870,AT1G76150,AT3G30775,AT4G16760,AT5G26780,AT1G04710,AT5G18170,AT1G09780,AT2G33150,AT2G43400,AT2G22780,AT2G26080,AT2G35120,AT3G08590,AT4G34180,AT3G17940,AT1G03090,AT2G26800,AT4G33010,AT3G51840,AT1G65580,AT1G17160,AT1G36370…
GO:BP	polysaccharide biosynthetic process	GO:0000271	0.000110109	3.95818	228	8149	118	23362	AT5G63370,AT2G31390,AT2G39930,AT1G79500,AT5G47780,AT4G38270,AT3G02250,AT4G18240,AT1G23190,AT5G61840,AT4G03550,AT4G39350,AT2G35620,AT2G38650,AT2G36390,AT5G03650,AT2G39770,AT1G30620,AT5G24300,AT1G03310,AT1G11720,AT2G35610,AT5G04360,AT5G13000,AT1G27070,AT2G20810,AT4G23990,AT1G10670,AT5G51820,AT2G35100,AT5G20950,AT2G34410,AT5G16910,AT1G18580,AT3G06550,AT1G06780,AT1G27680,AT3G59100,AT1G16340,AT1G66430…
GO:BP	inorganic ion transmembrane transport	GO:0098660	0.000125401	3.9017	502	8149	231	23362	AT3G52300,AT4G32060,AT5G61810,AT2G03240,AT5G08690,AT4G29480,AT5G57350,AT5G14040,AT5G27150,AT5G08680,AT4G32530,AT3G05030,AT4G38510,AT3G54110,AT3G19640,AT5G08670,AT3G27240,AT5G51710,AT5G62000,AT1G79610,AT1G30270,AT5G44790,AT1G35720,AT4G00895,AT4G23640,AT4G00630,AT4G04850,AT4G03560,AT1G80230,AT2G39450,AT4G00900,AT4G22990,AT2G28520,AT1G55620,AT2G24520,AT1G30450,AT1G10130,AT3G20870,AT4G27870,AT1G16010…
GO:BP	glycerolipid metabolic process	GO:0046486	0.00012708	3.89592	203	8149	107	23362	AT1G49340,AT2G01690,AT1G63110,AT4G11830,AT1G68000,AT4G35790,AT3G15730,AT3G19420,AT3G16785,AT1G13560,AT1G60890,AT3G45100,AT3G14270,AT3G57170,AT3G07180,AT2G38670,AT3G02870,AT5G63980,AT1G13640,AT1G60490,AT4G05090,AT2G22530,AT3G18850,AT3G09920,AT5G14850,AT1G65580,AT3G51830,AT5G54390,AT2G26830,AT4G33240,AT1G63050,AT3G14205,AT1G05470,AT1G17340,AT5G66450,AT1G21980,AT5G40610,AT5G63990,AT5G04040,AT2G27340…
GO:BP	benzene-containing compound metabolic process	GO:0042537	0.000131371	3.8815	76	8149	49	23362	AT2G18750,AT1G10170,AT5G57580,AT1G04710,AT2G33150,AT4G34180,AT5G03320,AT5G57850,AT5G48880,AT1G33990,AT2G02390,AT1G29690,AT1G28380,AT5G62570,AT5G54080,AT4G16690,AT2G37040,AT5G13320,AT2G40000,AT5G24530,AT4G25800,AT3G10870,AT3G10340,AT4G09900,AT3G29770,AT5G10300,AT1G02860,AT1G05560,AT4G31000,AT3G52430,AT1G53130,AT3G09830,AT3G50440,AT1G18870,AT1G74710,AT1G17170,AT4G23690,AT1G22640,AT2G43820,AT4G37150…
GO:BP	carboxylic acid catabolic process	GO:0046395	0.000136137	3.86603	169	8149	92	23362	AT2G01350,AT2G14170,AT1G48420,AT4G34710,AT3G10050,AT1G06550,AT3G62130,AT5G07440,AT1G79810,AT2G16500,AT1G76150,AT3G30775,AT4G16760,AT5G26780,AT1G04710,AT5G18170,AT2G33150,AT2G43400,AT2G22780,AT2G26080,AT2G35120,AT4G34180,AT1G03090,AT2G26800,AT4G33010,AT3G51840,AT1G36370,AT1G50940,AT1G06290,AT4G13930,AT5G48230,AT5G09660,AT2G42790,AT5G41670,AT5G48880,AT3G48990,AT3G23810,AT5G36160,AT3G60510,AT1G79440…
GO:BP	organic acid catabolic process	GO:0016054	0.000136137	3.86603	169	8149	92	23362	AT2G01350,AT2G14170,AT1G48420,AT4G34710,AT3G10050,AT1G06550,AT3G62130,AT5G07440,AT1G79810,AT2G16500,AT1G76150,AT3G30775,AT4G16760,AT5G26780,AT1G04710,AT5G18170,AT2G33150,AT2G43400,AT2G22780,AT2G26080,AT2G35120,AT4G34180,AT1G03090,AT2G26800,AT4G33010,AT3G51840,AT1G36370,AT1G50940,AT1G06290,AT4G13930,AT5G48230,AT5G09660,AT2G42790,AT5G41670,AT5G48880,AT3G48990,AT3G23810,AT5G36160,AT3G60510,AT1G79440…
GO:BP	reproductive structure development	GO:0048608	0.000145601	3.83684	1254	8149	523	23362	AT3G10920,AT3G57300,AT1G77180,AT5G64960,AT5G56030,AT3G16830,AT5G23040,AT4G32551,AT1G30330,AT4G00060,AT4G02570,AT1G25350,AT3G13490,AT2G21470,AT5G04560,AT5G14170,AT2G35510,AT1G15750,AT3G01090,AT1G74960,AT1G01040,AT1G79230,AT3G28730,AT2G35340,AT4G26300,AT2G20000,AT3G55620,AT5G64050,AT4G31160,AT1G32230,AT5G55390,AT1G27650,AT5G65700,AT5G15540,AT3G44110,AT5G63510,AT1G13980,AT3G48430,AT1G70070,AT3G12140…
GO:BP	regulation of biological process	GO:0050789	0.000145812	3.83621	6154	8149	2312	23362	AT1G30580,AT5G17020,AT1G10840,AT1G09770,AT5G42950,AT1G04120,AT3G11910,AT3G52660,AT3G54230,AT3G57300,AT1G77180,AT5G64960,AT4G35890,AT5G56030,AT1G20696,AT3G16830,AT5G23040,AT4G32551,AT1G30330,AT1G48410,AT5G12140,AT4G38130,AT5G63370,AT4G24680,AT4G02570,AT2G31660,AT1G33980,AT2G26990,AT2G27100,AT4G25880,AT5G04560,AT5G01400,AT2G17410,AT5G14170,AT2G42810,AT1G02840,AT3G53570,AT1G15750,AT3G01090,AT1G66410…
GO:BP	hormone metabolic process	GO:0042445	0.000153979	3.81254	300	8149	148	23362	AT1G48410,AT3G56860,AT2G18750,AT2G41060,AT1G67140,AT5G61780,AT1G02500,AT5G14420,AT1G48420,AT1G61850,AT1G05160,AT4G03560,AT1G10170,AT4G16760,AT5G57580,AT1G04710,AT2G33150,AT1G13280,AT1G78490,AT5G03320,AT3G45140,AT5G54810,AT4G05160,AT1G75500,AT5G20040,AT5G48880,AT3G19820,AT5G07350,AT3G30180,AT1G33990,AT3G44310,AT3G03990,AT2G38050,AT1G70560,AT1G30040,AT1G51760,AT5G57740,AT4G14430,AT5G65640,AT1G05010…
GO:BP	positive regulation of response to alcohol	GO:1901421	0.000173357	3.76106	47	8149	34	23362	AT3G01090,AT4G35790,AT2G26300,AT3G15730,AT5G35980,AT5G58430,AT2G33150,AT1G53300,AT5G47710,AT1G51940,AT3G17410,AT1G52400,AT1G35670,AT4G34220,AT5G06100,AT5G49470,AT4G20940,AT3G01650,AT1G67800,AT2G01540,AT2G01150,AT1G70790,AT1G15100,AT2G32460,AT1G23140,AT1G70810,AT5G01520,AT1G48590,AT1G05100,AT3G17980,AT4G23450,AT5G26920,AT3G26790,AT5G46590
GO:BP	positive regulation of cellular response to alcohol	GO:1905959	0.000173357	3.76106	47	8149	34	23362	AT3G01090,AT4G35790,AT2G26300,AT3G15730,AT5G35980,AT5G58430,AT2G33150,AT1G53300,AT5G47710,AT1G51940,AT3G17410,AT1G52400,AT1G35670,AT4G34220,AT5G06100,AT5G49470,AT4G20940,AT3G01650,AT1G67800,AT2G01540,AT2G01150,AT1G70790,AT1G15100,AT2G32460,AT1G23140,AT1G70810,AT5G01520,AT1G48590,AT1G05100,AT3G17980,AT4G23450,AT5G26920,AT3G26790,AT5G46590
GO:BP	positive regulation of abscisic acid-activated signaling pathway	GO:0009789	0.000173357	3.76106	47	8149	34	23362	AT3G01090,AT4G35790,AT2G26300,AT3G15730,AT5G35980,AT5G58430,AT2G33150,AT1G53300,AT5G47710,AT1G51940,AT3G17410,AT1G52400,AT1G35670,AT4G34220,AT5G06100,AT5G49470,AT4G20940,AT3G01650,AT1G67800,AT2G01540,AT2G01150,AT1G70790,AT1G15100,AT2G32460,AT1G23140,AT1G70810,AT5G01520,AT1G48590,AT1G05100,AT3G17980,AT4G23450,AT5G26920,AT3G26790,AT5G46590
GO:BP	cellular response to external stimulus	GO:0071496	0.000182976	3.73761	225	8149	116	23362	AT4G32551,AT5G12140,AT2G02470,AT2G03240,AT3G27740,AT1G20620,AT3G61710,AT4G28610,AT5G18830,AT3G03250,AT5G42870,AT4G04620,AT4G08920,AT5G63320,AT4G00550,AT1G53310,AT1G68740,AT5G16470,AT3G03710,AT5G21170,AT1G27320,AT1G20630,AT4G04955,AT5G19000,AT1G17280,AT2G22300,AT4G21980,AT3G02790,AT5G17290,AT3G17000,AT1G79600,AT1G62040,AT2G28060,AT5G20150,AT2G15970,AT4G35920,AT3G15580,AT5G46760,AT5G01220,AT4G16520…
GO:BP	reproductive system development	GO:0061458	0.000184924	3.73301	1256	8149	523	23362	AT3G10920,AT3G57300,AT1G77180,AT5G64960,AT5G56030,AT3G16830,AT5G23040,AT4G32551,AT1G30330,AT4G00060,AT4G02570,AT1G25350,AT3G13490,AT2G21470,AT5G04560,AT5G14170,AT2G35510,AT1G15750,AT3G01090,AT1G74960,AT1G01040,AT1G79230,AT3G28730,AT2G35340,AT4G26300,AT2G20000,AT3G55620,AT5G64050,AT4G31160,AT1G32230,AT5G55390,AT1G27650,AT5G65700,AT5G15540,AT3G44110,AT5G63510,AT1G13980,AT3G48430,AT1G70070,AT3G12140…
GO:BP	cell wall biogenesis	GO:0042546	0.000185622	3.73137	265	8149	133	23362	AT2G35630,AT5G12150,AT5G19390,AT5G42080,AT1G01050,AT1G79500,AT5G61840,AT4G39350,AT1G04750,AT1G30620,AT3G19770,AT5G49660,AT2G33120,AT2G35610,AT5G03540,AT4G08920,AT3G57280,AT2G40190,AT4G23990,AT4G18800,AT2G36870,AT5G45750,AT5G16510,AT1G75500,AT5G20950,AT2G34410,AT5G16910,AT2G36570,AT3G06550,AT3G02230,AT5G47820,AT3G19820,AT1G16340,AT4G39990,AT5G62880,AT1G06400,AT1G14720,AT4G36890,AT1G77460,AT4G24000…
GO:BP	autophagy	GO:0006914	0.000198819	3.70154	87	8149	54	23362	AT3G01090,AT5G16280,AT4G24690,AT1G04300,AT3G09840,AT3G61710,AT5G43560,AT4G24960,AT5G61500,AT3G12010,AT3G57090,AT3G61960,AT4G14950,AT2G37840,AT4G04620,AT5G66930,AT4G29380,AT1G60490,AT1G05360,AT4G30790,AT2G39780,AT5G43930,AT3G59950,AT3G62770,AT4G21980,AT3G19190,AT3G58040,AT5G17290,AT3G23660,AT2G45980,AT3G49590,AT2G46240,AT1G54710,AT1G62040,AT3G53930,AT4G00355,AT3G15580,AT2G31260,AT4G16520,AT5G45900…
GO:BP	process utilizing autophagic mechanism	GO:0061919	0.000198819	3.70154	87	8149	54	23362	AT3G01090,AT5G16280,AT4G24690,AT1G04300,AT3G09840,AT3G61710,AT5G43560,AT4G24960,AT5G61500,AT3G12010,AT3G57090,AT3G61960,AT4G14950,AT2G37840,AT4G04620,AT5G66930,AT4G29380,AT1G60490,AT1G05360,AT4G30790,AT2G39780,AT5G43930,AT3G59950,AT3G62770,AT4G21980,AT3G19190,AT3G58040,AT5G17290,AT3G23660,AT2G45980,AT3G49590,AT2G46240,AT1G54710,AT1G62040,AT3G53930,AT4G00355,AT3G15580,AT2G31260,AT4G16520,AT5G45900…
GO:BP	cellular catabolic process	GO:0044248	0.000209564	3.67868	1572	8149	642	23362	AT3G11910,AT3G27430,AT2G41530,AT4G02570,AT1G33980,AT5G53300,AT3G01090,AT1G01040,AT3G56860,AT1G02560,AT1G65650,AT1G77440,AT4G11260,AT3G12640,AT2G20000,AT5G16280,AT1G11840,AT4G28470,AT2G26590,AT2G31510,AT5G19400,AT5G58290,AT5G14250,AT1G16890,AT3G49600,AT3G58580,AT1G75950,AT3G57340,AT4G24690,AT1G27520,AT1G54490,AT1G27840,AT5G35910,AT4G31300,AT2G02760,AT2G39930,AT1G04300,AT1G69830,AT2G01350,AT4G34040…
GO:BP	carbohydrate transmembrane transport	GO:0034219	0.000239031	3.62155	77	8149	49	23362	AT5G54800,AT4G35300,AT3G48740,AT5G33320,AT1G11260,AT5G23660,AT2G20780,AT3G01550,AT1G80460,AT1G08920,AT5G50790,AT3G18830,AT5G17010,AT3G05400,AT5G26340,AT3G05165,AT5G27360,AT1G20840,AT3G28007,AT1G08900,AT3G14770,AT5G27350,AT1G30220,AT1G54730,AT1G08890,AT2G35740,AT3G20460,AT1G08930,AT3G19930,AT5G13170,AT4G16480,AT4G10850,AT5G53190,AT1G61800,AT2G39060,AT3G05150,AT5G23270,AT5G62850,AT5G40260,AT4G36670…
GO:BP	response to wounding	GO:0009611	0.00024253	3.61523	205	8149	107	23362	AT4G32551,AT5G12140,AT4G38130,AT1G33980,AT1G53165,AT4G34710,AT1G73080,AT4G08500,AT1G18150,AT4G16760,AT2G33150,AT1G07640,AT5G54170,AT1G78080,AT3G45140,AT1G65580,AT4G02260,AT1G79380,AT4G08170,AT5G47240,AT4G14720,AT1G04220,AT1G70700,AT4G24220,AT5G67480,AT4G32940,AT2G34810,AT5G52310,AT1G64280,AT1G74950,AT1G05630,AT4G37760,AT2G43900,AT5G13930,AT3G17800,AT4G15440,AT1G51760,AT4G26070,AT1G71697,AT3G43440…
GO:BP	cellular response to extracellular stimulus	GO:0031668	0.000247596	3.60626	219	8149	113	23362	AT5G12140,AT2G02470,AT2G03240,AT3G27740,AT1G20620,AT3G61710,AT4G28610,AT5G18830,AT3G03250,AT5G42870,AT4G04620,AT4G08920,AT5G63320,AT4G00550,AT1G53310,AT1G68740,AT5G16470,AT3G03710,AT5G21170,AT1G27320,AT1G20630,AT4G04955,AT5G19000,AT1G17280,AT2G22300,AT4G21980,AT3G02790,AT5G17290,AT3G17000,AT1G79600,AT1G62040,AT2G28060,AT5G20150,AT2G15970,AT3G15580,AT5G46760,AT5G01220,AT4G16520,AT1G29395,AT1G71040…
GO:BP	pigment metabolic process	GO:0042440	0.000261919	3.58183	196	8149	103	23362	AT2G42810,AT1G03475,AT5G08280,AT1G69740,AT2G40490,AT1G71220,AT1G58290,AT5G58270,AT5G47110,AT4G15110,AT5G50920,AT1G31800,AT3G21200,AT1G50480,AT2G32950,AT5G49660,AT2G25180,AT1G03630,AT2G44520,AT3G14930,AT3G48730,AT4G08920,AT5G45930,AT4G01900,AT1G10670,AT3G03710,AT2G26550,AT4G22260,AT1G27320,AT2G28350,AT1G69690,AT1G30530,AT3G55010,AT5G46760,AT5G56090,AT5G57030,AT2G40400,AT5G04900,AT4G13250,AT4G31920…
GO:BP	response to metal ion	GO:0010038	0.00027002	3.5686	491	8149	225	23362	AT1G30580,AT3G10920,AT5G16050,AT1G50200,AT5G20010,AT2G41530,AT4G32551,AT1G54270,AT2G42810,AT4G22670,AT5G13420,AT2G21250,AT1G53240,AT5G10540,AT1G11840,AT2G19480,AT5G09590,AT5G20720,AT1G16890,AT5G38830,AT4G37910,AT5G53460,AT2G47470,AT5G62090,AT1G75950,AT1G72650,AT3G15730,AT4G31300,AT5G59430,AT5G61910,AT1G65930,AT2G29550,AT4G09000,AT5G08680,AT1G20620,AT3G23990,AT5G61780,AT1G02500,AT2G24765,AT1G04410…
GO:BP	cell morphogenesis	GO:0000902	0.000312417	3.50527	405	8149	190	23362	AT5G17020,AT4G32551,AT1G13980,AT3G48430,AT3G51050,AT3G13530,AT5G04240,AT2G27600,AT1G54490,AT2G35110,AT5G42080,AT5G47200,AT1G79500,AT3G09840,AT3G07880,AT5G20350,AT3G45100,AT1G04950,AT1G60420,AT5G65930,AT2G17800,AT4G03550,AT5G18410,AT1G56580,AT1G19835,AT2G36880,AT4G35020,AT5G39990,AT2G35620,AT1G63680,AT1G73430,AT4G23640,AT5G11980,AT1G49240,AT1G74160,AT5G03540,AT4G27060,AT4G08920,AT5G13000,AT3G61650…
GO:BP	secondary metabolite biosynthetic process	GO:0044550	0.000375884	3.42495	181	8149	96	23362	AT5G13420,AT2G36880,AT4G36220,AT5G49660,AT3G17390,AT1G07640,AT4G33790,AT1G15950,AT5G44070,AT1G04220,AT5G05980,AT2G14750,AT4G30530,AT4G34050,AT1G04350,AT1G12140,AT2G20610,AT5G48930,AT3G19450,AT2G37040,AT3G45640,AT5G03260,AT1G72680,AT5G54160,AT5G43440,AT3G10340,AT5G43780,AT3G24503,AT1G62540,AT1G03400,AT2G28670,AT1G32100,AT1G71030,AT5G67520,AT5G61420,AT4G34230,AT4G27260,AT4G39230,AT1G62570,AT2G25450…
GO:BP	regulation of response to stress	GO:0080134	0.000437829	3.3587	414	8149	193	23362	AT1G30580,AT1G09770,AT5G42950,AT3G57300,AT4G11260,AT5G26751,AT5G20720,AT5G19400,AT1G79350,AT3G48190,AT1G71860,AT5G62090,AT2G18790,AT1G27840,AT4G31300,AT3G25040,AT2G28230,AT1G71220,AT3G59280,AT3G09840,AT3G09980,AT5G65000,AT1G49040,AT3G05500,AT4G35580,AT5G14420,AT4G03550,AT1G26190,AT3G49530,AT5G10010,AT2G25110,AT5G23570,AT1G18670,AT2G04410,AT5G40440,AT3G48670,AT5G53060,AT1G15910,AT3G07780,AT4G08920…
GO:BP	response to toxic substance	GO:0009636	0.000464044	3.33344	370	8149	175	23362	AT3G10920,AT2G41530,AT4G32551,AT3G01090,AT5G20720,AT3G48560,AT2G47900,AT1G20620,AT5G40370,AT1G19570,AT5G20500,AT5G01600,AT3G54660,AT5G02790,AT1G77490,AT5G42980,AT1G65980,AT1G35720,AT1G65820,AT2G17420,AT1G18150,AT2G40300,AT1G10170,AT5G54270,AT1G04710,AT3G47860,AT2G33150,AT2G30870,AT3G61010,AT4G39730,AT4G14030,AT3G06050,AT4G12570,AT3G21610,AT1G20630,AT4G29210,AT2G18170,AT5G49570,AT4G29860,AT2G46240…
GO:BP	polysaccharide catabolic process	GO:0000272	0.000548968	3.26045	196	8149	102	23362	AT2G39930,AT1G69830,AT4G09020,AT3G46970,AT5G04360,AT4G30790,AT3G10940,AT1G10760,AT3G01510,AT5G17520,AT1G43670,AT3G55140,AT1G70710,AT4G24780,AT2G40840,AT5G20950,AT1G68560,AT5G64860,AT3G10720,AT5G45300,AT5G66460,AT3G52180,AT5G09760,AT4G28490,AT2G32990,AT3G53190,AT3G23920,AT3G62170,AT5G07410,AT3G01270,AT3G14310,AT4G02290,AT1G04680,AT2G43610,AT4G15210,AT5G63180,AT1G64390,AT5G19730,AT5G53370,AT4G17090…
GO:BP	developmental growth involved in morphogenesis	GO:0060560	0.000719257	3.14312	328	8149	157	23362	AT5G17020,AT4G32551,AT2G02470,AT1G13980,AT3G48430,AT3G51050,AT3G13530,AT5G04240,AT1G54490,AT5G47200,AT1G79500,AT3G09840,AT3G07880,AT5G20350,AT3G45100,AT1G04950,AT1G60420,AT5G63220,AT2G36880,AT5G39990,AT2G35620,AT1G73430,AT4G23640,AT5G11980,AT1G49240,AT1G74160,AT5G03540,AT4G27060,AT4G08920,AT3G61650,AT1G31650,AT5G27840,AT3G06810,AT5G43900,AT3G03110,AT4G12420,AT1G08660,AT5G20490,AT1G01510,AT3G48820…
GO:BP	phospholipid metabolic process	GO:0006644	0.000749158	3.12543	244	8149	122	23362	AT1G31910,AT4G34640,AT1G49340,AT2G44620,AT5G47770,AT1G65290,AT2G01690,AT1G63110,AT4G11830,AT1G68000,AT4G35790,AT1G80950,AT3G15730,AT3G19420,AT3G16785,AT1G13560,AT1G60890,AT3G45100,AT3G14270,AT3G57170,AT3G07180,AT2G38670,AT3G02870,AT3G02600,AT5G63980,AT5G42870,AT1G13640,AT1G60490,AT4G05090,AT4G19860,AT2G38700,AT2G22530,AT3G18850,AT3G47450,AT3G03710,AT3G09920,AT3G48610,AT5G14850,AT1G65580,AT4G24160…
GO:BP	flavonoid biosynthetic process	GO:0009813	0.000774858	3.11078	77	8149	48	23362	AT5G49660,AT4G01900,AT2G28350,AT1G69690,AT1G30530,AT5G46760,AT2G26670,AT1G78570,AT4G25640,AT2G26170,AT5G13930,AT5G63580,AT1G78600,AT5G08640,AT5G48930,AT1G06000,AT3G55120,AT5G24530,AT5G07990,AT3G51240,AT5G05270,AT5G54160,AT4G17880,AT1G71030,AT3G25710,AT5G49330,AT3G21560,AT2G16720,AT3G55970,AT1G02050,AT4G00040,AT1G70000,AT2G40890,AT2G47460,AT1G75040,AT4G22880,AT3G29590,AT5G54060,AT2G02990,AT5G42800…
GO:BP	carbohydrate biosynthetic process	GO:0016051	0.00081956	3.08642	380	8149	178	23362	AT5G63370,AT2G44620,AT1G65290,AT2G31390,AT2G39930,AT4G24620,AT1G79500,AT3G60750,AT5G47780,AT4G38270,AT3G52930,AT3G02250,AT4G18240,AT1G23190,AT5G61840,AT4G03550,AT4G39350,AT2G35620,AT2G38650,AT2G36390,AT5G03650,AT2G39770,AT1G30620,AT3G55070,AT5G24300,AT3G02870,AT1G03310,AT1G11720,AT2G35610,AT2G35840,AT5G04360,AT1G07640,AT5G13000,AT5G38410,AT1G27070,AT3G20770,AT2G20810,AT2G45790,AT4G23990,AT1G43670…
GO:BP	unidimensional cell growth	GO:0009826	0.000823322	3.08443	285	8149	139	23362	AT5G17020,AT4G32551,AT1G13980,AT3G48430,AT3G51050,AT3G13530,AT5G04240,AT1G54490,AT5G47200,AT1G79500,AT3G09840,AT3G07880,AT5G20350,AT3G45100,AT1G04950,AT1G60420,AT2G36880,AT5G39990,AT2G35620,AT1G73430,AT4G23640,AT5G11980,AT1G49240,AT1G74160,AT5G03540,AT4G27060,AT4G08920,AT3G61650,AT1G31650,AT5G27840,AT3G03110,AT4G12420,AT1G08660,AT5G20490,AT1G01510,AT3G48820,AT1G75500,AT5G05620,AT3G56950,AT5G48230…
GO:BP	stomatal movement	GO:0010118	0.000963332	3.01622	145	8149	79	23362	AT1G04120,AT5G56030,AT4G35790,AT2G26300,AT5G46860,AT3G15730,AT5G27150,AT4G23650,AT3G05030,AT3G50360,AT4G34460,AT3G14270,AT5G58430,AT3G56480,AT5G40280,AT1G16540,AT1G30270,AT5G44790,AT2G32950,AT1G04400,AT4G03560,AT5G54270,AT4G08920,AT1G09780,AT4G26080,AT3G08590,AT4G33580,AT1G17280,AT5G55630,AT3G05010,AT3G17000,AT2G28930,AT4G24020,AT4G18950,AT3G16857,AT2G26670,AT1G52400,AT1G20090,AT3G09770,AT3G11820…
GO:BP	cell wall organization	GO:0071555	0.0010373	2.9841	607	8149	268	23362	AT1G13980,AT1G19360,AT5G66240,AT1G79500,AT5G47780,AT4G38270,AT5G41870,AT3G02250,AT5G61840,AT4G03550,AT5G42100,AT4G39350,AT2G35620,AT2G38650,AT3G03250,AT4G34980,AT2G35610,AT3G57280,AT3G56310,AT5G13000,AT2G26330,AT2G20810,AT4G23990,AT1G70710,AT2G36870,AT4G19410,AT5G64030,AT5G16510,AT2G35100,AT1G75500,AT2G35650,AT1G77260,AT5G16910,AT2G03480,AT2G18950,AT4G18670,AT2G27860,AT5G06050,AT1G18580,AT1G68560…
GO:BP	response to nutrient levels	GO:0031667	0.00108807	2.96334	243	8149	121	23362	AT3G01090,AT2G02470,AT2G03240,AT3G27740,AT1G20620,AT4G24800,AT3G61710,AT4G28610,AT5G18830,AT1G30270,AT4G08500,AT3G03250,AT5G49660,AT2G29630,AT5G42870,AT4G04620,AT4G08920,AT5G63320,AT4G00550,AT1G53310,AT1G68740,AT5G16470,AT3G03710,AT1G65580,AT5G21170,AT1G27320,AT5G63190,AT1G20630,AT4G04955,AT3G62770,AT2G22300,AT4G21980,AT3G02790,AT5G17290,AT1G54710,AT1G79600,AT1G62040,AT2G28060,AT5G20150,AT3G15580…
GO:BP	cellular polysaccharide biosynthetic process	GO:0033692	0.00112221	2.94992	189	8149	98	23362	AT5G63370,AT2G31390,AT2G39930,AT1G79500,AT4G18240,AT1G23190,AT5G61840,AT4G03550,AT4G39350,AT2G35620,AT2G36390,AT5G03650,AT2G39770,AT1G30620,AT5G24300,AT1G03310,AT1G11720,AT2G35610,AT5G04360,AT5G13000,AT1G27070,AT4G23990,AT1G10670,AT5G51820,AT5G20950,AT2G34410,AT5G16910,AT3G06550,AT1G27680,AT3G59100,AT1G16340,AT1G66430,AT4G04970,AT1G32900,AT5G62880,AT4G36890,AT1G77460,AT4G24000,AT2G21590,AT3G03210…
GO:BP	sulfur compound biosynthetic process	GO:0044272	0.00122387	2.91227	180	8149	94	23362	AT3G59970,AT5G27380,AT1G02500,AT2G38040,AT2G36880,AT5G35360,AT2G44160,AT4G19710,AT1G36160,AT3G06650,AT4G14716,AT3G17390,AT2G29630,AT4G04320,AT3G57050,AT5G54770,AT4G14710,AT1G01090,AT1G07640,AT1G49820,AT3G13110,AT2G17640,AT1G10670,AT4G29210,AT3G56040,AT5G49460,AT1G30120,AT2G34590,AT5G01220,AT2G43360,AT3G25860,AT1G31230,AT5G08415,AT2G14750,AT1G02880,AT4G30530,AT5G04620,AT4G21990,AT3G16950,AT1G60810…
GO:BP	cutin biosynthetic process	GO:0010143	0.00143227	2.84398	24	8149	20	23362	AT2G47240,AT4G00400,AT2G38110,AT5G23940,AT1G49430,AT1G01610,AT1G06520,AT3G10570,AT1G79700,AT2G38530,AT3G54320,AT3G01140,AT5G15310,AT1G16060,AT3G48720,AT1G15360,AT3G05600,AT4G01950,AT1G02390,AT3G11430
GO:BP	sterol biosynthetic process	GO:0016126	0.00155024	2.8096	44	8149	31	23362	AT1G31910,AT4G34640,AT5G47770,AT3G07020,AT2G29390,AT1G11680,AT1G07420,AT4G12110,AT2G38700,AT2G26260,AT4G17190,AT3G02580,AT3G54250,AT4G11820,AT5G13710,AT1G76490,AT5G27450,AT3G52940,AT1G20330,AT1G47290,AT2G17370,AT4G37760,AT1G58440,AT5G17230,AT2G34490,AT4G22756,AT2G22830,AT1G76090,AT4G34650,AT5G24160,AT2G34500
GO:BP	regulation of cellular process	GO:0050794	0.00176041	2.75439	5490	8149	2059	23362	AT1G10840,AT1G09770,AT5G42950,AT1G04120,AT3G11910,AT3G52660,AT3G54230,AT3G57300,AT1G77180,AT5G64960,AT4G35890,AT1G20696,AT3G16830,AT4G32551,AT1G30330,AT1G48410,AT5G12140,AT4G38130,AT5G63370,AT4G02570,AT1G33980,AT2G26990,AT2G27100,AT4G25880,AT2G17410,AT2G42810,AT1G02840,AT3G53570,AT1G15750,AT3G01090,AT1G66410,AT3G56860,AT1G78300,AT1G06070,AT2G02470,AT1G20693,AT3G28730,AT4G11260,AT3G12640,AT1G49340…
GO:BP	monovalent inorganic cation transport	GO:0015672	0.00176975	2.75209	310	8149	148	23362	AT3G52300,AT5G08690,AT4G29480,AT5G57350,AT5G27150,AT5G08680,AT1G04690,AT4G32530,AT3G05030,AT4G38510,AT3G54110,AT5G08670,AT3G27240,AT5G51710,AT5G62000,AT1G79610,AT1G30270,AT1G54115,AT4G00895,AT4G23640,AT4G00630,AT5G64290,AT4G04850,AT1G80230,AT2G39450,AT4G00900,AT2G28520,AT2G24520,AT1G30450,AT1G10130,AT4G33530,AT3G16180,AT1G07810,AT4G26210,AT4G35300,AT2G40540,AT5G55630,AT1G16780,AT2G19680,AT2G19600…
GO:BP	cell growth	GO:0016049	0.00214681	2.66821	412	8149	189	23362	AT5G17020,AT4G32551,AT2G02470,AT1G13980,AT3G48430,AT3G51050,AT3G13530,AT5G04240,AT1G54490,AT2G35110,AT5G47200,AT1G79500,AT3G09840,AT3G07880,AT5G20350,AT3G45100,AT1G49040,AT1G04950,AT1G60420,AT5G63220,AT2G36880,AT5G39990,AT2G35620,AT1G73430,AT4G23640,AT5G11980,AT1G49240,AT1G74160,AT5G03540,AT4G27060,AT4G08920,AT3G61650,AT2G26330,AT1G31650,AT5G27840,AT5G54310,AT3G06810,AT5G43900,AT3G03110,AT1G70710…
GO:BP	antibiotic metabolic process	GO:0016999	0.00227207	2.64358	196	8149	100	23362	AT2G41530,AT2G18750,AT1G54410,AT1G20620,AT5G35930,AT1G77490,AT1G65980,AT3G14420,AT1G10170,AT5G57580,AT3G14415,AT4G08920,AT2G30200,AT5G46290,AT3G06050,AT5G03320,AT1G20630,AT5G05660,AT3G14130,AT3G49120,AT1G33990,AT4G33360,AT4G32320,AT3G27820,AT4G35090,AT4G21960,AT5G58560,AT1G29690,AT1G28380,AT3G52960,AT5G62570,AT4G16690,AT5G51890,AT1G77120,AT2G37040,AT3G03630,AT1G64060,AT5G36880,AT5G13320,AT4G13540…
GO:BP	plant-type cell wall biogenesis	GO:0009832	0.0025326	2.59643	180	8149	93	23362	AT2G35630,AT5G12150,AT5G19390,AT5G42080,AT1G79500,AT5G61840,AT4G39350,AT1G04750,AT1G30620,AT5G49660,AT2G33120,AT2G35610,AT5G03540,AT4G08920,AT3G57280,AT2G40190,AT4G23990,AT5G16510,AT1G75500,AT2G34410,AT5G16910,AT2G36570,AT3G06550,AT3G02230,AT5G47820,AT3G19820,AT1G16340,AT5G62880,AT4G36890,AT1G77460,AT4G24000,AT1G02720,AT1G29890,AT5G65810,AT5G46340,AT5G67230,AT5G15470,AT1G62990,AT3G29810,AT4G17880…
GO:BP	phenol-containing compound metabolic process	GO:0018958	0.00290446	2.53693	69	8149	43	23362	AT2G18750,AT1G10170,AT5G57580,AT5G03320,AT1G33990,AT2G02390,AT1G29690,AT1G28380,AT5G62570,AT5G54080,AT4G16690,AT2G37040,AT5G24530,AT4G25800,AT3G10870,AT4G09900,AT1G71030,AT3G29770,AT5G10300,AT1G02860,AT4G31000,AT3G52430,AT1G53130,AT3G09830,AT3G50440,AT1G18870,AT1G74710,AT4G23690,AT3G48720,AT2G43820,AT1G17260,AT4G37150,AT4G22880,AT1G73805,AT5G35550,AT5G26920,AT3G59030,AT2G43840,AT4G09820,AT4G37140…
GO:BP	developmental growth	GO:0048589	0.00308239	2.51111	459	8149	207	23362	AT5G17020,AT4G32551,AT2G02470,AT5G65700,AT1G13980,AT3G48430,AT3G51050,AT5G53460,AT3G13530,AT5G04240,AT1G54490,AT5G01270,AT5G47200,AT1G79500,AT3G09840,AT3G07880,AT5G20350,AT3G45100,AT1G04950,AT3G05500,AT1G60420,AT5G63220,AT3G20550,AT2G36880,AT5G39990,AT2G35620,AT5G18830,AT1G78420,AT4G29040,AT4G08500,AT5G53400,AT1G73430,AT4G23640,AT1G04400,AT5G11980,AT1G49240,AT2G25180,AT1G74160,AT5G03540,AT4G27060…
GO:BP	cellular response to nutrient levels	GO:0031669	0.00343506	2.46407	181	8149	93	23362	AT2G02470,AT2G03240,AT3G27740,AT1G20620,AT3G61710,AT4G28610,AT5G18830,AT3G03250,AT5G42870,AT4G04620,AT4G08920,AT5G63320,AT4G00550,AT1G53310,AT1G68740,AT5G16470,AT3G03710,AT5G21170,AT1G27320,AT1G20630,AT4G04955,AT2G22300,AT4G21980,AT3G02790,AT5G17290,AT1G79600,AT1G62040,AT2G28060,AT5G20150,AT3G15580,AT5G46760,AT5G01220,AT4G16520,AT1G71040,AT5G64370,AT3G20330,AT4G37870,AT3G17810,AT5G45900,AT5G12200…
GO:BP	positive regulation of cell communication	GO:0010647	0.00430555	2.36597	122	8149	67	23362	AT3G01090,AT4G35790,AT2G26300,AT3G15730,AT5G35980,AT1G19570,AT5G58430,AT3G49530,AT4G08500,AT1G64350,AT5G40440,AT3G19100,AT2G33150,AT1G48630,AT5G50970,AT1G53300,AT2G30050,AT2G34640,AT5G47710,AT5G20150,AT1G53570,AT1G51940,AT5G19920,AT3G17410,AT1G52400,AT1G35670,AT1G14920,AT4G34220,AT5G06100,AT1G75270,AT5G49470,AT4G26070,AT4G20940,AT4G37260,AT4G08470,AT1G07430,AT3G01650,AT4G03110,AT5G67300,AT2G15570…
GO:BP	tissue development	GO:0009888	0.00434259	2.36225	665	8149	287	23362	AT3G16830,AT4G32551,AT4G02570,AT2G27100,AT1G15750,AT2G02470,AT2G20000,AT5G26751,AT5G60690,AT3G54280,AT5G65700,AT1G13980,AT1G16890,AT3G26744,AT2G18790,AT5G13300,AT1G28420,AT2G27600,AT1G54490,AT1G19360,AT2G35110,AT5G42080,AT1G27360,AT3G48750,AT3G63500,AT3G06500,AT3G07880,AT1G78870,AT5G65000,AT1G49040,AT2G46920,AT5G63220,AT5G65930,AT5G18410,AT1G56580,AT5G19280,AT1G19835,AT4G17460,AT5G40280,AT2G34780…
GO:BP	cation transmembrane transport	GO:0098655	0.00494328	2.30599	492	8149	219	23362	AT3G52300,AT4G32060,AT5G61810,AT5G08690,AT4G29480,AT5G57350,AT5G27150,AT5G08680,AT4G32530,AT3G05030,AT4G38510,AT3G54110,AT3G19640,AT5G08670,AT3G27240,AT1G58360,AT5G51710,AT5G62000,AT1G79610,AT1G30270,AT5G44790,AT4G04340,AT1G35720,AT4G00895,AT4G23640,AT4G00630,AT1G32090,AT4G04850,AT4G03560,AT1G80230,AT2G39450,AT4G00900,AT2G28520,AT2G24520,AT1G30450,AT1G10130,AT3G20870,AT4G27870,AT1G16010,AT3G01100…
GO:BP	positive regulation of signaling	GO:0023056	0.00518474	2.28527	118	8149	65	23362	AT3G01090,AT4G35790,AT2G26300,AT3G15730,AT5G35980,AT1G19570,AT5G58430,AT3G49530,AT4G08500,AT1G64350,AT5G40440,AT3G19100,AT2G33150,AT1G48630,AT5G50970,AT1G53300,AT2G30050,AT2G34640,AT5G47710,AT1G53570,AT1G51940,AT5G19920,AT3G17410,AT1G52400,AT1G35670,AT1G14920,AT4G34220,AT5G06100,AT1G75270,AT5G49470,AT4G26070,AT4G20940,AT4G37260,AT4G08470,AT1G07430,AT3G01650,AT4G03110,AT5G67300,AT5G27320,AT1G67800…
GO:BP	positive regulation of signal transduction	GO:0009967	0.00518474	2.28527	118	8149	65	23362	AT3G01090,AT4G35790,AT2G26300,AT3G15730,AT5G35980,AT1G19570,AT5G58430,AT3G49530,AT4G08500,AT1G64350,AT5G40440,AT3G19100,AT2G33150,AT1G48630,AT5G50970,AT1G53300,AT2G30050,AT2G34640,AT5G47710,AT1G53570,AT1G51940,AT5G19920,AT3G17410,AT1G52400,AT1G35670,AT1G14920,AT4G34220,AT5G06100,AT1G75270,AT5G49470,AT4G26070,AT4G20940,AT4G37260,AT4G08470,AT1G07430,AT3G01650,AT4G03110,AT5G67300,AT5G27320,AT1G67800…
GO:BP	glycerophospholipid metabolic process	GO:0006650	0.00568666	2.24514	164	8149	85	23362	AT1G49340,AT2G01690,AT1G63110,AT4G11830,AT1G68000,AT4G35790,AT3G15730,AT3G19420,AT3G16785,AT1G13560,AT1G60890,AT3G45100,AT3G14270,AT3G57170,AT3G07180,AT2G38670,AT3G02870,AT5G63980,AT1G13640,AT1G60490,AT4G05090,AT2G22530,AT3G18850,AT3G09920,AT5G14850,AT1G65580,AT3G51830,AT5G54390,AT2G26830,AT4G33240,AT3G14205,AT1G05470,AT1G17340,AT1G21980,AT5G40610,AT5G63990,AT2G27340,AT1G26270,AT1G05630,AT2G43900…
GO:BP	regulation of growth	GO:0040008	0.00570596	2.24367	335	8149	156	23362	AT4G32551,AT4G03260,AT5G65700,AT5G19400,AT1G55325,AT3G13530,AT5G67500,AT5G57490,AT4G34040,AT1G68920,AT2G23070,AT1G49040,AT3G05500,AT1G60420,AT3G20550,AT5G18830,AT1G78420,AT1G04400,AT5G27930,AT2G25180,AT1G74160,AT4G08920,AT1G17930,AT5G66210,AT4G39730,AT2G26330,AT1G31650,AT5G54310,AT1G10120,AT3G44160,AT5G09680,AT1G19270,AT1G29400,AT1G71090,AT1G67360,AT5G19740,AT5G11790,AT5G56040,AT3G48860,AT1G18620…
GO:BP	chemical homeostasis	GO:0048878	0.00583725	2.23379	450	8149	202	23362	AT1G04120,AT4G32060,AT2G46560,AT2G02470,AT3G09390,AT2G18790,AT2G27600,AT5G57350,AT1G27595,AT5G27150,AT1G79530,AT3G05030,AT5G58270,AT5G04430,AT5G01600,AT3G15353,AT4G28610,AT1G51070,AT2G45060,AT1G79610,AT5G18830,AT2G36390,AT5G03650,AT1G04400,AT1G05160,AT2G40300,AT4G16760,AT2G39450,AT4G00900,AT2G28520,AT4G08920,AT2G24520,AT1G30450,AT1G10130,AT3G61010,AT1G78490,AT5G55990,AT3G57280,AT2G19860,AT4G27870…
GO:BP	cation transport	GO:0006812	0.00614347	2.21159	670	8149	288	23362	AT3G52300,AT4G32060,AT4G01100,AT5G61810,AT5G08690,AT4G29480,AT5G57350,AT5G27150,AT5G08680,AT1G04690,AT4G32530,AT3G05030,AT4G38510,AT3G54110,AT2G38270,AT3G19640,AT5G08670,AT3G27240,AT5G01600,AT1G58360,AT5G51710,AT5G62000,AT1G79610,AT1G30270,AT5G44790,AT1G54115,AT4G04340,AT1G35720,AT4G00895,AT4G23640,AT4G00630,AT5G64290,AT2G40300,AT1G32090,AT4G04850,AT4G03560,AT1G80230,AT2G39450,AT4G00900,AT5G14910…
GO:BP	phenylpropanoid metabolic process	GO:0009698	0.00643655	2.19135	139	8149	74	23362	AT5G13420,AT2G36880,AT4G36220,AT5G49660,AT3G17390,AT4G33790,AT1G15950,AT3G19820,AT1G04220,AT5G05980,AT3G23590,AT4G34050,AT1G51680,AT1G80360,AT5G48930,AT3G19450,AT2G37040,AT5G03260,AT1G72680,AT1G65060,AT2G22990,AT5G54160,AT3G10340,AT3G24503,AT2G28670,AT1G32100,AT1G71030,AT4G34230,AT2G30490,AT3G21560,AT4G39230,AT3G59940,AT1G15670,AT2G22420,AT1G52760,AT2G40890,AT5G01190,AT5G60020,AT4G23690,AT1G22640…
GO:BP	phosphatidylinositol metabolic process	GO:0046488	0.00657409	2.18216	103	8149	58	23362	AT1G49340,AT2G01690,AT1G63110,AT1G68000,AT3G19420,AT1G60890,AT3G45100,AT3G14270,AT3G57170,AT3G07180,AT3G02870,AT5G63980,AT1G13640,AT1G60490,AT4G05090,AT2G22530,AT3G18850,AT3G09920,AT5G14850,AT1G65580,AT3G51830,AT5G54390,AT4G33240,AT3G14205,AT1G05470,AT1G17340,AT1G21980,AT5G63990,AT2G27340,AT1G26270,AT1G05630,AT2G43900,AT2G46500,AT4G35905,AT1G34260,AT1G75020,AT3G63240,AT4G18010,AT5G62130,AT4G39120…
GO:BP	glucose import	GO:0046323	0.00684346	2.16472	48	8149	32	23362	AT4G35300,AT1G11260,AT2G20780,AT1G08920,AT3G18830,AT5G17010,AT3G05400,AT5G26340,AT3G05165,AT5G27360,AT1G20840,AT1G08900,AT5G27350,AT1G30220,AT1G54730,AT1G08890,AT2G35740,AT3G20460,AT1G08930,AT3G19930,AT4G16480,AT3G05150,AT5G23270,AT4G36670,AT3G19940,AT2G18480,AT5G26250,AT1G50310,AT3G51490,AT3G05960,AT1G34580,AT2G16130
GO:BP	anthocyanin-containing compound metabolic process	GO:0046283	0.00684346	2.16472	48	8149	32	23362	AT1G71220,AT2G32950,AT5G49660,AT2G25180,AT4G08920,AT4G01900,AT2G28350,AT1G69690,AT5G46760,AT4G31920,AT4G27830,AT3G16857,AT5G13930,AT1G08450,AT1G78600,AT4G17880,AT1G71030,AT5G11260,AT3G25710,AT3G21560,AT1G09530,AT1G70000,AT1G75040,AT4G22880,AT3G29590,AT5G54060,AT2G02990,AT5G42800,AT1G56650,AT4G14090,AT5G05860,AT4G09820
GO:BP	regulation of signal transduction	GO:0009966	0.00707996	2.14997	341	8149	158	23362	AT3G01090,AT5G20720,AT1G13980,AT4G35790,AT2G26300,AT3G15730,AT5G35980,AT2G28230,AT1G19570,AT4G34460,AT5G58430,AT4G38360,AT4G35020,AT5G40280,AT2G45060,AT1G26190,AT3G49530,AT5G39500,AT4G08500,AT1G64350,AT2G22430,AT1G18670,AT5G66730,AT5G40440,AT2G25180,AT4G38200,AT3G19100,AT2G33150,AT1G48630,AT4G26080,AT5G50970,AT3G03940,AT5G52200,AT1G53300,AT2G43710,AT2G30050,AT1G71020,AT1G71090,AT5G01810,AT3G26090…
GO:BP	response to light stimulus	GO:0009416	0.00710723	2.1483	767	8149	325	23362	AT1G77180,AT5G23040,AT1G48410,AT1G33980,AT2G26990,AT1G14320,AT5G14170,AT2G42810,AT2G35510,AT1G66580,AT2G16600,AT1G27650,AT3G44110,AT5G14250,AT2G18790,AT3G10490,AT2G26300,AT4G10180,AT5G04240,AT5G23670,AT4G18130,AT1G27840,AT1G08970,AT4G00990,AT3G01460,AT5G64610,AT1G20620,AT1G44575,AT2G16365,AT5G42820,AT4G24800,AT2G36530,AT2G23070,AT1G26830,AT4G28610,AT5G08560,AT5G63470,AT1G66730,AT1G31812,AT3G08640…
GO:BP	regulation of multicellular organismal process	GO:0051239	0.00722281	2.14129	599	8149	260	23362	AT1G77180,AT5G56030,AT4G32551,AT4G38130,AT2G27100,AT5G14170,AT3G01090,AT1G01040,AT4G11260,AT1G53910,AT5G55390,AT1G31930,AT1G67140,AT3G44110,AT1G55325,AT3G13530,AT2G18790,AT5G04240,AT5G15090,AT1G08970,AT4G00990,AT5G64610,AT3G19980,AT5G66880,AT3G05040,AT4G24620,AT3G18990,AT2G16365,AT3G06500,AT2G23070,AT4G34460,AT1G26830,AT3G48110,AT1G60420,AT1G53160,AT5G64390,AT5G62000,AT5G63470,AT3G43810,AT2G38560…
GO:BP	inorganic cation transmembrane transport	GO:0098662	0.00768358	2.11444	444	8149	199	23362	AT3G52300,AT4G32060,AT5G61810,AT5G08690,AT4G29480,AT5G57350,AT5G27150,AT5G08680,AT4G32530,AT3G05030,AT4G38510,AT3G54110,AT3G19640,AT5G08670,AT3G27240,AT5G51710,AT5G62000,AT1G79610,AT1G30270,AT5G44790,AT1G35720,AT4G00895,AT4G23640,AT4G00630,AT4G04850,AT4G03560,AT1G80230,AT2G39450,AT4G00900,AT2G28520,AT2G24520,AT1G30450,AT1G10130,AT3G20870,AT4G27870,AT1G16010,AT3G13320,AT4G33530,AT3G16180,AT1G07810…
GO:BP	response to karrikin	GO:0080167	0.00864629	2.06317	133	8149	71	23362	AT1G50900,AT1G44575,AT2G16365,AT3G52930,AT1G80530,AT2G29980,AT4G34710,AT1G06550,AT3G02870,AT1G17200,AT4G02940,AT5G48500,AT1G01300,AT1G30530,AT1G53070,AT5G62680,AT5G63580,AT5G66920,AT1G80460,AT5G64620,AT1G33590,AT5G08640,AT2G34650,AT5G02270,AT5G13750,AT3G19450,AT1G71100,AT2G41040,AT3G55120,AT4G33150,AT2G37040,AT1G10370,AT3G02910,AT2G27820,AT1G25275,AT5G05270,AT5G20250,AT1G06520,AT1G05680,AT2G01150…
GO:BP	intracellular signal transduction	GO:0035556	0.00879319	2.05585	740	8149	314	23362	AT4G02570,AT3G01090,AT1G66410,AT1G49340,AT1G53910,AT1G32230,AT4G10730,AT1G13980,AT3G51850,AT1G71860,AT1G75950,AT3G13530,AT2G18790,AT3G15220,AT4G18130,AT3G15730,AT5G07920,AT5G59430,AT4G18020,AT1G02120,AT5G12480,AT5G66880,AT2G44100,AT5G47200,AT3G16785,AT4G23650,AT3G63150,AT1G53165,AT3G50360,AT3G07880,AT5G14720,AT4G24800,AT4G04720,AT5G04540,AT2G17800,AT3G06540,AT2G01450,AT3G56800,AT4G35020,AT3G54840…
GO:BP	pigment biosynthetic process	GO:0046148	0.00948363	2.02303	161	8149	83	23362	AT2G42810,AT1G03475,AT5G08280,AT1G69740,AT2G40490,AT1G58290,AT5G58270,AT5G47110,AT4G15110,AT5G50920,AT1G31800,AT3G21200,AT1G50480,AT5G49660,AT2G25180,AT1G03630,AT2G44520,AT3G14930,AT3G48730,AT5G45930,AT4G01900,AT1G10670,AT3G03710,AT4G22260,AT2G28350,AT1G69690,AT1G30530,AT3G55010,AT5G46760,AT5G56090,AT5G57030,AT2G40400,AT4G31920,AT3G59400,AT4G22570,AT3G16857,AT2G26670,AT1G78570,AT5G26030,AT5G40850…
GO:BP	carbohydrate derivative biosynthetic process	GO:1901137	0.0102456	1.98946	527	8149	231	23362	AT3G52300,AT2G44620,AT4G11010,AT1G65290,AT1G63110,AT5G08690,AT4G26510,AT3G04240,AT4G29480,AT1G27520,AT2G01720,AT4G22930,AT2G39930,AT1G01220,AT5G08680,AT3G27740,AT2G44530,AT1G71220,AT3G02250,AT2G38040,AT5G08670,AT3G27240,AT3G45100,AT5G61840,AT3G57170,AT3G07180,AT1G53770,AT4G38240,AT5G35360,AT1G73080,AT2G36390,AT5G03650,AT2G39770,AT4G23895,AT5G40870,AT1G30620,AT1G32210,AT1G67490,AT4G00895,AT5G24300…
GO:BP	systemic acquired resistance	GO:0009627	0.0104349	1.98151	80	8149	47	23362	AT1G26190,AT1G55490,AT4G08920,AT4G16890,AT4G36290,AT1G22070,AT3G12250,AT5G45110,AT1G64280,AT3G07690,AT5G48485,AT1G44350,AT1G02450,AT5G13320,AT4G20380,AT1G59870,AT3G48090,AT3G05180,AT1G02860,AT1G29660,AT5G52810,AT2G46370,AT3G52430,AT5G48490,AT5G13220,AT1G74710,AT2G38470,AT2G22330,AT3G25882,AT4G37150,AT4G23170,AT1G75040,AT3G53980,AT1G73805,AT3G04720,AT5G10760,AT5G05960,AT5G26920,AT2G43570,AT3G01420…
GO:BP	sterol metabolic process	GO:0016125	0.0104349	1.98151	80	8149	47	23362	AT1G31910,AT4G34640,AT5G47770,AT3G07020,AT2G29390,AT1G05160,AT1G11680,AT1G07420,AT1G78490,AT4G12110,AT2G38700,AT2G26260,AT4G17190,AT3G02580,AT3G54250,AT1G04010,AT5G48230,AT4G11820,AT5G13710,AT1G76490,AT5G27450,AT3G30180,AT3G52940,AT1G20330,AT1G47290,AT2G17370,AT4G37760,AT4G15440,AT4G01510,AT1G58440,AT5G17230,AT5G05690,AT4G36380,AT2G29090,AT2G34490,AT4G22756,AT2G22830,AT1G76090,AT3G13730,AT3G50660…
GO:BP	regulation of response to biotic stimulus	GO:0002831	0.010663	1.97212	192	8149	96	23362	AT1G09770,AT4G11260,AT4G31300,AT3G25040,AT2G28230,AT1G71220,AT3G59280,AT3G09980,AT1G49040,AT4G35580,AT4G03550,AT1G26190,AT2G25110,AT5G23570,AT1G18670,AT2G04410,AT5G40440,AT5G53060,AT4G08920,AT5G16840,AT5G66210,AT1G33970,AT3G21630,AT5G59890,AT5G03320,AT4G36290,AT2G22300,AT1G19100,AT4G26750,AT1G53570,AT5G18650,AT4G17720,AT3G49120,AT4G19040,AT1G56190,AT1G61380,AT1G20160,AT1G64280,AT5G55850,AT4G23570…
GO:BP	steroid metabolic process	GO:0008202	0.0107582	1.96826	102	8149	57	23362	AT1G31910,AT4G34640,AT5G47770,AT3G07020,AT2G29390,AT1G05160,AT1G11680,AT1G07420,AT1G78490,AT4G12110,AT2G38700,AT2G26260,AT4G17190,AT3G02580,AT3G54250,AT1G04010,AT5G48230,AT4G11820,AT5G13710,AT1G76490,AT3G19820,AT5G27450,AT3G30180,AT4G24220,AT3G52940,AT1G20330,AT1G47290,AT2G17370,AT2G38050,AT4G37760,AT4G15440,AT4G01510,AT1G58440,AT5G17230,AT5G05690,AT4G36380,AT2G29090,AT2G34490,AT4G22756,AT1G25330…
GO:BP	regulation of response to external stimulus	GO:0032101	0.0114016	1.94304	197	8149	98	23362	AT1G09770,AT4G11260,AT4G31300,AT3G25040,AT2G28230,AT1G71220,AT3G59280,AT3G09980,AT1G49040,AT4G35580,AT4G03550,AT1G26190,AT2G25110,AT5G23570,AT1G18670,AT2G04410,AT5G40440,AT5G53060,AT4G08920,AT5G16840,AT5G66210,AT1G33970,AT3G21630,AT5G59890,AT5G03320,AT4G36290,AT2G22300,AT1G19100,AT5G20150,AT4G26750,AT1G53570,AT5G18650,AT4G17720,AT3G49120,AT4G19040,AT1G56190,AT1G61380,AT1G20160,AT1G64280,AT5G55850…
GO:BP	nucleobase-containing small molecule metabolic process	GO:0055086	0.0120106	1.92044	439	8149	196	23362	AT3G52300,AT1G31910,AT4G11010,AT5G08690,AT4G26510,AT4G29480,AT5G47840,AT4G22930,AT1G01220,AT2G01350,AT5G08680,AT3G27740,AT2G44530,AT2G14170,AT1G79530,AT4G24620,AT1G71220,AT2G01220,AT2G36530,AT3G52930,AT3G13930,AT3G49160,AT2G38040,AT5G08670,AT3G27240,AT5G03430,AT5G08570,AT1G50480,AT5G35360,AT1G73080,AT2G39770,AT4G23895,AT5G40870,AT1G30620,AT5G63400,AT3G03250,AT5G56630,AT4G00895,AT1G36160,AT5G23250…
GO:BP	salicylic acid metabolic process	GO:0009696	0.0129227	1.88865	51	8149	33	23362	AT2G18750,AT1G10170,AT5G57580,AT5G03320,AT1G33990,AT1G29690,AT1G28380,AT5G62570,AT4G16690,AT2G37040,AT5G24530,AT4G25800,AT3G10870,AT4G09900,AT3G29770,AT5G10300,AT1G02860,AT4G31000,AT3G52430,AT1G53130,AT3G09830,AT3G50440,AT1G18870,AT1G74710,AT2G43820,AT4G37150,AT1G73805,AT5G26920,AT2G43840,AT4G37140,AT4G10500,AT5G33340,AT2G23560
GO:BP	homeostatic process	GO:0042592	0.0132724	1.87705	660	8149	282	23362	AT1G04120,AT4G32060,AT2G46560,AT2G02470,AT3G09390,AT5G19400,AT3G48190,AT5G10860,AT2G47470,AT2G18790,AT4G03520,AT5G47840,AT2G27600,AT5G57350,AT1G27595,AT5G27150,AT4G34120,AT1G79530,AT3G03860,AT3G05030,AT5G40370,AT5G58270,AT5G04430,AT2G38270,AT5G20500,AT1G21750,AT5G01600,AT1G60420,AT5G39950,AT3G15353,AT4G28610,AT1G51070,AT3G54660,AT2G45060,AT1G79610,AT5G18830,AT5G42980,AT5G60640,AT2G36390,AT5G03650…
GO:BP	plant-type cell wall organization or biogenesis	GO:0071669	0.013549	1.86809	312	8149	145	23362	AT2G35630,AT5G12150,AT5G66240,AT5G19390,AT5G42080,AT1G79500,AT5G61840,AT4G39350,AT2G35620,AT1G04750,AT1G30620,AT4G34980,AT5G49660,AT2G33120,AT2G35610,AT5G03540,AT4G08920,AT3G57280,AT2G26330,AT2G40190,AT4G23990,AT5G64030,AT5G16510,AT1G75500,AT1G77260,AT2G34410,AT5G16910,AT2G03480,AT5G06050,AT1G18580,AT2G36570,AT3G06550,AT3G02230,AT5G47820,AT3G19820,AT1G16340,AT5G15490,AT1G13860,AT4G14360,AT5G62880…
GO:BP	starch metabolic process	GO:0005982	0.0147753	1.83047	70	8149	42	23362	AT3G01090,AT1G67140,AT2G31390,AT2G39930,AT1G69830,AT4G24620,AT1G01050,AT4G18240,AT5G63470,AT2G36390,AT5G03650,AT5G40870,AT5G24300,AT1G03310,AT4G09020,AT1G11720,AT5G04360,AT1G27070,AT3G10940,AT1G10760,AT3G01510,AT5G17520,AT1G43670,AT1G10670,AT5G51820,AT3G55760,AT2G40840,AT1G42430,AT1G27680,AT5G64860,AT1G66430,AT1G32900,AT3G52180,AT2G21590,AT4G12720,AT3G23920,AT3G20440,AT4G15210,AT4G02280,AT4G17090…
GO:BP	plant-type secondary cell wall biogenesis	GO:0009834	0.015226	1.81742	83	8149	48	23362	AT5G61840,AT5G49660,AT5G03540,AT4G08920,AT1G75500,AT2G34410,AT2G36570,AT3G06550,AT3G19820,AT4G36890,AT1G29890,AT5G46340,AT5G67230,AT1G62990,AT4G17880,AT1G03870,AT5G16600,AT4G18780,AT5G44030,AT5G67210,AT5G03170,AT5G17420,AT2G28110,AT1G27440,AT2G40320,AT5G60490,AT5G66300,AT2G38080,AT5G15630,AT4G09990,AT5G48920,AT1G33800,AT1G28470,AT1G17950,AT2G37090,AT1G06920,AT1G71690,AT3G18660,AT2G35700,AT2G18060…
GO:BP	regulation of cell communication	GO:0010646	0.015662	1.80515	350	8149	160	23362	AT3G01090,AT5G20720,AT1G13980,AT4G35790,AT2G26300,AT3G15730,AT5G35980,AT2G28230,AT1G19570,AT4G34460,AT5G58430,AT4G38360,AT4G35020,AT5G40280,AT2G45060,AT1G26190,AT3G49530,AT5G39500,AT4G08500,AT1G64350,AT2G22430,AT1G18670,AT5G66730,AT5G40440,AT2G25180,AT4G38200,AT3G19100,AT2G33150,AT1G48630,AT4G26080,AT5G50970,AT3G03940,AT5G52200,AT1G53300,AT2G43710,AT2G30050,AT1G71020,AT1G71090,AT5G01810,AT3G26090…
GO:BP	carboxylic acid transport	GO:0046942	0.0157648	1.80231	151	8149	78	23362	AT2G26900,AT4G22310,AT1G47670,AT3G54110,AT5G65000,AT1G58360,AT5G54800,AT5G19760,AT5G64290,AT3G03720,AT3G57280,AT5G40670,AT1G58030,AT5G57685,AT5G19500,AT4G14695,AT3G30390,AT1G05940,AT5G33320,AT1G08230,AT2G40420,AT4G24230,AT1G71960,AT3G01550,AT1G80460,AT2G01170,AT5G63850,AT1G17120,AT5G01340,AT2G33820,AT4G22840,AT5G09220,AT2G39890,AT2G43240,AT3G61680,AT1G44800,AT2G39510,AT1G69850,AT5G36940,AT3G55740…
GO:BP	organic acid transport	GO:0015849	0.0157648	1.80231	151	8149	78	23362	AT2G26900,AT4G22310,AT1G47670,AT3G54110,AT5G65000,AT1G58360,AT5G54800,AT5G19760,AT5G64290,AT3G03720,AT3G57280,AT5G40670,AT1G58030,AT5G57685,AT5G19500,AT4G14695,AT3G30390,AT1G05940,AT5G33320,AT1G08230,AT2G40420,AT4G24230,AT1G71960,AT3G01550,AT1G80460,AT2G01170,AT5G63850,AT1G17120,AT5G01340,AT2G33820,AT4G22840,AT5G09220,AT2G39890,AT2G43240,AT3G61680,AT1G44800,AT2G39510,AT1G69850,AT5G36940,AT3G55740…
GO:BP	regulation of signaling	GO:0023051	0.0189352	1.72273	346	8149	158	23362	AT3G01090,AT5G20720,AT1G13980,AT4G35790,AT2G26300,AT3G15730,AT5G35980,AT2G28230,AT1G19570,AT4G34460,AT5G58430,AT4G38360,AT4G35020,AT5G40280,AT2G45060,AT1G26190,AT3G49530,AT5G39500,AT4G08500,AT1G64350,AT2G22430,AT1G18670,AT5G66730,AT5G40440,AT2G25180,AT4G38200,AT3G19100,AT2G33150,AT1G48630,AT4G26080,AT5G50970,AT3G03940,AT5G52200,AT1G53300,AT2G43710,AT2G30050,AT1G71020,AT1G71090,AT5G01810,AT3G26090…
GO:BP	antibiotic biosynthetic process	GO:0017000	0.0209944	1.6779	32	8149	23	23362	AT2G18750,AT1G54410,AT3G14420,AT1G10170,AT5G57580,AT3G14415,AT5G03320,AT3G14130,AT4G35090,AT5G62570,AT1G64060,AT4G25800,AT1G02860,AT4G31000,AT3G52430,AT1G53130,AT3G09830,AT1G18870,AT1G74710,AT1G73805,AT4G23450,AT4G20860,AT5G26920
GO:BP	response to fungus	GO:0009620	0.0236759	1.62569	615	8149	263	23362	AT1G09770,AT5G42950,AT4G32551,AT4G11260,AT5G55390,AT3G12140,AT2G47900,AT3G18740,AT2G44950,AT2G36490,AT2G28230,AT1G19570,AT4G34460,AT3G44480,AT3G61710,AT5G58430,AT4G03550,AT5G40280,AT1G61850,AT3G23780,AT5G42980,AT2G25110,AT4G33430,AT4G16950,AT5G05700,AT4G16760,AT5G53060,AT4G27320,AT4G16860,AT3G60190,AT3G17210,AT5G16840,AT1G27950,AT2G26330,AT1G10760,AT3G21630,AT5G48580,AT3G45140,AT3G62770,AT2G22300…
GO:BP	glucose transmembrane transport	GO:1904659	0.0242808	1.61474	50	8149	32	23362	AT4G35300,AT1G11260,AT2G20780,AT1G08920,AT3G18830,AT5G17010,AT3G05400,AT5G26340,AT3G05165,AT5G27360,AT1G20840,AT1G08900,AT5G27350,AT1G30220,AT1G54730,AT1G08890,AT2G35740,AT3G20460,AT1G08930,AT3G19930,AT4G16480,AT3G05150,AT5G23270,AT4G36670,AT3G19940,AT2G18480,AT5G26250,AT1G50310,AT3G51490,AT3G05960,AT1G34580,AT2G16130
GO:BP	cellular response to jasmonic acid stimulus	GO:0071395	0.0256592	1.59076	102	8149	56	23362	AT3G11910,AT4G02570,AT1G33980,AT1G15750,AT4G11260,AT1G32230,AT2G18790,AT4G34460,AT5G40440,AT5G53060,AT2G43710,AT1G71020,AT3G26090,AT1G79380,AT4G31550,AT3G06980,AT4G14720,AT1G63650,AT1G70700,AT5G45110,AT1G66350,AT1G64280,AT1G14920,AT1G74950,AT3G03450,AT3G43440,AT3G51480,AT1G19180,AT2G40330,AT5G67300,AT3G17860,AT5G63970,AT2G46370,AT3G15500,AT3G55970,AT3G52430,AT1G53130,AT2G41370,AT3G50660,AT1G17380…
GO:BP	amino acid transport	GO:0006865	0.0278042	1.55589	80	8149	46	23362	AT1G47670,AT3G54110,AT1G58360,AT5G64290,AT3G03720,AT5G40670,AT1G58030,AT5G57685,AT5G19500,AT3G30390,AT1G05940,AT1G08230,AT2G40420,AT2G01170,AT5G63850,AT1G17120,AT2G33820,AT5G09220,AT2G39890,AT1G44800,AT2G39510,AT5G36940,AT3G55740,AT5G41800,AT1G77690,AT3G56200,AT1G79900,AT1G44100,AT5G40780,AT1G77380,AT2G39130,AT4G01430,AT2G41190,AT1G25530,AT1G01070,AT2G42005,AT4G35180,AT2G24762,AT2G36590,AT3G54830…
GO:BP	vacuole organization	GO:0007033	0.0326933	1.48554	76	8149	44	23362	AT5G16280,AT2G01690,AT2G27600,AT1G04300,AT1G12470,AT3G61710,AT3G14270,AT5G43560,AT5G54800,AT4G38360,AT5G61500,AT5G04920,AT3G61960,AT2G37840,AT5G66930,AT1G60490,AT4G30790,AT4G19640,AT3G62770,AT4G33240,AT3G19190,AT3G58040,AT5G17290,AT3G49590,AT3G53930,AT3G14205,AT2G31260,AT3G54300,AT3G18820,AT1G17340,AT1G48760,AT5G45900,AT5G50230,AT3G18770,AT5G06100,AT4G22150,AT1G54210,AT5G01075,AT5G40450,AT3G11440…
GO:BP	starch catabolic process	GO:0005983	0.0328019	1.4841	18	8149	15	23362	AT2G39930,AT1G69830,AT4G09020,AT5G04360,AT3G10940,AT1G10760,AT3G01510,AT5G17520,AT1G43670,AT2G40840,AT5G64860,AT3G52180,AT3G23920,AT4G15210,AT4G17090
GO:BP	cellular protein modification process	GO:0006464	0.0345445	1.46162	3154	8149	1200	23362	AT3G11910,AT5G64960,AT4G38130,AT5G63370,AT4G02570,AT3G09100,AT2G26990,AT2G21470,AT2G42810,AT5G53300,AT3G53570,AT3G01090,AT3G47890,AT1G65650,AT2G42500,AT1G49340,AT3G45190,AT2G20000,AT2G16600,AT4G03390,AT5G26751,AT5G67320,AT4G31160,AT5G55390,AT5G66720,AT4G03260,AT5G65700,AT4G10730,AT2G31510,AT5G08280,AT5G07740,AT3G48430,AT3G51850,AT2G17930,AT1G63110,AT3G04240,AT5G14250,AT1G16890,AT2G36350,AT3G49600…
GO:BP	protein modification process	GO:0036211	0.0345445	1.46162	3154	8149	1200	23362	AT3G11910,AT5G64960,AT4G38130,AT5G63370,AT4G02570,AT3G09100,AT2G26990,AT2G21470,AT2G42810,AT5G53300,AT3G53570,AT3G01090,AT3G47890,AT1G65650,AT2G42500,AT1G49340,AT3G45190,AT2G20000,AT2G16600,AT4G03390,AT5G26751,AT5G67320,AT4G31160,AT5G55390,AT5G66720,AT4G03260,AT5G65700,AT4G10730,AT2G31510,AT5G08280,AT5G07740,AT3G48430,AT3G51850,AT2G17930,AT1G63110,AT3G04240,AT5G14250,AT1G16890,AT2G36350,AT3G49600…
GO:BP	tetrapyrrole metabolic process	GO:0033013	0.0372362	1.42904	103	8149	56	23362	AT2G42810,AT1G03475,AT5G08280,AT1G69740,AT2G40490,AT1G58290,AT5G58270,AT5G47110,AT5G50920,AT3G21200,AT3G01910,AT2G25180,AT1G03630,AT2G44520,AT3G14930,AT3G48730,AT5G45930,AT1G10670,AT3G03710,AT2G26550,AT1G27320,AT3G09150,AT1G08550,AT5G56090,AT2G40400,AT5G04900,AT5G01410,AT4G13250,AT4G31920,AT3G59400,AT3G44880,AT3G16857,AT2G26670,AT5G26030,AT5G40850,AT3G19290,AT4G03205,AT1G78600,AT5G13800,AT4G16690…
GO:BP	small GTPase mediated signal transduction	GO:0007264	0.0372867	1.42845	94	8149	52	23362	AT1G13980,AT2G44100,AT5G47200,AT3G63150,AT3G07880,AT2G17800,AT3G06540,AT4G35020,AT3G54840,AT5G39500,AT4G38200,AT1G43890,AT4G19640,AT4G35860,AT5G47520,AT4G18800,AT5G59840,AT5G45750,AT1G49300,AT5G45130,AT5G03530,AT4G35950,AT3G18820,AT4G39990,AT1G20090,AT5G62880,AT1G06400,AT1G52280,AT5G65270,AT2G43130,AT4G17170,AT5G64990,AT5G60860,AT4G24580,AT1G07410,AT5G09550,AT5G54840,AT3G21700,AT1G05810,AT1G62450…
GO:BP	drug catabolic process	GO:0042737	0.0410834	1.38633	263	8149	123	23362	AT2G01350,AT1G20620,AT1G77490,AT1G65980,AT2G26080,AT2G35120,AT3G06050,AT4G33010,AT3G55140,AT1G20630,AT4G04880,AT4G04955,AT4G24780,AT4G29720,AT3G49120,AT5G36160,AT5G64370,AT3G17810,AT4G32320,AT3G27820,AT3G10720,AT5G12200,AT5G09760,AT2G02390,AT4G28490,AT4G35090,AT4G21960,AT3G53190,AT3G52960,AT5G43600,AT3G62170,AT5G54080,AT5G51890,AT4G33150,AT2G37040,AT5G07410,AT3G01270,AT3G14310,AT1G04680,AT2G43610…
GO:BP	regulation of abscisic acid-activated signaling pathway	GO:0009787	0.0416978	1.37989	117	8149	62	23362	AT3G01090,AT5G20720,AT4G35790,AT2G26300,AT3G15730,AT5G35980,AT4G34460,AT5G58430,AT5G40280,AT2G22430,AT2G33150,AT4G26080,AT3G03940,AT1G53300,AT5G01810,AT5G47710,AT5G22090,AT1G51940,AT3G17410,AT4G33360,AT5G20270,AT1G52400,AT1G35670,AT5G62880,AT4G34220,AT5G06100,AT3G11410,AT5G49470,AT4G20940,AT5G20910,AT1G76260,AT1G07430,AT3G01650,AT5G57050,AT5G59220,AT1G67800,AT2G01540,AT2G01150,AT5G11260,AT1G70790…
GO:BP	regulation of cellular response to alcohol	GO:1905957	0.0416978	1.37989	117	8149	62	23362	AT3G01090,AT5G20720,AT4G35790,AT2G26300,AT3G15730,AT5G35980,AT4G34460,AT5G58430,AT5G40280,AT2G22430,AT2G33150,AT4G26080,AT3G03940,AT1G53300,AT5G01810,AT5G47710,AT5G22090,AT1G51940,AT3G17410,AT4G33360,AT5G20270,AT1G52400,AT1G35670,AT5G62880,AT4G34220,AT5G06100,AT3G11410,AT5G49470,AT4G20940,AT5G20910,AT1G76260,AT1G07430,AT3G01650,AT5G57050,AT5G59220,AT1G67800,AT2G01540,AT2G01150,AT5G11260,AT1G70790…
GO:BP	regulation of response to alcohol	GO:1901419	0.0416978	1.37989	117	8149	62	23362	AT3G01090,AT5G20720,AT4G35790,AT2G26300,AT3G15730,AT5G35980,AT4G34460,AT5G58430,AT5G40280,AT2G22430,AT2G33150,AT4G26080,AT3G03940,AT1G53300,AT5G01810,AT5G47710,AT5G22090,AT1G51940,AT3G17410,AT4G33360,AT5G20270,AT1G52400,AT1G35670,AT5G62880,AT4G34220,AT5G06100,AT3G11410,AT5G49470,AT4G20940,AT5G20910,AT1G76260,AT1G07430,AT3G01650,AT5G57050,AT5G59220,AT1G67800,AT2G01540,AT2G01150,AT5G11260,AT1G70790…
GO:BP	hexose transmembrane transport	GO:0008645	0.0434103	1.36241	51	8149	32	23362	AT4G35300,AT1G11260,AT2G20780,AT1G08920,AT3G18830,AT5G17010,AT3G05400,AT5G26340,AT3G05165,AT5G27360,AT1G20840,AT1G08900,AT5G27350,AT1G30220,AT1G54730,AT1G08890,AT2G35740,AT3G20460,AT1G08930,AT3G19930,AT4G16480,AT3G05150,AT5G23270,AT4G36670,AT3G19940,AT2G18480,AT5G26250,AT1G50310,AT3G51490,AT3G05960,AT1G34580,AT2G16130
GO:BP	response to chitin	GO:0010200	0.0437512	1.35901	138	8149	71	23362	AT3G49530,AT5G48655,AT3G21630,AT4G31550,AT3G18710,AT4G33940,AT2G04240,AT1G42990,AT5G59450,AT3G61460,AT2G29065,AT2G36270,AT3G46600,AT2G13790,AT3G52800,AT1G19050,AT2G40140,AT4G37260,AT3G45640,AT5G38895,AT5G49520,AT5G59550,AT4G26400,AT2G23320,AT5G67300,AT4G31800,AT5G10380,AT4G11360,AT3G55980,AT5G64660,AT5G03680,AT1G74650,AT3G19380,AT1G23030,AT3G05200,AT5G66070,AT4G35480,AT3G19580,AT4G37610,AT4G33050…
GO:BP	response to radiation	GO:0009314	0.0483652	1.31547	793	8149	329	23362	AT1G77180,AT5G23040,AT1G48410,AT1G33980,AT2G26990,AT1G14320,AT5G14170,AT2G42810,AT2G35510,AT1G66580,AT2G16600,AT1G27650,AT3G44110,AT5G14250,AT3G48190,AT2G18790,AT3G10490,AT2G26300,AT4G10180,AT5G04240,AT5G23670,AT4G18130,AT1G27840,AT1G08970,AT4G00990,AT3G01460,AT5G64610,AT1G20620,AT1G44575,AT2G16365,AT5G42820,AT4G24800,AT2G36530,AT2G23070,AT1G26830,AT4G28610,AT5G08560,AT5G63470,AT1G66730,AT1G31812…
GO:BP	shoot system morphogenesis	GO:0010016	0.0484761	1.31447	193	8149	94	23362	AT3G16830,AT1G48410,AT1G15750,AT1G65650,AT5G13300,AT3G15730,AT2G44950,AT3G01460,AT3G05040,AT1G55250,AT4G03550,AT4G29040,AT5G53400,AT1G36160,AT4G18390,AT1G04400,AT3G24770,AT4G08920,AT5G66210,AT3G61650,AT1G31770,AT5G27030,AT1G30490,AT2G26330,AT3G59420,AT1G01510,AT2G42200,AT5G05620,AT3G09070,AT1G69780,AT1G05470,AT5G08370,AT3G14067,AT1G30210,AT4G14720,AT1G73590,AT2G23380,AT2G42620,AT3G16857,AT5G07180…
GO:BP	alpha-amino acid catabolic process	GO:1901606	0.049154	1.30844	88	8149	49	23362	AT2G14170,AT1G48420,AT4G34710,AT3G10050,AT3G62130,AT5G07440,AT2G16500,AT3G30775,AT5G26780,AT5G18170,AT2G43400,AT2G26080,AT2G35120,AT4G34180,AT1G03090,AT2G26800,AT4G33010,AT1G36370,AT4G13930,AT3G23810,AT5G36160,AT1G79440,AT3G45300,AT5G46180,AT1G17290,AT2G02390,AT1G70580,AT1G80360,AT5G54080,AT5G53970,AT4G33150,AT2G37040,AT4G20930,AT3G04520,AT2G40000,AT1G06570,AT3G10340,AT1G10060,AT5G52810,AT3G16150…
GO:BP	Ras protein signal transduction	GO:0007265	0.049154	1.30844	88	8149	49	23362	AT1G13980,AT5G47200,AT3G63150,AT3G07880,AT2G17800,AT4G35020,AT3G54840,AT5G39500,AT4G38200,AT1G43890,AT4G19640,AT4G35860,AT5G47520,AT4G18800,AT5G59840,AT5G45750,AT1G49300,AT5G45130,AT5G03530,AT4G35950,AT3G18820,AT4G39990,AT1G20090,AT5G62880,AT1G06400,AT1G52280,AT5G65270,AT2G43130,AT4G17170,AT5G64990,AT5G60860,AT4G24580,AT1G07410,AT5G54840,AT3G21700,AT1G05810,AT1G62450,AT1G12070,AT2G44690,AT1G73640…
GO:BP	response to molecule of bacterial origin	GO:0002237	0.0492778	1.30735	37	8149	25	23362	AT5G42950,AT3G10490,AT3G59280,AT1G66730,AT1G26190,AT3G21630,AT3G05010,AT1G61380,AT1G80460,AT4G26070,AT4G20260,AT1G16670,AT4G31800,AT2G25000,AT1G07000,AT3G50930,AT1G73260,AT1G73805,AT1G51800,AT5G10720,AT1G80840,AT5G26920,AT2G32680,AT1G08320,AT5G06839
GO:BP	regulation of cell death	GO:0010941	0.049633	1.30423	97	8149	53	23362	AT5G42950,AT5G19400,AT5G23670,AT4G31300,AT5G61910,AT1G02120,AT5G45360,AT3G09980,AT1G21750,AT5G51290,AT5G47120,AT5G16840,AT4G34180,AT2G31170,AT3G12920,AT4G36290,AT2G46240,AT4G19700,AT3G63310,AT4G17720,AT3G46510,AT5G45110,AT1G02170,AT5G48380,AT1G79110,AT5G06100,AT2G13790,AT2G41560,AT1G64060,AT5G13320,AT5G27680,AT3G06730,AT4G20380,AT5G13190,AT3G57330,AT5G10380,AT1G72290,AT3G48090,AT3G11440,AT5G39610…
GO:BP	jasmonic acid mediated signaling pathway	GO:0009867	0.049633	1.30423	97	8149	53	23362	AT3G11910,AT4G02570,AT1G33980,AT1G15750,AT4G11260,AT1G32230,AT2G18790,AT4G34460,AT5G40440,AT5G53060,AT2G43710,AT1G71020,AT3G26090,AT1G79380,AT4G31550,AT4G14720,AT1G63650,AT1G70700,AT5G45110,AT1G66350,AT1G64280,AT1G14920,AT1G74950,AT3G03450,AT3G43440,AT3G51480,AT1G19180,AT2G40330,AT5G67300,AT3G17860,AT5G63970,AT2G46370,AT3G15500,AT3G55970,AT3G52430,AT1G53130,AT2G41370,AT3G50660,AT1G17380,AT5G13220…
GO:BP	cellular amino acid catabolic process	GO:0009063	0.049633	1.30423	97	8149	53	23362	AT2G14170,AT1G48420,AT4G34710,AT3G10050,AT3G62130,AT5G07440,AT2G16500,AT3G30775,AT5G26780,AT5G18170,AT2G43400,AT2G26080,AT2G35120,AT4G34180,AT1G03090,AT2G26800,AT4G33010,AT1G36370,AT4G13930,AT3G23810,AT5G36160,AT1G79440,AT3G45300,AT5G46180,AT1G17290,AT2G02390,AT1G70580,AT3G13450,AT1G80360,AT5G54080,AT5G53970,AT4G33150,AT2G37040,AT4G20930,AT3G04520,AT5G09300,AT2G40000,AT1G06570,AT3G10340,AT1G21400…
GO:CC	cell periphery	GO:0071944	4.88314e-43	42.3113	4170	7580	1899	21026	AT4G40040,AT3G02520,AT3G01280,AT5G16050,AT4G35890,AT1G32050,AT5G56030,AT5G20010,AT2G35630,AT1G10590,AT1G54080,AT5G12140,AT1G54270,AT4G21650,AT1G49480,AT1G66410,AT1G78300,AT4G39680,AT4G34640,AT2G42500,AT1G53240,AT2G07360,AT1G49340,AT5G10540,AT5G27770,AT5G12370,AT5G10940,AT1G11840,AT2G16600,AT1G53910,AT2G19480,AT4G03390,AT4G28470,AT3G04470,AT5G09590,AT4G03260,AT5G54500,AT5G65700,AT1G31930,AT4G10730…
GO:CC	plasma membrane	GO:0005886	1.65401e-36	35.7815	3503	7580	1604	21026	AT4G40040,AT3G02520,AT3G01280,AT5G16050,AT4G35890,AT1G32050,AT5G56030,AT5G20010,AT1G10590,AT1G54080,AT5G12140,AT1G54270,AT1G49480,AT1G66410,AT1G78300,AT4G39680,AT4G34640,AT2G42500,AT2G07360,AT1G49340,AT5G10540,AT5G27770,AT5G12370,AT5G10940,AT1G11840,AT2G16600,AT1G53910,AT2G19480,AT4G03390,AT4G28470,AT3G04470,AT5G09590,AT5G54500,AT5G65700,AT1G31930,AT4G10730,AT4G34700,AT4G39690,AT2G31390,AT2G03240…
GO:CC	cellular anatomical entity	GO:0110165	6.2994e-29	28.2007	20067	7580	7395	21026	AT1G30580,AT5G17020,AT1G10840,AT4G40040,AT3G02520,AT1G80070,AT1G09770,AT1G01320,AT3G01280,AT3G51310,AT3G10920,AT5G42950,AT1G04120,AT3G52300,AT3G11910,AT5G16050,AT3G27430,AT2G20360,AT3G52660,AT4G32060,AT3G54230,AT3G57300,AT4G39520,AT1G77180,AT5G64960,AT4G01100,AT1G50200,AT4G35890,AT2G25670,AT1G32050,AT5G56030,AT1G20696,AT3G16830,AT5G20010,AT5G23040,AT4G36980,AT2G41530,AT4G32551,AT1G30330,AT1G48410…
AT4G21910	AT1G51550	AT4G38180	AT2G39270	AT5G29000	AT3G62410	AT3G01435	AT2G26740	AT1G51805	AT4G00330
GO:CC	membrane	GO:0016020	3.92326e-23	22.4064	9687	7580	3852	21026	AT5G17020,AT4G40040,AT3G02520,AT1G80070,AT3G01280,AT3G51310,AT1G04120,AT3G52300,AT5G16050,AT2G20360,AT4G32060,AT4G01100,AT4G35890,AT1G32050,AT5G56030,AT1G20696,AT5G20010,AT5G23040,AT4G36980,AT1G10590,AT1G54080,AT5G12140,AT4G02580,AT4G00060,AT1G54270,AT1G14320,AT2G21600,AT4G36690,AT5G24690,AT1G49480,AT2G42810,AT1G66580,AT1G66410,AT2G42210,AT1G78300,AT4G39680,AT4G34640,AT1G18700,AT4G20850,AT5G61810…
AT4G33970	AT5G23270	AT3G05140	AT1G51860	AT1G51800	AT1G51830	AT4G23493	AT1G60740	AT5G43180	AT4G03600
GO:CC	endomembrane system	GO:0012505	3.87799e-15	14.4114	2484	7580	1087	21026	AT5G17020,AT3G02520,AT3G51310,AT5G16050,AT1G32050,AT5G56030,AT5G20010,AT5G12140,AT2G31660,AT2G21600,AT4G11790,AT2G42810,AT3G01090,AT1G78300,AT4G34640,AT1G18700,AT4G38760,AT5G16280,AT5G58100,AT5G11490,AT4G32640,AT2G16600,AT3G18480,AT2G34560,AT2G40950,AT2G46180,AT2G03240,AT1G50500,AT1G13980,AT3G51050,AT2G01690,AT3G08030,AT1G63110,AT1G52360,AT3G52640,AT1G68000,AT2G47470,AT5G57800,AT1G09870,AT4G04910…
GO:CC	cytoplasm	GO:0005737	1.4073e-12	11.8516	10641	7580	4104	21026	AT1G30580,AT5G17020,AT1G10840,AT3G02520,AT1G80070,AT1G09770,AT1G01320,AT3G01280,AT3G51310,AT3G10920,AT5G42950,AT1G04120,AT3G52300,AT3G11910,AT5G16050,AT3G27430,AT2G20360,AT3G52660,AT4G32060,AT4G39520,AT1G77180,AT5G64960,AT4G01100,AT1G50200,AT4G35890,AT2G25670,AT1G32050,AT5G56030,AT1G20696,AT5G20010,AT5G23040,AT2G41530,AT1G48410,AT2G35630,AT5G12140,AT4G02580,AT1G31910,AT2G47510,AT1G54270,AT4G02570…
AT3G11040	AT2G47110	AT2G06850	AT5G40690	AT2G17880	AT3G05630	AT2G30080	AT4G30910	AT3G45420	AT3G62550
GO:CC	intracellular vesicle	GO:0097708	6.61755e-09	8.1793	824	7580	387	21026	AT3G51310,AT1G32050,AT5G16280,AT1G11840,AT5G11490,AT4G32640,AT3G18480,AT2G03240,AT1G50500,AT1G13980,AT2G01690,AT3G08030,AT1G52360,AT3G52640,AT2G47470,AT1G10950,AT1G56590,AT5G13300,AT2G27600,AT5G46860,AT1G19360,AT3G15730,AT5G58440,AT3G07680,AT2G27710,AT3G44340,AT3G16785,AT1G12470,AT4G33410,AT5G40370,AT4G36195,AT1G14910,AT1G05150,AT1G73930,AT4G38270,AT5G20350,AT1G22860,AT5G20500,AT1G49040,AT5G11040…
GO:CC	cytoplasmic vesicle	GO:0031410	8.7659e-09	8.0572	823	7580	386	21026	AT3G51310,AT1G32050,AT5G16280,AT1G11840,AT5G11490,AT4G32640,AT3G18480,AT2G03240,AT1G50500,AT1G13980,AT2G01690,AT3G08030,AT1G52360,AT3G52640,AT2G47470,AT1G10950,AT1G56590,AT5G13300,AT2G27600,AT5G46860,AT1G19360,AT3G15730,AT5G58440,AT3G07680,AT2G27710,AT3G44340,AT3G16785,AT1G12470,AT4G33410,AT5G40370,AT4G36195,AT1G14910,AT1G05150,AT1G73930,AT4G38270,AT5G20350,AT1G22860,AT5G20500,AT1G49040,AT5G11040…
GO:CC	endoplasmic reticulum	GO:0005783	4.2651e-08	7.37007	1135	7580	509	21026	AT5G12140,AT2G21600,AT2G42810,AT3G01090,AT4G34640,AT1G18700,AT5G58100,AT4G32640,AT2G34560,AT2G40950,AT3G51050,AT1G63110,AT3G52640,AT1G68000,AT2G47470,AT5G57800,AT1G09870,AT3G12490,AT1G27520,AT2G42700,AT2G01720,AT2G36250,AT5G23670,AT1G80950,AT3G15730,AT3G25040,AT5G27150,AT1G02120,AT3G07680,AT5G17770,AT3G44340,AT5G03160,AT2G32900,AT5G61780,AT1G71220,AT4G32530,AT5G21990,AT5G43460,AT5G54750,AT3G09840…
GO:CC	vacuole	GO:0005773	5.85163e-08	7.23272	1217	7580	541	21026	AT3G01280,AT1G04120,AT3G52300,AT4G01100,AT2G25670,AT5G12140,AT1G54270,AT1G14320,AT1G66580,AT1G78300,AT4G20850,AT1G11840,AT2G16600,AT5G09590,AT5G54500,AT4G34700,AT2G27730,AT3G51050,AT2G01690,AT4G20150,AT3G52640,AT4G37910,AT2G47470,AT1G09870,AT4G04910,AT4G35790,AT4G24690,AT2G44120,AT2G42700,AT2G01720,AT3G48680,AT5G46860,AT5G23670,AT3G15730,AT5G15090,AT5G42080,AT4G31300,AT5G02240,AT2G29550,AT5G62740…
GO:CC	organelle membrane	GO:0031090	2.38151e-06	5.62315	2429	7580	1001	21026	AT5G17020,AT3G01280,AT3G51310,AT1G04120,AT3G52300,AT2G20360,AT4G32060,AT4G01100,AT1G32050,AT5G23040,AT5G12140,AT4G02580,AT1G54270,AT1G14320,AT2G21600,AT5G24690,AT2G42810,AT1G66580,AT2G42210,AT1G78300,AT4G34640,AT4G20850,AT5G61810,AT1G79010,AT1G47420,AT5G66510,AT5G11490,AT4G32640,AT2G16600,AT3G18480,AT3G46430,AT3G02450,AT4G11010,AT2G40950,AT5G09590,AT1G06950,AT5G54500,AT4G34700,AT2G27730,AT4G39690…
GO:CC	bounding membrane of organelle	GO:0098588	3.58178e-06	5.4459	1424	7580	611	21026	AT3G01280,AT3G51310,AT1G04120,AT3G52300,AT4G01100,AT1G32050,AT5G12140,AT1G54270,AT1G14320,AT2G21600,AT1G66580,AT2G42210,AT1G78300,AT4G20850,AT5G11490,AT4G32640,AT2G16600,AT3G18480,AT2G40950,AT5G09590,AT5G54500,AT4G34700,AT1G50500,AT1G13980,AT3G51050,AT2G01690,AT1G52360,AT4G20150,AT3G52640,AT4G37910,AT2G47470,AT1G09870,AT1G10950,AT2G01720,AT2G27600,AT3G48680,AT5G46860,AT1G19360,AT5G15090,AT5G42080…
GO:CC	Golgi apparatus	GO:0005794	3.59872e-06	5.44385	1213	7580	528	21026	AT3G02520,AT3G51310,AT5G16050,AT1G32050,AT5G56030,AT5G20010,AT2G21600,AT3G01090,AT1G78300,AT5G16280,AT5G58100,AT5G11490,AT4G32640,AT2G16600,AT3G18480,AT2G40950,AT2G46180,AT2G03240,AT1G50500,AT3G51050,AT1G52360,AT1G68000,AT4G04910,AT1G10950,AT1G56590,AT5G13300,AT1G19360,AT2G40490,AT2G29550,AT5G62740,AT5G58440,AT3G25040,AT5G27150,AT3G07680,AT4G09000,AT5G47200,AT1G18190,AT5G46750,AT3G44340,AT4G32530…
GO:CC	cell projection	GO:0042995	8.57196e-06	5.06692	119	7580	72	21026	AT1G47550,AT2G47900,AT1G17140,AT2G17800,AT4G35020,AT3G03250,AT5G03540,AT5G52560,AT5G14850,AT1G71410,AT5G20490,AT4G35950,AT1G30825,AT1G48490,AT1G29800,AT4G39990,AT1G20090,AT5G62880,AT3G43230,AT1G53320,AT4G08850,AT3G62170,AT2G18280,AT5G07410,AT5G15470,AT2G01330,AT5G13990,AT4G24580,AT1G69940,AT1G30220,AT2G32460,AT3G21700,AT2G47030,AT1G47270,AT1G51340,AT2G07040,AT2G33775,AT5G13150,AT2G44690,AT5G16500…
GO:CC	plasma membrane bounded cell projection	GO:0120025	1.17009e-05	4.93178	101	7580	63	21026	AT1G47550,AT2G47900,AT1G17140,AT3G03250,AT5G03540,AT5G52560,AT5G14850,AT1G71410,AT5G20490,AT1G48490,AT1G29800,AT4G39990,AT3G43230,AT1G53320,AT4G08850,AT3G62170,AT2G18280,AT5G07410,AT5G15470,AT2G01330,AT5G13990,AT4G24580,AT1G69940,AT1G30220,AT2G32460,AT3G21700,AT2G47030,AT1G47270,AT1G51340,AT2G07040,AT2G33775,AT5G13150,AT5G16500,AT1G03050,AT5G45840,AT3G58060,AT1G04880,AT3G02810,AT5G49680,AT5G20690…
GO:CC	apoplast	GO:0048046	1.17809e-05	4.92882	520	7580	246	21026	AT5G20010,AT2G41530,AT1G53240,AT5G10540,AT1G03475,AT2G16600,AT5G20720,AT5G08280,AT5G02240,AT1G65930,AT4G09000,AT3G47520,AT1G20620,AT1G04410,AT5G40370,AT5G49910,AT3G09840,AT1G63770,AT1G09310,AT1G19570,AT2G36530,AT3G52930,AT2G28000,AT1G50480,AT2G25660,AT1G35720,AT3G14420,AT5G04590,AT4G39260,AT5G11670,AT3G24770,AT5G42870,AT1G70370,AT1G55490,AT1G45130,AT1G29920,AT3G14415,AT1G09780,AT2G30870,AT2G26080…
GO:CC	secretory vesicle	GO:0099503	2.60595e-05	4.58403	171	7580	95	21026	AT1G11840,AT3G08030,AT2G47470,AT2G27710,AT5G40370,AT4G36195,AT5G20500,AT1G21750,AT1G11910,AT5G60640,AT1G71950,AT1G27950,AT1G66240,AT3G56310,AT4G39730,AT4G34180,AT1G09210,AT4G38220,AT4G01610,AT5G61240,AT2G17520,AT5G19860,AT5G67360,AT5G41670,AT5G08370,AT3G14067,AT5G57655,AT3G49120,AT5G60360,AT5G43060,AT2G04690,AT4G14100,AT1G09490,AT3G55260,AT1G17100,AT4G30530,AT1G47128,AT1G77510,AT5G48485,AT3G11780…
GO:CC	intrinsic component of membrane	GO:0031224	7.39607e-05	4.131	6882	7580	2643	21026	AT3G01280,AT1G04120,AT4G01100,AT1G32050,AT1G20696,AT5G23040,AT4G36980,AT4G00060,AT2G21600,AT4G36690,AT5G24690,AT2G42810,AT2G42210,AT4G34640,AT1G18700,AT5G61810,AT2G42500,AT2G07360,AT1G49340,AT3G27260,AT5G58100,AT4G03390,AT3G18480,AT5G55390,AT3G02450,AT2G40950,AT5G09590,AT1G06950,AT5G54500,AT5G65700,AT2G27730,AT4G39690,AT2G03240,AT2G26900,AT4G22310,AT1G67250,AT3G51050,AT2G01320,AT1G25380,AT1G63110…
GO:CC	integral component of plasma membrane	GO:0005887	8.35196e-05	4.07821	172	7580	94	21026	AT3G52640,AT1G06870,AT2G31440,AT2G25660,AT3G02600,AT2G30440,AT1G43580,AT1G22710,AT1G27770,AT5G19500,AT4G35300,AT5G55630,AT5G13550,AT4G35920,AT4G29900,AT3G48740,AT1G11260,AT2G47160,AT5G23660,AT5G48660,AT4G27730,AT2G20780,AT1G71880,AT1G08920,AT5G50790,AT2G41560,AT3G18830,AT5G17010,AT1G77990,AT3G17780,AT5G09220,AT3G05400,AT3G60070,AT5G26340,AT3G05165,AT5G27360,AT3G57330,AT1G20840,AT4G10770,AT3G28007…
GO:CC	vesicle	GO:0031982	0.000125736	3.90054	903	7580	395	21026	AT3G51310,AT1G32050,AT5G12370,AT5G16280,AT1G11840,AT5G11490,AT4G32640,AT3G18480,AT2G03240,AT1G47550,AT1G50500,AT1G13980,AT2G01690,AT3G08030,AT1G52360,AT3G52640,AT2G47470,AT1G10950,AT1G56590,AT5G13300,AT2G27600,AT5G46860,AT1G19360,AT3G15730,AT5G58440,AT3G07680,AT2G27710,AT3G44340,AT3G16785,AT1G12470,AT4G33410,AT5G40370,AT4G36195,AT1G14910,AT1G05150,AT1G73930,AT4G38270,AT5G20350,AT1G22860,AT5G20500…
[truncated: 36 more rows]

## Sheet: LogFC_b3a
LogFC of differentially expressed genes (p.adj ≤ 0.05) in Arabidopsis thaliana florets in stages b3 (floral bud age 10.25 days) versus a (flower anthesis age 11.50 days)
Progressive number in the list of total DEG	Locus	LogFC.b3a	p.value.adj.b3a
15588	AT5G45890	-12.5723	3.26e-11	down
[truncated: 9,182 more rows]

## Sheet: GOTerm_b3a
GO Term enrichemnt of differentially expressed genes (p.adj ≤ 0.05) in Arabidopsis thaliana florets in stages b3 (floral bud age 10.25 days) versus a (flower anthesis age 11.50 days)
[truncated: 401 more rows]

[truncated: 8 more sheets: LogFC_af1, GOTerm_af1, LogFC_f1f2, GOTerm_f1f2, LogFC_f2f3, GOTerm_f2f3, LogFC_f3f4, GOTerm_f3f4]
