# Supplementary material for: High-energy-level metabolism and transport occur at the transition from closed to open flowers
Source: Plant Physiol. 2022 May 28;190(1):319–39. doi: 10.1093/plphys/kiac253 (PMC9434183; doi:10.1093/plphys/kiac253)
Supplement: kiac253_Supplementary_Data [file kiac253_supplementary_data.zip › Supplemental_Dataset_S5.xlsx]

## Sheet: Title page
Article title:
High-energy-level metabolism and transport occur at the transition from closed to open flowers
Authors:
Monica Borghi, Leonardo Perez de Souza, Takayuki Tohge, Jianing Mi, Giovanni Melandri, Sebastian Proost, Marina C. M. Martins, Salim Al-Babili, Harro J. Bouwmeester, Alisdair R. Fernie
Supplemental information:
Supplemental Dataset S5; GO term enrichment of genes in the functional clusters “development,”, “metabolism,”, and “signaling” shown in Figure 6.

## Sheet: GO All
GO ID	GO Description	p-val	Corrected p-val	Cluster frequency	Total frequency	Genes
9987	cellular process	5.9952e-140	0	2799/6037 46.3%	7393/22304 33.1%	AT4G04720 AT1G56450 AT2G22090 AT5G42890 AT3G07100 AT1G80560 AT2G36250 AT3G17390 AT2G30950 AT2G39760 AT3G20560 AT3G16060 AT5G66860 AT2G16640 AT1G67580 AT5G61170 AT4G35460 AT5G03280 AT3G45850 AT5G04130 AT2G01140 AT1G60950 AT5G20620 AT5G22800 AT4G13670 AT4G38970 AT1G09690 AT3G58700 AT5G15260 AT1G08360 AT1G32470 AT2G38440 AT2G39770 AT5G64670 AT3G20550 AT5G27240 AT5G25060 AT5G03290 AT5G04140 AT5G45930…
44237	cellular metabolic process	1.2167e-83	1.6078e-80	2026/6037 33.5%	5407/22304 24.2%	AT4G04720 AT1G56450 AT2G22090 AT5G42890 AT1G80560 AT3G17390 AT2G30950 AT5G66860 AT1G67580 AT5G61170 AT5G04130 AT2G01140 AT1G60950 AT5G20620 AT5G22800 AT4G13670 AT4G38970 AT1G09690 AT3G58700 AT5G15260 AT1G08360 AT1G32470 AT2G39770 AT5G64670 AT3G20550 AT5G27240 AT5G25060 AT5G03290 AT5G04140 AT5G45930 AT2G05990 AT1G79570 AT1G10670 AT4G00340 AT2G42910 AT2G40730 AT3G16080 AT5G63370 AT4G37660 AT5G04590…
8152	metabolic process	6.7745e-77	5.9684e-74	2425/6037 40.1%	6834/22304 30.6%	AT4G01210 AT4G04720 AT4G26510 AT1G56450 AT2G22090 AT5G42890 AT1G80560 AT2G47390 AT3G17390 AT2G30950 AT1G66250 AT5G66860 AT1G67580 AT5G61170 AT4G35460 AT5G04130 AT2G01140 AT1G60950 AT2G04650 AT5G20620 AT5G22800 AT4G13670 AT4G38970 AT1G09690 AT3G58700 AT5G15260 AT1G08360 AT1G32470 AT2G39770 AT5G64670 AT3G20550 AT5G27240 AT5G25060 AT5G03290 AT1G20020 AT5G04140 AT5G45930 AT2G05990 AT1G79570 AT1G10670…
46686	response to cadmium ion	2.4301e-52	1.6057e-49	197/6037 3.2%	279/22304 1.2%	AT1G56450 AT3G56070 AT4G26870 AT4G13430 AT2G19480 AT1G53850 AT1G60710 AT3G17820 AT5G59880 AT2G21790 AT3G12810 AT4G14880 AT2G42010 AT4G38970 AT3G57610 AT1G56340 AT1G68560 AT4G24460 AT1G74560 AT3G13110 AT1G27450 AT1G13060 AT3G48670 AT1G02130 AT4G13780 AT4G38740 AT1G65980 AT3G25230 AT1G23190 AT4G08500 AT5G27470 AT1G50200 AT2G21330 AT3G13920 AT5G20720 AT5G52920 AT1G36370 AT1G35720 AT5G59430 AT2G23980…
44238	primary metabolic process	8.1892e-50	4.3288e-47	1984/6037 32.8%	5719/22304 25.6%	AT4G04720 AT1G56450 AT2G22090 AT5G42890 AT1G80560 AT2G47390 AT3G17390 AT2G30950 AT1G66250 AT5G66860 AT1G67580 AT5G61170 AT5G04130 AT2G01140 AT5G20620 AT5G22800 AT4G13670 AT4G38970 AT1G09690 AT3G58700 AT5G15260 AT1G08360 AT1G32470 AT2G39770 AT5G64670 AT3G20550 AT5G27240 AT5G25060 AT2G05990 AT1G79570 AT1G10670 AT4G00340 AT3G09300 AT2G42910 AT2G40730 AT3G16080 AT5G63370 AT4G37660 AT3G63260 AT1G18160…
10038	response to metal ion	2.6759e-49	1.1787e-46	226/6037 3.7%	350/22304 1.5%	AT1G08490 AT1G56450 AT2G28190 AT3G56070 AT4G26870 AT4G13430 AT5G56010 AT2G19480 AT1G53850 AT1G60710 AT4G31300 AT3G17820 AT5G59880 AT2G21790 AT3G12810 AT4G14880 AT2G42010 AT4G38970 AT3G57610 AT1G56340 AT1G68560 AT4G24460 AT1G74560 AT3G56090 AT3G13110 AT1G27450 AT1G13060 AT3G48670 AT1G02130 AT4G13780 AT4G38740 AT1G65980 AT3G25230 AT1G16890 AT1G23190 AT4G08500 AT5G27470 AT1G50200 AT5G13740 AT2G21330…
6996	organelle organization	3.2246e-46	1.2175e-43	296/6037 4.9%	526/22304 2.3%	AT3G25690 AT5G17690 AT3G07100 AT1G09340 AT2G46180 AT5G49720 AT2G36250 AT5G63110 AT2G30950 AT2G13370 AT4G34490 AT1G72370 AT2G19480 AT2G18390 AT5G10490 AT4G16144 AT5G55280 AT3G27080 AT4G31780 AT2G33430 AT2G34640 AT1G55250 AT5G22350 AT5G18410 AT2G38440 AT3G17040 AT2G37470 AT1G67230 AT4G29350 AT3G52280 AT1G74560 AT5G62810 AT3G46010 AT1G13180 AT3G48430 AT2G48120 AT2G45770 AT5G17790 AT5G17550 AT3G54670…
51641	cellular localization	4.2041e-45	1.3889e-42	248/6037 4.1%	415/22304 1.8%	AT3G25690 AT1G80680 AT5G42890 AT3G05040 AT1G56330 AT2G42810 AT4G08520 AT4G20410 AT3G18480 AT2G16640 AT3G56190 AT5G03280 AT5G58430 AT5G54750 AT5G41685 AT1G77140 AT4G31540 AT3G05290 AT4G16144 AT3G27080 AT4G16143 AT3G24350 AT3G54220 AT4G09720 AT4G14870 AT5G62810 AT4G32640 AT4G32760 AT4G32400 AT1G02130 AT3G16620 AT2G45770 AT1G56590 AT4G28710 AT5G55500 AT4G02080 AT2G38410 AT5G62600 AT1G48240 AT3G47810…
51649	establishment of localization in cell	7.9679e-45	2.2068e-42	233/6037 3.8%	381/22304 1.7%	AT3G25690 AT1G80680 AT5G42890 AT3G05040 AT1G56330 AT2G42810 AT4G08520 AT4G20410 AT3G18480 AT2G16640 AT3G56190 AT5G58430 AT5G54750 AT5G41685 AT1G77140 AT4G31540 AT3G05290 AT4G16144 AT3G27080 AT4G16143 AT3G24350 AT4G09720 AT4G14870 AT5G62810 AT4G32640 AT4G32760 AT4G32400 AT1G02130 AT3G16620 AT2G45770 AT1G56590 AT4G28710 AT5G55500 AT4G02080 AT2G38410 AT5G62600 AT1G48240 AT3G47810 AT5G10470 AT1G47830…
16043	cellular component organization	8.3495e-45	2.2068e-42	450/6037 7.4%	935/22304 4.1%	AT5G17690 AT3G07100 AT1G59840 AT3G08550 AT1G09340 AT2G46180 AT2G36250 AT5G63110 AT2G30950 AT2G13370 AT4G34490 AT1G54380 AT2G03680 AT3G27080 AT1G56580 AT1G55250 AT5G18410 AT2G38440 AT1G59610 AT3G17040 AT2G37470 AT1G67230 AT3G52280 AT2G48120 AT1G54490 AT2G02480 AT4G00100 AT3G51160 AT5G17790 AT5G17550 AT3G54670 AT2G14120 AT5G64340 AT2G34050 AT3G43210 AT5G53200 AT5G56950 AT5G52110 AT1G54360 AT5G51020…
46907	intracellular transport	3.0749e-44	7.3881e-42	208/6037 3.4%	326/22304 1.4%	AT1G80680 AT5G42890 AT3G05040 AT1G56330 AT2G42810 AT4G08520 AT4G20410 AT3G18480 AT2G16640 AT3G56190 AT5G54750 AT5G41685 AT1G77140 AT3G05290 AT4G16144 AT3G27080 AT4G16143 AT3G24350 AT4G09720 AT5G62810 AT4G32640 AT4G32760 AT4G32400 AT1G02130 AT3G16620 AT2G45770 AT1G56590 AT4G28710 AT5G55500 AT4G02080 AT2G38410 AT5G62600 AT1G48240 AT3G47810 AT1G47830 AT2G31900 AT5G03940 AT5G40930 AT1G08820 AT3G53110…
44281	small molecule metabolic process	2.7107e-43	5.5185e-41	558/6037 9.2%	1248/22304 5.5%	AT5G14060 AT5G42890 AT1G80560 AT3G17390 AT2G38670 AT2G36490 AT1G14810 AT5G49160 AT5G04490 AT2G01140 AT1G79440 AT3G05290 AT4G14880 AT5G22800 AT4G38970 AT1G11790 AT3G57610 AT1G32470 AT2G16510 AT2G39770 AT1G72700 AT1G65290 AT5G03290 AT1G20260 AT1G54130 AT2G04540 AT2G05990 AT3G55400 AT1G10670 AT3G51160 AT2G42910 AT5G57800 AT4G34030 AT3G47930 AT3G20330 AT5G54770 AT2G28520 AT2G47240 AT5G52470 AT4G38510…
10035	response to inorganic substance	2.7144e-43	5.5185e-41	253/6037 4.1%	434/22304 1.9%	AT1G08490 AT1G56450 AT2G28190 AT3G56070 AT4G26870 AT4G13430 AT5G56010 AT2G19480 AT1G53850 AT1G74310 AT1G60710 AT4G31300 AT3G17820 AT5G59880 AT2G21790 AT3G12810 AT4G14880 AT2G42010 AT4G38970 AT3G57610 AT1G56340 AT1G32230 AT1G09570 AT2G39770 AT1G68560 AT4G24460 AT1G74560 AT3G56090 AT3G13110 AT1G27450 AT1G13060 AT3G48670 AT1G02130 AT4G13780 AT4G38740 AT5G23310 AT5G42790 AT1G65980 AT3G25230 AT1G16890…
34641	cellular nitrogen compound metabolic process	1.7767e-40	3.3541e-38	631/6037 10.4%	1484/22304 6.6%	AT3G11964 AT5G14060 AT2G22090 AT1G80560 AT5G18660 AT1G09340 AT1G08130 AT3G17390 AT2G15430 AT2G38670 AT2G36490 AT1G14810 AT5G49160 AT3G44880 AT5G04130 AT2G01140 AT1G79440 AT1G54380 AT4G14880 AT5G22800 AT1G23400 AT4G38970 AT1G11790 AT4G29910 AT3G57610 AT4G04955 AT1G32230 AT1G08360 AT3G09650 AT1G32470 AT5G42540 AT2G38560 AT2G16510 AT1G72700 AT3G17040 AT3G20550 AT5G26030 AT5G25060 AT1G20260 AT2G26550…
6807	nitrogen compound metabolic process	5.9021e-40	1.04e-37	651/6037 10.7%	1548/22304 6.9%	AT3G11964 AT5G14060 AT2G22090 AT1G80560 AT5G18660 AT1G09340 AT1G08130 AT3G17390 AT2G15430 AT2G38670 AT2G36490 AT1G14810 AT5G49160 AT3G44880 AT5G04130 AT2G01140 AT1G79440 AT1G54380 AT4G14880 AT5G22800 AT1G23400 AT4G38970 AT1G11790 AT4G29910 AT3G57610 AT4G04955 AT1G32230 AT1G08360 AT3G09650 AT1G32470 AT5G42540 AT2G38560 AT2G16510 AT1G72700 AT3G17040 AT3G20550 AT5G26030 AT5G25060 AT1G20260 AT2G26550…
45184	establishment of protein localization	5.0323e-36	7.8238e-34	195/6037 3.2%	325/22304 1.4%	AT4G08520 AT4G20410 AT2G16640 AT3G56190 AT1G75760 AT5G41685 AT1G77140 AT3G27080 AT4G16143 AT5G45130 AT3G24350 AT5G24650 AT1G61250 AT4G09720 AT4G14870 AT5G62810 AT4G19640 AT4G32640 AT4G32760 AT3G16620 AT2G45770 AT3G11730 AT5G47200 AT1G56590 AT5G55500 AT4G02080 AT2G38410 AT5G62600 AT1G48240 AT3G47810 AT1G47830 AT5G03940 AT5G40930 AT1G06400 AT4G02510 AT4G24920 AT1G02280 AT2G18710 AT1G16540 AT2G17980…
15031	protein transport	5.0323e-36	7.8238e-34	195/6037 3.2%	325/22304 1.4%	AT4G08520 AT4G20410 AT2G16640 AT3G56190 AT1G75760 AT5G41685 AT1G77140 AT3G27080 AT4G16143 AT5G45130 AT3G24350 AT5G24650 AT1G61250 AT4G09720 AT4G14870 AT5G62810 AT4G19640 AT4G32640 AT4G32760 AT3G16620 AT2G45770 AT3G11730 AT5G47200 AT1G56590 AT5G55500 AT4G02080 AT2G38410 AT5G62600 AT1G48240 AT3G47810 AT1G47830 AT5G03940 AT5G40930 AT1G06400 AT4G02510 AT4G24920 AT1G02280 AT2G18710 AT1G16540 AT2G17980…
8104	protein localization	8.3918e-36	1.2322e-33	201/6037 3.3%	340/22304 1.5%	AT4G08520 AT4G20410 AT2G16640 AT3G56190 AT1G75760 AT5G41685 AT1G77140 AT3G27080 AT4G16143 AT5G45130 AT3G24350 AT5G24650 AT1G61250 AT3G54220 AT4G09720 AT4G14870 AT5G62810 AT4G19640 AT4G32640 AT4G32760 AT3G16620 AT2G45770 AT3G11730 AT5G47200 AT1G56590 AT5G55500 AT4G02080 AT2G38410 AT5G62600 AT1G48240 AT3G47810 AT1G47830 AT5G03940 AT5G40930 AT1G06400 AT4G02510 AT4G24920 AT1G02280 AT2G18710 AT1G16540…
44271	cellular nitrogen compound biosynthetic process	3.5048e-34	4.8754e-32	214/6037 3.5%	378/22304 1.6%	AT2G30390 AT5G14060 AT3G01120 AT1G80560 AT5G18660 AT3G27870 AT3G17390 AT2G38670 AT1G14810 AT1G48270 AT4G18440 AT3G48560 AT3G17820 AT2G21790 AT4G14880 AT1G58080 AT1G03475 AT5G04930 AT1G11790 AT3G57610 AT1G32230 AT2G16510 AT1G72700 AT3G28710 AT5G26030 AT3G28715 AT3G57050 AT3G13110 AT4G29480 AT1G20260 AT1G27450 AT2G26550 AT5G45930 AT2G20690 AT5G57350 AT2G26670 AT3G02470 AT1G10670 AT2G42910 AT5G23670…
70727	cellular macromolecule localization	1.7702e-33	2.3393e-31	162/6037 2.6%	258/22304 1.1%	AT2G14740 AT5G16880 AT4G08520 AT4G20410 AT2G16640 AT3G56190 AT5G03280 AT5G39510 AT5G41685 AT1G77140 AT1G52360 AT2G21390 AT5G57180 AT3G27080 AT4G16143 AT5G46860 AT3G06540 AT3G08960 AT3G24350 AT3G54220 AT4G09720 AT4G27690 AT1G27970 AT5G62810 AT4G32640 AT4G32760 AT3G16620 AT2G45770 AT1G56590 AT5G46630 AT3G55480 AT5G55500 AT4G02080 AT1G27390 AT5G16620 AT2G38410 AT5G47040 AT5G62600 AT2G20760 AT1G48240…
9628	response to abiotic stimulus	3.6201e-33	4.5562e-31	501/6037 8.2%	1168/22304 5.2%	AT5G17690 AT1G56450 AT3G06250 AT1G09340 AT2G42810 AT5G63110 AT3G17390 AT2G30950 AT2G39760 AT3G23830 AT1G64190 AT2G37220 AT3G20310 AT5G03280 AT3G17020 AT1G69640 AT2G05620 AT2G28740 AT1G60950 AT1G79440 AT2G03440 AT1G26910 AT1G55490 AT1G09210 AT1G56340 AT1G32230 AT3G54220 AT1G09570 AT2G39770 AT5G08620 AT1G53165 AT5G04140 AT2G26430 AT1G44575 AT1G54490 AT5G20730 AT4G38620 AT2G26670 AT1G56590 AT1G10670…
6886	intracellular protein transport	3.9683e-33	4.7674e-31	149/6037 2.4%	230/22304 1.0%	AT2G14740 AT5G16880 AT4G08520 AT4G20410 AT2G16640 AT3G56190 AT5G39510 AT5G41685 AT1G77140 AT1G52360 AT2G21390 AT5G57180 AT3G27080 AT4G16143 AT5G46860 AT3G06540 AT3G08960 AT3G24350 AT4G09720 AT4G27690 AT1G27970 AT5G62810 AT4G32640 AT4G32760 AT3G16620 AT2G45770 AT1G56590 AT5G46630 AT3G55480 AT5G55500 AT4G02080 AT1G27390 AT5G16620 AT2G38410 AT5G47040 AT5G62600 AT2G20760 AT1G48240 AT3G47810 AT4G17730…
34613	cellular protein localization	8.6454e-33	9.9347e-31	153/6037 2.5%	240/22304 1.0%	AT2G14740 AT5G16880 AT4G08520 AT4G20410 AT2G16640 AT3G56190 AT5G39510 AT5G41685 AT1G77140 AT1G52360 AT2G21390 AT5G57180 AT3G27080 AT4G16143 AT5G46860 AT3G06540 AT3G08960 AT3G24350 AT3G54220 AT4G09720 AT4G27690 AT1G27970 AT5G62810 AT4G32640 AT4G32760 AT3G16620 AT2G45770 AT1G56590 AT5G46630 AT3G55480 AT5G55500 AT4G02080 AT1G27390 AT5G16620 AT2G38410 AT5G47040 AT5G62600 AT2G20760 AT1G48240 AT3G47810…
9058	biosynthetic process	7.8959e-32	8.6954e-30	963/6037 15.9%	2610/22304 11.7%	AT4G01210 AT4G26510 AT2G40510 AT1G80560 AT1G08130 AT3G17390 AT2G38670 AT5G11900 AT5G66860 AT1G14810 AT1G29070 AT5G61170 AT4G13430 AT4G35460 AT2G41840 AT2G27530 AT2G04650 AT5G22800 AT1G09690 AT3G58700 AT1G11790 AT3G57610 AT5G15260 AT1G32230 AT1G08360 AT2G39770 AT1G72700 AT5G64670 AT2G13360 AT5G04140 AT1G20260 AT5G45930 AT2G05990 AT2G26670 AT3G55400 AT4G00100 AT1G10670 AT2G42910 AT4G00585 AT3G17170…
44249	cellular biosynthetic process	5.9125e-30	6.2507e-28	903/6037 14.9%	2444/22304 10.9%	AT2G40510 AT1G80560 AT1G08130 AT3G17390 AT2G38670 AT5G11900 AT5G66860 AT1G14810 AT1G29070 AT5G61170 AT4G13430 AT2G41840 AT2G27530 AT5G22800 AT1G09690 AT3G58700 AT1G11790 AT3G57610 AT5G15260 AT1G32230 AT1G08360 AT2G39770 AT1G72700 AT5G64670 AT2G13360 AT5G04140 AT1G20260 AT5G45930 AT2G05990 AT2G26670 AT3G55400 AT4G00100 AT1G10670 AT2G42910 AT4G00585 AT3G17170 AT3G16080 AT5G55500 AT4G37660 AT3G20330…
32502	developmental process	7.777e-30	7.9057e-28	705/6037 11.6%	1820/22304 8.1%	AT4G24210 AT5G17690 AT1G09100 AT3G56990 AT5G42890 AT3G05040 AT4G29900 AT3G08550 AT2G41720 AT5G56930 AT5G49160 AT5G02190 AT4G35460 AT4G34490 AT1G19270 AT5G03280 AT1G69640 AT3G44880 AT1G43130 AT3G18110 AT2G27530 AT1G79560 AT3G05290 AT1G26910 AT3G12810 AT2G03680 AT4G14880 AT5G22800 AT4G24220 AT5G14170 AT3G10405 AT4G01560 AT5G40480 AT1G56580 AT1G55250 AT5G19620 AT1G32230 AT3G54220 AT5G18410 AT2G38440…
48856	anatomical structure development	7.5205e-29	7.3617e-27	562/6037 9.3%	1392/22304 6.2%	AT4G24210 AT5G17690 AT3G05040 AT4G29900 AT3G08550 AT2G41720 AT5G56930 AT5G49160 AT5G02190 AT4G35460 AT4G34490 AT1G19270 AT5G03280 AT3G44880 AT3G18110 AT2G27530 AT1G79560 AT3G12810 AT2G03680 AT5G22800 AT5G14170 AT4G01560 AT5G40480 AT1G56580 AT1G55250 AT5G19620 AT1G32230 AT5G18410 AT2G38440 AT2G38560 AT4G14510 AT2G48120 AT1G54490 AT5G50280 AT2G02480 AT5G20730 AT2G26670 AT3G55400 AT4G00100 AT1G10670…
43170	macromolecule metabolic process	1.2481e-28	1.1781e-26	1395/6037 23.1%	4086/22304 18.3%	AT4G04720 AT1G56450 AT2G22090 AT2G40510 AT2G47390 AT1G08130 AT5G63110 AT2G30950 AT5G53300 AT5G11900 AT2G36490 AT5G66860 AT1G67580 AT1G29070 AT5G61170 AT4G35460 AT5G04130 AT3G08680 AT2G41840 AT2G27530 AT3G62190 AT5G20620 AT5G22800 AT4G13670 AT1G09690 AT3G58700 AT5G15260 AT3G56760 AT1G08360 AT3G18490 AT2G39770 AT5G64670 AT3G20550 AT5G27240 AT5G25060 AT4G24100 AT5G05230 AT3G08690 AT1G54490 AT1G79570…
7275	multicellular organismal development	1.3362e-28	1.2178e-26	647/6037 10.7%	1655/22304 7.4%	AT4G24210 AT5G17690 AT1G09100 AT3G56990 AT5G42890 AT3G05040 AT4G29900 AT2G41720 AT5G56930 AT5G49160 AT5G02190 AT4G35460 AT1G19270 AT5G03280 AT1G69640 AT3G44880 AT1G43130 AT3G18110 AT2G27530 AT1G79560 AT3G05290 AT3G12810 AT5G22800 AT4G24220 AT5G14170 AT3G10405 AT4G01560 AT5G40480 AT1G56580 AT1G55250 AT5G19620 AT1G32230 AT3G54220 AT5G18410 AT2G38440 AT2G38560 AT3G23940 AT4G14510 AT3G44750 AT2G48120…
44260	cellular macromolecule metabolic process	4.6441e-28	4.0915e-26	1267/6037 20.9%	3667/22304 16.4%	AT4G04720 AT1G56450 AT2G22090 AT2G40510 AT1G08130 AT5G63110 AT2G30950 AT5G53300 AT5G11900 AT2G36490 AT5G66860 AT1G67580 AT1G29070 AT5G61170 AT5G04130 AT3G08680 AT2G41840 AT2G27530 AT3G62190 AT5G20620 AT5G22800 AT4G13670 AT1G09690 AT3G58700 AT5G15260 AT3G56760 AT1G08360 AT2G39770 AT5G64670 AT3G20550 AT5G27240 AT5G25060 AT4G24100 AT5G05230 AT3G08690 AT1G54490 AT1G79570 AT4G12570 AT4G38740 AT3G55400…
50896	response to stimulus	5.7405e-28	4.8942e-26	1128/6037 18.6%	3207/22304 14.3%	AT5G17690 AT1G56450 AT3G06250 AT1G08130 AT3G08670 AT5G63110 AT3G17390 AT2G30950 AT2G39760 AT2G36490 AT5G64440 AT3G23830 AT4G13430 AT4G11010 AT3G20310 AT5G03280 AT1G60710 AT2G01140 AT5G52450 AT2G22080 AT1G60950 AT2G25110 AT4G38970 AT3G57610 AT4G04955 AT5G43750 AT1G09210 AT1G32230 AT2G39770 AT3G20550 AT1G11310 AT4G35230 AT1G20020 AT1G53165 AT5G04140 AT5G54640 AT2G26430 AT1G54490 AT4G38740 AT2G26670…
32501	multicellular organismal process	7.1157e-28	5.7876e-26	669/6037 11.0%	1732/22304 7.7%	AT4G24210 AT5G17690 AT1G09100 AT3G56990 AT5G42890 AT3G05040 AT4G29900 AT2G41720 AT5G56930 AT5G49160 AT5G02190 AT4G35460 AT1G19270 AT5G03280 AT1G69640 AT3G44880 AT1G43130 AT3G18110 AT3G04080 AT2G27530 AT1G79560 AT3G05290 AT3G12810 AT5G22800 AT4G24220 AT5G14170 AT3G10405 AT4G01560 AT5G40480 AT1G56580 AT1G55250 AT5G19620 AT1G32230 AT3G54220 AT5G18410 AT1G09570 AT2G38440 AT2G38560 AT3G23940 AT4G14510…
9056	catabolic process	7.2263e-28	5.7876e-26	308/6037 5.1%	660/22304 2.9%	AT4G27960 AT1G65840 AT1G09100 AT1G56450 AT5G42890 AT1G55000 AT2G30950 AT5G53300 AT4G29220 AT4G21980 AT3G24800 AT1G53850 AT1G26110 AT3G44880 AT2G01140 AT1G79440 AT3G05290 AT5G35790 AT4G31300 AT5G20620 AT2G20580 AT2G45880 AT1G02145 AT4G38970 AT1G64520 AT4G04955 AT3G26650 AT1G32470 AT5G42540 AT5G25980 AT2G46505 AT1G17650 AT1G68560 AT4G02890 AT5G03290 AT5G12200 AT3G61790 AT4G03190 AT2G26550 AT1G13060…
6082	organic acid metabolic process	3.9036e-27	3.0345e-25	292/6037 4.8%	621/22304 2.7%	AT5G14060 AT3G01120 AT1G65960 AT5G42890 AT1G80560 AT1G63660 AT3G17390 AT1G14810 AT1G48270 AT1G52400 AT5G13520 AT1G79440 AT3G05290 AT3G48560 AT3G17820 AT4G14880 AT1G58080 AT5G22800 AT3G05970 AT1G11790 AT5G26830 AT4G39280 AT1G32470 AT2G39770 AT3G58140 AT3G57050 AT1G65290 AT5G03290 AT3G13110 AT4G14070 AT2G04540 AT4G32520 AT1G36160 AT2G05990 AT5G03730 AT3G55400 AT1G10670 AT1G12050 AT5G57800 AT4G34030…
9791	post-embryonic development	4.1148e-27	3.1073e-25	385/6037 6.3%	884/22304 3.9%	AT4G24210 AT5G17690 AT5G42890 AT4G29900 AT2G41720 AT5G56930 AT5G49160 AT5G02190 AT4G35460 AT1G19270 AT1G69640 AT3G44880 AT3G18110 AT1G79560 AT3G05290 AT3G12810 AT5G22800 AT4G01560 AT5G40480 AT1G55250 AT5G19620 AT1G32230 AT2G38560 AT4G14510 AT5G50280 AT5G20730 AT3G55400 AT2G14120 AT1G69780 AT1G22770 AT4G37300 AT4G38630 AT2G28880 AT4G27630 AT4G00450 AT3G18390 AT1G21690 AT1G69670 AT1G71750 AT5G57930…
51234	establishment of localization	5.8972e-27	4.3295e-25	595/6037 9.8%	1514/22304 6.7%	AT1G80680 AT5G42890 AT3G07100 AT3G05040 AT1G56330 AT2G42810 AT3G06130 AT3G16180 AT5G64560 AT3G18480 AT2G16640 AT5G03280 AT5G54750 AT5G41685 AT1G77140 AT3G05290 AT3G27080 AT5G19980 AT1G72820 AT2G16510 AT1G72700 AT1G59610 AT5G19500 AT5G10820 AT4G24460 AT1G13730 AT3G43300 AT4G14870 AT3G20320 AT1G03900 AT1G20260 AT3G04090 AT3G10640 AT3G11730 AT1G56590 AT4G28710 AT5G14040 AT5G55500 AT2G18960 AT5G25050…
43436	oxoacid metabolic process	6.9435e-27	4.8294e-25	291/6037 4.8%	620/22304 2.7%	AT5G14060 AT3G01120 AT1G65960 AT5G42890 AT1G80560 AT1G63660 AT3G17390 AT1G14810 AT1G48270 AT1G52400 AT5G13520 AT1G79440 AT3G05290 AT3G48560 AT3G17820 AT4G14880 AT1G58080 AT5G22800 AT3G05970 AT1G11790 AT5G26830 AT4G39280 AT1G32470 AT2G39770 AT3G58140 AT3G57050 AT1G65290 AT5G03290 AT3G13110 AT4G14070 AT2G04540 AT4G32520 AT1G36160 AT2G05990 AT5G03730 AT3G55400 AT1G10670 AT1G12050 AT5G57800 AT4G34030…
19752	carboxylic acid metabolic process	6.9435e-27	4.8294e-25	291/6037 4.8%	620/22304 2.7%	AT5G14060 AT3G01120 AT1G65960 AT5G42890 AT1G80560 AT1G63660 AT3G17390 AT1G14810 AT1G48270 AT1G52400 AT5G13520 AT1G79440 AT3G05290 AT3G48560 AT3G17820 AT4G14880 AT1G58080 AT5G22800 AT3G05970 AT1G11790 AT5G26830 AT4G39280 AT1G32470 AT2G39770 AT3G58140 AT3G57050 AT1G65290 AT5G03290 AT3G13110 AT4G14070 AT2G04540 AT4G32520 AT1G36160 AT2G05990 AT5G03730 AT3G55400 AT1G10670 AT1G12050 AT5G57800 AT4G34030…
51179	localization	9.8896e-27	6.7021e-25	611/6037 10.1%	1566/22304 7.0%	AT1G80680 AT5G42890 AT3G07100 AT3G05040 AT1G56330 AT2G42810 AT3G06130 AT3G16180 AT5G64560 AT3G18480 AT2G16640 AT5G03280 AT5G54750 AT5G41685 AT1G77140 AT3G05290 AT3G27080 AT3G54220 AT5G19980 AT1G72820 AT2G16510 AT1G72700 AT1G59610 AT5G19500 AT5G10820 AT4G24460 AT1G13730 AT3G43300 AT4G14870 AT3G20320 AT1G03900 AT1G20260 AT3G04090 AT3G10640 AT3G11730 AT1G56590 AT4G28710 AT5G14040 AT5G55500 AT2G18960…
6810	transport	1.1482e-26	7.5866e-25	590/6037 9.7%	1502/22304 6.7%	AT1G80680 AT5G42890 AT3G07100 AT3G05040 AT1G56330 AT2G42810 AT3G06130 AT3G16180 AT5G64560 AT3G18480 AT2G16640 AT5G03280 AT5G54750 AT5G41685 AT1G77140 AT3G05290 AT3G27080 AT5G19980 AT1G72820 AT2G16510 AT1G72700 AT1G59610 AT5G19500 AT5G10820 AT4G24460 AT1G13730 AT3G43300 AT4G14870 AT3G20320 AT1G03900 AT1G20260 AT3G04090 AT3G10640 AT3G11730 AT1G56590 AT4G28710 AT5G14040 AT5G55500 AT2G18960 AT5G25050…
42180	cellular ketone metabolic process	1.2111e-26	7.8073e-25	294/6037 4.8%	630/22304 2.8%	AT5G14060 AT3G01120 AT1G65960 AT5G42890 AT1G80560 AT1G63660 AT3G17390 AT1G14810 AT1G48270 AT1G52400 AT5G13520 AT1G79440 AT3G05290 AT3G48560 AT3G17820 AT4G14880 AT1G58080 AT5G22800 AT3G05970 AT1G11790 AT5G26830 AT4G39280 AT1G32470 AT2G39770 AT3G58140 AT3G57050 AT1G65290 AT5G03290 AT3G13110 AT4G14070 AT2G04540 AT4G32520 AT1G36160 AT2G05990 AT5G03730 AT3G55400 AT1G10670 AT1G12050 AT5G57800 AT4G34030…
48608	reproductive structure development	9.7484e-26	6.1345e-24	329/6037 5.4%	735/22304 3.2%	AT4G24210 AT5G17690 AT1G64990 AT4G29900 AT2G41720 AT5G56930 AT5G49160 AT1G48270 AT5G02190 AT4G35460 AT3G15880 AT1G19270 AT2G18390 AT3G61780 AT3G44880 AT3G18110 AT1G79560 AT3G12810 AT5G22800 AT1G70070 AT1G64520 AT4G01560 AT5G40480 AT3G49670 AT1G55250 AT5G19620 AT2G38560 AT4G21750 AT3G04400 AT3G57290 AT1G30610 AT2G18020 AT2G45650 AT4G14510 AT3G56090 AT2G22870 AT4G03190 AT1G51660 AT1G01040 AT3G48430…
6091	generation of precursor metabolites and energy	7.6313e-25	4.6906e-23	123/6037 2.0%	199/22304 0.8%	AT2G05070 AT1G61520 AT1G13440 AT1G15980 AT4G26910 AT3G54050 AT4G29220 AT4G01050 AT5G64040 AT5G08570 AT5G08690 AT2G47940 AT2G05620 AT1G54780 AT1G60950 AT4G32470 AT2G22480 AT1G79040 AT1G12000 AT3G09810 AT3G04120 AT3G26650 AT3G27220 AT2G46505 AT2G16510 AT3G28710 AT3G28715 AT5G66570 AT5G03290 AT3G12780 AT4G29480 AT1G20260 AT3G42050 AT3G50820 AT2G45770 AT1G29910 AT3G49160 AT3G06310 AT3G58750 AT5G66760…
3006	reproductive developmental process	8.6166e-25	5.1758e-23	359/6037 5.9%	829/22304 3.7%	AT4G24210 AT5G17690 AT1G64990 AT4G29900 AT2G41720 AT5G56930 AT5G49160 AT1G48270 AT5G02190 AT4G35460 AT3G15880 AT1G19270 AT2G18390 AT3G61780 AT3G44880 AT1G76850 AT3G18110 AT1G79560 AT3G12810 AT5G22800 AT1G70070 AT1G64520 AT4G01560 AT5G40480 AT3G49670 AT1G55250 AT5G19620 AT2G38560 AT4G21750 AT3G04400 AT3G57290 AT1G30610 AT2G18020 AT2G45650 AT4G14510 AT3G56090 AT2G22870 AT4G03190 AT1G51660 AT1G01040…
9790	embryonic development	2.4432e-23	1.435e-21	212/6037 3.5%	429/22304 1.9%	AT1G44900 AT2G34630 AT2G41720 AT5G56930 AT5G49160 AT5G02190 AT3G15880 AT2G18390 AT3G61780 AT3G18110 AT1G79560 AT5G22800 AT1G70070 AT4G31780 AT1G64520 AT4G01560 AT5G40480 AT5G19620 AT1G32230 AT4G21750 AT3G04400 AT1G30610 AT2G18020 AT2G22870 AT1G01040 AT4G32400 AT1G04550 AT1G36160 AT1G73590 AT5G50280 AT1G08910 AT4G30580 AT2G31340 AT5G24400 AT1G60170 AT1G69780 AT2G20000 AT3G51840 AT4G37300 AT2G28880…
22414	reproductive process	6.8577e-23	3.9402e-21	381/6037 6.3%	911/22304 4.0%	AT4G24210 AT5G17690 AT1G64990 AT4G29900 AT2G41720 AT5G56930 AT5G49160 AT1G48270 AT5G02190 AT4G35460 AT3G15880 AT1G19270 AT2G18390 AT3G61780 AT3G44880 AT1G76850 AT3G18110 AT3G04080 AT1G79560 AT3G12810 AT5G22800 AT1G70070 AT1G64520 AT4G01560 AT5G40480 AT3G49670 AT1G55250 AT5G19620 AT2G38560 AT4G21750 AT3G04400 AT3G57290 AT1G30610 AT2G18020 AT2G45650 AT4G14510 AT3G56090 AT2G22870 AT4G03190 AT1G51660…
16192	vesicle-mediated transport	1.6707e-22	9.3953e-21	115/6037 1.9%	189/22304 0.8%	AT3G56110 AT1G10290 AT1G56330 AT5G16880 AT4G08520 AT4G27040 AT3G18480 AT1G50500 AT5G07120 AT5G58430 AT5G61210 AT5G54750 AT5G39510 AT1G52360 AT4G31540 AT2G21390 AT5G05987 AT4G16144 AT5G58030 AT4G19490 AT1G59610 AT4G27690 AT3G43300 AT4G19003 AT4G32760 AT5G01430 AT3G13870 AT1G02130 AT3G10640 AT1G54090 AT3G55480 AT2G38410 AT2G33120 AT2G20760 AT3G47810 AT1G48760 AT5G03540 AT5G12370 AT1G23900 AT1G47830…
3	reproduction	2.2928e-22	1.2625e-20	386/6037 6.3%	931/22304 4.1%	AT4G24210 AT5G17690 AT4G29900 AT2G41720 AT5G56930 AT5G49160 AT5G02190 AT4G35460 AT1G19270 AT3G44880 AT3G18110 AT3G04080 AT1G79560 AT3G12810 AT5G22800 AT4G01560 AT5G40480 AT1G55250 AT5G19620 AT2G38560 AT4G14510 AT5G50280 AT3G55400 AT2G45190 AT5G57800 AT1G69780 AT1G22770 AT4G37300 AT4G38630 AT2G28880 AT4G27630 AT4G00450 AT3G18390 AT2G39990 AT1G21690 AT1G69670 AT4G13640 AT5G57930 AT5G37020 AT1G79350…
6605	protein targeting	4.8632e-22	2.6232e-20	87/6037 1.4%	128/22304 0.5%	AT2G14740 AT5G20020 AT2G16640 AT3G59020 AT4G27640 AT1G26670 AT3G46740 AT5G39510 AT3G17340 AT5G56290 AT5G57180 AT5G58590 AT3G27080 AT4G16143 AT1G48900 AT5G20010 AT3G54300 AT5G50920 AT3G08960 AT3G03110 AT1G61570 AT2G16950 AT5G16830 AT1G26170 AT5G62050 AT5G11710 AT2G20890 AT1G27970 AT5G62810 AT3G63130 AT2G36070 AT3G20000 AT5G06120 AT3G48870 AT4G01800 AT3G16620 AT2G26350 AT2G45770 AT5G50810 AT1G56590…
10154	fruit development	5.0911e-22	2.6912e-20	220/6037 3.6%	459/22304 2.0%	AT4G24210 AT2G41720 AT5G56930 AT5G49160 AT1G48270 AT5G02190 AT4G35460 AT3G15880 AT1G19270 AT2G18390 AT3G61780 AT3G44880 AT3G18110 AT1G79560 AT5G22800 AT1G70070 AT1G64520 AT4G01560 AT5G40480 AT1G55250 AT5G19620 AT2G38560 AT4G21750 AT3G04400 AT1G30610 AT2G18020 AT4G14510 AT2G22870 AT4G32400 AT1G36160 AT1G73590 AT5G50280 AT1G08910 AT4G30580 AT2G31340 AT5G24400 AT2G45190 AT1G60170 AT1G69780 AT2G20000…
6139	nucleobase, nucleoside, nucleotide and nucleic acid metabolic process	1.2126e-21	6.2842e-20	441/6037 7.3%	1104/22304 4.9%	AT3G11964 AT2G22090 AT1G09340 AT1G08130 AT3G17390 AT2G15430 AT2G36490 AT5G49160 AT5G04130 AT2G01140 AT1G54380 AT5G22800 AT1G23400 AT4G38970 AT4G29910 AT3G57610 AT1G08360 AT3G09650 AT5G42540 AT2G38560 AT2G16510 AT1G72700 AT3G17040 AT3G20550 AT5G25060 AT1G20260 AT1G54130 AT2G48120 AT1G54490 AT3G55400 AT3G51160 AT2G42910 AT4G02400 AT3G63140 AT4G36690 AT3G20330 AT5G56950 AT2G28520 AT1G48920 AT1G54360…
9657	plastid organization	1.2599e-21	6.4036e-20	74/6037 1.2%	102/22304 0.4%	AT3G25690 AT1G09340 AT1G03160 AT2G36250 AT2G30950 AT5G24020 AT3G19720 AT3G46740 AT1G24490 AT3G10670 AT5G10490 AT5G58270 AT4G39460 AT5G55280 AT1G06820 AT4G31780 AT5G46860 AT5G18570 AT2G33430 AT2G34640 AT5G50920 AT5G23120 AT3G07430 AT4G25910 AT1G58200 AT3G17040 AT1G11750 AT1G11870 AT2G33150 AT3G19180 AT2G20890 AT1G75010 AT5G35220 AT3G48870 AT2G48120 AT2G01110 AT4G01800 AT2G07050 AT2G45770 AT1G62750…
46483	heterocycle metabolic process	1.9296e-21	9.6224e-20	174/6037 2.8%	340/22304 1.5%	AT2G39800 AT2G30390 AT1G68710 AT5G18660 AT3G27870 AT5G14220 AT4G27440 AT5G04490 AT4G37000 AT5G08690 AT2G20860 AT3G44880 AT1G73980 AT1G08520 AT4G18440 AT5G58270 AT1G58080 AT4G34890 AT1G03475 AT5G04930 AT1G03630 AT3G06300 AT3G57610 AT5G49970 AT1G07670 AT2G16510 AT3G03710 AT1G72700 AT5G46180 AT3G28710 AT5G26030 AT3G28715 AT5G12200 AT5G62530 AT4G29480 AT4G14910 AT1G20260 AT1G27450 AT2G26550 AT5G45930…
15979	photosynthesis	2.4416e-21	1.195e-19	79/6037 1.3%	113/22304 0.5%	AT4G27600 AT2G05070 AT1G61520 AT4G04640 AT1G15980 AT4G27800 AT1G30380 AT4G18370 AT2G06520 AT3G54890 AT1G67740 AT3G54050 AT4G09650 AT1G15820 AT4G01050 AT5G64040 AT2G18790 AT2G47940 AT5G39830 AT5G08410 AT1G45474 AT4G33520 AT2G05620 AT1G54780 AT3G53920 AT1G60950 AT2G05100 AT3G47470 AT1G79040 AT5G54270 AT2G20260 AT1G12000 AT5G47110 AT3G26650 AT1G11750 AT4G28660 AT5G66570 AT2G20890 AT3G61470 AT3G56090…
9057	macromolecule catabolic process	3.1423e-21	1.51e-19	167/6037 2.7%	323/22304 1.4%	AT4G27960 AT1G09100 AT1G56450 AT1G64230 AT3G55380 AT2G30950 AT5G53300 AT4G21585 AT3G24800 AT1G53850 AT5G62540 AT1G26110 AT4G14800 AT1G78870 AT4G31300 AT5G20620 AT2G20580 AT2G28100 AT2G21270 AT2G45880 AT1G02145 AT1G64520 AT5G42540 AT5G63980 AT1G68560 AT3G14290 AT4G02890 AT5G57990 AT3G61790 AT4G19006 AT4G03190 AT5G08100 AT5G06600 AT2G02760 AT1G13060 AT3G08690 AT1G54490 AT4G33210 AT3G47060 AT4G31670…
42221	response to chemical stimulus	5.0982e-21	2.4062e-19	633/6037 10.4%	1710/22304 7.6%	AT1G08490 AT1G09100 AT1G80680 AT1G56450 AT3G08550 AT3G08670 AT5G63110 AT4G26870 AT2G37220 AT4G13430 AT4G11010 AT3G20310 AT5G03280 AT2G05620 AT1G60710 AT2G28740 AT2G01140 AT2G22080 AT2G03440 AT3G12810 AT4G14880 AT4G38970 AT3G57610 AT5G43750 AT1G56340 AT1G32230 AT1G09570 AT2G39770 AT3G20550 AT1G68560 AT5G26030 AT4G24460 AT4G35230 AT5G08620 AT1G54490 AT5G20730 AT4G38620 AT4G13780 AT4G38740 AT4G38860…
44283	small molecule biosynthetic process	9.5748e-21	4.4397e-19	275/6037 4.5%	622/22304 2.7%	AT5G14060 AT3G01120 AT1G80560 AT3G27870 AT3G17390 AT2G38670 AT1G14810 AT1G48270 AT1G30620 AT5G04490 AT5G13520 AT4G18440 AT3G48560 AT3G17820 AT2G21790 AT4G14880 AT1G58080 AT5G04930 AT1G11790 AT3G57610 AT5G49970 AT1G17890 AT2G16510 AT2G39770 AT1G72700 AT3G28710 AT3G28715 AT3G57050 AT1G65290 AT3G13110 AT4G29480 AT1G20260 AT1G27450 AT4G14070 AT2G04540 AT1G36160 AT2G05990 AT5G03730 AT2G20690 AT5G57350…
48316	seed development	1.0828e-20	4.9342e-19	209/6037 3.4%	438/22304 1.9%	AT4G24210 AT2G41720 AT5G56930 AT5G49160 AT1G48270 AT5G02190 AT4G35460 AT3G15880 AT1G19270 AT2G18390 AT3G61780 AT3G18110 AT1G79560 AT5G22800 AT1G70070 AT1G64520 AT4G01560 AT5G40480 AT1G55250 AT5G19620 AT2G38560 AT4G21750 AT3G04400 AT1G30610 AT2G18020 AT4G14510 AT2G22870 AT4G32400 AT1G36160 AT1G73590 AT5G50280 AT1G08910 AT4G30580 AT2G31340 AT5G24400 AT1G60170 AT1G69780 AT2G20000 AT4G34710 AT3G51840…
9793	embryonic development ending in seed dormancy	4.7218e-20	2.1152e-18	183/6037 3.0%	372/22304 1.6%	AT5G22640 AT3G05680 AT2G41720 AT5G14220 AT5G18700 AT5G56930 AT5G48230 AT5G49160 AT4G29860 AT5G02190 AT3G15880 AT2G18390 AT1G78630 AT1G49510 AT3G61780 AT1G71440 AT3G18110 AT1G79560 AT5G13480 AT1G06220 AT1G02780 AT5G22800 AT1G70070 AT3G10920 AT1G64520 AT1G15750 AT4G01560 AT5G22510 AT5G40480 AT2G31530 AT5G19620 AT5G15540 AT5G16750 AT3G60740 AT4G21750 AT3G04400 AT1G30610 AT2G18020 AT5G12840 AT2G22870…
33036	macromolecule localization	6.3582e-20	2.8008e-18	237/6037 3.9%	521/22304 2.3%	AT1G80680 AT5G42890 AT3G05040 AT3G27870 AT4G08520 AT4G20410 AT2G16640 AT3G56190 AT5G03280 AT1G75760 AT5G41685 AT1G77140 AT5G04930 AT3G27080 AT4G16143 AT5G45130 AT3G24350 AT5G24650 AT1G61250 AT3G54220 AT4G09720 AT1G72700 AT4G14870 AT5G62810 AT3G20320 AT4G19640 AT4G32640 AT4G32760 AT3G16620 AT2G45770 AT3G11730 AT5G47200 AT1G56590 AT5G55500 AT4G02080 AT2G38410 AT1G17500 AT4G24230 AT5G62600 AT1G31812…
19538	protein metabolic process	1.7516e-19	7.5892e-18	1063/6037 17.6%	3147/22304 14.1%	AT4G04720 AT1G56450 AT2G40510 AT2G47390 AT5G63110 AT2G30950 AT5G53300 AT5G11900 AT5G66860 AT1G67580 AT1G29070 AT5G61170 AT3G08680 AT2G41840 AT2G27530 AT3G62190 AT5G20620 AT5G22800 AT4G13670 AT1G09690 AT3G58700 AT5G15260 AT3G56760 AT1G08360 AT3G18490 AT5G64670 AT5G27240 AT4G24100 AT5G05230 AT3G08690 AT1G79570 AT4G12570 AT4G38740 AT3G55400 AT4G00100 AT4G00340 AT2G40730 AT3G17170 AT3G16080 AT1G72710…
44267	cellular protein metabolic process	2.9819e-19	1.2712e-17	948/6037 15.7%	2767/22304 12.4%	AT4G04720 AT1G56450 AT2G40510 AT5G63110 AT2G30950 AT5G53300 AT5G11900 AT5G66860 AT1G67580 AT1G29070 AT5G61170 AT3G08680 AT2G41840 AT2G27530 AT3G62190 AT5G20620 AT5G22800 AT4G13670 AT1G09690 AT3G58700 AT5G15260 AT3G56760 AT1G08360 AT5G64670 AT5G27240 AT4G24100 AT5G05230 AT3G08690 AT1G79570 AT4G12570 AT4G38740 AT3G55400 AT4G00100 AT4G00340 AT2G40730 AT3G17170 AT3G16080 AT1G72710 AT5G55500 AT5G63370…
6970	response to osmotic stress	3.0979e-19	1.2997e-17	187/6037 3.0%	388/22304 1.7%	AT2G39800 AT1G78080 AT1G56450 AT5G22360 AT5G49720 AT5G63110 AT2G39760 AT1G17880 AT1G24180 AT1G50500 AT3G23830 AT1G64190 AT2G36530 AT5G43060 AT1G52400 AT2G40190 AT1G72370 AT5G03280 AT5G63510 AT5G54110 AT1G27320 AT1G50460 AT1G72650 AT4G31300 AT5G60920 AT2G29550 AT3G10920 AT3G04120 AT1G09210 AT1G56340 AT1G32230 AT3G55270 AT4G01280 AT5G47390 AT5G63980 AT2G39770 AT5G46180 AT3G56240 AT5G08590 AT4G09320…
55086	nucleobase, nucleoside and nucleotide metabolic process	7.5707e-19	3.1265e-17	106/6037 1.7%	182/22304 0.8%	AT1G12350 AT1G68710 AT4G01850 AT3G27870 AT3G17390 AT5G08690 AT1G73980 AT4G18440 AT2G01140 AT5G35790 AT2G21790 AT4G34890 AT1G55090 AT5G04930 AT4G38970 AT3G57610 AT1G07670 AT1G60440 AT2G16510 AT1G72700 AT3G28710 AT1G17650 AT3G28715 AT5G12200 AT4G29480 AT1G20260 AT1G27450 AT5G40760 AT1G54130 AT3G42050 AT5G01310 AT5G57350 AT5G26667 AT3G09820 AT2G42910 AT4G29120 AT4G02120 AT1G17500 AT4G22570 AT1G51650…
6950	response to stress	8.7093e-19	3.5413e-17	667/6037 11.0%	1853/22304 8.3%	AT1G55480 AT5G17690 AT1G56450 AT5G19510 AT1G09340 AT1G08130 AT3G08670 AT5G63110 AT3G17390 AT2G39760 AT2G36490 AT5G64440 AT3G23830 AT1G64190 AT2G37220 AT4G11010 AT3G20310 AT5G03280 AT3G17020 AT3G44880 AT2G05620 AT2G28740 AT2G01140 AT2G22080 AT1G79440 AT2G03440 AT3G12810 AT2G25110 AT4G24220 AT1G55490 AT4G04955 AT5G43750 AT1G09210 AT1G56340 AT1G32230 AT2G39770 AT5G26030 AT1G11310 AT4G24460 AT3G43300…
51186	cofactor metabolic process	9.7396e-19	3.9003e-17	121/6037 2.0%	219/22304 0.9%	AT1G08490 AT1G12350 AT3G06650 AT2G30390 AT5G18660 AT1G60550 AT4G26910 AT4G00520 AT5G14220 AT4G27440 AT4G37000 AT2G20860 AT3G44880 AT1G23360 AT1G08520 AT2G01140 AT5G58270 AT1G51390 AT5G35790 AT1G55090 AT1G03630 AT4G38970 AT3G09810 AT1G60440 AT2G46505 AT1G10500 AT3G03710 AT1G17650 AT5G26030 AT5G03290 AT5G40760 AT2G26550 AT5G45930 AT1G50170 AT2G26670 AT4G15560 AT1G10670 AT1G08550 AT3G58750 AT5G49460…
9651	response to salt stress	3.7811e-18	1.4916e-16	174/6037 2.8%	360/22304 1.6%	AT2G39800 AT1G78080 AT1G56450 AT5G22360 AT5G49720 AT5G63110 AT2G39760 AT1G17880 AT1G24180 AT3G23830 AT1G64190 AT2G36530 AT5G43060 AT1G52400 AT1G72370 AT5G03280 AT5G63510 AT1G27320 AT1G50460 AT1G72650 AT4G31300 AT5G60920 AT2G29550 AT3G10920 AT3G04120 AT1G09210 AT1G56340 AT1G32230 AT3G55270 AT4G01280 AT5G47390 AT5G63980 AT2G39770 AT5G46180 AT3G56240 AT5G08590 AT4G09320 AT3G57290 AT4G23650 AT1G44170…
46394	carboxylic acid biosynthetic process	4.3796e-18	1.6697e-16	154/6037 2.5%	307/22304 1.3%	AT2G39800 AT5G14060 AT3G01120 AT1G80560 AT4G01850 AT3G17390 AT5G46290 AT3G57560 AT1G14810 AT4G04320 AT1G48270 AT5G13520 AT3G14390 AT2G38040 AT2G20860 AT3G48560 AT3G17820 AT4G33680 AT4G39540 AT4G14880 AT1G58080 AT1G29900 AT1G11790 AT3G07630 AT2G39770 AT5G46180 AT2G30200 AT2G22910 AT2G33150 AT3G57050 AT1G65290 AT1G67080 AT3G13110 AT4G14910 AT1G74960 AT1G07420 AT4G14070 AT2G04540 AT1G36160 AT2G43750…
16053	organic acid biosynthetic process	4.3796e-18	1.6697e-16	154/6037 2.5%	307/22304 1.3%	AT2G39800 AT5G14060 AT3G01120 AT1G80560 AT4G01850 AT3G17390 AT5G46290 AT3G57560 AT1G14810 AT4G04320 AT1G48270 AT5G13520 AT3G14390 AT2G38040 AT2G20860 AT3G48560 AT3G17820 AT4G33680 AT4G39540 AT4G14880 AT1G58080 AT1G29900 AT1G11790 AT3G07630 AT2G39770 AT5G46180 AT2G30200 AT2G22910 AT2G33150 AT3G57050 AT1G65290 AT1G67080 AT3G13110 AT4G14910 AT1G74960 AT1G07420 AT4G14070 AT2G04540 AT1G36160 AT2G43750…
44248	cellular catabolic process	4.4222e-18	1.6697e-16	229/6037 3.7%	513/22304 2.3%	AT4G27960 AT1G65840 AT1G09100 AT1G56450 AT5G42890 AT2G30950 AT5G53300 AT4G21980 AT3G24800 AT1G53850 AT1G26110 AT3G44880 AT1G79440 AT3G05290 AT4G31300 AT5G20620 AT2G20580 AT1G02145 AT1G64520 AT4G04955 AT1G32470 AT5G42540 AT5G25980 AT2G46505 AT4G02890 AT5G03290 AT5G12200 AT3G61790 AT4G03190 AT2G26550 AT1G13060 AT2G05630 AT3G08690 AT1G54490 AT2G26670 AT4G31670 AT5G42790 AT4G22290 AT1G16890 AT4G08980…
6520	cellular amino acid metabolic process	6.2258e-18	2.3176e-16	151/6037 2.5%	300/22304 1.3%	AT3G09920 AT2G39800 AT5G14060 AT3G01120 AT1G65960 AT1G80560 AT4G01850 AT1G63660 AT1G66530 AT3G17390 AT3G57560 AT1G14810 AT1G48270 AT3G14390 AT2G20860 AT1G48420 AT1G79440 AT3G48560 AT3G17820 AT4G33680 AT4G39540 AT4G14880 AT1G58080 AT5G22800 AT1G29900 AT1G11790 AT1G35580 AT3G07630 AT5G26830 AT4G39280 AT1G32470 AT5G46180 AT2G22910 AT3G58140 AT3G57050 AT5G62530 AT3G13110 AT2G44160 AT4G14910 AT4G32520…
30163	protein catabolic process	8.4104e-18	3.0873e-16	140/6037 2.3%	272/22304 1.2%	AT4G27960 AT1G09100 AT1G56450 AT1G64230 AT3G55380 AT2G30950 AT5G53300 AT3G24800 AT1G53850 AT5G62540 AT4G14800 AT1G78870 AT4G31300 AT5G20620 AT2G20580 AT2G21270 AT1G02145 AT1G64520 AT3G14290 AT4G02890 AT5G57990 AT3G61790 AT4G19006 AT4G03190 AT5G06600 AT2G02760 AT1G13060 AT3G08690 AT4G33210 AT3G47060 AT4G31670 AT5G42270 AT5G42790 AT4G22290 AT4G01037 AT1G16890 AT4G08980 AT5G59300 AT5G05560 AT3G47890…
44106	cellular amine metabolic process	1.997e-17	7.2303e-16	160/6037 2.6%	327/22304 1.4%	AT3G09920 AT2G39800 AT1G65840 AT5G14060 AT3G01120 AT1G65960 AT1G80560 AT4G01850 AT1G63660 AT1G66530 AT3G17390 AT2G38670 AT3G57560 AT1G14810 AT1G48270 AT3G14390 AT2G20860 AT1G48420 AT1G79440 AT3G48560 AT3G17820 AT4G33680 AT4G39540 AT4G14880 AT1G58080 AT5G22800 AT1G29900 AT1G11790 AT1G35580 AT3G07630 AT5G26830 AT4G39280 AT1G32470 AT5G46180 AT2G22910 AT3G58140 AT3G57050 AT5G62530 AT3G13110 AT2G44160…
9117	nucleotide metabolic process	3.1511e-16	1.1104e-14	86/6037 1.4%	145/22304 0.6%	AT1G12350 AT4G04640 AT1G68710 AT4G02620 AT3G27870 AT3G58730 AT4G04880 AT2G31040 AT1G30820 AT5G08690 AT1G73980 AT4G18440 AT2G01140 AT5G35790 AT2G21790 AT5G59440 AT1G55090 AT5G04930 AT4G38970 AT1G65930 AT3G57610 AT5G44240 AT5G44520 AT3G23580 AT3G27300 AT4G39080 AT1G07670 AT1G60440 AT2G36460 AT2G16510 AT1G72700 AT3G28710 AT1G17650 AT3G28715 AT1G19910 AT1G27770 AT5G11670 AT3G17470 AT4G29480 AT1G20260…
6753	nucleoside phosphate metabolic process	3.1511e-16	1.1104e-14	86/6037 1.4%	145/22304 0.6%	AT1G12350 AT4G04640 AT1G68710 AT4G02620 AT3G27870 AT3G58730 AT4G04880 AT2G31040 AT1G30820 AT5G08690 AT1G73980 AT4G18440 AT2G01140 AT5G35790 AT2G21790 AT5G59440 AT1G55090 AT5G04930 AT4G38970 AT1G65930 AT3G57610 AT5G44240 AT5G44520 AT3G23580 AT3G27300 AT4G39080 AT1G07670 AT1G60440 AT2G36460 AT2G16510 AT1G72700 AT3G28710 AT1G17650 AT3G28715 AT1G19910 AT1G27770 AT5G11670 AT3G17470 AT4G29480 AT1G20260…
44265	cellular macromolecule catabolic process	1.176e-15	4.0896e-14	139/6037 2.3%	282/22304 1.2%	AT4G27960 AT1G09100 AT1G56450 AT1G64230 AT3G55380 AT2G30950 AT5G53300 AT4G21585 AT3G24800 AT1G53850 AT5G62540 AT1G26110 AT4G14800 AT1G78870 AT4G31300 AT5G20620 AT2G20580 AT2G21270 AT1G02145 AT1G64520 AT5G42540 AT5G63980 AT3G14290 AT4G02890 AT5G57990 AT3G61790 AT4G19006 AT4G03190 AT5G06600 AT2G02760 AT1G13060 AT3G08690 AT1G54490 AT4G33210 AT4G31670 AT5G42270 AT5G42790 AT4G22290 AT4G01037 AT1G16890…
44262	cellular carbohydrate metabolic process	2.7595e-15	9.4719e-14	191/6037 3.1%	428/22304 1.9%	AT1G12990 AT5G24300 AT1G13440 AT3G53520 AT5G16760 AT3G08550 AT5G49720 AT3G59100 AT3G54050 AT4G29220 AT1G30620 AT4G13430 AT2G40190 AT5G08570 AT5G13000 AT1G27680 AT2G01140 AT5G35790 AT3G17940 AT2G43980 AT1G53290 AT2G22480 AT1G27600 AT1G02145 AT4G38970 AT1G12000 AT3G04120 AT2G35610 AT1G35580 AT5G22510 AT2G39930 AT4G24620 AT3G26650 AT3G04240 AT5G25980 AT1G34130 AT1G17890 AT2G39770 AT1G17650 AT5G61840…
44257	cellular protein catabolic process	3.5066e-15	1.1882e-13	130/6037 2.1%	261/22304 1.1%	AT4G27960 AT1G09100 AT1G56450 AT1G64230 AT3G55380 AT2G30950 AT5G53300 AT3G24800 AT1G53850 AT5G62540 AT4G14800 AT1G78870 AT4G31300 AT5G20620 AT2G20580 AT2G21270 AT1G02145 AT1G64520 AT3G14290 AT4G02890 AT5G57990 AT3G61790 AT4G19006 AT4G03190 AT5G06600 AT2G02760 AT1G13060 AT3G08690 AT4G33210 AT4G31670 AT5G42270 AT5G42790 AT4G22290 AT4G01037 AT1G16890 AT4G08980 AT5G59300 AT5G05560 AT3G47890 AT1G77440…
9308	amine metabolic process	6.0086e-15	2.0102e-13	168/6037 2.7%	366/22304 1.6%	AT3G09920 AT2G39800 AT1G65840 AT5G14060 AT3G01120 AT1G65960 AT1G80560 AT4G01850 AT1G63660 AT1G66530 AT3G17390 AT2G38670 AT3G57560 AT1G14810 AT1G48270 AT2G42490 AT3G14390 AT2G20860 AT1G48420 AT1G79440 AT3G48560 AT3G17820 AT4G33680 AT4G39540 AT4G14880 AT1G58080 AT5G22800 AT1G29900 AT3G06300 AT1G11790 AT1G35580 AT3G07630 AT5G26830 AT4G39280 AT1G32470 AT5G46180 AT2G22910 AT3G58140 AT3G57050 AT5G62530…
51603	proteolysis involved in cellular protein catabolic process	2.5463e-14	8.4123e-13	125/6037 2.0%	253/22304 1.1%	AT4G27960 AT1G09100 AT1G56450 AT1G64230 AT3G55380 AT5G53300 AT3G24800 AT1G53850 AT5G62540 AT4G14800 AT1G78870 AT4G31300 AT5G20620 AT2G20580 AT2G21270 AT1G02145 AT1G64520 AT3G14290 AT4G02890 AT5G57990 AT3G61790 AT4G19006 AT4G03190 AT5G06600 AT2G02760 AT1G13060 AT3G08690 AT4G33210 AT4G31670 AT5G42790 AT4G22290 AT4G01037 AT1G16890 AT4G08980 AT5G59300 AT5G05560 AT3G47890 AT1G77440 AT5G58290 AT2G25490…
18130	heterocycle biosynthetic process	3.4973e-14	1.1412e-12	72/6037 1.1%	120/22304 0.5%	AT2G39800 AT2G30390 AT5G18660 AT5G14220 AT4G27440 AT5G10330 AT3G14990 AT5G08410 AT2G20860 AT3G14110 AT5G08415 AT1G08520 AT3G51820 AT2G29630 AT5G58270 AT3G07270 AT1G74470 AT1G58080 AT1G03475 AT1G03630 AT3G02780 AT4G18480 AT4G02610 AT1G31860 AT3G03710 AT5G46180 AT5G26030 AT4G14910 AT4G25080 AT1G27450 AT2G26550 AT5G45930 AT1G50170 AT1G58290 AT2G26670 AT4G15560 AT3G09820 AT1G10670 AT3G59400 AT5G63570…
5996	monosaccharide metabolic process	5.2681e-14	1.698e-12	70/6037 1.1%	116/22304 0.5%	AT1G13440 AT3G53520 AT3G54050 AT4G29220 AT1G32440 AT3G62830 AT1G30620 AT5G08570 AT5G60600 AT2G01140 AT1G07110 AT5G35790 AT3G17940 AT2G22480 AT4G38970 AT1G12000 AT3G04120 AT5G44520 AT3G27300 AT3G26650 AT3G06580 AT2G36580 AT1G17890 AT2G36460 AT1G01090 AT1G17650 AT5G49650 AT5G11670 AT3G12780 AT5G40760 AT1G79530 AT5G59290 AT4G32840 AT4G15560 AT3G49160 AT3G51160 AT3G55440 AT1G66430 AT4G29120 AT3G22960…
6511	ubiquitin-dependent protein catabolic process	1.1112e-13	3.4412e-12	122/6037 2.0%	249/22304 1.1%	AT4G27960 AT1G56450 AT1G64230 AT3G55380 AT5G53300 AT3G24800 AT1G53850 AT5G62540 AT4G14800 AT1G78870 AT4G31300 AT5G20620 AT2G20580 AT2G21270 AT1G02145 AT1G64520 AT3G14290 AT4G02890 AT5G57990 AT3G61790 AT4G19006 AT4G03190 AT5G06600 AT2G02760 AT1G13060 AT3G08690 AT4G33210 AT4G31670 AT5G42790 AT4G22290 AT4G01037 AT1G16890 AT4G08980 AT5G59300 AT5G05560 AT3G47890 AT1G77440 AT5G58290 AT2G25490 AT1G04860…
43632	modification-dependent macromolecule catabolic process	1.1112e-13	3.4412e-12	122/6037 2.0%	249/22304 1.1%	AT4G27960 AT1G56450 AT1G64230 AT3G55380 AT5G53300 AT3G24800 AT1G53850 AT5G62540 AT4G14800 AT1G78870 AT4G31300 AT5G20620 AT2G20580 AT2G21270 AT1G02145 AT1G64520 AT3G14290 AT4G02890 AT5G57990 AT3G61790 AT4G19006 AT4G03190 AT5G06600 AT2G02760 AT1G13060 AT3G08690 AT4G33210 AT4G31670 AT5G42790 AT4G22290 AT4G01037 AT1G16890 AT4G08980 AT5G59300 AT5G05560 AT3G47890 AT1G77440 AT5G58290 AT2G25490 AT1G04860…
19941	modification-dependent protein catabolic process	1.1112e-13	3.4412e-12	122/6037 2.0%	249/22304 1.1%	AT4G27960 AT1G56450 AT1G64230 AT3G55380 AT5G53300 AT3G24800 AT1G53850 AT5G62540 AT4G14800 AT1G78870 AT4G31300 AT5G20620 AT2G20580 AT2G21270 AT1G02145 AT1G64520 AT3G14290 AT4G02890 AT5G57990 AT3G61790 AT4G19006 AT4G03190 AT5G06600 AT2G02760 AT1G13060 AT3G08690 AT4G33210 AT4G31670 AT5G42790 AT4G22290 AT4G01037 AT1G16890 AT4G08980 AT5G59300 AT5G05560 AT3G47890 AT1G77440 AT5G58290 AT2G25490 AT1G04860…
9266	response to temperature stimulus	1.1197e-13	3.4412e-12	162/6037 2.6%	359/22304 1.6%	AT1G63940 AT5G17690 AT1G09340 AT3G17390 AT3G54050 AT1G50500 AT2G36530 AT2G37220 AT5G56010 AT2G18790 AT5G03280 AT3G17020 AT1G27320 AT4G26080 AT2G37190 AT1G50460 AT3G18990 AT1G74310 AT1G79440 AT2G03440 AT4G16420 AT5G55160 AT2G22360 AT3G04120 AT1G64520 AT1G55490 AT2G39810 AT3G10800 AT3G26650 AT1G06460 AT5G63980 AT2G39770 AT5G06290 AT5G16910 AT5G08620 AT3G12780 AT2G38170 AT4G37930 AT2G42540 AT1G56070…
9309	amine biosynthetic process	1.4824e-13	4.5035e-12	87/6037 1.4%	159/22304 0.7%	AT2G39800 AT5G14060 AT3G01120 AT1G80560 AT3G58610 AT4G01850 AT3G17390 AT2G38670 AT1G31230 AT3G57560 AT3G26900 AT1G14810 AT1G48270 AT1G02500 AT5G10330 AT3G14390 AT3G62030 AT5G53460 AT3G48560 AT5G13280 AT3G17820 AT4G33680 AT4G39540 AT4G14880 AT1G58080 AT5G16290 AT1G29900 AT2G27450 AT1G31180 AT1G11790 AT3G07630 AT4G02610 AT1G31860 AT5G46180 AT4G14716 AT2G22910 AT5G21060 AT5G17920 AT1G15710 AT3G57050…
6066	alcohol metabolic process	1.6849e-13	5.0604e-12	103/6037 1.7%	200/22304 0.8%	AT1G13440 AT3G53520 AT5G16760 AT3G54050 AT2G38670 AT4G29220 AT1G30620 AT5G63910 AT5G08570 AT2G01140 AT5G35790 AT3G17940 AT2G43980 AT2G22480 AT4G38970 AT1G12000 AT3G02580 AT3G04120 AT3G26650 AT2G29390 AT4G17190 AT1G17890 AT1G17650 AT3G12780 AT5G40760 AT4G15560 AT3G49160 AT3G51160 AT5G23670 AT1G66430 AT1G34120 AT4G29120 AT3G02870 AT5G58330 AT2G21330 AT1G71340 AT3G10370 AT2G21170 AT3G46440 AT3G52930…
8652	cellular amino acid biosynthetic process	1.7082e-13	5.0727e-12	80/6037 1.3%	142/22304 0.6%	AT2G39800 AT5G14060 AT3G01120 AT1G80560 AT3G58610 AT4G01850 AT3G17390 AT1G31230 AT3G57560 AT3G26900 AT1G14810 AT1G48270 AT1G02500 AT5G10330 AT3G14390 AT3G62030 AT5G53460 AT3G48560 AT5G13280 AT3G17820 AT4G33680 AT4G39540 AT4G14880 AT1G58080 AT5G16290 AT1G29900 AT1G31180 AT1G11790 AT3G07630 AT4G02610 AT1G31860 AT5G46180 AT4G14716 AT2G22910 AT5G21060 AT5G17920 AT1G15710 AT3G57050 AT3G63250 AT4G14710…
43933	macromolecular complex subunit organization	1.9345e-13	5.681e-12	109/6037 1.8%	216/22304 0.9%	AT5G22880 AT1G59840 AT1G65440 AT1G55520 AT4G26110 AT1G72370 AT2G19480 AT2G18390 AT1G26110 AT5G13120 AT1G71440 AT5G56090 AT3G53920 AT5G36120 AT1G54380 AT1G79040 AT1G64520 AT3G08960 AT3G05210 AT1G07790 AT5G15540 AT2G37470 AT3G60740 AT4G29350 AT3G57290 AT5G66570 AT5G65360 AT1G74560 AT4G12610 AT3G50820 AT1G04950 AT2G30410 AT2G34050 AT5G47040 AT2G36990 AT5G62600 AT1G75820 AT3G46320 AT5G08430 AT5G56950…
65003	macromolecular complex assembly	2.5414e-13	7.3812e-12	103/6037 1.7%	201/22304 0.9%	AT5G22880 AT1G59840 AT1G65440 AT1G55520 AT4G26110 AT1G72370 AT2G19480 AT2G18390 AT1G26110 AT5G13120 AT1G71440 AT5G56090 AT3G53920 AT5G36120 AT1G54380 AT1G79040 AT1G64520 AT3G08960 AT3G05210 AT1G07790 AT5G15540 AT2G37470 AT3G60740 AT3G57290 AT5G66570 AT5G65360 AT1G74560 AT4G12610 AT3G50820 AT1G04950 AT2G30410 AT2G34050 AT5G47040 AT2G36990 AT5G62600 AT1G75820 AT3G46320 AT5G08430 AT5G56950 AT1G06760…
34404	nucleobase, nucleoside and nucleotide biosynthetic process	3.2768e-13	9.3124e-12	67/6037 1.1%	112/22304 0.5%	AT4G04640 AT1G68710 AT4G02620 AT3G27870 AT3G58730 AT4G04880 AT2G31040 AT1G30820 AT5G08690 AT1G73980 AT4G18440 AT2G21790 AT5G59440 AT1G55090 AT5G04930 AT3G57610 AT5G44240 AT4G39080 AT1G07670 AT2G16510 AT1G72700 AT3G28710 AT3G28715 AT1G19910 AT1G27770 AT3G18680 AT4G29480 AT1G20260 AT5G13450 AT1G27450 AT3G42050 AT2G01350 AT5G57350 AT1G32380 AT3G09820 AT3G21070 AT2G42910 AT3G21110 AT3G54470 AT4G02120…
34654	nucleobase, nucleoside, nucleotide and nucleic acid biosynthetic process	3.2768e-13	9.3124e-12	67/6037 1.1%	112/22304 0.5%	AT4G04640 AT1G68710 AT4G02620 AT3G27870 AT3G58730 AT4G04880 AT2G31040 AT1G30820 AT5G08690 AT1G73980 AT4G18440 AT2G21790 AT5G59440 AT1G55090 AT5G04930 AT3G57610 AT5G44240 AT4G39080 AT1G07670 AT2G16510 AT1G72700 AT3G28710 AT3G28715 AT1G19910 AT1G27770 AT3G18680 AT4G29480 AT1G20260 AT5G13450 AT1G27450 AT3G42050 AT2G01350 AT5G57350 AT1G32380 AT3G09820 AT3G21070 AT2G42910 AT3G21110 AT3G54470 AT4G02120…
51188	cofactor biosynthetic process	7.1937e-13	2.0227e-11	76/6037 1.2%	135/22304 0.6%	AT1G08490 AT1G12350 AT3G06650 AT2G30390 AT5G18660 AT1G60550 AT5G14220 AT4G27440 AT3G12290 AT5G08410 AT2G20860 AT3G14110 AT1G23360 AT5G08415 AT1G08520 AT3G10670 AT3G51820 AT5G58270 AT1G51390 AT3G07270 AT1G74470 AT1G55090 AT1G03630 AT3G02780 AT4G18480 AT1G60440 AT4G25910 AT1G10500 AT3G03710 AT5G26030 AT2G30920 AT5G65720 AT3G63410 AT4G25080 AT2G26550 AT5G45930 AT2G01350 AT1G50170 AT1G58290 AT2G26670…
16052	carbohydrate catabolic process	7.3201e-13	2.0365e-11	66/6037 1.0%	111/22304 0.4%	AT1G13440 AT5G26000 AT4G29220 AT1G32440 AT5G44070 AT4G09020 AT5G08570 AT2G01140 AT5G35790 AT2G22480 AT2G45880 AT4G38970 AT1G12000 AT3G04120 AT1G35580 AT5G44520 AT3G27300 AT3G26650 AT2G40840 AT5G25980 AT2G36580 AT2G36460 AT5G17520 AT1G01090 AT1G17650 AT1G68560 AT5G11670 AT3G12780 AT5G40760 AT1G79530 AT4G32840 AT3G49160 AT3G55440 AT5G45300 AT4G29120 AT5G64860 AT4G09510 AT5G55700 AT3G22960 AT5G56350…
9658	chloroplast organization	1.62e-12	4.46e-11	45/6037 0.7%	65/22304 0.2%	AT3G25690 AT1G62750 AT5G17790 AT1G63680 AT5G15450 AT1G09340 AT3G08010 AT5G49940 AT2G36250 AT5G24020 AT5G16620 AT1G12410 AT3G19720 AT3G46740 AT1G24490 AT5G10470 AT2G21170 AT5G58270 AT4G39460 AT5G55280 AT2G28000 AT5G53280 AT5G42480 AT5G50920 AT4G22260 AT4G01940 AT3G07430 AT4G25910 AT1G11750 AT2G32480 AT1G11870 AT5G45390 AT5G64050 AT3G19180 AT1G75010 AT5G35220 AT3G48870 AT2G21280 AT3G45780 AT2G48120…
9165	nucleotide biosynthetic process	2.5271e-12	6.8856e-11	60/6037 0.9%	99/22304 0.4%	AT4G04640 AT1G68710 AT4G02620 AT3G27870 AT3G58730 AT4G04880 AT2G31040 AT1G30820 AT5G08690 AT1G73980 AT4G18440 AT2G21790 AT5G59440 AT1G55090 AT5G04930 AT3G57610 AT5G44240 AT4G39080 AT1G07670 AT2G16510 AT1G72700 AT3G28710 AT3G28715 AT1G19910 AT1G27770 AT4G29480 AT1G20260 AT5G13450 AT3G42050 AT2G01350 AT5G57350 AT1G32380 AT3G21070 AT2G42910 AT3G21110 AT3G54470 AT4G02120 AT2G33040 AT1G17500 AT2G24520…
44282	small molecule catabolic process	2.9819e-12	8.042e-11	86/6037 1.4%	163/22304 0.7%	AT1G65840 AT1G13440 AT5G42890 AT4G29220 AT1G32440 AT2G35120 AT5G08570 AT1G17290 AT2G20860 AT2G01140 AT1G79440 AT3G05290 AT5G35790 AT4G34890 AT2G22480 AT4G38970 AT1G12000 AT2G26080 AT3G04120 AT3G06860 AT5G44520 AT3G27300 AT3G26650 AT1G32470 AT2G35370 AT2G36580 AT2G36460 AT5G46180 AT1G01090 AT1G17650 AT2G33150 AT5G12200 AT5G62530 AT5G11670 AT3G12780 AT5G40760 AT1G79530 AT4G32840 AT4G37930 AT4G33010…
44275	cellular carbohydrate catabolic process	3.7808e-12	1.0094e-10	61/6037 1.0%	102/22304 0.4%	AT1G13440 AT5G26000 AT4G29220 AT1G32440 AT5G44070 AT4G09020 AT5G08570 AT2G01140 AT5G35790 AT2G22480 AT4G38970 AT1G12000 AT3G04120 AT1G35580 AT5G44520 AT3G27300 AT3G26650 AT2G40840 AT5G25980 AT2G36580 AT2G36460 AT5G17520 AT1G01090 AT1G17650 AT5G11670 AT3G12780 AT5G40760 AT1G79530 AT4G32840 AT3G49160 AT3G55440 AT4G29120 AT5G64860 AT4G09510 AT5G55700 AT3G22960 AT5G56350 AT5G58330 AT2G21330 AT5G56630…
17038	protein import	4.1207e-12	1.0891e-10	50/6037 0.8%	77/22304 0.3%	AT5G20020 AT3G59020 AT4G27640 AT3G17340 AT5G58590 AT3G27080 AT4G16143 AT5G20010 AT5G50920 AT3G08960 AT3G03110 AT1G61570 AT2G16950 AT1G26170 AT5G62050 AT2G20890 AT1G27970 AT3G63130 AT2G36070 AT3G20000 AT5G06120 AT3G48870 AT2G26350 AT2G45770 AT5G50810 AT3G07560 AT1G07140 AT1G27390 AT5G16620 AT5G47040 AT5G62600 AT5G53480 AT5G08470 AT2G28800 AT3G46560 AT2G46470 AT5G03940 AT5G40930 AT2G29530 AT2G30060…
33013	tetrapyrrole metabolic process	4.6078e-12	1.2058e-10	43/6037 0.7%	62/22304 0.2%	AT2G30390 AT1G10670 AT1G08550 AT5G18660 AT3G59400 AT5G14220 AT5G63570 AT4G27440 AT5G08280 AT4G37000 AT2G40490 AT3G14110 AT3G44880 AT1G69740 AT1G08520 AT3G51820 AT2G26540 AT3G09150 AT4G13250 AT1G44446 AT1G74470 AT1G03475 AT1G03630 AT3G56940 AT1G63970 AT5G04900 AT3G02780 AT4G18480 AT3G21580 AT3G03710 AT5G26030 AT4G27430 AT5G13630 AT3G01910 AT3G48730 AT4G25080 AT2G26550 AT5G45930 AT1G50170 AT1G58290…
33014	tetrapyrrole biosynthetic process	6.2413e-12	1.6172e-10	36/6037 0.5%	48/22304 0.2%	AT2G30390 AT1G10670 AT5G18660 AT3G59400 AT5G14220 AT5G63570 AT4G27440 AT5G08280 AT2G40490 AT3G14110 AT1G69740 AT1G08520 AT3G51820 AT2G26540 AT3G09150 AT1G44446 AT1G74470 AT1G03475 AT1G03630 AT3G56940 AT1G63970 AT3G02780 AT4G18480 AT3G21580 AT3G03710 AT5G26030 AT4G27430 AT5G13630 AT3G48730 AT4G25080 AT2G26550 AT5G45930 AT1G50170 AT1G58290 AT2G26670 AT4G15560
9853	photorespiration	8.3058e-12	2.1313e-10	25/6037 0.4%	28/22304 0.1%	AT2G33220 AT1G80380 AT3G54110 AT4G00585 AT1G68010 AT1G49140 AT3G18410 AT5G63510 AT5G37510 AT2G27730 AT3G48680 AT4G34700 AT2G35370 AT5G66510 AT2G31490 AT2G13360 AT1G47260 AT1G19580 AT5G04140 AT4G37930 AT2G47690 AT1G23310 AT4G16450 AT2G26350 AT1G04630
8610	lipid biosynthetic process	9.8939e-12	2.5144e-10	143/6037 2.3%	321/22304 1.4%	AT1G13560 AT2G26170 AT3G04870 AT5G23450 AT2G38670 AT5G46290 AT4G04320 AT5G04490 AT5G13520 AT2G38040 AT1G69640 AT4G17910 AT4G31780 AT3G02580 AT3G53130 AT2G29390 AT4G17190 AT3G03710 AT2G30200 AT3G57170 AT2G33150 AT1G47290 AT1G65290 AT1G67080 AT2G38050 AT1G74960 AT1G07420 AT4G14070 AT2G48120 AT3G45040 AT2G04540 AT1G36160 AT2G05990 AT5G03730 AT2G22230 AT4G30580 AT4G15560 AT5G25900 AT1G10670 AT1G05160…
19684	photosynthesis, light reaction	1.0708e-11	2.6953e-10	43/6037 0.7%	63/22304 0.2%	AT2G05070 AT1G61520 AT4G04640 AT1G15980 AT4G27800 AT4G18370 AT3G54890 AT4G12800 AT3G54050 AT4G09650 AT4G22890 AT4G01050 AT5G64040 AT2G47940 AT5G39830 AT5G08410 AT1G45474 AT4G33520 AT2G05620 AT1G54780 AT1G60950 AT1G79040 AT1G08380 AT2G34420 AT5G47110 AT5G66190 AT1G06680 AT1G55670 AT4G03280 AT5G66570 AT2G20890 AT1G03600 AT3G61470 AT3G27925 AT2G46820 AT4G11960 AT5G35220 AT1G05385 AT2G01590 AT3G50820…
9259	ribonucleotide metabolic process	1.4218e-11	3.516e-10	51/6037 0.8%	81/22304 0.3%	AT4G04640 AT1G68710 AT4G02620 AT3G27870 AT3G58730 AT4G04880 AT2G31040 AT5G08690 AT4G18440 AT5G04930 AT3G57610 AT5G44240 AT3G23580 AT4G39080 AT1G07670 AT2G16510 AT1G72700 AT3G28710 AT3G28715 AT1G19910 AT1G27770 AT4G29480 AT1G20260 AT5G13450 AT3G42050 AT5G01310 AT5G57350 AT1G32380 AT5G26667 AT2G42910 AT3G54470 AT2G33040 AT1G17500 AT3G56490 AT4G16566 AT2G24520 AT1G51650 AT3G20330 AT2G25610 AT2G21410…
51716	cellular response to stimulus	1.4234e-11	3.516e-10	279/6037 4.6%	729/22304 3.2%	AT1G09100 AT5G23570 AT2G28190 AT2G42810 AT1G08130 AT2G39760 AT2G36490 AT5G46570 AT3G03300 AT5G56010 AT3G20310 AT2G19480 AT5G03280 AT1G71040 AT1G27320 AT3G16857 AT2G03440 AT3G22170 AT4G04955 AT3G27740 AT1G32230 AT1G09570 AT3G20550 AT4G35230 AT5G12200 AT5G13530 AT4G03190 AT1G01040 AT1G54490 AT5G03730 AT5G20730 AT2G26670 AT4G02640 AT5G23310 AT3G26680 AT5G21010 AT5G65310 AT1G25490 AT5G66880 AT5G65670…
6163	purine nucleotide metabolic process	1.6991e-11	4.1582e-10	50/6037 0.8%	79/22304 0.3%	AT4G04640 AT1G68710 AT4G02620 AT3G27870 AT3G58730 AT4G04880 AT2G31040 AT5G08690 AT1G73980 AT4G18440 AT5G04930 AT3G57610 AT5G44240 AT4G39080 AT1G07670 AT2G16510 AT1G72700 AT3G28710 AT3G28715 AT1G19910 AT1G27770 AT4G29480 AT1G20260 AT5G13450 AT3G42050 AT5G01310 AT5G57350 AT3G21110 AT2G33040 AT1G17500 AT3G56490 AT4G16566 AT2G24520 AT1G51650 AT2G25610 AT2G21410 AT1G26130 AT4G32530 AT2G28520 AT1G09830…
43094	cellular metabolic compound salvage	1.7422e-11	4.2245e-10	35/6037 0.5%	47/22304 0.2%	AT2G33220 AT3G09820 AT1G80380 AT3G54110 AT4G00585 AT1G68010 AT1G49140 AT4G22570 AT3G18410 AT5G63510 AT5G37510 AT5G03300 AT2G27730 AT3G48680 AT4G34700 AT5G53850 AT2G35370 AT5G66510 AT4G14716 AT2G31490 AT2G13360 AT1G47260 AT4G14710 AT1G19580 AT4G38800 AT5G04140 AT1G27450 AT1G49820 AT4G37930 AT4G36940 AT2G47690 AT1G23310 AT4G16450 AT2G26350 AT1G04630
6778	porphyrin metabolic process	3.0554e-11	7.3414e-10	41/6037 0.6%	60/22304 0.2%	AT2G30390 AT1G10670 AT1G08550 AT5G18660 AT3G59400 AT5G14220 AT5G63570 AT4G27440 AT5G08280 AT4G37000 AT2G40490 AT3G14110 AT3G44880 AT1G69740 AT1G08520 AT3G51820 AT2G26540 AT4G13250 AT1G44446 AT1G74470 AT1G03630 AT3G56940 AT1G63970 AT5G04900 AT3G02780 AT4G18480 AT3G21580 AT3G03710 AT5G26030 AT4G27430 AT5G13630 AT3G01910 AT3G48730 AT4G25080 AT2G26550 AT5G45930 AT1G50170 AT1G58290 AT5G01410 AT2G26670…
22607	cellular component assembly	3.5655e-11	8.4896e-10	119/6037 1.9%	258/22304 1.1%	AT5G47820 AT5G22880 AT1G59840 AT1G65440 AT5G18700 AT1G55520 AT4G26110 AT3G09090 AT1G72370 AT2G19480 AT2G18390 AT1G26110 AT5G13120 AT1G71440 AT5G56090 AT5G05620 AT3G53920 AT5G36120 AT1G54380 AT5G60920 AT1G79040 AT1G64520 AT3G05330 AT3G08960 AT3G05210 AT1G07790 AT5G15540 AT2G37470 AT3G60740 AT3G57290 AT5G66570 AT5G65360 AT1G74560 AT4G12610 AT3G50820 AT1G04950 AT2G30410 AT2G34050 AT5G47040 AT2G36990…
6818	hydrogen transport	4.6298e-11	1.0829e-09	32/6037 0.5%	42/22304 0.1%	AT4G04640 AT4G26710 AT4G02620 AT3G58730 AT2G18960 AT2G33040 AT2G31040 AT5G08690 AT2G25610 AT2G21410 AT4G32530 AT2G28520 AT4G38510 AT4G11150 AT4G00895 AT4G39080 AT3G01390 AT4G23710 AT1G16780 AT2G16510 AT3G28710 AT3G28715 AT1G19910 AT1G75630 AT1G78920 AT1G78900 AT4G38920 AT4G29480 AT1G20260 AT5G13450 AT4G34720 AT3G42050
15992	proton transport	4.6298e-11	1.0829e-09	32/6037 0.5%	42/22304 0.1%	AT4G04640 AT4G26710 AT4G02620 AT3G58730 AT2G18960 AT2G33040 AT2G31040 AT5G08690 AT2G25610 AT2G21410 AT4G32530 AT2G28520 AT4G38510 AT4G11150 AT4G00895 AT4G39080 AT3G01390 AT4G23710 AT1G16780 AT2G16510 AT3G28710 AT3G28715 AT1G19910 AT1G75630 AT1G78920 AT1G78900 AT4G38920 AT4G29480 AT1G20260 AT5G13450 AT4G34720 AT3G42050
9409	response to cold	7.518e-11	1.743e-09	112/6037 1.8%	241/22304 1.0%	AT1G63940 AT5G17690 AT1G09340 AT3G17390 AT3G54050 AT2G36530 AT2G37220 AT2G18790 AT3G17020 AT1G27320 AT4G26080 AT2G37190 AT1G50460 AT3G18990 AT2G03440 AT4G16420 AT1G55490 AT2G39810 AT3G26650 AT5G63980 AT5G06290 AT5G16910 AT5G08620 AT3G12780 AT2G38170 AT4G37930 AT2G42540 AT1G56070 AT1G32060 AT5G51820 AT1G09760 AT4G24190 AT5G43760 AT2G15970 AT5G63770 AT4G08500 AT2G39460 AT3G02870 AT3G20740 AT1G31812…
34621	cellular macromolecular complex subunit organization	7.7474e-11	1.7806e-09	83/6037 1.3%	163/22304 0.7%	AT3G52750 AT5G22880 AT1G59840 AT3G23990 AT3G59020 AT4G25340 AT4G26110 AT4G27640 AT3G45930 AT3G18035 AT1G72370 AT2G19480 AT2G18390 AT1G26110 AT5G13120 AT3G17340 AT1G71440 AT5G36120 AT1G54380 AT1G79040 AT1G64520 AT3G08960 AT3G05210 AT3G03110 AT1G07790 AT3G53730 AT5G15540 AT2G16950 AT2G37470 AT1G14900 AT3G60740 AT1G26170 AT4G29350 AT4G02570 AT5G66570 AT5G65360 AT4G27650 AT2G20890 AT3G26618 AT1G74560…
15672	monovalent inorganic cation transport	7.9751e-11	1.8171e-09	60/6037 0.9%	105/22304 0.4%	AT5G64280 AT5G47100 AT4G04640 AT4G26710 AT4G02620 AT3G02050 AT3G58730 AT4G23640 AT2G31040 AT5G08690 AT5G55000 AT2G01980 AT4G39080 AT4G00630 AT1G30450 AT2G16510 AT3G28710 AT3G28715 AT1G19910 AT3G56160 AT1G78920 AT1G79610 AT4G29480 AT1G20260 AT5G13450 AT4G33530 AT3G42050 AT5G14880 AT2G18960 AT2G33040 AT5G11800 AT5G27150 AT2G26900 AT5G09400 AT1G01790 AT2G25610 AT2G21410 AT4G32530 AT2G28520 AT4G38510…
19318	hexose metabolic process	9.7583e-11	2.2044e-09	54/6037 0.8%	91/22304 0.4%	AT1G13440 AT3G54050 AT4G29220 AT1G32440 AT3G62830 AT5G08570 AT2G01140 AT1G07110 AT5G35790 AT3G17940 AT2G22480 AT4G38970 AT1G12000 AT3G04120 AT5G44520 AT3G27300 AT3G26650 AT3G06580 AT2G36580 AT1G17890 AT2G36460 AT1G01090 AT1G17650 AT5G11670 AT3G12780 AT5G40760 AT1G79530 AT4G32840 AT3G49160 AT3G51160 AT3G55440 AT4G29120 AT3G22960 AT5G56350 AT5G58330 AT2G21330 AT5G56630 AT1G76550 AT1G22170 AT1G43670…
48731	system development	1.2571e-10	2.8157e-09	272/6037 4.5%	720/22304 3.2%	AT1G44900 AT5G17690 AT3G05040 AT4G29900 AT5G49720 AT3G05840 AT3G15880 AT1G19270 AT5G03280 AT1G71040 AT2G18390 AT1G27320 AT2G27530 AT3G16857 AT3G12810 AT1G64520 AT5G14170 AT3G49670 AT1G56580 AT1G55250 AT1G32230 AT5G18410 AT2G38440 AT4G21750 AT5G16910 AT2G45650 AT1G74560 AT3G56090 AT4G03190 AT1G51660 AT1G01160 AT1G13180 AT4G30340 AT3G48430 AT2G48120 AT1G04550 AT1G36160 AT1G73590 AT2G02480 AT5G20730…
34622	cellular macromolecular complex assembly	1.4894e-10	3.3081e-09	77/6037 1.2%	149/22304 0.6%	AT3G52750 AT5G22880 AT1G59840 AT3G23990 AT3G59020 AT4G25340 AT4G26110 AT4G27640 AT3G45930 AT3G18035 AT1G72370 AT2G19480 AT2G18390 AT1G26110 AT5G13120 AT3G17340 AT1G71440 AT5G36120 AT1G54380 AT1G79040 AT1G64520 AT3G08960 AT3G05210 AT3G03110 AT1G07790 AT3G53730 AT5G15540 AT2G16950 AT2G37470 AT1G14900 AT3G60740 AT1G26170 AT4G02570 AT5G66570 AT5G65360 AT2G20890 AT1G74560 AT5G10980 AT5G59970 AT5G35220…
48513	organ development	1.7876e-10	3.9372e-09	271/6037 4.4%	719/22304 3.2%	AT1G44900 AT5G17690 AT3G05040 AT4G29900 AT5G49720 AT3G05840 AT3G15880 AT1G19270 AT5G03280 AT1G71040 AT2G18390 AT1G27320 AT2G27530 AT3G16857 AT3G12810 AT1G64520 AT5G14170 AT3G49670 AT1G56580 AT1G55250 AT1G32230 AT5G18410 AT2G38440 AT4G21750 AT5G16910 AT2G45650 AT1G74560 AT3G56090 AT4G03190 AT1G51660 AT1G01160 AT1G13180 AT4G30340 AT3G48430 AT2G48120 AT1G04550 AT1G36160 AT1G73590 AT2G02480 AT5G20730…
6325	chromatin organization	1.8877e-10	4.1232e-09	81/6037 1.3%	160/22304 0.7%	AT5G17690 AT5G22880 AT3G24440 AT1G65440 AT5G63110 AT5G18620 AT4G25340 AT4G26110 AT2G13370 AT3G45930 AT2G47620 AT5G09740 AT3G18035 AT2G19480 AT4G38130 AT3G10390 AT1G20693 AT5G58230 AT1G04400 AT1G20696 AT2G31650 AT1G07790 AT1G55250 AT3G53730 AT2G37470 AT1G14900 AT3G52280 AT5G65360 AT2G17560 AT2G22475 AT1G74560 AT5G10980 AT5G59970 AT5G56740 AT4G13940 AT1G72740 AT1G79730 AT2G02760 AT3G48430 AT5G44800…
6457	protein folding	1.9974e-10	4.3271e-09	90/6037 1.4%	184/22304 0.8%	AT3G01480 AT5G21990 AT4G21180 AT2G16600 AT5G09590 AT5G26360 AT5G64360 AT3G56070 AT3G08910 AT5G23290 AT5G22080 AT5G56010 AT5G03160 AT3G62030 AT5G58710 AT5G28540 AT5G13120 AT3G62190 AT4G13670 AT5G06910 AT2G22360 AT5G20890 AT1G55490 AT1G14980 AT3G58020 AT3G62600 AT3G60740 AT5G27240 AT2G38960 AT1G18700 AT5G53150 AT4G39710 AT1G76700 AT3G44110 AT4G36040 AT1G79930 AT5G56500 AT3G13470 AT4G39150 AT1G75690…
6164	purine nucleotide biosynthetic process	2.647e-10	5.6878e-09	46/6037 0.7%	74/22304 0.3%	AT4G04640 AT1G68710 AT4G02620 AT3G27870 AT3G58730 AT3G21110 AT4G04880 AT2G33040 AT2G31040 AT1G17500 AT2G24520 AT1G51650 AT5G08690 AT2G25610 AT2G21410 AT1G26130 AT1G73980 AT4G32530 AT2G28520 AT1G09830 AT4G18440 AT4G38510 AT4G11150 AT5G04930 AT3G57610 AT5G44240 AT4G00895 AT4G39080 AT3G55010 AT1G07670 AT2G16510 AT1G72700 AT3G28710 AT5G62670 AT1G26190 AT3G28715 AT1G19910 AT1G75630 AT1G27770 AT4G38920…
48193	Golgi vesicle transport	3.5716e-10	7.6127e-09	29/6037 0.4%	38/22304 0.1%	AT1G15880 AT3G52850 AT1G10290 AT1G56330 AT5G16880 AT1G59820 AT3G18480 AT1G50500 AT3G58170 AT2G38410 AT3G52190 AT2G45200 AT1G26670 AT5G54750 AT5G39510 AT4G01810 AT4G39220 AT5G58030 AT5G16830 AT1G30630 AT5G66030 AT4G14455 AT2G21600 AT5G63640 AT4G32760 AT2G01470 AT3G13870 AT1G02130 AT4G30240
6779	porphyrin biosynthetic process	3.6282e-10	7.6714e-09	32/6037 0.5%	44/22304 0.1%	AT2G30390 AT1G10670 AT5G18660 AT3G59400 AT5G14220 AT5G63570 AT4G27440 AT5G08280 AT2G40490 AT3G14110 AT1G69740 AT1G08520 AT3G51820 AT2G26540 AT1G44446 AT1G74470 AT1G03630 AT3G56940 AT1G63970 AT3G02780 AT4G18480 AT3G21580 AT3G03710 AT5G26030 AT4G27430 AT5G13630 AT3G48730 AT4G25080 AT5G45930 AT1G50170 AT1G58290 AT4G15560
34220	ion transmembrane transport	3.6933e-10	7.7471e-09	30/6037 0.4%	40/22304 0.1%	AT4G04640 AT4G26710 AT4G02620 AT3G58730 AT2G33040 AT2G31040 AT5G08690 AT2G25610 AT2G01980 AT2G21410 AT4G32530 AT2G28520 AT4G38510 AT4G11150 AT4G00895 AT4G39080 AT3G01390 AT2G16510 AT3G28710 AT3G56240 AT3G28715 AT1G19910 AT1G75630 AT4G38920 AT4G29480 AT1G20260 AT5G13450 AT4G34720 AT3G42050 AT1G80830
61024	membrane organization	4.1423e-10	8.5531e-09	47/6037 0.7%	77/22304 0.3%	AT2G30050 AT5G50810 AT1G60490 AT3G01340 AT3G07980 AT1G15880 AT5G50375 AT1G03160 AT2G30950 AT1G59820 AT5G08080 AT1G65260 AT1G32500 AT2G45200 AT4G17730 AT5G61210 AT1G26670 AT5G05760 AT5G12130 AT2G28800 AT3G10670 AT3G47450 AT2G46470 AT3G20290 AT2G26300 AT4G16144 AT2G29530 AT4G31780 AT5G46860 AT5G18570 AT3G24350 AT1G61570 AT1G59610 AT5G16830 AT1G28490 AT5G42080 AT3G05710 AT5G62050 AT2G20890 AT2G20990…
16044	cellular membrane organization	4.1423e-10	8.5531e-09	47/6037 0.7%	77/22304 0.3%	AT2G30050 AT5G50810 AT1G60490 AT3G01340 AT3G07980 AT1G15880 AT5G50375 AT1G03160 AT2G30950 AT1G59820 AT5G08080 AT1G65260 AT1G32500 AT2G45200 AT4G17730 AT5G61210 AT1G26670 AT5G05760 AT5G12130 AT2G28800 AT3G10670 AT3G47450 AT2G46470 AT3G20290 AT2G26300 AT4G16144 AT2G29530 AT4G31780 AT5G46860 AT5G18570 AT3G24350 AT1G61570 AT1G59610 AT5G16830 AT1G28490 AT5G42080 AT3G05710 AT5G62050 AT2G20890 AT2G20990…
46164	alcohol catabolic process	4.5953e-10	9.415e-09	43/6037 0.7%	68/22304 0.3%	AT1G13440 AT3G55440 AT4G29120 AT4G29220 AT1G32440 AT3G22960 AT5G56350 AT5G08570 AT5G58330 AT2G21330 AT5G56630 AT1G76550 AT1G22170 AT3G10370 AT2G21170 AT2G01140 AT3G52930 AT5G35790 AT5G40610 AT2G22480 AT4G38970 AT1G12000 AT3G04120 AT5G52920 AT5G44520 AT3G27300 AT3G26650 AT2G36580 AT5G61580 AT2G36460 AT1G12900 AT1G01090 AT1G17650 AT1G16300 AT5G11670 AT3G12780 AT5G40760 AT1G79530 AT4G32840 AT1G79550…
9260	ribonucleotide biosynthetic process	5.0502e-10	1.0267e-08	46/6037 0.7%	75/22304 0.3%	AT1G32380 AT4G04640 AT1G68710 AT2G42910 AT4G02620 AT3G27870 AT3G58730 AT3G54470 AT4G04880 AT2G33040 AT2G31040 AT1G17500 AT2G24520 AT1G51650 AT5G08690 AT3G20330 AT2G25610 AT2G21410 AT1G26130 AT4G32530 AT2G28520 AT4G18440 AT2G44530 AT4G38510 AT4G11150 AT5G04930 AT3G57610 AT5G44240 AT4G00895 AT4G39080 AT1G07670 AT2G16510 AT1G72700 AT3G28710 AT5G62670 AT3G28715 AT1G19910 AT1G75630 AT1G27770 AT4G38920…
44255	cellular lipid metabolic process	5.5006e-10	1.1098e-08	166/6037 2.7%	404/22304 1.8%	AT1G13560 AT2G26170 AT3G04870 AT5G23450 AT5G42890 AT2G38670 AT5G46290 AT4G04320 AT2G18790 AT1G52400 AT5G63910 AT5G04490 AT5G13520 AT2G38040 AT1G69640 AT4G17910 AT3G05290 AT4G31780 AT3G05970 AT3G53130 AT4G17190 AT3G03710 AT2G30200 AT5G14850 AT3G57170 AT2G33150 AT1G65290 AT1G67080 AT1G10900 AT1G74960 AT1G07420 AT4G14070 AT2G48120 AT3G45040 AT2G04540 AT1G36160 AT2G05990 AT5G03730 AT2G22230 AT4G30580…
6508	proteolysis	5.8373e-10	1.1688e-08	235/6037 3.8%	614/22304 2.7%	AT4G27960 AT1G09100 AT1G56450 AT2G47390 AT5G53300 AT3G24800 AT5G13520 AT1G53850 AT2G47940 AT4G31300 AT5G20620 AT2G20580 AT1G02145 AT1G64520 AT5G19740 AT3G18490 AT4G02890 AT3G61790 AT4G03190 AT5G60750 AT1G14270 AT1G13060 AT3G08690 AT4G31670 AT5G42790 AT3G02110 AT4G22290 AT4G23940 AT1G16890 AT4G08980 AT5G59300 AT5G05560 AT1G79340 AT2G25490 AT5G56150 AT4G38630 AT5G57360 AT4G30920 AT5G23540 AT5G42320…
6007	glucose catabolic process	7.6906e-10	1.5283e-08	40/6037 0.6%	62/22304 0.2%	AT1G13440 AT3G55440 AT4G29120 AT4G29220 AT1G32440 AT3G22960 AT5G56350 AT5G08570 AT5G58330 AT2G21330 AT5G56630 AT1G76550 AT1G22170 AT2G01140 AT3G52930 AT5G35790 AT2G22480 AT4G38970 AT1G12000 AT3G04120 AT5G52920 AT5G44520 AT3G27300 AT3G26650 AT2G36580 AT5G61580 AT2G36460 AT1G12900 AT1G01090 AT1G17650 AT1G16300 AT5G11670 AT3G12780 AT5G40760 AT1G79530 AT4G32840 AT1G79550 AT1G42970 AT2G29560 AT3G49160
15994	chlorophyll metabolic process	1.031e-09	2.0335e-08	29/6037 0.4%	39/22304 0.1%	AT1G10670 AT1G08550 AT5G18660 AT3G59400 AT4G27440 AT5G08280 AT4G37000 AT3G14110 AT3G44880 AT1G08520 AT3G51820 AT4G13250 AT1G44446 AT1G74470 AT1G03630 AT3G56940 AT1G63970 AT5G04900 AT3G02780 AT4G18480 AT3G03710 AT4G27430 AT5G13630 AT3G01910 AT4G25080 AT5G45930 AT1G58290 AT5G01410 AT4G15560
6006	glucose metabolic process	1.3014e-09	2.5478e-08	41/6037 0.6%	65/22304 0.2%	AT1G13440 AT3G55440 AT4G29120 AT4G29220 AT1G32440 AT3G22960 AT5G56350 AT5G08570 AT5G58330 AT2G21330 AT5G56630 AT1G76550 AT1G22170 AT2G01140 AT3G52930 AT5G35790 AT2G22480 AT4G38970 AT1G12000 AT3G04120 AT5G52920 AT5G44520 AT3G27300 AT3G26650 AT2G36580 AT5G61580 AT2G36460 AT1G12900 AT1G01090 AT1G17650 AT1G16300 AT4G37870 AT5G11670 AT3G12780 AT5G40760 AT1G79530 AT4G32840 AT1G79550 AT1G42970 AT2G29560…
6119	oxidative phosphorylation	1.4115e-09	2.7261e-08	36/6037 0.5%	54/22304 0.2%	AT3G06310 AT4G04640 AT1G15120 AT4G02620 AT3G58730 AT5G66760 AT2G33040 AT5G18800 AT2G31040 AT4G02580 AT5G08690 AT5G08530 AT2G25610 AT2G21410 AT5G40650 AT4G32530 AT2G28520 AT3G52730 AT3G27380 AT4G32470 AT4G38510 AT4G11150 AT4G00895 AT4G39080 AT2G16510 AT3G28710 AT3G28715 AT1G19910 AT1G75630 AT4G38920 AT4G29480 AT5G11770 AT1G20260 AT5G13450 AT4G34720 AT3G42050
9150	purine ribonucleotide metabolic process	1.4131e-09	2.7261e-08	44/6037 0.7%	72/22304 0.3%	AT4G04640 AT1G68710 AT4G02620 AT3G27870 AT3G58730 AT4G04880 AT2G33040 AT2G31040 AT1G17500 AT3G56490 AT4G16566 AT2G24520 AT1G51650 AT5G08690 AT2G25610 AT2G21410 AT1G26130 AT4G32530 AT2G28520 AT4G18440 AT4G38510 AT4G11150 AT5G04930 AT3G57610 AT5G44240 AT4G00895 AT4G39080 AT1G07670 AT2G16510 AT1G72700 AT3G28710 AT5G62670 AT3G28715 AT1G19910 AT1G75630 AT1G27770 AT4G38920 AT4G29480 AT1G20260 AT5G13450…
15995	chlorophyll biosynthetic process	1.4383e-09	2.7546e-08	22/6037 0.3%	26/22304 0.1%	AT3G56940 AT1G63970 AT3G02780 AT1G10670 AT4G18480 AT5G18660 AT3G59400 AT3G03710 AT4G27440 AT5G08280 AT4G27430 AT5G13630 AT3G14110 AT4G25080 AT1G08520 AT3G51820 AT5G45930 AT1G44446 AT1G74470 AT1G58290 AT4G15560 AT1G03630
70887	cellular response to chemical stimulus	1.4756e-09	2.8058e-08	150/6037 2.4%	361/22304 1.6%	AT1G78080 AT5G44790 AT1G09100 AT5G23570 AT2G28190 AT5G46570 AT3G03300 AT5G56010 AT2G18790 AT3G20310 AT5G03280 AT1G27320 AT3G47990 AT3G16857 AT3G01090 AT2G03440 AT4G33680 AT2G41680 AT3G10920 AT1G15750 AT3G10800 AT1G32230 AT3G23780 AT5G63980 AT3G20550 AT3G62800 AT2G19860 AT4G23650 AT4G35230 AT4G18710 AT5G13530 AT4G03190 AT1G01040 AT1G54490 AT5G03730 AT4G16890 AT5G25900 AT5G23310 AT2G27040 AT5G21010…
46365	monosaccharide catabolic process	1.5555e-09	2.9158e-08	40/6037 0.6%	63/22304 0.2%	AT1G13440 AT3G55440 AT4G29120 AT4G29220 AT1G32440 AT3G22960 AT5G56350 AT5G08570 AT5G58330 AT2G21330 AT5G56630 AT1G76550 AT1G22170 AT2G01140 AT3G52930 AT5G35790 AT2G22480 AT4G38970 AT1G12000 AT3G04120 AT5G52920 AT5G44520 AT3G27300 AT3G26650 AT2G36580 AT5G61580 AT2G36460 AT1G12900 AT1G01090 AT1G17650 AT1G16300 AT5G11670 AT3G12780 AT5G40760 AT1G79530 AT4G32840 AT1G79550 AT1G42970 AT2G29560 AT3G49160
19320	hexose catabolic process	1.5555e-09	2.9158e-08	40/6037 0.6%	63/22304 0.2%	AT1G13440 AT3G55440 AT4G29120 AT4G29220 AT1G32440 AT3G22960 AT5G56350 AT5G08570 AT5G58330 AT2G21330 AT5G56630 AT1G76550 AT1G22170 AT2G01140 AT3G52930 AT5G35790 AT2G22480 AT4G38970 AT1G12000 AT3G04120 AT5G52920 AT5G44520 AT3G27300 AT3G26650 AT2G36580 AT5G61580 AT2G36460 AT1G12900 AT1G01090 AT1G17650 AT1G16300 AT5G11670 AT3G12780 AT5G40760 AT1G79530 AT4G32840 AT1G79550 AT1G42970 AT2G29560 AT3G49160
9141	nucleoside triphosphate metabolic process	1.851e-09	3.4211e-08	39/6037 0.6%	61/22304 0.2%	AT4G04640 AT1G68710 AT4G02620 AT3G27870 AT3G58730 AT2G33040 AT2G31040 AT1G17500 AT2G24520 AT1G51650 AT5G08690 AT2G25610 AT2G21410 AT1G26130 AT4G32530 AT2G28520 AT2G21790 AT4G38510 AT4G11150 AT5G04930 AT5G44240 AT4G00895 AT4G39080 AT1G07670 AT2G16510 AT1G72700 AT3G28710 AT5G62670 AT3G28715 AT1G19910 AT1G75630 AT1G27770 AT4G38920 AT4G29480 AT1G20260 AT5G13450 AT4G34720 AT3G42050 AT5G57350
9142	nucleoside triphosphate biosynthetic process	1.851e-09	3.4211e-08	39/6037 0.6%	61/22304 0.2%	AT4G04640 AT1G68710 AT4G02620 AT3G27870 AT3G58730 AT2G33040 AT2G31040 AT1G17500 AT2G24520 AT1G51650 AT5G08690 AT2G25610 AT2G21410 AT1G26130 AT4G32530 AT2G28520 AT2G21790 AT4G38510 AT4G11150 AT5G04930 AT5G44240 AT4G00895 AT4G39080 AT1G07670 AT2G16510 AT1G72700 AT3G28710 AT5G62670 AT3G28715 AT1G19910 AT1G75630 AT1G27770 AT4G38920 AT4G29480 AT1G20260 AT5G13450 AT4G34720 AT3G42050 AT5G57350
46034	ATP metabolic process	2.1915e-09	3.9629e-08	38/6037 0.6%	59/22304 0.2%	AT4G04640 AT1G68710 AT4G02620 AT3G27870 AT3G58730 AT2G33040 AT2G31040 AT1G17500 AT2G24520 AT1G51650 AT5G08690 AT2G25610 AT2G21410 AT1G26130 AT4G32530 AT2G28520 AT4G38510 AT4G11150 AT5G04930 AT5G44240 AT4G00895 AT4G39080 AT1G07670 AT2G16510 AT1G72700 AT3G28710 AT5G62670 AT3G28715 AT1G19910 AT1G75630 AT1G27770 AT4G38920 AT4G29480 AT1G20260 AT5G13450 AT4G34720 AT3G42050 AT5G57350
6754	ATP biosynthetic process	2.1915e-09	3.9629e-08	38/6037 0.6%	59/22304 0.2%	AT4G04640 AT1G68710 AT4G02620 AT3G27870 AT3G58730 AT2G33040 AT2G31040 AT1G17500 AT2G24520 AT1G51650 AT5G08690 AT2G25610 AT2G21410 AT1G26130 AT4G32530 AT2G28520 AT4G38510 AT4G11150 AT5G04930 AT5G44240 AT4G00895 AT4G39080 AT1G07670 AT2G16510 AT1G72700 AT3G28710 AT5G62670 AT3G28715 AT1G19910 AT1G75630 AT1G27770 AT4G38920 AT4G29480 AT1G20260 AT5G13450 AT4G34720 AT3G42050 AT5G57350
6519	cellular amino acid and derivative metabolic process	2.1976e-09	3.9629e-08	190/6037 3.1%	483/22304 2.1%	AT3G09920 AT2G39800 AT1G65840 AT5G14060 AT3G01120 AT4G08920 AT1G65960 AT1G80560 AT4G01850 AT1G63660 AT1G66530 AT3G17390 AT2G38670 AT3G57560 AT1G14810 AT1G48270 AT3G14390 AT2G20860 AT1G48420 AT4G30210 AT1G79440 AT3G48560 AT3G17820 AT4G33680 AT4G39540 AT4G14880 AT1G58080 AT5G22800 AT1G29900 AT3G06300 AT1G11790 AT1G35580 AT3G07630 AT5G26830 AT4G39280 AT1G32470 AT5G46180 AT2G22910 AT3G58140 AT3G57050…
65008	regulation of biological quality	2.2041e-09	3.9629e-08	218/6037 3.6%	569/22304 2.5%	AT5G17690 AT5G23570 AT3G08550 AT5G49720 AT4G28250 AT3G20560 AT4G35460 AT4G34490 AT5G03280 AT1G76850 AT3G05290 AT2G03680 AT3G54220 AT1G35620 AT5G16910 AT1G12520 AT5G04260 AT3G56090 AT1G01040 AT4G27060 AT1G13180 AT3G48430 AT1G54490 AT1G73590 AT1G07700 AT5G26820 AT1G10670 AT3G51160 AT5G20040 AT3G28860 AT2G36910 AT1G25490 AT5G64340 AT3G15660 AT5G13740 AT2G25930 AT1G01510 AT4G38630 AT2G33770 AT1G15690…
40007	growth	2.781e-09	4.9663e-08	121/6037 2.0%	279/22304 1.2%	AT3G51460 AT2G37620 AT5G17690 AT3G08550 AT3G53760 AT5G49720 AT4G31700 AT4G28250 AT4G23640 AT4G35460 AT4G34490 AT1G20090 AT1G76850 AT5G05620 AT5G60920 AT2G03680 AT5G43900 AT1G04160 AT1G31420 AT5G16910 AT3G43300 AT4G18710 AT5G07370 AT5G13530 AT4G03190 AT5G01270 AT4G27060 AT1G13180 AT3G48430 AT3G13870 AT1G54490 AT1G04950 AT1G58250 AT3G51160 AT3G08850 AT3G49120 AT3G07880 AT5G40770 AT5G64340 AT5G47040…
10016	shoot morphogenesis	3.3857e-09	6.0056e-08	77/6037 1.2%	157/22304 0.7%	AT1G05180 AT2G26170 AT5G17690 AT2G34710 AT3G05040 AT1G27370 AT2G30432 AT5G55920 AT4G03550 AT3G15880 AT1G30825 AT5G65930 AT5G02030 AT5G05780 AT5G05620 AT3G13300 AT5G58230 AT5G55480 AT5G57020 AT1G15750 AT1G56580 AT1G30490 AT1G55250 AT5G20490 AT1G80350 AT5G18410 AT1G65650 AT2G38440 AT5G16310 AT1G30210 AT3G25520 AT5G67100 AT5G07180 AT2G22475 AT4G18710 AT2G46225 AT1G48410 AT4G29040 AT5G39740 AT1G13180…
9144	purine nucleoside triphosphate metabolic process	4.4157e-09	7.5295e-08	38/6037 0.6%	60/22304 0.2%	AT4G04640 AT1G68710 AT4G02620 AT3G27870 AT3G58730 AT2G33040 AT2G31040 AT1G17500 AT2G24520 AT1G51650 AT5G08690 AT2G25610 AT2G21410 AT1G26130 AT4G32530 AT2G28520 AT4G38510 AT4G11150 AT5G04930 AT5G44240 AT4G00895 AT4G39080 AT1G07670 AT2G16510 AT1G72700 AT3G28710 AT5G62670 AT3G28715 AT1G19910 AT1G75630 AT1G27770 AT4G38920 AT4G29480 AT1G20260 AT5G13450 AT4G34720 AT3G42050 AT5G57350
9145	purine nucleoside triphosphate biosynthetic process	4.4157e-09	7.5295e-08	38/6037 0.6%	60/22304 0.2%	AT4G04640 AT1G68710 AT4G02620 AT3G27870 AT3G58730 AT2G33040 AT2G31040 AT1G17500 AT2G24520 AT1G51650 AT5G08690 AT2G25610 AT2G21410 AT1G26130 AT4G32530 AT2G28520 AT4G38510 AT4G11150 AT5G04930 AT5G44240 AT4G00895 AT4G39080 AT1G07670 AT2G16510 AT1G72700 AT3G28710 AT5G62670 AT3G28715 AT1G19910 AT1G75630 AT1G27770 AT4G38920 AT4G29480 AT1G20260 AT5G13450 AT4G34720 AT3G42050 AT5G57350
9199	ribonucleoside triphosphate metabolic process	4.4157e-09	7.5295e-08	38/6037 0.6%	60/22304 0.2%	AT4G04640 AT1G68710 AT4G02620 AT3G27870 AT3G58730 AT2G33040 AT2G31040 AT1G17500 AT2G24520 AT1G51650 AT5G08690 AT2G25610 AT2G21410 AT1G26130 AT4G32530 AT2G28520 AT4G38510 AT4G11150 AT5G04930 AT5G44240 AT4G00895 AT4G39080 AT1G07670 AT2G16510 AT1G72700 AT3G28710 AT5G62670 AT3G28715 AT1G19910 AT1G75630 AT1G27770 AT4G38920 AT4G29480 AT1G20260 AT5G13450 AT4G34720 AT3G42050 AT5G57350
9201	ribonucleoside triphosphate biosynthetic process	4.4157e-09	7.5295e-08	38/6037 0.6%	60/22304 0.2%	AT4G04640 AT1G68710 AT4G02620 AT3G27870 AT3G58730 AT2G33040 AT2G31040 AT1G17500 AT2G24520 AT1G51650 AT5G08690 AT2G25610 AT2G21410 AT1G26130 AT4G32530 AT2G28520 AT4G38510 AT4G11150 AT5G04930 AT5G44240 AT4G00895 AT4G39080 AT1G07670 AT2G16510 AT1G72700 AT3G28710 AT5G62670 AT3G28715 AT1G19910 AT1G75630 AT1G27770 AT4G38920 AT4G29480 AT1G20260 AT5G13450 AT4G34720 AT3G42050 AT5G57350
9205	purine ribonucleoside triphosphate metabolic process	4.4157e-09	7.5295e-08	38/6037 0.6%	60/22304 0.2%	AT4G04640 AT1G68710 AT4G02620 AT3G27870 AT3G58730 AT2G33040 AT2G31040 AT1G17500 AT2G24520 AT1G51650 AT5G08690 AT2G25610 AT2G21410 AT1G26130 AT4G32530 AT2G28520 AT4G38510 AT4G11150 AT5G04930 AT5G44240 AT4G00895 AT4G39080 AT1G07670 AT2G16510 AT1G72700 AT3G28710 AT5G62670 AT3G28715 AT1G19910 AT1G75630 AT1G27770 AT4G38920 AT4G29480 AT1G20260 AT5G13450 AT4G34720 AT3G42050 AT5G57350
9206	purine ribonucleoside triphosphate biosynthetic process	4.4157e-09	7.5295e-08	38/6037 0.6%	60/22304 0.2%	AT4G04640 AT1G68710 AT4G02620 AT3G27870 AT3G58730 AT2G33040 AT2G31040 AT1G17500 AT2G24520 AT1G51650 AT5G08690 AT2G25610 AT2G21410 AT1G26130 AT4G32530 AT2G28520 AT4G38510 AT4G11150 AT5G04930 AT5G44240 AT4G00895 AT4G39080 AT1G07670 AT2G16510 AT1G72700 AT3G28710 AT5G62670 AT3G28715 AT1G19910 AT1G75630 AT1G27770 AT4G38920 AT4G29480 AT1G20260 AT5G13450 AT4G34720 AT3G42050 AT5G57350
45036	protein targeting to chloroplast	4.5205e-09	7.6587e-08	21/6037 0.3%	25/22304 0.1%	AT5G50920 AT5G49910 AT4G02510 AT1G02280 AT4G24280 AT2G16640 AT5G16620 AT1G16540 AT2G20890 AT2G15290 AT4G35450 AT3G46740 AT2G28800 AT5G52440 AT3G48870 AT5G57180 AT5G03940 AT3G16620 AT2G47450 AT2G45770 AT1G06950
70271	protein complex biogenesis	4.6256e-09	7.7376e-08	68/6037 1.1%	134/22304 0.6%	AT3G52750 AT1G59840 AT1G03280 AT1G65440 AT1G17440 AT3G23990 AT1G55520 AT4G20330 AT3G59020 AT4G27640 AT2G18390 AT5G13120 AT3G17340 AT1G71440 AT5G56090 AT3G53920 AT5G36120 AT1G79040 AT1G64520 AT3G08960 AT3G03110 AT5G23120 AT2G16950 AT3G60740 AT1G26170 AT4G02570 AT4G20340 AT3G57290 AT5G66570 AT5G62050 AT2G20890 AT5G35220 AT4G29040 AT5G06120 AT4G12610 AT3G50820 AT3G17910 AT1G04950 AT3G51120 AT2G30410…
6461	protein complex assembly	4.6256e-09	7.7376e-08	68/6037 1.1%	134/22304 0.6%	AT3G52750 AT1G59840 AT1G03280 AT1G65440 AT1G17440 AT3G23990 AT1G55520 AT4G20330 AT3G59020 AT4G27640 AT2G18390 AT5G13120 AT3G17340 AT1G71440 AT5G56090 AT3G53920 AT5G36120 AT1G79040 AT1G64520 AT3G08960 AT3G03110 AT5G23120 AT2G16950 AT3G60740 AT1G26170 AT4G02570 AT4G20340 AT3G57290 AT5G66570 AT5G62050 AT2G20890 AT5G35220 AT4G29040 AT5G06120 AT4G12610 AT3G50820 AT3G17910 AT1G04950 AT3G51120 AT2G30410…
9617	response to bacterium	4.807e-09	7.9906e-08	107/6037 1.7%	241/22304 1.0%	AT3G01480 AT1G13440 AT5G19510 AT1G09340 AT5G64440 AT4G01050 AT1G26630 AT5G03280 AT1G27320 AT3G44880 AT2G03440 AT1G80600 AT3G12810 AT2G25110 AT2G42010 AT3G10920 AT1G32230 AT2G39770 AT5G06290 AT3G26810 AT5G66570 AT3G43300 AT1G20020 AT4G03190 AT5G54640 AT4G31550 AT5G59890 AT4G16890 AT1G32060 AT5G48810 AT2G27040 AT5G24400 AT3G49120 AT5G50850 AT4G00860 AT5G45260 AT5G67330 AT5G46470 AT2G34690 AT5G08280…
9653	anatomical structure morphogenesis	5.0108e-09	8.2772e-08	199/6037 3.2%	515/22304 2.3%	AT1G44900 AT5G17690 AT3G05040 AT4G29900 AT3G08550 AT5G49720 AT4G28250 AT3G05840 AT3G09090 AT3G15880 AT4G34490 AT1G19270 AT5G03280 AT2G18390 AT1G76850 AT3G12810 AT2G03680 AT1G56580 AT1G55250 AT5G22350 AT1G32230 AT5G18410 AT2G38440 AT5G16910 AT1G74560 AT4G27060 AT1G13180 AT3G48430 AT2G48120 AT1G36160 AT1G54490 AT1G73590 AT2G02480 AT4G00100 AT5G24520 AT3G51160 AT2G45190 AT1G16890 AT2G14120 AT5G64340…
22622	root system development	5.2731e-09	8.603e-08	103/6037 1.7%	230/22304 1.0%	AT1G44900 AT2G39800 AT3G51460 AT2G37620 AT3G05040 AT5G03280 AT5G58710 AT5G05620 AT5G58270 AT3G16857 AT1G78870 AT3G01090 AT5G43900 AT1G64520 AT1G35580 AT5G14170 AT1G32230 AT1G04160 AT1G71696 AT5G16910 AT2G22475 AT1G74560 AT1G47200 AT1G48410 AT4G30340 AT1G04550 AT3G13870 AT1G36160 AT1G73590 AT5G20730 AT3G07880 AT3G28860 AT5G40770 AT5G63770 AT1G16890 AT1G31930 AT5G47040 AT2G20000 AT3G18130 AT3G63420…
48364	root development	5.2731e-09	8.603e-08	103/6037 1.7%	230/22304 1.0%	AT1G44900 AT2G39800 AT3G51460 AT2G37620 AT3G05040 AT5G03280 AT5G58710 AT5G05620 AT5G58270 AT3G16857 AT1G78870 AT3G01090 AT5G43900 AT1G64520 AT1G35580 AT5G14170 AT1G32230 AT1G04160 AT1G71696 AT5G16910 AT2G22475 AT1G74560 AT1G47200 AT1G48410 AT4G30340 AT1G04550 AT3G13870 AT1G36160 AT1G73590 AT5G20730 AT3G07880 AT3G28860 AT5G40770 AT5G63770 AT1G16890 AT1G31930 AT5G47040 AT2G20000 AT3G18130 AT3G63420…
90304	nucleic acid metabolic process	5.8484e-09	9.483e-08	310/6037 5.1%	866/22304 3.8%	AT1G44900 AT3G11964 AT1G63780 AT2G22090 AT5G23570 AT1G09340 AT1G08130 AT2G15430 AT2G36490 AT1G17760 AT3G03300 AT5G49160 AT2G19480 AT1G26110 AT5G04130 AT3G53920 AT1G54380 AT2G21790 AT5G22800 AT1G23400 AT2G33430 AT2G34640 AT3G01370 AT4G29910 AT5G26830 AT3G49430 AT4G39280 AT1G08360 AT3G09650 AT1G61010 AT5G42540 AT2G38560 AT3G17040 AT3G20550 AT5G25060 AT3G57290 AT3G58140 AT1G01040 AT4G17460 AT2G48120…
15985	energy coupled proton transport, down electrochemical gradient	7.8738e-09	1.2612e-07	25/6037 0.4%	33/22304 0.1%	AT4G04640 AT4G02620 AT3G58730 AT2G33040 AT2G31040 AT5G08690 AT2G25610 AT2G21410 AT4G32530 AT2G28520 AT4G38510 AT4G11150 AT4G00895 AT4G39080 AT2G16510 AT3G28710 AT3G28715 AT1G19910 AT1G75630 AT4G38920 AT4G29480 AT1G20260 AT5G13450 AT4G34720 AT3G42050
15986	ATP synthesis coupled proton transport	7.8738e-09	1.2612e-07	25/6037 0.4%	33/22304 0.1%	AT4G04640 AT4G02620 AT3G58730 AT2G33040 AT2G31040 AT5G08690 AT2G25610 AT2G21410 AT4G32530 AT2G28520 AT4G38510 AT4G11150 AT4G00895 AT4G39080 AT2G16510 AT3G28710 AT3G28715 AT1G19910 AT1G75630 AT4G38920 AT4G29480 AT1G20260 AT5G13450 AT4G34720 AT3G42050
42440	pigment metabolic process	8.4724e-09	1.349e-07	51/6037 0.8%	92/22304 0.4%	AT2G30390 AT2G26170 AT3G04870 AT4G08920 AT5G18660 AT4G27440 AT4G37000 AT3G14110 AT3G44880 AT1G08520 AT3G51820 AT1G74470 AT1G06820 AT1G03630 AT5G04900 AT3G02780 AT3G53130 AT4G18480 AT3G03710 AT5G26030 AT1G30530 AT4G25080 AT1G27450 AT2G26550 AT2G48120 AT5G45930 AT1G50170 AT1G58290 AT2G26670 AT4G15560 AT5G57030 AT3G11945 AT1G10670 AT2G32950 AT3G59400 AT1G10830 AT5G08280 AT4G22570 AT1G71220 AT1G09830…
9152	purine ribonucleotide biosynthetic process	8.9783e-09	1.4209e-07	41/6037 0.6%	68/22304 0.3%	AT4G04640 AT1G68710 AT4G02620 AT3G27870 AT3G58730 AT4G04880 AT2G33040 AT2G31040 AT1G17500 AT2G24520 AT1G51650 AT5G08690 AT2G25610 AT2G21410 AT1G26130 AT4G32530 AT2G28520 AT4G18440 AT4G38510 AT4G11150 AT5G04930 AT3G57610 AT5G44240 AT4G00895 AT4G39080 AT1G07670 AT2G16510 AT1G72700 AT3G28710 AT5G62670 AT3G28715 AT1G19910 AT1G75630 AT1G27770 AT4G38920 AT4G29480 AT1G20260 AT5G13450 AT4G34720 AT3G42050…
42742	defense response to bacterium	1.0181e-08	1.6017e-07	89/6037 1.4%	193/22304 0.8%	AT3G01480 AT1G13440 AT5G19510 AT5G44510 AT3G04790 AT1G09340 AT1G64790 AT5G64440 AT4G09650 AT4G03550 AT5G44070 AT4G01050 AT2G33340 AT2G37660 AT1G26630 AT5G03280 AT3G62030 AT1G22070 AT1G27320 AT5G10450 AT3G44880 AT1G80600 AT3G12810 AT2G25110 AT2G42010 AT1G65930 AT3G10920 AT1G32230 AT1G09770 AT5G40440 AT1G66340 AT1G33520 AT2G39770 AT5G06290 AT2G39730 AT5G66570 AT3G43300 AT1G20020 AT3G18165 AT2G43710…
16070	RNA metabolic process	1.0692e-08	1.6722e-07	196/6037 3.2%	510/22304 2.2%	AT3G11964 AT1G63780 AT2G22090 AT5G23570 AT1G09340 AT1G17760 AT3G03300 AT1G26110 AT3G53920 AT1G54380 AT5G22800 AT1G23400 AT2G33430 AT2G34640 AT3G01370 AT5G26830 AT3G49430 AT4G39280 AT1G08360 AT3G09650 AT1G61010 AT5G42540 AT2G38560 AT3G17040 AT3G20550 AT5G25060 AT3G57290 AT3G58140 AT1G01040 AT2G48120 AT1G54490 AT3G55400 AT5G51940 AT5G20040 AT4G02400 AT3G49640 AT4G35800 AT1G17980 AT3G63140 AT1G50200…
48285	organelle fission	1.1613e-08	1.8055e-07	32/6037 0.5%	48/22304 0.2%	AT4G05410 AT1G63680 AT3G54650 AT2G36250 AT5G24020 AT2G14120 AT1G14830 AT3G19720 AT2G45740 AT2G16070 AT3G57090 AT1G47750 AT5G51020 AT5G55280 AT5G53280 AT5G42480 AT2G35630 AT5G22350 AT3G07430 AT5G66410 AT5G42080 AT5G08290 AT3G19180 AT1G75950 AT1G47200 AT5G07630 AT1G75010 AT2G21280 AT1G01820 AT3G07160 AT2G20190 AT3G61070
6096	glycolysis	1.8506e-08	2.8603e-07	28/6037 0.4%	40/22304 0.1%	AT1G13440 AT3G55440 AT4G29220 AT1G32440 AT3G22960 AT5G56350 AT5G08570 AT5G58330 AT5G56630 AT1G76550 AT1G22170 AT2G22480 AT1G12000 AT3G04120 AT5G52920 AT3G26650 AT2G36580 AT5G61580 AT1G12900 AT1G01090 AT1G16300 AT3G12780 AT1G79530 AT4G32840 AT1G79550 AT1G42970 AT2G29560 AT3G49160
6629	lipid metabolic process	2.8149e-08	4.3255e-07	216/6037 3.5%	578/22304 2.5%	AT3G04870 AT5G23450 AT5G42890 AT2G38670 AT1G52400 AT5G63910 AT5G04490 AT5G13520 AT1G69640 AT4G17910 AT1G13170 AT3G05290 AT4G12460 AT4G31780 AT3G05970 AT3G02580 AT3G53130 AT2G29390 AT5G14850 AT3G57170 AT3G03310 AT1G47290 AT1G65290 AT1G10900 AT4G14070 AT2G48120 AT3G45040 AT2G04540 AT1G36160 AT2G05990 AT5G03730 AT4G30580 AT1G10670 AT3G09300 AT5G18640 AT5G23670 AT3G01380 AT5G57800 AT5G59420 AT2G47240…
31324	negative regulation of cellular metabolic process	2.838e-08	4.3357e-07	50/6037 0.8%	92/22304 0.4%	AT1G14410 AT5G17690 AT3G03380 AT2G30950 AT2G36490 AT4G38130 AT5G55760 AT1G26110 AT5G02030 AT5G13240 AT4G32551 AT1G20330 AT4G36750 AT2G39810 AT2G34720 AT1G24190 AT5G63980 AT3G03710 AT4G21670 AT5G66570 AT3G20910 AT5G56740 AT4G13940 AT4G03190 AT5G09230 AT2G32700 AT3G48430 AT1G20340 AT3G48670 AT3G18524 AT4G38620 AT3G50820 AT5G42270 AT2G27040 AT4G30950 AT5G62000 AT5G08550 AT4G37460 AT1G54160 AT5G22650…
44085	cellular component biogenesis	2.911e-08	4.4218e-07	176/6037 2.9%	454/22304 2.0%	AT1G63780 AT5G47820 AT5G22880 AT1G59840 AT1G09340 AT1G65440 AT5G18700 AT1G55520 AT4G26110 AT1G30620 AT3G09090 AT2G40190 AT1G72370 AT2G19480 AT2G18390 AT1G16280 AT1G26110 AT2G37190 AT5G13120 AT1G71440 AT5G56090 AT5G05620 AT3G53920 AT5G36120 AT1G54380 AT5G60920 AT1G02780 AT2G47420 AT1G27600 AT1G79040 AT2G33430 AT2G35610 AT1G64520 AT3G05330 AT3G08960 AT3G05210 AT1G07790 AT5G15540 AT2G37470 AT5G20290…
8361	regulation of cell size	3.2956e-08	4.9773e-07	109/6037 1.8%	254/22304 1.1%	AT3G51460 AT2G37620 AT5G17690 AT3G08550 AT5G49720 AT4G28250 AT4G23640 AT4G35460 AT4G34490 AT1G20090 AT1G76850 AT5G05620 AT5G60920 AT2G03680 AT5G43900 AT1G04160 AT1G31420 AT5G63980 AT5G16910 AT4G18710 AT5G07370 AT4G27060 AT1G13180 AT3G48430 AT3G13870 AT1G54490 AT1G04950 AT1G58250 AT1G10670 AT3G51160 AT3G08850 AT3G49120 AT3G07880 AT3G28860 AT5G40770 AT2G36910 AT5G64340 AT5G64740 AT2G25930 AT1G01510…
9888	tissue development	3.4632e-08	5.2007e-07	111/6037 1.8%	260/22304 1.1%	AT1G44900 AT3G51460 AT2G37620 AT4G08920 AT2G30432 AT4G02020 AT3G05840 AT3G15880 AT5G03280 AT1G71040 AT2G18390 AT5G65930 AT5G05620 AT1G78870 AT5G43900 AT1G15750 AT3G55830 AT3G49670 AT1G56580 AT5G18410 AT1G04160 AT2G38440 AT1G71696 AT4G21750 AT5G16910 AT2G22475 AT2G46225 AT1G13180 AT3G13870 AT1G36160 AT2G02480 AT2G26670 AT4G20270 AT4G00100 AT5G24520 AT3G07880 AT4G24190 AT2G45190 AT1G16890 AT3G16630…
6732	coenzyme metabolic process	3.965e-08	5.9205e-07	67/6037 1.1%	137/22304 0.6%	AT1G12350 AT3G06650 AT1G60550 AT4G26910 AT4G00520 AT2G17130 AT2G44350 AT4G35260 AT3G12290 AT5G08410 AT2G20860 AT5G62980 AT1G23360 AT5G08415 AT2G01140 AT5G58270 AT3G07270 AT5G35790 AT1G04640 AT1G55090 AT4G38970 AT1G65930 AT3G09810 AT5G44520 AT3G27300 AT3G54660 AT1G60440 AT2G46505 AT2G36460 AT1G17650 AT5G03290 AT5G11670 AT2G30920 AT3G63410 AT5G40760 AT1G78680 AT5G13050 AT2G01350 AT3G11945 AT1G10670…
51239	regulation of multicellular organismal process	4.2018e-08	6.2184e-07	100/6037 1.6%	229/22304 1.0%	AT1G44900 AT2G26170 AT5G17690 AT4G08920 AT1G80680 AT3G05040 AT5G49160 AT2G18790 AT1G27320 AT5G58270 AT5G13480 AT1G06220 AT3G49670 AT2G31650 AT4G24620 AT2G38560 AT1G71696 AT1G30970 AT5G12840 AT5G06160 AT3G47620 AT1G79730 AT1G53160 AT5G03730 AT5G60910 AT2G46340 AT2G26670 AT4G20270 AT1G10670 AT4G24190 AT2G45190 AT5G66880 AT1G75820 AT1G52740 AT1G22770 AT3G19980 AT2G25930 AT4G38630 AT2G06210 AT3G33520…
32535	regulation of cellular component size	4.235e-08	6.2184e-07	109/6037 1.8%	255/22304 1.1%	AT3G51460 AT2G37620 AT5G17690 AT3G08550 AT5G49720 AT4G28250 AT4G23640 AT4G35460 AT4G34490 AT1G20090 AT1G76850 AT5G05620 AT5G60920 AT2G03680 AT5G43900 AT1G04160 AT1G31420 AT5G63980 AT5G16910 AT4G18710 AT5G07370 AT4G27060 AT1G13180 AT3G48430 AT3G13870 AT1G54490 AT1G04950 AT1G58250 AT1G10670 AT3G51160 AT3G08850 AT3G49120 AT3G07880 AT3G28860 AT5G40770 AT2G36910 AT5G64340 AT5G64740 AT2G25930 AT1G01510…
90066	regulation of anatomical structure size	4.235e-08	6.2184e-07	109/6037 1.8%	255/22304 1.1%	AT3G51460 AT2G37620 AT5G17690 AT3G08550 AT5G49720 AT4G28250 AT4G23640 AT4G35460 AT4G34490 AT1G20090 AT1G76850 AT5G05620 AT5G60920 AT2G03680 AT5G43900 AT1G04160 AT1G31420 AT5G63980 AT5G16910 AT4G18710 AT5G07370 AT4G27060 AT1G13180 AT3G48430 AT3G13870 AT1G54490 AT1G04950 AT1G58250 AT1G10670 AT3G51160 AT3G08850 AT3G49120 AT3G07880 AT3G28860 AT5G40770 AT2G36910 AT5G64340 AT5G64740 AT2G25930 AT1G01510…
48366	leaf development	4.7768e-08	6.9576e-07	90/6037 1.4%	201/22304 0.9%	AT1G05180 AT3G05040 AT1G27370 AT3G49500 AT2G30432 AT5G55920 AT4G03550 AT2G37860 AT1G30825 AT5G65930 AT4G14720 AT5G64960 AT5G05780 AT5G05620 AT1G07630 AT3G13300 AT5G58230 AT5G55480 AT1G64520 AT1G56580 AT1G55250 AT5G20490 AT1G80350 AT5G18410 AT1G65650 AT2G38440 AT5G16310 AT1G30210 AT3G25520 AT5G67100 AT2G22475 AT4G18710 AT3G56090 AT2G46225 AT1G48410 AT4G29040 AT5G39740 AT1G01160 AT1G13180 AT4G30340…
50793	regulation of developmental process	4.791e-08	6.9576e-07	115/6037 1.9%	273/22304 1.2%	AT1G44900 AT2G26170 AT5G17690 AT4G08920 AT1G80680 AT3G05040 AT5G49160 AT2G18790 AT1G27320 AT5G13480 AT1G06220 AT3G49670 AT2G31650 AT4G24620 AT2G38560 AT5G63980 AT1G30210 AT1G71696 AT1G30970 AT5G12840 AT5G06160 AT3G47620 AT1G79730 AT1G53160 AT5G03730 AT5G60910 AT2G46340 AT2G26670 AT4G20270 AT1G10670 AT4G18390 AT4G24190 AT2G45190 AT5G66880 AT1G75820 AT1G52740 AT1G22770 AT2G20000 AT3G19980 AT2G25930…
5982	starch metabolic process	5.3082e-08	7.6664e-07	26/6037 0.4%	37/22304 0.1%	AT5G51820 AT1G10670 AT5G24300 AT5G64860 AT1G11720 AT5G55700 AT1G67140 AT4G09020 AT1G27680 AT4G18240 AT3G55800 AT1G03310 AT5G22510 AT2G39930 AT4G24620 AT2G40840 AT5G48300 AT3G01510 AT5G17520 AT5G26570 AT1G10760 AT3G52180 AT2G36390 AT5G04360 AT5G03650 AT1G69830
51276	chromosome organization	5.4924e-08	7.8893e-07	93/6037 1.5%	210/22304 0.9%	AT5G17690 AT5G22880 AT3G24440 AT1G65440 AT5G63110 AT5G18620 AT4G25340 AT4G26110 AT2G13370 AT3G45930 AT2G47620 AT5G09740 AT3G18035 AT2G19480 AT4G38130 AT3G10390 AT2G40550 AT1G20693 AT5G58230 AT1G04400 AT1G20696 AT5G48600 AT2G27170 AT2G31650 AT1G07790 AT1G55250 AT3G53730 AT2G31970 AT2G06510 AT5G15540 AT2G37470 AT1G14900 AT3G52280 AT5G65360 AT2G17560 AT2G22475 AT1G74560 AT5G10980 AT5G59970 AT5G56740…
7031	peroxisome organization	5.8413e-08	8.3452e-07	21/6037 0.3%	27/22304 0.1%	AT5G17550 AT3G03490 AT3G07560 AT5G25760 AT3G18160 AT2G14120 AT1G29260 AT5G47040 AT3G19720 AT2G45740 AT5G08470 AT5G62810 AT3G57090 AT1G47750 AT1G48635 AT5G56290 AT1G01820 AT1G03000 AT2G45690 AT2G26350 AT3G61070
33365	protein localization in organelle	6.3779e-08	9.0628e-07	40/6037 0.6%	69/22304 0.3%	AT5G50810 AT5G20020 AT1G07140 AT5G55500 AT1G27390 AT1G67680 AT3G59020 AT4G27640 AT5G62600 AT5G53480 AT3G17340 AT3G46560 AT2G46470 AT5G03940 AT5G40930 AT5G58590 AT2G29530 AT3G27080 AT4G16143 AT1G48900 AT5G20010 AT2G30060 AT5G17020 AT3G08960 AT3G03110 AT1G61570 AT3G54220 AT5G51430 AT4G30600 AT2G16950 AT1G26170 AT3G06720 AT5G62050 AT1G27970 AT1G27310 AT3G63130 AT2G36070 AT3G20000 AT5G06120 AT1G29330
16049	cell growth	7.7298e-08	1.0925e-06	103/6037 1.7%	240/22304 1.0%	AT3G51460 AT2G37620 AT5G17690 AT3G08550 AT5G49720 AT4G28250 AT4G23640 AT4G35460 AT4G34490 AT1G20090 AT1G76850 AT5G05620 AT5G60920 AT2G03680 AT5G43900 AT1G04160 AT1G31420 AT5G16910 AT4G18710 AT5G07370 AT4G27060 AT1G13180 AT3G48430 AT3G13870 AT1G54490 AT1G04950 AT1G58250 AT3G51160 AT3G08850 AT3G49120 AT3G07880 AT5G40770 AT5G64340 AT5G64740 AT2G25930 AT1G01510 AT4G38630 AT5G17020 AT5G51430 AT3G27000…
23033	signaling pathway	8.4378e-08	1.1862e-06	228/6037 3.7%	623/22304 2.7%	AT1G09100 AT5G23450 AT1G80680 AT5G21274 AT2G42810 AT2G20900 AT5G46570 AT1G53730 AT3G20310 AT5G03280 AT1G27320 AT3G08680 AT3G16857 AT2G03440 AT5G45130 AT3G49670 AT3G22170 AT1G32230 AT1G09570 AT4G09720 AT4G35230 AT5G58440 AT5G13530 AT1G51660 AT1G29750 AT4G19640 AT4G30340 AT1G54490 AT5G59890 AT5G03730 AT5G20730 AT2G26670 AT3G11730 AT5G47200 AT5G65310 AT1G25490 AT4G08500 AT5G66880 AT5G65670 AT1G31930…
9100	glycoprotein metabolic process	8.5683e-08	1.1982e-06	36/6037 0.5%	60/22304 0.2%	AT1G12990 AT5G55500 AT1G67880 AT1G30000 AT5G66680 AT2G40190 AT1G27520 AT3G48820 AT5G53340 AT5G62620 AT1G71220 AT1G51590 AT2G26100 AT1G49710 AT1G53290 AT2G28100 AT1G27600 AT1G20575 AT1G02145 AT2G47760 AT4G21150 AT1G08660 AT3G06440 AT3G21160 AT3G04240 AT1G34130 AT1G74800 AT5G14950 AT2G39630 AT1G77810 AT2G25300 AT4G38240 AT5G08100 AT5G43710 AT3G14960 AT4G32120
7010	cytoskeleton organization	8.7049e-08	1.2109e-06	51/6037 0.8%	97/22304 0.4%	AT2G37620 AT3G53760 AT5G49720 AT5G17410 AT5G18700 AT4G01370 AT5G67470 AT4G14960 AT4G34490 AT1G20090 AT2G18390 AT2G30910 AT1G30825 AT5G05620 AT3G05330 AT1G80350 AT5G18410 AT3G57410 AT2G38440 AT5G66410 AT4G29350 AT2G46225 AT2G01750 AT3G46010 AT1G13180 AT3G13870 AT3G55005 AT2G31300 AT3G55000 AT1G68060 AT3G43610 AT1G53510 AT3G43210 AT5G64740 AT1G01510 AT2G35630 AT3G53750 AT3G27000 AT3G25500 AT5G56600…
51704	multi-organism process	9.5955e-08	1.3278e-06	250/6037 4.1%	694/22304 3.1%	AT3G01480 AT5G19510 AT5G23570 AT1G09340 AT5G64440 AT3G03300 AT5G49160 AT4G35460 AT1G52400 AT2G19480 AT5G03280 AT1G27320 AT3G12250 AT3G44880 AT1G76850 AT3G04080 AT5G52450 AT2G03440 AT3G12810 AT2G25110 AT2G42010 AT1G55490 AT1G32230 AT2G39770 AT1G11310 AT4G24460 AT3G43300 AT5G57110 AT1G20020 AT4G03190 AT3G44750 AT1G51660 AT1G01040 AT5G54640 AT5G53430 AT4G31550 AT5G59890 AT4G02640 AT5G24400 AT5G50850…
9059	macromolecule biosynthetic process	1.0047e-07	1.3831e-06	493/6037 8.1%	1495/22304 6.7%	AT1G12990 AT1G57660 AT2G40510 AT3G08550 AT3G54210 AT1G08130 AT2G15430 AT5G11900 AT5G66860 AT1G29070 AT5G61170 AT4G35460 AT4G17910 AT2G41840 AT2G27530 AT1G26910 AT1G53290 AT5G22800 AT1G09690 AT3G58700 AT4G29910 AT5G15260 AT1G08360 AT1G69410 AT2G38560 AT2G39770 AT5G64670 AT2G36390 AT5G54760 AT3G55400 AT4G01310 AT4G00100 AT1G10670 AT3G17170 AT3G16080 AT5G56710 AT5G55500 AT4G37660 AT2G26100 AT1G54360…
9416	response to light stimulus	1.0419e-07	1.4268e-06	174/6037 2.8%	455/22304 2.0%	AT1G78080 AT5G17690 AT1G67500 AT4G08920 AT3G03380 AT3G06250 AT2G28190 AT2G42810 AT2G30950 AT5G63870 AT1G48270 AT2G36530 AT2G18790 AT1G20090 AT1G69640 AT1G74310 AT2G05620 AT5G04410 AT1G60950 AT2G05100 AT1G79440 AT1G26910 AT1G64520 AT3G05210 AT3G22170 AT3G26650 AT1G09570 AT3G55270 AT5G63980 AT3G59470 AT5G67385 AT3G57290 AT5G66570 AT1G73990 AT1G67080 AT1G48410 AT2G38050 AT1G22280 AT5G63860 AT5G04140…
70085	glycosylation	1.2993e-07	1.7432e-06	34/6037 0.5%	56/22304 0.2%	AT1G12990 AT5G55500 AT1G67880 AT1G30000 AT5G66680 AT2G40190 AT1G27520 AT3G48820 AT5G53340 AT5G62620 AT1G71220 AT1G51590 AT2G26100 AT1G49710 AT1G53290 AT1G27600 AT1G20575 AT1G02145 AT2G47760 AT4G21150 AT1G08660 AT3G06440 AT3G21160 AT3G04240 AT1G34130 AT1G74800 AT5G14950 AT2G39630 AT1G77810 AT2G25300 AT4G38240 AT5G43710 AT3G14960 AT4G32120
9101	glycoprotein biosynthetic process	1.2993e-07	1.7432e-06	34/6037 0.5%	56/22304 0.2%	AT1G12990 AT5G55500 AT1G67880 AT1G30000 AT5G66680 AT2G40190 AT1G27520 AT3G48820 AT5G53340 AT5G62620 AT1G71220 AT1G51590 AT2G26100 AT1G49710 AT1G53290 AT1G27600 AT1G20575 AT1G02145 AT2G47760 AT4G21150 AT1G08660 AT3G06440 AT3G21160 AT3G04240 AT1G34130 AT1G74800 AT5G14950 AT2G39630 AT1G77810 AT2G25300 AT4G38240 AT5G43710 AT3G14960 AT4G32120
6486	protein amino acid glycosylation	1.2993e-07	1.7432e-06	34/6037 0.5%	56/22304 0.2%	AT1G12990 AT5G55500 AT1G67880 AT1G30000 AT5G66680 AT2G40190 AT1G27520 AT3G48820 AT5G53340 AT5G62620 AT1G71220 AT1G51590 AT2G26100 AT1G49710 AT1G53290 AT1G27600 AT1G20575 AT1G02145 AT2G47760 AT4G21150 AT1G08660 AT3G06440 AT3G21160 AT3G04240 AT1G34130 AT1G74800 AT5G14950 AT2G39630 AT1G77810 AT2G25300 AT4G38240 AT5G43710 AT3G14960 AT4G32120
43413	macromolecule glycosylation	1.2993e-07	1.7432e-06	34/6037 0.5%	56/22304 0.2%	AT1G12990 AT5G55500 AT1G67880 AT1G30000 AT5G66680 AT2G40190 AT1G27520 AT3G48820 AT5G53340 AT5G62620 AT1G71220 AT1G51590 AT2G26100 AT1G49710 AT1G53290 AT1G27600 AT1G20575 AT1G02145 AT2G47760 AT4G21150 AT1G08660 AT3G06440 AT3G21160 AT3G04240 AT1G34130 AT1G74800 AT5G14950 AT2G39630 AT1G77810 AT2G25300 AT4G38240 AT5G43710 AT3G14960 AT4G32120
6631	fatty acid metabolic process	1.4208e-07	1.8965e-06	78/6037 1.2%	171/22304 0.7%	AT5G42890 AT5G46290 AT1G32440 AT4G04320 AT5G13520 AT2G38040 AT3G14110 AT1G54580 AT3G05290 AT3G05970 AT5G47630 AT5G16390 AT5G27600 AT3G06860 AT1G61850 AT1G57750 AT2G30200 AT4G05160 AT2G33150 AT1G51500 AT5G63380 AT1G65290 AT2G45970 AT2G16280 AT1G74960 AT1G07420 AT2G43710 AT4G14070 AT2G04540 AT1G36160 AT2G05990 AT2G45690 AT2G22230 AT3G15730 AT2G26350 AT2G29980 AT1G06290 AT1G10670 AT3G05020 AT4G30950…
34645	cellular macromolecule biosynthetic process	1.5172e-07	2.015e-06	489/6037 8.1%	1486/22304 6.6%	AT1G12990 AT1G57660 AT2G40510 AT3G08550 AT3G54210 AT1G08130 AT2G15430 AT5G11900 AT5G66860 AT1G29070 AT5G61170 AT4G17910 AT2G41840 AT2G27530 AT1G26910 AT1G53290 AT5G22800 AT1G09690 AT3G58700 AT4G29910 AT5G15260 AT1G08360 AT1G69410 AT2G38560 AT2G39770 AT5G64670 AT2G36390 AT5G54760 AT3G55400 AT4G01310 AT4G00100 AT1G10670 AT3G17170 AT3G16080 AT5G56710 AT5G55500 AT4G37660 AT2G26100 AT1G54360 AT2G03220…
9965	leaf morphogenesis	1.7466e-07	2.3081e-06	58/6037 0.9%	117/22304 0.5%	AT1G05180 AT3G05040 AT1G27370 AT2G30432 AT5G55920 AT4G03550 AT1G30825 AT5G65930 AT5G05780 AT3G13300 AT5G58230 AT5G55480 AT1G56580 AT1G55250 AT5G20490 AT1G80350 AT5G18410 AT2G38440 AT1G30210 AT3G25520 AT5G67100 AT2G22475 AT4G18710 AT2G46225 AT1G48410 AT4G29040 AT5G39740 AT1G13180 AT1G52150 AT2G48120 AT4G01800 AT1G73590 AT2G02480 AT4G00100 AT5G24520 AT1G03060 AT4G18390 AT3G20780 AT1G69780 AT5G13300…
46148	pigment biosynthetic process	1.9246e-07	2.5307e-06	42/6037 0.6%	76/22304 0.3%	AT3G11945 AT2G30390 AT1G10670 AT2G26170 AT3G04870 AT5G18660 AT3G59400 AT1G10830 AT4G27440 AT5G08280 AT4G22570 AT3G14110 AT1G08520 AT1G09830 AT3G51820 AT1G78570 AT1G44446 AT1G74470 AT1G06820 AT1G03630 AT3G56940 AT1G63970 AT4G22260 AT3G02780 AT3G53130 AT4G18480 AT3G03710 AT5G26030 AT1G30530 AT4G27430 AT4G14210 AT5G13630 AT1G31800 AT4G25080 AT1G27450 AT4G01900 AT2G48120 AT5G45930 AT1G50170 AT1G58290…
9607	response to biotic stimulus	2.1078e-07	2.7579e-06	203/6037 3.3%	550/22304 2.4%	AT3G01480 AT5G19510 AT5G23570 AT1G09340 AT5G64440 AT3G03300 AT1G52400 AT5G03280 AT1G27320 AT3G12250 AT3G44880 AT5G52450 AT2G03440 AT3G12810 AT2G25110 AT2G42010 AT1G64520 AT1G55490 AT1G32230 AT2G39770 AT1G11310 AT4G24460 AT3G43300 AT5G57110 AT1G20020 AT4G03190 AT1G51660 AT1G01040 AT5G54640 AT4G31550 AT5G59890 AT4G02640 AT5G24400 AT5G50850 AT2G36910 AT5G45260 AT5G46470 AT5G08280 AT2G22300 AT2G02810…
6633	fatty acid biosynthetic process	2.7893e-07	3.6315e-06	53/6037 0.8%	105/22304 0.4%	AT5G46290 AT1G32440 AT4G04320 AT5G13520 AT2G38040 AT3G14110 AT1G54580 AT5G47630 AT5G16390 AT1G61850 AT1G57750 AT2G30200 AT4G05160 AT2G33150 AT1G51500 AT5G63380 AT1G65290 AT1G74960 AT1G07420 AT2G43710 AT4G14070 AT2G04540 AT1G36160 AT2G05990 AT2G45690 AT2G22230 AT2G29980 AT1G10670 AT3G05020 AT4G30950 AT1G30120 AT5G57800 AT1G68530 AT5G15530 AT1G02205 AT2G47240 AT4G13050 AT3G12990 AT4G16760 AT1G62640…
9314	response to radiation	3.2044e-07	4.1516e-06	177/6037 2.9%	471/22304 2.1%	AT1G78080 AT5G17690 AT1G67500 AT4G08920 AT3G03380 AT3G06250 AT2G28190 AT2G42810 AT2G30950 AT5G63870 AT1G48270 AT2G36530 AT2G18790 AT1G20090 AT1G69640 AT1G74310 AT2G05620 AT5G04410 AT1G60950 AT2G05100 AT1G79440 AT1G26910 AT1G64520 AT3G05210 AT3G22170 AT3G26650 AT1G09570 AT3G55270 AT5G63980 AT3G59470 AT5G67385 AT3G57290 AT5G66570 AT1G73990 AT1G67080 AT1G48410 AT2G38050 AT1G22280 AT5G63860 AT5G04140…
9668	plastid membrane organization	3.2909e-07	4.2223e-06	16/6037 0.2%	19/22304 0.0%	AT5G18570 AT1G03160 AT2G30950 AT1G65260 AT1G32500 AT2G20890 AT5G35220 AT5G12130 AT2G28800 AT3G10670 AT3G47450 AT2G01110 AT2G26300 AT2G07050 AT2G45770 AT4G31780
10027	thylakoid membrane organization	3.2909e-07	4.2223e-06	16/6037 0.2%	19/22304 0.0%	AT5G18570 AT1G03160 AT2G30950 AT1G65260 AT1G32500 AT2G20890 AT5G35220 AT5G12130 AT2G28800 AT3G10670 AT3G47450 AT2G01110 AT2G26300 AT2G07050 AT2G45770 AT4G31780
48367	shoot development	3.7346e-07	4.7684e-06	121/6037 2.0%	300/22304 1.3%	AT2G26170 AT5G17690 AT3G05040 AT4G29900 AT5G49720 AT2G30432 AT2G37860 AT3G15880 AT5G65930 AT5G64960 AT5G05620 AT3G16857 AT1G64520 AT1G15750 AT5G22510 AT1G56580 AT1G55250 AT5G18410 AT2G38440 AT1G30210 AT4G21750 AT4G26000 AT2G22475 AT4G18710 AT3G56090 AT2G46225 AT1G48410 AT5G39740 AT1G01160 AT1G13180 AT4G30340 AT3G48430 AT2G48120 AT1G36160 AT1G73590 AT2G02480 AT5G20730 AT4G00100 AT1G10670 AT5G24520…
10646	regulation of cell communication	3.9327e-07	4.9972e-06	50/6037 0.8%	98/22304 0.4%	AT4G24210 AT1G35670 AT1G17440 AT3G55020 AT5G03280 AT4G26080 AT5G54310 AT3G49350 AT1G08680 AT1G66340 AT5G63980 AT4G29950 AT4G09570 AT1G04830 AT2G22430 AT3G50500 AT5G52580 AT4G18950 AT5G03730 AT3G15730 AT5G46750 AT3G06110 AT1G25490 AT1G66350 AT1G10870 AT5G66880 AT5G15930 AT4G28550 AT5G53160 AT1G50640 AT3G11540 AT4G17890 AT5G41940 AT2G04550 AT2G26300 AT2G25490 AT5G01810 AT1G60860 AT2G25170 AT5G20150…
22621	shoot system development	4.5865e-07	5.8001e-06	122/6037 2.0%	304/22304 1.3%	AT2G26170 AT5G17690 AT3G05040 AT4G29900 AT5G49720 AT2G30432 AT2G37860 AT3G15880 AT5G65930 AT5G64960 AT5G05620 AT3G16857 AT1G64520 AT1G15750 AT5G22510 AT1G56580 AT1G55250 AT5G18410 AT2G38440 AT1G30210 AT4G21750 AT4G26000 AT2G22475 AT4G18710 AT3G56090 AT2G46225 AT1G48410 AT5G39740 AT1G01160 AT1G13180 AT4G30340 AT3G48430 AT2G48120 AT1G36160 AT1G73590 AT2G02480 AT5G20730 AT4G00100 AT1G10670 AT5G24520…
6800	oxygen and reactive oxygen species metabolic process	4.6824e-07	5.8931e-06	21/6037 0.3%	29/22304 0.1%	AT3G10920 AT5G23310 AT1G60490 AT3G49120 AT5G18100 AT1G07890 AT2G28190 AT3G52880 AT1G66340 AT2G30950 AT3G27820 AT4G34460 AT5G62530 AT1G79440 AT5G47910 AT4G37930 AT2G26300 AT4G34890 AT1G20620 AT1G08830 AT2G41680
9894	regulation of catabolic process	4.9662e-07	6.2207e-06	27/6037 0.4%	42/22304 0.1%	AT5G46750 AT3G59920 AT3G55020 AT1G10870 AT5G15930 AT4G28550 AT1G27320 AT5G09660 AT5G54310 AT5G35750 AT4G17890 AT5G41940 AT5G02310 AT2G22780 AT5G05700 AT3G06540 AT3G49350 AT4G24960 AT1G60860 AT1G08680 AT4G29950 AT1G04830 AT5G53570 AT2G39280 AT3G53710 AT2G01570 AT5G52580
6333	chromatin assembly or disassembly	5.0619e-07	6.3107e-06	40/6037 0.6%	73/22304 0.3%	AT5G22880 AT1G65440 AT3G51880 AT5G27670 AT4G25340 AT4G26110 AT2G13370 AT3G45930 AT5G09740 AT3G18035 AT2G19480 AT3G46320 AT5G56950 AT1G06760 AT1G20693 AT2G28720 AT5G58230 AT1G20696 AT1G18800 AT1G07790 AT3G53730 AT2G30620 AT2G37470 AT1G14900 AT4G27230 AT5G65360 AT2G17560 AT4G35570 AT1G74560 AT5G10980 AT5G59970 AT5G64610 AT5G59910 AT1G72740 AT3G45980 AT5G44800 AT3G46030 AT1G54690 AT1G51060 AT5G59690
22900	electron transport chain	5.3137e-07	6.5935e-06	33/6037 0.5%	56/22304 0.2%	AT3G06310 AT4G04640 AT1G15980 AT4G27800 AT5G17770 AT1G15120 AT3G54050 AT5G66760 AT4G09650 AT4G22890 AT4G01050 AT5G18800 AT4G02580 AT5G64040 AT5G08530 AT3G10370 AT5G40650 AT4G33520 AT2G05620 AT1G60950 AT3G52730 AT3G27380 AT4G32470 AT3G15840 AT5G66190 AT1G55670 AT1G32550 AT4G03280 AT2G46820 AT4G11960 AT5G11770 AT2G01590 AT2G45770
6464	protein modification process	5.3956e-07	6.6638e-06	412/6037 6.8%	1241/22304 5.5%	AT4G04720 AT1G08490 AT1G12990 AT4G01330 AT5G63110 AT1G67580 AT4G17910 AT3G08680 AT3G05050 AT1G53050 AT5G20620 AT1G53290 AT3G56760 AT1G55250 AT2G35050 AT4G02890 AT4G24100 AT5G05230 AT5G42300 AT1G79570 AT4G12570 AT4G00340 AT2G40730 AT1G72710 AT2G36350 AT5G55500 AT5G63370 AT5G18525 AT3G63260 AT1G18160 AT4G11110 AT3G19100 AT3G07370 AT3G29160 AT2G26100 AT5G05200 AT2G23070 AT3G57710 AT2G39630 AT5G61060…
48827	phyllome development	5.8432e-07	7.1831e-06	94/6037 1.5%	222/22304 0.9%	AT1G05180 AT3G05040 AT1G27370 AT3G49500 AT2G30432 AT5G55920 AT4G03550 AT2G37860 AT1G30825 AT5G65930 AT4G14720 AT5G64960 AT5G05780 AT5G05620 AT1G07630 AT3G13300 AT5G58230 AT5G55480 AT1G64520 AT5G22510 AT1G56580 AT1G55250 AT5G20490 AT1G80350 AT5G18410 AT3G04680 AT1G65650 AT2G38440 AT5G16310 AT1G30210 AT3G25520 AT4G21750 AT5G67100 AT2G22475 AT4G18710 AT3G56090 AT2G46225 AT1G48410 AT4G29040 AT5G39740…
97	sulfur amino acid biosynthetic process	9.2161e-07	1.1225e-05	23/6037 0.3%	34/22304 0.1%	AT3G01120 AT4G01850 AT5G53850 AT3G17390 AT3G59760 AT4G14716 AT1G14810 AT2G17265 AT5G17920 AT3G57050 AT2G36880 AT3G04940 AT3G63250 AT1G02500 AT5G56760 AT3G62030 AT4G14710 AT3G13110 AT4G38800 AT3G61440 AT1G49820 AT2G43750 AT4G14880
9069	serine family amino acid metabolic process	9.2161e-07	1.1225e-05	23/6037 0.3%	34/22304 0.1%	AT2G26080 AT1G36370 AT1G32470 AT2G35370 AT3G59760 AT5G26780 AT1G18640 AT2G35120 AT3G57050 AT3G04940 AT1G22020 AT5G56760 AT3G62030 AT3G13110 AT2G20860 AT3G61440 AT4G13930 AT4G32520 AT4G37930 AT2G43750 AT4G33010 AT4G35630 AT4G14880
44093	positive regulation of molecular function	1.0435e-06	1.2651e-05	22/6037 0.3%	32/22304 0.1%	AT4G03520 AT2G31440 AT5G23450 AT2G46090 AT3G59400 AT5G63770 AT4G21540 AT2G18730 AT2G20900 AT2G17520 AT5G16400 AT3G02730 AT1G50320 AT5G04140 AT3G15360 AT5G54310 AT5G07920 AT4G30340 AT5G04510 AT1G03680 AT3G13222 AT5G51290
32787	monocarboxylic acid metabolic process	1.0538e-06	1.2717e-05	116/6037 1.9%	290/22304 1.3%	AT1G13440 AT5G42890 AT5G46290 AT4G04320 AT2G18790 AT1G52400 AT5G13520 AT2G38040 AT3G05290 AT3G06300 AT3G05970 AT3G04120 AT3G52200 AT2G30200 AT2G33150 AT1G65290 AT1G67080 AT1G74960 AT1G07420 AT4G14070 AT2G04540 AT1G36160 AT2G05990 AT5G03730 AT2G22230 AT4G15560 AT5G25900 AT1G10670 AT1G05160 AT1G08550 AT3G58750 AT5G57800 AT5G15530 AT5G54810 AT3G02630 AT1G02205 AT1G52340 AT2G47240 AT1G04220 AT3G51840…
35466	regulation of signaling pathway	1.2349e-06	1.4835e-05	47/6037 0.7%	93/22304 0.4%	AT5G46750 AT4G24210 AT3G06110 AT1G35670 AT1G17440 AT5G65310 AT1G25490 AT1G66350 AT3G55020 AT1G10870 AT5G66880 AT5G15930 AT4G28550 AT5G53160 AT1G50640 AT5G03280 AT4G26080 AT5G54310 AT3G11540 AT4G17890 AT5G41940 AT2G04550 AT2G26300 AT2G25490 AT5G01810 AT3G49350 AT1G60860 AT2G25170 AT1G08680 AT3G55530 AT3G04580 AT1G66340 AT2G39550 AT1G14920 AT4G29950 AT5G60410 AT4G09570 AT1G04830 AT2G22430 AT5G53570…
30029	actin filament-based process	1.2717e-06	1.5208e-05	34/6037 0.5%	60/22304 0.2%	AT4G28710 AT2G31300 AT5G18700 AT5G67470 AT3G19960 AT4G34490 AT2G30910 AT1G30825 AT5G05620 AT4G33200 AT2G31900 AT5G43900 AT3G05330 AT3G33520 AT5G20490 AT5G18410 AT1G04160 AT3G27000 AT2G38440 AT3G25500 AT5G56600 AT4G29350 AT2G35110 AT2G19760 AT1G71790 AT2G46225 AT1G17580 AT3G61650 AT3G46010 AT1G13180 AT5G56180 AT2G20290 AT3G13870 AT5G54280
7034	vacuolar transport	1.3393e-06	1.5944e-05	17/6037 0.2%	22/22304 0.0%	AT3G54300 AT1G56590 AT3G52850 AT1G10290 AT2G14740 AT3G51310 AT2G14720 AT5G16830 AT4G27690 AT1G09070 AT1G08190 AT5G11710 AT3G47810 AT1G26670 AT5G39510 AT5G53530 AT2G26890
51707	response to other organism	1.4165e-06	1.6789e-05	192/6037 3.1%	528/22304 2.3%	AT3G01480 AT1G13440 AT5G19510 AT5G23570 AT1G09340 AT5G64440 AT3G03300 AT1G75800 AT4G01050 AT4G27320 AT1G26630 AT1G52400 AT4G37000 AT5G03280 AT5G61210 AT1G27320 AT5G64960 AT3G12250 AT3G44880 AT3G44480 AT5G52450 AT2G03440 AT4G33680 AT1G80600 AT3G12810 AT2G25110 AT2G42010 AT3G10920 AT1G58360 AT1G55490 AT1G32230 AT2G39770 AT1G11310 AT5G06290 AT5G54800 AT3G26810 AT5G66570 AT4G24460 AT3G43300 AT5G57110…
9913	epidermal cell differentiation	1.4474e-06	1.7078e-05	58/6037 0.9%	123/22304 0.5%	AT3G51460 AT2G37620 AT4G02500 AT2G30432 AT5G03280 AT1G30825 AT5G65930 AT5G05620 AT1G78870 AT1G05850 AT5G58230 AT5G55480 AT5G43900 AT5G64070 AT1G56580 AT5G20490 AT1G80350 AT5G18410 AT1G04160 AT2G38440 AT4G21750 AT3G62720 AT5G16910 AT2G22475 AT2G46225 AT5G09350 AT1G13180 AT3G13870 AT4G01800 AT2G02480 AT1G13980 AT4G00100 AT5G24520 AT3G07880 AT1G03060 AT1G16890 AT3G20780 AT3G16630 AT5G53200 AT1G05230…
9110	vitamin biosynthetic process	1.6053e-06	1.8857e-05	33/6037 0.5%	58/22304 0.2%	AT4G26850 AT3G21070 AT1G64970 AT1G60550 AT3G02870 AT5G04490 AT2G43360 AT5G55120 AT3G47930 AT5G54770 AT2G44050 AT3G14990 AT5G64300 AT1G23360 AT5G28840 AT2G29630 AT1G55090 AT1G21640 AT3G47390 AT5G49970 AT3G21580 AT2G39770 AT4G20960 AT2G18950 AT4G21470 AT3G63410 AT1G22940 AT2G01350 AT4G36940 AT4G33670 AT2G45790 AT5G01410 AT2G20690
10015	root morphogenesis	1.6231e-06	1.8981e-05	49/6037 0.8%	99/22304 0.4%	AT1G44900 AT3G51460 AT2G37620 AT3G07780 AT4G02500 AT3G59420 AT5G55920 AT5G03280 AT5G05620 AT3G07390 AT1G78870 AT1G05850 AT3G05090 AT5G43900 AT5G64070 AT5G20490 AT1G32230 AT1G04160 AT1G71696 AT3G25520 AT3G62720 AT4G28980 AT2G34680 AT5G48160 AT5G16910 AT2G22475 AT1G74560 AT5G09350 AT4G29040 AT5G46700 AT3G13870 AT5G13290 AT1G13980 AT3G07880 AT5G25890 AT1G16890 AT2G20000 AT5G09680 AT5G03540 AT4G38630…
10228	vegetative to reproductive phase transition of meristem	1.741e-06	2.027e-05	44/6037 0.7%	86/22304 0.3%	AT3G01460 AT4G02440 AT5G17690 AT1G64990 AT2G32950 AT3G51780 AT1G03160 AT5G49020 AT4G40060 AT4G02560 AT1G76710 AT5G62640 AT3G10390 AT2G25930 AT5G02030 AT1G79000 AT2G35510 AT4G27630 AT1G77080 AT4G00450 AT1G55250 AT3G28730 AT3G22590 AT1G60220 AT3G04680 AT5G48300 AT5G63980 AT1G14400 AT2G45650 AT4G35450 AT4G38680 AT5G64930 AT1G01040 AT1G27650 AT5G42400 AT2G02760 AT3G48430 AT2G23380 AT5G42820 AT4G30200…
43572	plastid fission	2.4438e-06	2.8329e-05	13/6037 0.2%	15/22304 0.0%	AT5G42480 AT1G63680 AT3G07430 AT2G36250 AT5G24020 AT3G19180 AT3G19720 AT2G16070 AT1G75010 AT2G21280 AT5G51020 AT5G55280 AT5G53280
43085	positive regulation of catalytic activity	2.6779e-06	3.0772e-05	21/6037 0.3%	31/22304 0.1%	AT4G03520 AT2G31440 AT5G23450 AT2G46090 AT3G59400 AT5G63770 AT4G21540 AT2G18730 AT2G20900 AT2G17520 AT5G16400 AT3G02730 AT1G50320 AT5G04140 AT3G15360 AT5G54310 AT5G07920 AT4G30340 AT5G04510 AT1G03680 AT5G51290
7005	mitochondrion organization	2.6779e-06	3.0772e-05	21/6037 0.3%	31/22304 0.1%	AT5G50810 AT5G22350 AT4G05410 AT1G61570 AT5G40770 AT5G27540 AT3G23990 AT2G14120 AT1G27390 AT1G11870 AT1G14830 AT5G64050 AT5G62050 AT3G57090 AT2G36070 AT3G20000 AT3G46560 AT2G46470 AT5G40930 AT2G29530 AT3G27080
8544	epidermis development	2.7621e-06	3.1466e-05	58/6037 0.9%	125/22304 0.5%	AT3G51460 AT2G37620 AT4G02500 AT2G30432 AT5G03280 AT1G30825 AT5G65930 AT5G05620 AT1G78870 AT1G05850 AT5G58230 AT5G55480 AT5G43900 AT5G64070 AT1G56580 AT5G20490 AT1G80350 AT5G18410 AT1G04160 AT2G38440 AT4G21750 AT3G62720 AT5G16910 AT2G22475 AT2G46225 AT5G09350 AT1G13180 AT3G13870 AT4G01800 AT2G02480 AT1G13980 AT4G00100 AT5G24520 AT3G07880 AT1G03060 AT1G16890 AT3G20780 AT3G16630 AT5G53200 AT1G05230…
7398	ectoderm development	2.7621e-06	3.1466e-05	58/6037 0.9%	125/22304 0.5%	AT3G51460 AT2G37620 AT4G02500 AT2G30432 AT5G03280 AT1G30825 AT5G65930 AT5G05620 AT1G78870 AT1G05850 AT5G58230 AT5G55480 AT5G43900 AT5G64070 AT1G56580 AT5G20490 AT1G80350 AT5G18410 AT1G04160 AT2G38440 AT4G21750 AT3G62720 AT5G16910 AT2G22475 AT2G46225 AT5G09350 AT1G13180 AT3G13870 AT4G01800 AT2G02480 AT1G13980 AT4G00100 AT5G24520 AT3G07880 AT1G03060 AT1G16890 AT3G20780 AT3G16630 AT5G53200 AT1G05230…
43623	cellular protein complex assembly	2.8619e-06	3.2463e-05	42/6037 0.6%	82/22304 0.3%	AT3G52750 AT1G59840 AT2G30410 AT3G23990 AT3G59020 AT4G27640 AT1G49380 AT5G47040 AT5G62600 AT5G53480 AT1G75820 AT2G18390 AT5G13120 AT3G17340 AT1G71440 AT5G52110 AT5G36120 AT5G03940 AT5G54290 AT4G38630 AT1G79040 AT4G31560 AT5G44340 AT1G64520 AT5G17020 AT3G08960 AT3G03110 AT3G26710 AT2G16950 AT3G60740 AT1G26170 AT4G02570 AT5G66570 AT2G20890 AT5G55230 AT5G35220 AT4G29040 AT5G06120 AT1G05385 AT3G10220…
9605	response to external stimulus	2.959e-06	3.3422e-05	94/6037 1.5%	229/22304 1.0%	AT4G28610 AT3G02050 AT1G09020 AT1G29395 AT3G03740 AT3G52190 AT2G18790 AT1G71040 AT2G18390 AT5G61210 AT5G63310 AT5G39510 AT2G29630 AT5G01220 AT3G01090 AT4G15570 AT1G29900 AT1G04400 AT5G46860 AT4G00550 AT3G22170 AT4G04955 AT4G39080 AT3G27740 AT3G54220 AT1G09570 AT5G12200 AT4G03190 AT5G35220 AT1G54490 AT1G73590 AT5G20730 AT5G12080 AT2G46340 AT3G06190 AT1G20620 AT2G26670 AT5G17290 AT5G23630 AT4G02440…
51169	nuclear transport	3.4199e-06	3.815e-05	32/6037 0.5%	57/22304 0.2%	AT1G14850 AT1G80680 AT3G05040 AT5G20020 AT2G42810 AT1G07140 AT1G33410 AT3G59020 AT4G27640 AT5G62600 AT5G53480 AT3G17340 AT5G58590 AT4G13350 AT4G16143 AT5G20010 AT3G53110 AT1G79280 AT2G30060 AT5G17020 AT3G08960 AT3G03110 AT4G09720 AT2G16950 AT3G25520 AT1G26170 AT3G06720 AT1G27970 AT1G27310 AT3G63130 AT5G06120 AT1G43700
6913	nucleocytoplasmic transport	3.4199e-06	3.815e-05	32/6037 0.5%	57/22304 0.2%	AT1G14850 AT1G80680 AT3G05040 AT5G20020 AT2G42810 AT1G07140 AT1G33410 AT3G59020 AT4G27640 AT5G62600 AT5G53480 AT3G17340 AT5G58590 AT4G13350 AT4G16143 AT5G20010 AT3G53110 AT1G79280 AT2G30060 AT5G17020 AT3G08960 AT3G03110 AT4G09720 AT2G16950 AT3G25520 AT1G26170 AT3G06720 AT1G27970 AT1G27310 AT3G63130 AT5G06120 AT1G43700
31329	regulation of cellular catabolic process	3.421e-06	3.815e-05	24/6037 0.3%	38/22304 0.1%	AT5G46750 AT3G06540 AT3G59920 AT3G49350 AT4G24960 AT1G60860 AT1G08680 AT3G55020 AT1G10870 AT4G29950 AT5G15930 AT4G28550 AT1G04830 AT5G53570 AT1G27320 AT5G09660 AT5G54310 AT2G39280 AT5G35750 AT4G17890 AT5G41940 AT3G53710 AT5G52580 AT2G22780
42364	water-soluble vitamin biosynthetic process	3.5267e-06	3.9164e-05	27/6037 0.4%	45/22304 0.2%	AT4G26850 AT3G21070 AT3G02870 AT2G43360 AT5G55120 AT3G47930 AT5G54770 AT2G44050 AT3G14990 AT5G64300 AT5G28840 AT2G29630 AT1G55090 AT1G21640 AT3G47390 AT5G49970 AT3G21580 AT2G39770 AT4G20960 AT4G21470 AT1G22940 AT2G01350 AT4G36940 AT4G33670 AT2G45790 AT5G01410 AT2G20690
9767	photosynthetic electron transport chain	3.6501e-06	4.0365e-05	18/6037 0.2%	25/22304 0.1%	AT4G04640 AT1G15980 AT4G27800 AT5G66190 AT1G55670 AT3G54050 AT4G03280 AT4G09650 AT4G22890 AT4G01050 AT5G64040 AT2G46820 AT4G11960 AT4G33520 AT2G05620 AT1G60950 AT2G01590 AT2G45770
48580	regulation of post-embryonic development	3.7464e-06	4.1258e-05	69/6037 1.1%	157/22304 0.7%	AT4G04885 AT5G17690 AT1G80680 AT3G05040 AT3G24440 AT4G04920 AT5G49160 AT2G18790 AT3G10390 AT1G27320 AT5G35750 AT5G02310 AT5G13480 AT1G54060 AT5G58230 AT1G26830 AT1G04400 AT5G05700 AT1G77080 AT2G31650 AT4G24620 AT2G38560 AT5G67100 AT1G30970 AT3G47620 AT1G79730 AT3G50500 AT1G53160 AT5G60910 AT5G13290 AT2G46340 AT4G02440 AT1G10670 AT2G45190 AT5G49020 AT5G61150 AT5G62000 AT3G43810 AT5G66880 AT4G02560…
6612	protein targeting to membrane	3.8313e-06	4.2017e-05	17/6037 0.2%	23/22304 0.1%	AT5G50810 AT3G09740 AT1G61570 AT4G30600 AT5G55500 AT1G67680 AT5G62050 AT2G20890 AT2G20990 AT2G28800 AT5G52440 AT2G46470 AT5G03940 AT2G47450 AT2G29530 AT2G45770 AT1G48900
9765	photosynthesis, light harvesting	3.8544e-06	4.2096e-05	16/6037 0.2%	21/22304 0.0%	AT1G08380 AT2G34420 AT2G05070 AT1G61520 AT5G47110 AT4G18370 AT3G54890 AT1G03600 AT3G61470 AT2G47940 AT3G27925 AT5G39830 AT1G45474 AT1G54780 AT1G29910 AT5G57030
51301	cell division	3.9741e-06	4.3224e-05	39/6037 0.6%	75/22304 0.3%	AT1G13980 AT4G00100 AT4G02980 AT3G09840 AT5G40770 AT5G50375 AT2G30410 AT5G18700 AT5G49160 AT1G49040 AT5G61210 AT4G21800 AT3G43210 AT1G71440 AT5G10470 AT5G05620 AT3G05330 AT2G35630 AT5G20490 AT3G54220 AT5G16750 AT5G66410 AT3G60740 AT5G42080 AT5G60410 AT5G55230 AT3G63130 AT1G01040 AT1G17580 AT3G19770 AT3G61650 AT3G48750 AT5G05970 AT3G10220 AT5G09810 AT2G28350 AT3G12400 AT1G78580 AT2G26890
16071	mRNA metabolic process	4.3196e-06	4.679e-05	48/6037 0.7%	99/22304 0.4%	AT4G04885 AT3G11964 AT4G03430 AT1G09760 AT3G54230 AT2G22090 AT2G41500 AT2G16940 AT3G50670 AT1G17760 AT1G73820 AT4G21660 AT1G16610 AT4G14342 AT4G36690 AT3G19760 AT1G26110 AT2G03820 AT5G09880 AT5G64960 AT4G34830 AT5G51660 AT3G13300 AT5G13480 AT3G13200 AT3G53500 AT1G54380 AT1G23860 AT1G80070 AT2G30260 AT5G64390 AT4G24740 AT1G60200 AT3G04680 AT3G09650 AT5G23880 AT3G56860 AT1G61010 AT1G55310 AT1G33980…
910	cytokinesis	5.3814e-06	5.8053e-05	25/6037 0.4%	41/22304 0.1%	AT1G13980 AT4G00100 AT4G02980 AT5G50375 AT2G30410 AT5G18700 AT5G49160 AT1G49040 AT5G61210 AT3G43210 AT1G71440 AT5G10470 AT5G05620 AT3G05330 AT2G35630 AT5G66410 AT3G60740 AT5G42080 AT5G55230 AT3G63130 AT1G01040 AT3G19770 AT3G61650 AT3G48750 AT5G05970
6766	vitamin metabolic process	5.6122e-06	6.0296e-05	34/6037 0.5%	63/22304 0.2%	AT4G26850 AT3G21070 AT1G64970 AT1G60550 AT3G02870 AT5G04490 AT2G43360 AT5G55120 AT3G47930 AT5G54770 AT2G44050 AT3G14990 AT5G64300 AT1G23360 AT5G28840 AT2G29630 AT1G02880 AT1G55090 AT1G21640 AT3G47390 AT5G49970 AT3G21580 AT2G39770 AT4G20960 AT2G18950 AT4G21470 AT3G63410 AT1G22940 AT2G01350 AT4G36940 AT4G33670 AT2G45790 AT5G01410 AT2G20690
65009	regulation of molecular function	6.0752e-06	6.5007e-05	61/6037 1.0%	136/22304 0.6%	AT2G31440 AT4G01610 AT5G23450 AT4G21540 AT2G20900 AT3G55020 AT5G16400 AT3G02730 AT1G02300 AT1G02305 AT3G15360 AT5G54310 AT5G07920 AT5G58270 AT3G13222 AT3G06540 AT3G49350 AT1G08680 AT2G18730 AT2G17520 AT4G28980 AT4G29950 AT4G23650 AT1G04830 AT5G04140 AT3G14240 AT4G30340 AT5G52580 AT5G51290 AT5G59130 AT4G30020 AT5G46750 AT3G59920 AT3G06110 AT3G59400 AT5G63770 AT1G10870 AT5G15930 AT4G28550 AT1G50320…
10467	gene expression	6.3392e-06	6.7559e-05	503/6037 8.3%	1578/22304 7.0%	AT3G11964 AT1G57660 AT2G40510 AT1G09340 AT3G54210 AT2G15430 AT5G11900 AT5G66860 AT1G29070 AT5G61170 AT2G41840 AT2G27530 AT1G54380 AT1G26910 AT5G22800 AT1G23400 AT1G09690 AT3G58700 AT5G15260 AT1G08360 AT3G09650 AT1G69410 AT2G38560 AT5G64670 AT3G17040 AT3G20550 AT5G25060 AT5G54760 AT2G48120 AT3G55400 AT4G01310 AT4G00100 AT4G02400 AT3G17170 AT3G16080 AT5G56710 AT3G63140 AT4G37660 AT4G36690 AT1G48920…
50790	regulation of catalytic activity	6.5253e-06	6.9262e-05	57/6037 0.9%	125/22304 0.5%	AT2G31440 AT4G01610 AT5G23450 AT4G21540 AT2G20900 AT3G55020 AT5G16400 AT3G02730 AT1G02300 AT1G02305 AT3G15360 AT5G54310 AT5G07920 AT5G58270 AT3G06540 AT3G49350 AT1G08680 AT2G18730 AT2G17520 AT4G28980 AT4G29950 AT1G04830 AT5G04140 AT3G14240 AT4G30340 AT5G52580 AT5G51290 AT5G59130 AT4G30020 AT5G46750 AT3G59920 AT3G06110 AT3G59400 AT5G63770 AT1G10870 AT5G15930 AT4G28550 AT1G50320 AT4G21326 AT2G05920…
16481	negative regulation of transcription	7.1686e-06	7.5787e-05	33/6037 0.5%	61/22304 0.2%	AT2G27040 AT5G17690 AT5G62000 AT2G36490 AT5G08550 AT4G37460 AT4G38130 AT5G55760 AT5G02030 AT5G13240 AT4G32551 AT1G54160 AT4G36750 AT5G22650 AT2G39810 AT1G08060 AT2G25170 AT1G59750 AT2G34720 AT1G24190 AT5G63980 AT4G05420 AT4G21670 AT3G20910 AT5G56740 AT4G13940 AT4G03190 AT4G15900 AT5G09230 AT5G59710 AT2G32700 AT3G48670 AT4G38620
6084	acetyl-CoA metabolic process	7.8108e-06	8.2247e-05	19/6037 0.3%	28/22304 0.1%	AT3G09810 AT2G38700 AT3G06650 AT1G10670 AT1G09430 AT3G58750 AT2G42600 AT1G60440 AT4G26910 AT5G49460 AT4G11820 AT2G46505 AT3G25860 AT2G17130 AT5G03290 AT2G44350 AT4G35260 AT1G53310 AT2G42790
16197	endosome transport	7.8675e-06	8.2515e-05	12/6037 0.1%	14/22304 0.0%	AT1G75850 AT4G19490 AT3G54840 AT3G47810 AT1G73030 AT3G51310 AT5G53530 AT5G16830 AT4G27690 AT4G39990 AT1G17730 AT2G17790
71310	cellular response to organic substance	9.1918e-06	9.6024e-05	123/6037 2.0%	323/22304 1.4%	AT1G78080 AT5G44790 AT1G09100 AT5G23570 AT5G46570 AT3G03300 AT2G18790 AT3G20310 AT5G03280 AT1G27320 AT3G47990 AT3G16857 AT3G01090 AT2G03440 AT4G33680 AT1G15750 AT3G10800 AT1G32230 AT3G23780 AT5G63980 AT3G20550 AT3G62800 AT2G19860 AT4G23650 AT4G35230 AT4G18710 AT5G13530 AT1G01040 AT1G54490 AT5G03730 AT4G16890 AT5G25900 AT2G27040 AT5G65310 AT1G25490 AT5G66880 AT5G65670 AT1G69270 AT5G53160 AT2G02810…
9887	organ morphogenesis	9.4887e-06	9.8734e-05	75/6037 1.2%	178/22304 0.7%	AT1G05180 AT3G05040 AT1G27370 AT2G30432 AT5G55920 AT4G03550 AT1G19270 AT5G03280 AT2G20300 AT1G30825 AT5G65930 AT5G02030 AT5G05780 AT3G13300 AT3G12810 AT5G58230 AT5G55480 AT5G64390 AT2G06990 AT2G31650 AT1G56580 AT1G55250 AT5G20490 AT1G80350 AT5G18410 AT2G38440 AT1G30210 AT3G25520 AT5G67100 AT2G22475 AT4G34460 AT4G18710 AT2G46225 AT1G24260 AT1G48410 AT4G29040 AT5G39740 AT1G13180 AT1G52150 AT4G36920…
9306	protein secretion	9.7742e-06	0.00010091	13/6037 0.2%	16/22304 0.0%	AT3G54860 AT2G31530 AT1G12360 AT4G24190 AT2G18710 AT5G61780 AT2G17980 AT2G34250 AT4G12120 AT5G07350 AT4G14870 AT1G29310 AT1G77140
10498	proteasomal protein catabolic process	9.7742e-06	0.00010091	13/6037 0.2%	16/22304 0.0%	AT3G05530 AT1G64520 AT1G09100 AT2G39940 AT3G02540 AT1G16190 AT4G29040 AT5G28540 AT1G79650 AT4G14220 AT4G38630 AT5G57360 AT1G02145
45934	negative regulation of nucleobase, nucleoside, nucleotide and nucleic acid metabolic process	9.9463e-06	0.0001015	37/6037 0.6%	72/22304 0.3%	AT1G14410 AT2G27040 AT5G17690 AT5G62000 AT2G36490 AT5G08550 AT4G37460 AT4G38130 AT5G55760 AT5G02030 AT5G13240 AT4G32551 AT1G20330 AT1G54160 AT4G36750 AT5G22650 AT2G39810 AT1G08060 AT2G25170 AT1G59750 AT2G34720 AT1G24190 AT5G63980 AT4G05420 AT4G21670 AT1G75950 AT3G20910 AT5G56740 AT4G13940 AT4G03190 AT4G15900 AT5G09230 AT5G59710 AT2G32700 AT3G48670 AT3G18524 AT4G38620
51172	negative regulation of nitrogen compound metabolic process	9.9463e-06	0.0001015	37/6037 0.6%	72/22304 0.3%	AT1G14410 AT2G27040 AT5G17690 AT5G62000 AT2G36490 AT5G08550 AT4G37460 AT4G38130 AT5G55760 AT5G02030 AT5G13240 AT4G32551 AT1G20330 AT1G54160 AT4G36750 AT5G22650 AT2G39810 AT1G08060 AT2G25170 AT1G59750 AT2G34720 AT1G24190 AT5G63980 AT4G05420 AT4G21670 AT1G75950 AT3G20910 AT5G56740 AT4G13940 AT4G03190 AT4G15900 AT5G09230 AT5G59710 AT2G32700 AT3G48670 AT3G18524 AT4G38620
10558	negative regulation of macromolecule biosynthetic process	9.9463e-06	0.0001015	37/6037 0.6%	72/22304 0.3%	AT1G14410 AT2G27040 AT5G17690 AT5G62000 AT2G36490 AT5G08550 AT4G37460 AT4G38130 AT5G55760 AT1G26110 AT5G02030 AT5G13240 AT4G32551 AT1G20330 AT1G54160 AT4G36750 AT5G22650 AT2G39810 AT1G08060 AT2G25170 AT1G59750 AT2G34720 AT1G24190 AT5G63980 AT4G05420 AT4G21670 AT3G20910 AT5G56740 AT4G13940 AT4G03190 AT4G15900 AT5G09230 AT5G59710 AT2G32700 AT1G20340 AT3G48670 AT4G38620
7186	G-protein coupled receptor protein signaling pathway	1.0753e-05	0.00010931	14/6037 0.2%	18/22304 0.0%	AT5G23450 AT2G46090 AT5G63770 AT4G21540 AT2G18730 AT2G20900 AT1G31930 AT2G20890 AT5G07920 AT4G30340 AT2G41420 AT2G26300 AT2G23460 AT5G51290
5975	carbohydrate metabolic process	1.1233e-05	0.00011375	265/6037 4.3%	782/22304 3.5%	AT1G12990 AT5G24300 AT3G08550 AT5G49720 AT3G59100 AT4G29220 AT1G66250 AT5G47780 AT5G14500 AT1G30620 AT4G13430 AT2G40190 AT1G27680 AT2G01140 AT3G53920 AT5G35790 AT3G17940 AT1G53290 AT2G45880 AT1G02145 AT4G38970 AT2G35610 AT3G26650 AT5G25980 AT1G17890 AT2G39770 AT1G17650 AT1G68560 AT5G16910 AT5G61840 AT2G36390 AT2G22190 AT3G02350 AT5G51820 AT1G10670 AT3G51160 AT5G24400 AT3G49880 AT4G29120 AT5G55500…
21700	developmental maturation	1.1632e-05	0.00011645	29/6037 0.4%	52/22304 0.2%	AT1G13980 AT5G23630 AT3G02130 AT3G51460 AT2G37620 AT4G02500 AT1G14830 AT5G03280 AT5G05620 AT4G38630 AT5G43900 AT5G64070 AT5G20490 AT1G04160 AT1G71830 AT1G12820 AT3G62720 AT5G54800 AT3G26810 AT5G16910 AT2G22475 AT1G49240 AT3G18780 AT4G03190 AT5G09350 AT3G62980 AT3G61650 AT5G09810 AT1G74380
9966	regulation of signal transduction	1.1632e-05	0.00011645	29/6037 0.4%	52/22304 0.2%	AT5G46750 AT3G06110 AT1G17440 AT3G55020 AT1G10870 AT5G15930 AT4G28550 AT1G50640 AT5G54310 AT4G17890 AT5G41940 AT2G04550 AT2G25490 AT3G49350 AT1G60860 AT1G08680 AT3G04580 AT1G66340 AT5G63980 AT3G58760 AT4G29950 AT1G04830 AT5G53570 AT2G39280 AT3G53710 AT2G43850 AT5G52580 AT4G18950 AT5G03730
23051	regulation of signaling process	1.1632e-05	0.00011645	29/6037 0.4%	52/22304 0.2%	AT5G46750 AT3G06110 AT1G17440 AT3G55020 AT1G10870 AT5G15930 AT4G28550 AT1G50640 AT5G54310 AT4G17890 AT5G41940 AT2G04550 AT2G25490 AT3G49350 AT1G60860 AT1G08680 AT3G04580 AT1G66340 AT5G63980 AT3G58760 AT4G29950 AT1G04830 AT5G53570 AT2G39280 AT3G53710 AT2G43850 AT5G52580 AT4G18950 AT5G03730
51336	regulation of hydrolase activity	1.1871e-05	0.0001184	21/6037 0.3%	33/22304 0.1%	AT5G46750 AT3G06540 AT3G59920 AT3G49350 AT1G60860 AT1G08680 AT2G17520 AT3G55020 AT1G10870 AT4G29950 AT5G15930 AT4G28550 AT1G04830 AT5G53570 AT5G54310 AT2G39280 AT4G17890 AT5G41940 AT2G31305 AT3G53710 AT5G52580
5976	polysaccharide metabolic process	1.3084e-05	0.00012998	67/6037 1.1%	156/22304 0.6%	AT5G24300 AT2G36850 AT2G31960 AT3G08550 AT4G02500 AT5G49720 AT3G59100 AT4G03550 AT1G67140 AT4G09020 AT5G13000 AT1G27680 AT4G18240 AT1G03310 AT1G27600 AT5G55480 AT2G45880 AT2G35610 AT5G22510 AT2G39930 AT4G24620 AT2G40840 AT5G17520 AT2G39770 AT3G62720 AT1G68560 AT5G16910 AT5G61840 AT2G36390 AT1G53000 AT5G03650 AT4G39350 AT3G07160 AT3G29090 AT5G51820 AT1G10670 AT4G03210 AT3G01180 AT5G45300 AT5G64860…
48518	positive regulation of biological process	1.3131e-05	0.00012998	88/6037 1.4%	218/22304 0.9%	AT4G04885 AT4G24210 AT4G29940 AT4G02980 AT2G26170 AT1G80680 AT1G35670 AT2G36490 AT4G40060 AT4G03550 AT3G26744 AT4G37120 AT5G03280 AT3G10390 AT5G04410 AT5G58230 AT1G26830 AT1G04400 AT3G25040 AT2G34640 AT2G35530 AT3G10800 AT4G24620 AT1G09770 AT3G09210 AT5G40440 AT1G33520 AT2G38440 AT4G11920 AT5G63980 AT4G08350 AT4G25230 AT4G09570 AT4G18710 AT2G22430 AT4G12610 AT3G18165 AT3G48750 AT5G51450 AT3G50500…
6767	water-soluble vitamin metabolic process	1.4779e-05	0.00014575	28/6037 0.4%	50/22304 0.2%	AT4G26850 AT3G21070 AT3G02870 AT2G43360 AT5G55120 AT3G47930 AT5G54770 AT2G44050 AT3G14990 AT5G64300 AT5G28840 AT2G29630 AT1G02880 AT1G55090 AT1G21640 AT3G47390 AT5G49970 AT3G21580 AT2G39770 AT4G20960 AT4G21470 AT1G22940 AT2G01350 AT4G36940 AT4G33670 AT2G45790 AT5G01410 AT2G20690
44042	glucan metabolic process	1.5088e-05	0.00014825	51/6037 0.8%	111/22304 0.4%	AT5G24300 AT2G36850 AT2G31960 AT3G08550 AT4G02500 AT5G49720 AT3G59100 AT4G03550 AT1G67140 AT4G09020 AT5G13000 AT1G27680 AT4G18240 AT1G03310 AT5G55480 AT5G22510 AT2G39930 AT4G24620 AT2G40840 AT5G17520 AT2G39770 AT3G62720 AT2G36390 AT5G03650 AT4G39350 AT3G07160 AT5G51820 AT1G10670 AT4G03210 AT3G01180 AT5G64860 AT1G11720 AT5G55700 AT2G36870 AT1G32900 AT5G64740 AT4G32410 AT2G03220 AT3G55800 AT4G04970…
6397	mRNA processing	1.526e-05	0.00014938	40/6037 0.6%	81/22304 0.3%	AT4G04885 AT3G11964 AT4G03430 AT1G09760 AT3G54230 AT2G41500 AT2G16940 AT3G50670 AT1G17760 AT1G73820 AT4G21660 AT1G16610 AT4G14342 AT4G36690 AT3G19760 AT5G09880 AT5G64960 AT5G51660 AT5G13480 AT3G13200 AT3G53500 AT1G54380 AT1G23860 AT1G80070 AT2G30260 AT5G64390 AT4G24740 AT1G60200 AT3G04680 AT3G09650 AT5G23880 AT1G61010 AT1G55310 AT3G23325 AT5G01290 AT1G01040 AT3G13570 AT2G48120 AT1G60900 AT1G09700
6812	cation transport	1.7198e-05	0.00016606	105/6037 1.7%	271/22304 1.2%	AT5G64280 AT3G02050 AT3G06130 AT5G64560 AT4G23640 AT5G08690 AT1G07670 AT4G00630 AT1G30450 AT2G16510 AT3G28710 AT3G56240 AT3G28715 AT1G78920 AT3G56090 AT1G79610 AT4G29480 AT1G20260 AT2G38170 AT3G42050 AT1G80830 AT5G57350 AT3G54900 AT3G05220 AT1G16010 AT2G18960 AT5G67330 AT2G26900 AT5G09400 AT2G03620 AT4G32530 AT2G28520 AT4G35920 AT4G00900 AT4G38510 AT5G21930 AT5G51710 AT1G30270 AT3G01390 AT4G23710…
9890	negative regulation of biosynthetic process	1.7215e-05	0.00016606	38/6037 0.6%	76/22304 0.3%	AT1G14410 AT2G27040 AT5G17690 AT5G62000 AT2G36490 AT5G08550 AT4G37460 AT4G38130 AT5G55760 AT1G26110 AT5G02030 AT5G13240 AT4G32551 AT1G20330 AT1G54160 AT4G36750 AT5G22650 AT2G39810 AT1G08060 AT2G25170 AT1G59750 AT2G34720 AT1G24190 AT5G63980 AT3G03710 AT4G05420 AT4G21670 AT3G20910 AT5G56740 AT4G13940 AT4G03190 AT4G15900 AT5G09230 AT5G59710 AT2G32700 AT1G20340 AT3G48670 AT4G38620
55080	cation homeostasis	1.7215e-05	0.00016606	38/6037 0.6%	76/22304 0.3%	AT5G01600 AT5G23630 AT5G26820 AT1G10130 AT4G08920 AT5G67330 AT2G18790 AT5G13740 AT5G63530 AT2G23150 AT1G01910 AT3G10350 AT1G42540 AT1G04120 AT1G07810 AT3G09390 AT1G04400 AT2G32400 AT3G05030 AT3G56240 AT2G39450 AT5G18830 AT4G04770 AT1G12520 AT1G47240 AT2G15290 AT3G15353 AT3G56090 AT1G79610 AT4G37270 AT2G46800 AT2G38170 AT5G55630 AT4G35290 AT2G40300 AT1G20340 AT1G80830 AT1G05200
31327	negative regulation of cellular biosynthetic process	1.7215e-05	0.00016606	38/6037 0.6%	76/22304 0.3%	AT1G14410 AT2G27040 AT5G17690 AT5G62000 AT2G36490 AT5G08550 AT4G37460 AT4G38130 AT5G55760 AT1G26110 AT5G02030 AT5G13240 AT4G32551 AT1G20330 AT1G54160 AT4G36750 AT5G22650 AT2G39810 AT1G08060 AT2G25170 AT1G59750 AT2G34720 AT1G24190 AT5G63980 AT3G03710 AT4G05420 AT4G21670 AT3G20910 AT5G56740 AT4G13940 AT4G03190 AT4G15900 AT5G09230 AT5G59710 AT2G32700 AT1G20340 AT3G48670 AT4G38620
6413	translational initiation	1.7676e-05	0.00016988	33/6037 0.5%	63/22304 0.2%	AT3G55620 AT3G56150 AT1G17220 AT5G11900 AT1G26630 AT4G11175 AT5G38640 AT1G77840 AT2G24060 AT3G13920 AT4G30690 AT5G18110 AT5G27640 AT1G69410 AT1G10840 AT5G25780 AT5G54940 AT4G27130 AT1G36730 AT2G39990 AT5G35620 AT1G71350 AT4G33250 AT1G22780 AT2G45730 AT5G57870 AT4G11420 AT5G54760 AT1G48970 AT1G29550 AT2G41630 AT2G04520 AT4G11160
6418	tRNA aminoacylation for protein translation	1.8627e-05	0.00017773	31/6037 0.5%	58/22304 0.2%	AT3G55400 AT2G33840 AT1G66530 AT1G14610 AT1G50200 AT1G48520 AT3G46100 AT5G22800 AT4G33760 AT5G26830 AT3G02660 AT5G52520 AT4G39280 AT3G59410 AT1G28350 AT3G02760 AT2G31170 AT1G11870 AT3G58140 AT5G64050 AT5G49030 AT4G04350 AT5G16715 AT3G13490 AT1G70980 AT2G25840 AT2G04842 AT1G25350 AT3G48110 AT4G17300 AT3G11710
65004	protein-DNA complex assembly	1.8627e-05	0.00017773	31/6037 0.5%	58/22304 0.2%	AT5G22880 AT5G27670 AT4G25340 AT4G26110 AT3G45930 AT3G18035 AT2G19480 AT3G46320 AT5G56950 AT1G06760 AT2G28720 AT1G18800 AT3G05210 AT1G07790 AT3G53730 AT5G15540 AT2G30620 AT2G37470 AT1G14900 AT4G27230 AT5G65360 AT1G74560 AT5G10980 AT5G59970 AT5G59910 AT1G72740 AT3G45980 AT3G46030 AT1G54690 AT1G51060 AT5G59690
48767	root hair elongation	2.289e-05	0.00021762	17/6037 0.2%	25/22304 0.1%	AT5G64070 AT3G51460 AT2G37620 AT5G20490 AT4G02500 AT1G04160 AT3G62720 AT5G16910 AT1G49240 AT3G18780 AT5G09350 AT3G61650 AT5G05620 AT5G09810 AT1G74380 AT4G38630 AT5G43900
51174	regulation of phosphorus metabolic process	2.3123e-05	0.00021827	21/6037 0.3%	34/22304 0.1%	AT1G13320 AT5G23450 AT2G46090 AT3G06110 AT5G63770 AT4G21540 AT2G18730 AT2G20900 AT2G17520 AT3G25800 AT4G28980 AT5G66570 AT5G10480 AT5G07920 AT4G30340 AT5G04510 AT2G31305 AT3G50630 AT2G04550 AT3G50820 AT5G51290
19220	regulation of phosphate metabolic process	2.3123e-05	0.00021827	21/6037 0.3%	34/22304 0.1%	AT1G13320 AT5G23450 AT2G46090 AT3G06110 AT5G63770 AT4G21540 AT2G18730 AT2G20900 AT2G17520 AT3G25800 AT4G28980 AT5G66570 AT5G10480 AT5G07920 AT4G30340 AT5G04510 AT2G31305 AT3G50630 AT2G04550 AT3G50820 AT5G51290
10020	chloroplast fission	2.5063e-05	0.0002349	11/6037 0.1%	13/22304 0.0%	AT3G19720 AT5G42480 AT1G75010 AT1G63680 AT3G07430 AT2G36250 AT5G24020 AT2G21280 AT5G55280 AT3G19180 AT5G53280
7033	vacuole organization	2.5063e-05	0.0002349	11/6037 0.1%	13/22304 0.0%	AT5G46860 AT3G54860 AT3G54300 AT2G05170 AT3G14270 AT1G03060 AT2G38020 AT5G54800 AT4G16144 AT4G33240 AT2G26890
9250	glucan biosynthetic process	2.7052e-05	0.00025264	33/6037 0.5%	64/22304 0.2%	AT5G51820 AT1G10670 AT5G24300 AT2G36850 AT2G31960 AT3G01180 AT3G08550 AT4G02500 AT5G49720 AT3G59100 AT1G11720 AT4G03550 AT1G32900 AT5G13000 AT5G64740 AT1G27680 AT4G32410 AT2G03220 AT3G55800 AT1G03310 AT4G04970 AT2G39930 AT5G48300 AT2G39770 AT3G62720 AT4G23990 AT5G05170 AT5G63840 AT2G36390 AT5G04360 AT5G03650 AT4G39350 AT3G07160
43038	amino acid activation	2.9112e-05	0.00026997	31/6037 0.5%	59/22304 0.2%	AT3G55400 AT2G33840 AT1G66530 AT1G14610 AT1G50200 AT1G48520 AT3G46100 AT5G22800 AT4G33760 AT5G26830 AT3G02660 AT5G52520 AT4G39280 AT3G59410 AT1G28350 AT3G02760 AT2G31170 AT1G11870 AT3G58140 AT5G64050 AT5G49030 AT4G04350 AT5G16715 AT3G13490 AT1G70980 AT2G25840 AT2G04842 AT1G25350 AT3G48110 AT4G17300 AT3G11710
43039	tRNA aminoacylation	2.9112e-05	0.00026997	31/6037 0.5%	59/22304 0.2%	AT3G55400 AT2G33840 AT1G66530 AT1G14610 AT1G50200 AT1G48520 AT3G46100 AT5G22800 AT4G33760 AT5G26830 AT3G02660 AT5G52520 AT4G39280 AT3G59410 AT1G28350 AT3G02760 AT2G31170 AT1G11870 AT3G58140 AT5G64050 AT5G49030 AT4G04350 AT5G16715 AT3G13490 AT1G70980 AT2G25840 AT2G04842 AT1G25350 AT3G48110 AT4G17300 AT3G11710
55114	oxidation reduction	2.9213e-05	0.00026997	59/6037 0.9%	136/22304 0.6%	AT4G04640 AT1G15980 AT4G27800 AT4G08920 AT5G17770 AT3G15090 AT3G54050 AT5G16840 AT4G09650 AT4G21580 AT4G01050 AT4G02580 AT5G64040 AT5G08530 AT5G13440 AT3G45770 AT4G33520 AT2G05620 AT1G60950 AT4G38890 AT4G32470 AT3G15840 AT2G37790 AT1G32550 AT1G01090 AT5G63620 AT1G20020 AT2G46820 AT4G11960 AT1G07420 AT2G01590 AT2G45770 AT3G06310 AT1G15120 AT3G49640 AT1G71500 AT5G66760 AT4G22890 AT5G18800 AT1G22450…
6090	pyruvate metabolic process	2.9562e-05	0.00027035	12/6037 0.1%	15/22304 0.0%	AT4G37870 AT1G63970 AT3G04120 AT4G34350 AT1G13440 AT5G60600 AT3G52200 AT2G02500 AT1G54220 AT5G62790 AT3G25860 AT4G15560
6544	glycine metabolic process	2.9562e-05	0.00027035	12/6037 0.1%	15/22304 0.0%	AT2G26080 AT1G22020 AT1G36370 AT2G20860 AT1G32470 AT4G13930 AT2G35370 AT5G26780 AT4G32520 AT4G37930 AT4G33010 AT2G35120
19252	starch biosynthetic process	2.9562e-05	0.00027035	12/6037 0.1%	15/22304 0.0%	AT5G51820 AT1G10670 AT5G24300 AT2G39930 AT2G36390 AT1G27680 AT5G48300 AT5G04360 AT5G03650 AT1G11720 AT3G55800 AT1G03310
10109	regulation of photosynthesis	3.0621e-05	0.00027865	14/6037 0.2%	19/22304 0.0%	AT5G01920 AT5G42270 AT4G27800 AT3G03380 AT1G68830 AT4G30950 AT1G67840 AT1G55670 AT5G52520 AT2G30950 AT5G66570 AT3G11670 AT4G01800 AT3G50820
48869	cellular developmental process	3.068e-05	0.00027865	156/6037 2.5%	435/22304 1.9%	AT3G51460 AT2G37620 AT4G05410 AT3G08550 AT5G49720 AT4G28250 AT2G30432 AT4G23640 AT3G09090 AT4G34490 AT1G20090 AT5G03280 AT5G65930 AT1G76850 AT5G05620 AT1G78870 AT2G03680 AT5G43900 AT5G46860 AT3G49670 AT1G56580 AT5G22350 AT5G18410 AT1G04160 AT2G38440 AT1G31420 AT1G30210 AT4G21750 AT5G16910 AT2G22475 AT1G74560 AT5G07370 AT2G46225 AT4G27060 AT1G13180 AT3G48430 AT3G13870 AT1G54490 AT2G02480 AT1G04950…
6623	protein targeting to vacuole	3.1171e-05	0.00028214	13/6037 0.2%	17/22304 0.0%	AT3G54300 AT1G56590 AT3G52850 AT2G14740 AT2G14720 AT5G16830 AT1G09070 AT1G08190 AT5G11710 AT3G47810 AT1G26670 AT5G39510 AT2G26890
6073	cellular glucan metabolic process	3.3144e-05	0.00029898	49/6037 0.8%	108/22304 0.4%	AT5G24300 AT2G36850 AT2G31960 AT3G08550 AT4G02500 AT5G49720 AT3G59100 AT4G03550 AT1G67140 AT4G09020 AT5G13000 AT1G27680 AT4G18240 AT1G03310 AT5G22510 AT2G39930 AT4G24620 AT2G40840 AT5G17520 AT2G39770 AT3G62720 AT2G36390 AT5G03650 AT4G39350 AT3G07160 AT5G51820 AT1G10670 AT4G03210 AT3G01180 AT5G64860 AT1G11720 AT5G55700 AT2G36870 AT1G32900 AT5G64740 AT4G32410 AT2G03220 AT3G55800 AT4G04970 AT5G48300…
16568	chromatin modification	3.4737e-05	0.00031228	41/6037 0.6%	86/22304 0.3%	AT2G27040 AT3G24440 AT2G28290 AT3G51120 AT5G49020 AT5G63110 AT5G18620 AT3G20740 AT2G47620 AT2G22740 AT1G76710 AT4G38130 AT3G10390 AT5G08430 AT1G62830 AT5G58230 AT1G05830 AT1G04400 AT2G06210 AT2G31650 AT3G33520 AT1G55250 AT2G25170 AT2G33610 AT3G22590 AT1G08460 AT2G33290 AT3G52280 AT1G14400 AT5G61060 AT2G22475 AT4G33470 AT5G56740 AT4G13940 AT1G79730 AT5G04240 AT5G42400 AT2G27100 AT2G02760 AT3G48430…
31497	chromatin assembly	3.7373e-05	0.00033484	30/6037 0.4%	57/22304 0.2%	AT5G22880 AT5G27670 AT4G25340 AT4G26110 AT3G45930 AT3G18035 AT2G19480 AT3G46320 AT5G56950 AT1G06760 AT2G28720 AT5G58230 AT1G18800 AT1G07790 AT3G53730 AT2G30620 AT2G37470 AT1G14900 AT4G27230 AT5G65360 AT1G74560 AT5G10980 AT5G59970 AT5G59910 AT1G72740 AT3G45980 AT3G46030 AT1G54690 AT1G51060 AT5G59690
6350	transcription	4.1953e-05	0.0003746	54/6037 0.8%	123/22304 0.5%	AT1G06790 AT1G03280 AT1G65440 AT4G25180 AT2G15430 AT1G17440 AT5G60040 AT1G55520 AT4G20330 AT1G68990 AT5G05140 AT1G29940 AT3G53920 AT2G40030 AT3G13940 AT2G34640 AT5G49530 AT3G23780 AT1G07470 AT2G38560 AT1G11475 AT4G20340 AT3G57290 AT4G11560 AT4G12610 AT4G17460 AT1G04950 AT5G51940 AT3G49000 AT3G59600 AT4G35800 AT3G51120 AT3G52090 AT5G64420 AT3G57660 AT5G45140 AT2G36990 AT1G74850 AT5G08430 AT1G54360…
6323	DNA packaging	4.4685e-05	0.00039766	31/6037 0.5%	60/22304 0.2%	AT5G22880 AT5G27670 AT3G57060 AT4G25340 AT4G26110 AT3G45930 AT3G18035 AT2G19480 AT3G46320 AT5G56950 AT1G06760 AT2G28720 AT5G58230 AT1G18800 AT1G07790 AT3G53730 AT2G30620 AT2G37470 AT1G14900 AT4G27230 AT5G65360 AT1G74560 AT5G10980 AT5G59970 AT5G59910 AT1G72740 AT3G45980 AT3G46030 AT1G54690 AT1G51060 AT5G59690
48589	developmental growth	4.5966e-05	0.00040768	81/6037 1.3%	203/22304 0.9%	AT3G51460 AT2G36850 AT4G02980 AT2G37620 AT5G18580 AT3G09840 AT3G08550 AT4G02500 AT5G49720 AT4G28250 AT1G68990 AT5G26240 AT4G23640 AT1G71800 AT4G34490 AT4G12420 AT1G20090 AT1G76850 AT5G05620 AT2G03680 AT5G43900 AT5G64070 AT3G03110 AT5G20490 AT1G04160 AT1G31420 AT3G62720 AT1G12840 AT5G16910 AT5G07370 AT5G13530 AT4G03190 AT5G09350 AT5G01270 AT4G29040 AT4G27060 AT3G48430 AT3G13870 AT3G07160 AT1G54490…
9414	response to water deprivation	4.6411e-05	0.00041025	76/6037 1.2%	188/22304 0.8%	AT2G39800 AT1G05180 AT5G47100 AT1G78080 AT4G08920 AT5G48870 AT1G29395 AT2G30870 AT3G03740 AT1G52400 AT2G45960 AT5G59320 AT3G20310 AT1G27320 AT1G54100 AT3G63520 AT5G35750 AT2G05620 AT2G28740 AT1G05850 AT4G34890 AT1G04400 AT1G08720 AT4G24020 AT4G00430 AT1G32230 AT3G29320 AT5G63980 AT1G44170 AT2G22430 AT5G08620 AT1G74520 AT2G21620 AT3G46970 AT2G42620 AT3G50500 AT3G06190 AT4G39090 AT4G24190 AT5G21010…
34728	nucleosome organization	4.7989e-05	0.00042138	29/6037 0.4%	55/22304 0.2%	AT5G22880 AT5G27670 AT4G25340 AT4G26110 AT3G45930 AT3G18035 AT2G19480 AT3G46320 AT5G56950 AT1G06760 AT2G28720 AT1G18800 AT1G07790 AT3G53730 AT2G30620 AT2G37470 AT1G14900 AT4G27230 AT5G65360 AT1G74560 AT5G10980 AT5G59970 AT5G59910 AT1G72740 AT3G45980 AT3G46030 AT1G54690 AT1G51060 AT5G59690
6334	nucleosome assembly	4.7989e-05	0.00042138	29/6037 0.4%	55/22304 0.2%	AT5G22880 AT5G27670 AT4G25340 AT4G26110 AT3G45930 AT3G18035 AT2G19480 AT3G46320 AT5G56950 AT1G06760 AT2G28720 AT1G18800 AT1G07790 AT3G53730 AT2G30620 AT2G37470 AT1G14900 AT4G27230 AT5G65360 AT1G74560 AT5G10980 AT5G59970 AT5G59910 AT1G72740 AT3G45980 AT3G46030 AT1G54690 AT1G51060 AT5G59690
9637	response to blue light	5.014e-05	0.00043881	27/6037 0.4%	50/22304 0.2%	AT4G08920 AT3G54890 AT3G28860 AT2G36910 AT5G63870 AT4G40060 AT1G48270 AT2G18790 AT1G29920 AT1G67090 AT4G10340 AT1G22770 AT1G08540 AT2G05100 AT2G26300 AT1G05630 AT1G04400 AT3G08940 AT1G09570 AT5G49230 AT5G38410 AT5G38430 AT3G45780 AT5G38150 AT5G01530 AT5G20730 AT5G58140
30154	cell differentiation	5.2049e-05	0.00045401	111/6037 1.8%	296/22304 1.3%	AT3G51460 AT2G37620 AT2G30432 AT1G20090 AT5G03280 AT5G65930 AT1G76850 AT5G05620 AT1G78870 AT5G43900 AT3G49670 AT1G56580 AT5G18410 AT1G04160 AT2G38440 AT1G30210 AT4G21750 AT5G16910 AT2G22475 AT1G74560 AT5G07370 AT2G46225 AT1G13180 AT3G13870 AT2G02480 AT1G04950 AT4G00100 AT5G24520 AT3G07880 AT4G18390 AT2G45190 AT5G57800 AT1G16890 AT1G75820 AT3G16630 AT2G20000 AT5G53200 AT4G38630 AT5G17020 AT3G27000…
9742	brassinosteroid mediated signaling pathway	5.3519e-05	0.00045925	20/6037 0.3%	33/22304 0.1%	AT1G06390 AT1G35160 AT1G14000 AT1G32130 AT1G71830 AT2G30980 AT5G46570 AT3G57180 AT4G39400 AT2G42580 AT4G35230 AT5G08130 AT4G18710 AT1G78300 AT1G19350 AT5G10450 AT3G63310 AT4G33430 AT3G46290 AT1G22300
71367	cellular response to brassinosteroid stimulus	5.3519e-05	0.00045925	20/6037 0.3%	33/22304 0.1%	AT1G06390 AT1G35160 AT1G14000 AT1G32130 AT1G71830 AT2G30980 AT5G46570 AT3G57180 AT4G39400 AT2G42580 AT4G35230 AT5G08130 AT4G18710 AT1G78300 AT1G19350 AT5G10450 AT3G63310 AT4G33430 AT3G46290 AT1G22300
71383	cellular response to steroid hormone stimulus	5.3519e-05	0.00045925	20/6037 0.3%	33/22304 0.1%	AT1G06390 AT1G35160 AT1G14000 AT1G32130 AT1G71830 AT2G30980 AT5G46570 AT3G57180 AT4G39400 AT2G42580 AT4G35230 AT5G08130 AT4G18710 AT1G78300 AT1G19350 AT5G10450 AT3G63310 AT4G33430 AT3G46290 AT1G22300
43401	steroid hormone mediated signaling pathway	5.3519e-05	0.00045925	20/6037 0.3%	33/22304 0.1%	AT1G06390 AT1G35160 AT1G14000 AT1G32130 AT1G71830 AT2G30980 AT5G46570 AT3G57180 AT4G39400 AT2G42580 AT4G35230 AT5G08130 AT4G18710 AT1G78300 AT1G19350 AT5G10450 AT3G63310 AT4G33430 AT3G46290 AT1G22300
48545	response to steroid hormone stimulus	5.3519e-05	0.00045925	20/6037 0.3%	33/22304 0.1%	AT1G06390 AT1G35160 AT1G14000 AT1G32130 AT1G71830 AT2G30980 AT5G46570 AT3G57180 AT4G39400 AT2G42580 AT4G35230 AT5G08130 AT4G18710 AT1G78300 AT1G19350 AT5G10450 AT3G63310 AT4G33430 AT3G46290 AT1G22300
33121	regulation of purine nucleotide catabolic process	6.6227e-05	0.00056102	19/6037 0.3%	31/22304 0.1%	AT5G46750 AT3G06540 AT3G59920 AT3G49350 AT1G60860 AT1G08680 AT3G55020 AT1G10870 AT4G29950 AT5G15930 AT4G28550 AT1G04830 AT5G53570 AT5G54310 AT2G39280 AT4G17890 AT5G41940 AT3G53710 AT5G52580
33124	regulation of GTP catabolic process	6.6227e-05	0.00056102	19/6037 0.3%	31/22304 0.1%	AT5G46750 AT3G06540 AT3G59920 AT3G49350 AT1G60860 AT1G08680 AT3G55020 AT1G10870 AT4G29950 AT5G15930 AT4G28550 AT1G04830 AT5G53570 AT5G54310 AT2G39280 AT4G17890 AT5G41940 AT3G53710 AT5G52580
43087	regulation of GTPase activity	6.6227e-05	0.00056102	19/6037 0.3%	31/22304 0.1%	AT5G46750 AT3G06540 AT3G59920 AT3G49350 AT1G60860 AT1G08680 AT3G55020 AT1G10870 AT4G29950 AT5G15930 AT4G28550 AT1G04830 AT5G53570 AT5G54310 AT2G39280 AT4G17890 AT5G41940 AT3G53710 AT5G52580
30811	regulation of nucleotide catabolic process	6.6227e-05	0.00056102	19/6037 0.3%	31/22304 0.1%	AT5G46750 AT3G06540 AT3G59920 AT3G49350 AT1G60860 AT1G08680 AT3G55020 AT1G10870 AT4G29950 AT5G15930 AT4G28550 AT1G04830 AT5G53570 AT5G54310 AT2G39280 AT4G17890 AT5G41940 AT3G53710 AT5G52580
33205	cell cycle cytokinesis	6.7481e-05	0.00056967	15/6037 0.2%	22/22304 0.0%	AT1G13980 AT4G00100 AT3G05330 AT2G35630 AT5G18700 AT5G42080 AT5G49160 AT1G49040 AT5G61210 AT3G43210 AT3G19770 AT3G61650 AT5G10470 AT5G05620 AT5G05970
33554	cellular response to stress	6.7679e-05	0.00056967	132/6037 2.1%	364/22304 1.6%	AT1G78080 AT1G67500 AT2G28190 AT1G08130 AT2G39760 AT2G36490 AT4G26110 AT2G19480 AT5G03280 AT1G71040 AT1G18340 AT3G09250 AT1G78870 AT1G29900 AT2G41680 AT3G52560 AT3G10920 AT2G26280 AT3G05210 AT3G10800 AT4G04955 AT3G27740 AT5G58720 AT3G46530 AT4G37930 AT3G18524 AT1G21750 AT4G02640 AT5G23310 AT3G26680 AT2G32950 AT5G21010 AT2G15970 AT2G02810 AT3G20330 AT5G54770 AT5G56950 AT1G71220 AT2G01440 AT5G54090…
6790	sulfur metabolic process	6.999e-05	0.00058725	68/6037 1.1%	166/22304 0.7%	AT1G08490 AT3G01120 AT4G01850 AT3G17390 AT5G26000 AT1G14810 AT5G44070 AT4G13430 AT1G02500 AT3G62030 AT3G14990 AT5G08410 AT2G20860 AT1G48420 AT5G39950 AT5G08415 AT2G29630 AT5G01220 AT1G04640 AT4G14880 AT5G54390 AT5G49810 AT3G54660 AT5G25980 AT5G63980 AT4G14716 AT1G31340 AT2G17640 AT5G17920 AT3G57050 AT3G63250 AT4G14710 AT3G13110 AT2G44160 AT1G49820 AT5G51690 AT2G43750 AT5G01310 AT4G14030 AT3G59760…
43412	macromolecule modification	7.2985e-05	0.00061044	435/6037 7.2%	1378/22304 6.1%	AT4G04720 AT1G08490 AT1G12990 AT4G01330 AT5G63110 AT2G36490 AT1G67580 AT5G49160 AT4G17910 AT3G08680 AT3G05050 AT1G53050 AT5G20620 AT1G53290 AT3G56760 AT1G55250 AT2G35050 AT4G02890 AT4G24100 AT5G05230 AT5G42300 AT1G79570 AT4G12570 AT4G00340 AT2G40730 AT1G72710 AT2G36350 AT5G55500 AT5G63370 AT5G18525 AT3G63260 AT1G18160 AT4G11110 AT3G19100 AT3G07370 AT3G29160 AT2G26100 AT5G05200 AT2G23070 AT5G52470…
16485	protein processing	7.6532e-05	0.00063609	14/6037 0.2%	20/22304 0.0%	AT2G31440 AT3G05230 AT3G52640 AT4G32940 AT5G27430 AT2G39960 AT3G59990 AT2G30440 AT1G52600 AT3G19170 AT3G44330 AT1G49630 AT2G45240 AT3G15710
6081	cellular aldehyde metabolic process	7.6532e-05	0.00063609	14/6037 0.2%	20/22304 0.0%	AT1G63970 AT5G49970 AT5G42890 AT5G62790 AT4G34350 AT5G60600 AT4G36250 AT1G02205 AT2G02500 AT2G21170 AT1G53580 AT5G43940 AT2G43430 AT4G15560
6888	ER to Golgi vesicle-mediated transport	7.8878e-05	0.00065353	10/6037 0.1%	12/22304 0.0%	AT4G14455 AT1G56330 AT5G54750 AT2G01470 AT4G01810 AT3G13870 AT1G02130 AT3G58170 AT3G52190 AT5G58030
9756	carbohydrate mediated signaling	8.1533e-05	0.00066923	18/6037 0.2%	29/22304 0.1%	AT1G09100 AT1G66340 AT3G20770 AT1G16540 AT5G47010 AT2G19860 AT4G27750 AT2G20890 AT5G03280 AT4G15900 AT5G64930 AT1G52340 AT3G47990 AT3G01090 AT1G45249 AT1G05630 AT5G03730 AT1G78580
71322	cellular response to carbohydrate stimulus	8.1533e-05	0.00066923	18/6037 0.2%	29/22304 0.1%	AT1G09100 AT1G66340 AT3G20770 AT1G16540 AT5G47010 AT2G19860 AT4G27750 AT2G20890 AT5G03280 AT4G15900 AT5G64930 AT1G52340 AT3G47990 AT3G01090 AT1G45249 AT1G05630 AT5G03730 AT1G78580
10182	sugar mediated signaling pathway	8.1533e-05	0.00066923	18/6037 0.2%	29/22304 0.1%	AT1G09100 AT1G66340 AT3G20770 AT1G16540 AT5G47010 AT2G19860 AT4G27750 AT2G20890 AT5G03280 AT4G15900 AT5G64930 AT1G52340 AT3G47990 AT3G01090 AT1G45249 AT1G05630 AT5G03730 AT1G78580
48523	negative regulation of cellular process	8.622e-05	0.00070551	76/6037 1.2%	191/22304 0.8%	AT1G14410 AT5G17690 AT3G03380 AT3G07780 AT2G30950 AT2G36490 AT4G40060 AT4G38130 AT5G55760 AT1G26110 AT4G26080 AT5G02030 AT5G13240 AT4G32551 AT1G20330 AT4G36750 AT2G39810 AT2G34720 AT1G66340 AT1G24190 AT5G63980 AT3G03710 AT4G21670 AT4G28980 AT5G48160 AT5G66570 AT3G20910 AT2G22430 AT5G56740 AT4G13940 AT4G03190 AT4G29040 AT5G09230 AT2G32700 AT3G48430 AT5G47910 AT1G20340 AT3G48670 AT3G18524 AT5G03730…
71214	cellular response to abiotic stimulus	8.6782e-05	0.00070792	30/6037 0.4%	59/22304 0.2%	AT5G19770 AT5G02810 AT4G02440 AT1G78080 AT4G08920 AT2G42810 AT5G21010 AT2G39760 AT5G63870 AT3G03740 AT2G18790 AT1G04820 AT4G14960 AT5G63310 AT2G25930 AT5G19000 AT1G14320 AT3G22170 AT1G09570 AT5G49230 AT5G15960 AT5G35840 AT1G22280 AT4G18130 AT2G42540 AT5G20730 AT2G46340 AT3G06190 AT2G26670 AT2G24790
45860	positive regulation of protein kinase activity	8.8115e-05	0.00071219	11/6037 0.1%	14/22304 0.0%	AT5G23450 AT2G46090 AT5G63770 AT5G07920 AT4G30340 AT5G04510 AT4G21540 AT2G18730 AT2G20900 AT2G17520 AT5G51290
33674	positive regulation of kinase activity	8.8115e-05	0.00071219	11/6037 0.1%	14/22304 0.0%	AT5G23450 AT2G46090 AT5G63770 AT5G07920 AT4G30340 AT5G04510 AT4G21540 AT2G18730 AT2G20900 AT2G17520 AT5G51290
6816	calcium ion transport	8.8115e-05	0.00071219	11/6037 0.1%	14/22304 0.0%	AT5G53130 AT1G10130 AT1G27770 AT1G07670 AT4G37270 AT2G38170 AT4G35920 AT4G00900 AT3G13320 AT1G07810 AT4G03560
9251	glucan catabolic process	8.8925e-05	0.00071438	12/6037 0.1%	16/22304 0.0%	AT4G09020 AT2G40840 AT5G04360 AT3G01510 AT5G64860 AT1G69830 AT5G17520 AT5G26570 AT5G36890 AT5G55700 AT1G10760 AT3G52180
70838	divalent metal ion transport	8.8925e-05	0.00071438	12/6037 0.1%	16/22304 0.0%	AT5G53130 AT1G10130 AT1G27770 AT1G07670 AT4G37270 AT2G38170 AT4G35920 AT4G00900 AT3G13320 AT5G22830 AT1G07810 AT4G03560
33692	cellular polysaccharide biosynthetic process	9.8689e-05	0.0007882	42/6037 0.6%	92/22304 0.4%	AT5G51820 AT1G10670 AT5G24300 AT2G36850 AT2G31960 AT3G01180 AT3G08550 AT4G02500 AT5G49720 AT3G59100 AT1G11720 AT4G03550 AT2G35100 AT1G32900 AT5G13000 AT5G64740 AT1G27680 AT4G32410 AT2G03220 AT3G55800 AT1G03310 AT1G27600 AT2G35610 AT3G25140 AT4G04970 AT2G39930 AT5G48300 AT2G39770 AT1G16340 AT3G62720 AT4G23990 AT1G24880 AT5G61840 AT5G05170 AT3G61130 AT5G63840 AT2G36390 AT1G53000 AT5G04360 AT5G03650…
46395	carboxylic acid catabolic process	9.9009e-05	0.0007882	34/6037 0.5%	70/22304 0.3%	AT1G06290 AT5G42890 AT3G58750 AT3G07560 AT3G22200 AT5G43280 AT2G35120 AT4G34030 AT1G17290 AT5G08470 AT2G20860 AT1G76150 AT2G43400 AT1G79440 AT3G51840 AT3G05290 AT4G16760 AT2G42790 AT2G26080 AT3G06860 AT1G03090 AT3G07570 AT1G32470 AT5G25760 AT2G35370 AT5G46180 AT2G33150 AT5G62530 AT4G37930 AT4G33010 AT1G03000 AT2G26350 AT4G39850 AT3G30775
16054	organic acid catabolic process	9.9009e-05	0.0007882	34/6037 0.5%	70/22304 0.3%	AT1G06290 AT5G42890 AT3G58750 AT3G07560 AT3G22200 AT5G43280 AT2G35120 AT4G34030 AT1G17290 AT5G08470 AT2G20860 AT1G76150 AT2G43400 AT1G79440 AT3G51840 AT3G05290 AT4G16760 AT2G42790 AT2G26080 AT3G06860 AT1G03090 AT3G07570 AT1G32470 AT5G25760 AT2G35370 AT5G46180 AT2G33150 AT5G62530 AT4G37930 AT4G33010 AT1G03000 AT2G26350 AT4G39850 AT3G30775
44264	cellular polysaccharide metabolic process	0.00010017	0.00079505	58/6037 0.9%	138/22304 0.6%	AT5G24300 AT2G36850 AT2G31960 AT3G08550 AT4G02500 AT5G49720 AT3G59100 AT4G03550 AT1G67140 AT4G09020 AT5G13000 AT1G27680 AT4G18240 AT1G03310 AT1G27600 AT2G35610 AT5G22510 AT2G39930 AT4G24620 AT2G40840 AT5G17520 AT2G39770 AT3G62720 AT5G61840 AT2G36390 AT1G53000 AT5G03650 AT4G39350 AT3G07160 AT5G51820 AT1G10670 AT4G03210 AT3G01180 AT5G64860 AT1G11720 AT5G55700 AT2G36870 AT2G35100 AT1G32900 AT5G64740…
51170	nuclear import	0.0001044	0.00082616	22/6037 0.3%	39/22304 0.1%	AT5G20010 AT2G30060 AT5G17020 AT3G08960 AT3G03110 AT5G20020 AT1G07140 AT2G16950 AT1G26170 AT3G59020 AT3G06720 AT4G27640 AT5G62600 AT5G53480 AT1G27970 AT1G27310 AT3G63130 AT5G06120 AT3G17340 AT5G58590 AT1G43700 AT4G16143
9629	response to gravity	0.00010539	0.00083152	24/6037 0.3%	44/22304 0.1%	AT5G46860 AT5G19770 AT5G51820 AT1G56590 AT3G54220 AT3G28860 AT1G31480 AT5G50375 AT1G09570 AT2G36910 AT5G17520 AT1G31930 AT1G08190 AT1G68370 AT2G18790 AT1G04820 AT4G14960 AT2G18390 AT5G35220 AT5G39510 AT1G54490 AT1G73590 AT5G20730 AT2G26890
6811	ion transport	0.00010841	0.0008528	125/6037 2.0%	345/22304 1.5%	AT5G64280 AT3G02050 AT3G06130 AT5G64560 AT4G23640 AT5G08690 AT1G07670 AT4G00630 AT1G30450 AT2G16510 AT3G28710 AT3G56240 AT3G28715 AT1G78920 AT3G56090 AT1G79610 AT4G29480 AT1G20260 AT2G38170 AT3G42050 AT1G80830 AT5G57350 AT3G54900 AT3G05220 AT1G16010 AT2G18960 AT5G67330 AT2G26900 AT5G09400 AT2G03620 AT4G32530 AT2G28520 AT4G35920 AT4G00900 AT4G38510 AT5G21930 AT2G33770 AT5G51710 AT1G30270 AT5G49630…
271	polysaccharide biosynthetic process	0.00011036	0.00086295	44/6037 0.7%	98/22304 0.4%	AT5G51820 AT1G10670 AT5G24300 AT2G36850 AT2G31960 AT3G01180 AT3G08550 AT4G02500 AT5G49720 AT3G59100 AT1G11720 AT4G03550 AT2G35100 AT1G32900 AT5G13000 AT5G64740 AT1G27680 AT4G32410 AT2G03220 AT3G55800 AT1G03310 AT1G27600 AT2G35610 AT3G25140 AT4G04970 AT2G39930 AT3G03050 AT5G48300 AT2G39770 AT1G16340 AT3G62720 AT4G23990 AT5G16910 AT1G24880 AT5G61840 AT5G05170 AT3G61130 AT5G63840 AT2G36390 AT1G53000…
6399	tRNA metabolic process	0.00011036	0.00086295	44/6037 0.7%	98/22304 0.4%	AT2G32230 AT3G55400 AT2G33840 AT5G20040 AT5G14460 AT3G49640 AT1G66530 AT1G14610 AT1G50200 AT1G48520 AT3G46100 AT4G38890 AT5G22800 AT4G33760 AT5G26830 AT3G02660 AT5G17660 AT1G68720 AT5G52520 AT4G39280 AT3G59410 AT1G28350 AT2G13440 AT2G30320 AT3G02760 AT2G31170 AT1G11870 AT3G58140 AT3G04820 AT5G64050 AT5G49030 AT4G04350 AT5G16715 AT3G13490 AT4G18930 AT3G16260 AT1G70980 AT2G25840 AT2G04842 AT1G25350…
71103	DNA conformation change	0.00011818	0.00092141	40/6037 0.6%	87/22304 0.3%	AT1G44900 AT5G22880 AT5G27670 AT3G57060 AT4G25340 AT4G26110 AT3G45930 AT3G18035 AT2G19480 AT3G10270 AT3G46320 AT3G10690 AT5G04130 AT5G56950 AT1G06760 AT2G28720 AT5G58230 AT1G18800 AT1G07790 AT3G53730 AT2G30620 AT5G46280 AT2G37470 AT1G14900 AT4G27230 AT5G65360 AT1G74560 AT5G10980 AT5G59970 AT4G38680 AT5G59910 AT5G55310 AT1G72740 AT3G45980 AT5G06600 AT4G31210 AT3G46030 AT1G54690 AT1G51060 AT5G59690
6635	fatty acid beta-oxidation	0.00012103	0.00094045	16/6037 0.2%	25/22304 0.1%	AT1G06290 AT3G06860 AT5G42890 AT3G58750 AT3G07560 AT5G25760 AT2G33150 AT5G08470 AT1G76150 AT3G51840 AT3G05290 AT4G16760 AT1G03000 AT2G42790 AT2G26350 AT4G39850
9846	pollen germination	0.00012169	0.00094045	19/6037 0.3%	32/22304 0.1%	AT5G23630 AT5G17020 AT3G03110 AT3G09840 AT1G71820 AT2G17420 AT3G61710 AT4G02350 AT2G39990 AT4G35460 AT1G21170 AT5G07370 AT3G10380 AT5G65930 AT1G76850 AT3G04080 AT2G03120 AT3G07160 AT5G18280
6140	regulation of nucleotide metabolic process	0.00012169	0.00094045	19/6037 0.3%	32/22304 0.1%	AT5G46750 AT3G06540 AT3G59920 AT3G49350 AT1G60860 AT1G08680 AT3G55020 AT1G10870 AT4G29950 AT5G15930 AT4G28550 AT1G04830 AT5G53570 AT5G54310 AT2G39280 AT4G17890 AT5G41940 AT3G53710 AT5G52580
9415	response to water	0.000127	0.00097862	77/6037 1.2%	196/22304 0.8%	AT2G39800 AT1G05180 AT5G47100 AT1G78080 AT4G08920 AT5G48870 AT1G29395 AT2G30870 AT3G03740 AT1G52400 AT2G45960 AT5G59320 AT3G20310 AT1G27320 AT1G54100 AT3G63520 AT5G35750 AT2G05620 AT2G28740 AT1G05850 AT4G34890 AT1G04400 AT1G08720 AT4G24020 AT4G00430 AT1G32230 AT3G29320 AT5G63980 AT1G44170 AT2G22430 AT5G08620 AT1G54410 AT1G74520 AT2G21620 AT3G46970 AT2G42620 AT3G50500 AT3G06190 AT4G39090 AT4G24190…
16570	histone modification	0.00012888	0.0009902	30/6037 0.4%	60/22304 0.2%	AT2G27040 AT3G24440 AT3G51120 AT5G49020 AT5G63110 AT3G20740 AT2G22740 AT1G76710 AT4G38130 AT3G10390 AT5G08430 AT1G62830 AT1G05830 AT2G06210 AT2G31650 AT1G55250 AT3G22590 AT1G08460 AT2G33290 AT1G14400 AT5G61060 AT2G22475 AT4G33470 AT5G56740 AT1G79730 AT5G04240 AT5G42400 AT2G02760 AT3G48430 AT2G23380
10090	trichome morphogenesis	0.00013077	0.0010018	25/6037 0.4%	47/22304 0.2%	AT4G00100 AT1G03060 AT2G30432 AT3G16630 AT1G30825 AT5G65930 AT5G53200 AT1G05230 AT1G56580 AT5G20490 AT1G80350 AT5G18410 AT3G27000 AT2G38440 AT5G45190 AT2G19520 AT5G42080 AT2G35110 AT2G46225 AT5G64930 AT1G13180 AT4G01800 AT4G38600 AT2G02480 AT3G12400
6606	protein import into nucleus	0.00013281	0.0010145	21/6037 0.3%	37/22304 0.1%	AT5G20010 AT2G30060 AT5G17020 AT3G08960 AT3G03110 AT5G20020 AT1G07140 AT2G16950 AT1G26170 AT3G59020 AT3G06720 AT4G27640 AT5G62600 AT5G53480 AT1G27970 AT1G27310 AT3G63130 AT5G06120 AT3G17340 AT5G58590 AT4G16143
16569	covalent chromatin modification	0.00014627	0.0011141	31/6037 0.5%	63/22304 0.2%	AT2G27040 AT3G24440 AT3G51120 AT5G49020 AT5G63110 AT3G20740 AT2G22740 AT1G76710 AT4G38130 AT3G10390 AT5G08430 AT1G62830 AT1G05830 AT2G06210 AT2G31650 AT1G55250 AT3G22590 AT1G08460 AT2G33290 AT1G14400 AT5G61060 AT2G22475 AT4G33470 AT5G56740 AT4G13940 AT1G79730 AT5G04240 AT5G42400 AT2G02760 AT3G48430 AT2G23380
42592	homeostatic process	0.00015215	0.0011556	78/6037 1.2%	200/22304 0.8%	AT4G28730 AT1G05180 AT1G10130 AT4G08920 AT1G08570 AT3G20560 AT3G03860 AT2G18790 AT4G35460 AT3G10350 AT5G42850 AT1G04120 AT1G04400 AT2G31970 AT4G29670 AT3G56240 AT1G35620 AT2G39450 AT1G56500 AT5G62290 AT1G12520 AT5G13810 AT1G47240 AT5G58640 AT5G34850 AT5G04260 AT3G56090 AT1G79610 AT2G38050 AT5G61440 AT1G43560 AT3G47300 AT2G38170 AT1G20340 AT1G80830 AT1G05200 AT1G07700 AT3G26060 AT4G33210 AT5G01600…
35556	intracellular signal transduction	0.0001605	0.0012155	40/6037 0.6%	88/22304 0.3%	AT5G47520 AT5G47200 AT3G06110 AT5G21274 AT4G08500 AT5G62880 AT3G43810 AT4G18800 AT4G35020 AT5G59840 AT1G71860 AT1G43890 AT5G03520 AT2G04550 AT4G35860 AT4G17530 AT1G06400 AT1G08720 AT5G45130 AT3G07410 AT1G05470 AT5G45750 AT5G40440 AT4G09720 AT5G63980 AT3G59770 AT4G03560 AT3G03950 AT3G16100 AT3G46830 AT5G55990 AT1G51660 AT4G19640 AT5G59150 AT4G35950 AT5G03530 AT3G53610 AT3G56800 AT3G18820 AT3G11730
30003	cellular cation homeostasis	0.00016372	0.0012363	32/6037 0.5%	66/22304 0.2%	AT5G01600 AT5G23630 AT5G26820 AT4G08920 AT5G67330 AT2G18790 AT5G63530 AT2G23150 AT1G01910 AT3G10350 AT1G42540 AT1G04120 AT1G07810 AT3G09390 AT1G04400 AT2G32400 AT3G56240 AT2G39450 AT4G04770 AT1G12520 AT1G47240 AT2G15290 AT3G15353 AT3G56090 AT4G37270 AT2G46800 AT2G38170 AT5G55630 AT4G35290 AT2G40300 AT1G80830 AT1G05200
9737	response to abscisic acid stimulus	0.00016908	0.0012732	101/6037 1.6%	272/22304 1.2%	AT2G39800 AT1G64990 AT5G48870 AT3G08550 AT5G63110 AT1G48270 AT2G36530 AT2G32690 AT2G37220 AT2G40190 AT3G20310 AT4G26080 AT3G01090 AT2G03440 AT4G38970 AT1G24190 AT4G01280 AT5G47390 AT5G63980 AT4G23650 AT1G44170 AT5G13530 AT3G63210 AT1G74840 AT3G47620 AT2G15970 AT5G65310 AT1G25490 AT2G18960 AT5G66880 AT1G31930 AT1G69270 AT5G53160 AT2G25930 AT3G07370 AT2G26980 AT4G34710 AT2G46270 AT1G69700 AT2G04550…
6487	protein amino acid N-linked glycosylation	0.00017225	0.00128	14/6037 0.2%	21/22304 0.0%	AT1G12990 AT4G21150 AT3G21160 AT5G55500 AT1G67880 AT1G30000 AT5G14950 AT5G66680 AT2G40190 AT1G27520 AT4G38240 AT5G43710 AT1G51590 AT1G02145
6914	autophagy	0.00017225	0.00128	14/6037 0.2%	21/22304 0.0%	AT4G04620 AT3G59950 AT4G21980 AT1G62040 AT3G61710 AT2G31260 AT5G61500 AT4G16520 AT2G44140 AT3G62770 AT3G15580 AT5G45900 AT2G05630 AT5G17290
16109	tetraterpenoid biosynthetic process	0.00017225	0.00128	14/6037 0.2%	21/22304 0.0%	AT1G63970 AT3G11945 AT4G22260 AT3G53130 AT1G10670 AT2G26170 AT3G04870 AT1G10830 AT3G03710 AT4G14210 AT1G31800 AT2G48120 AT1G06820 AT5G57030
16117	carotenoid biosynthetic process	0.00017225	0.00128	14/6037 0.2%	21/22304 0.0%	AT1G63970 AT3G11945 AT4G22260 AT3G53130 AT1G10670 AT2G26170 AT3G04870 AT1G10830 AT3G03710 AT4G14210 AT1G31800 AT2G48120 AT1G06820 AT5G57030
30036	actin cytoskeleton organization	0.0001729	0.00128	22/6037 0.3%	40/22304 0.1%	AT3G05330 AT2G31300 AT5G18410 AT3G27000 AT2G38440 AT3G25500 AT5G56600 AT5G18700 AT4G29350 AT2G35110 AT2G19760 AT5G67470 AT1G71790 AT4G34490 AT2G46225 AT2G30910 AT1G30825 AT3G61650 AT3G46010 AT1G13180 AT5G05620 AT3G13870
34504	protein localization in nucleus	0.0001729	0.00128	22/6037 0.3%	40/22304 0.1%	AT5G20010 AT2G30060 AT5G17020 AT3G08960 AT3G03110 AT3G54220 AT5G20020 AT1G07140 AT2G16950 AT1G26170 AT3G59020 AT3G06720 AT4G27640 AT5G62600 AT5G53480 AT1G27970 AT1G27310 AT3G63130 AT5G06120 AT3G17340 AT5G58590 AT4G16143
16311	dephosphorylation	0.00018835	0.0013825	30/6037 0.4%	61/22304 0.2%	AT4G27800 AT2G33700 AT1G34120 AT5G46410 AT2G39840 AT2G35680 AT1G17720 AT5G53140 AT3G44620 AT5G11860 AT4G26080 AT1G72770 AT3G19420 AT5G59160 AT4G31860 AT4G18140 AT1G43900 AT5G27840 AT2G25070 AT1G05470 AT3G58500 AT1G64040 AT1G17550 AT3G52180 AT5G01290 AT1G22280 AT2G29400 AT4G31750 AT3G10940 AT4G38520
46578	regulation of Ras protein signal transduction	0.00018988	0.0013825	17/6037 0.2%	28/22304 0.1%	AT5G46750 AT3G49350 AT1G60860 AT1G08680 AT3G55020 AT1G10870 AT4G29950 AT5G15930 AT4G28550 AT1G04830 AT5G53570 AT5G54310 AT2G39280 AT4G17890 AT5G41940 AT3G53710 AT5G52580
51056	regulation of small GTPase mediated signal transduction	0.00018988	0.0013825	17/6037 0.2%	28/22304 0.1%	AT5G46750 AT3G49350 AT1G60860 AT1G08680 AT3G55020 AT1G10870 AT4G29950 AT5G15930 AT4G28550 AT1G04830 AT5G53570 AT5G54310 AT2G39280 AT4G17890 AT5G41940 AT3G53710 AT5G52580
32318	regulation of Ras GTPase activity	0.00018988	0.0013825	17/6037 0.2%	28/22304 0.1%	AT5G46750 AT3G49350 AT1G60860 AT1G08680 AT3G55020 AT1G10870 AT4G29950 AT5G15930 AT4G28550 AT1G04830 AT5G53570 AT5G54310 AT2G39280 AT4G17890 AT5G41940 AT3G53710 AT5G52580
16108	tetraterpenoid metabolic process	0.00018988	0.0013825	17/6037 0.2%	28/22304 0.1%	AT1G63970 AT3G11945 AT4G22260 AT3G53130 AT1G10670 AT2G26170 AT3G04870 AT1G08550 AT1G10830 AT3G03710 AT1G67080 AT4G14210 AT1G31800 AT3G63520 AT2G48120 AT1G06820 AT5G57030
16116	carotenoid metabolic process	0.00018988	0.0013825	17/6037 0.2%	28/22304 0.1%	AT1G63970 AT3G11945 AT4G22260 AT3G53130 AT1G10670 AT2G26170 AT3G04870 AT1G08550 AT1G10830 AT3G03710 AT1G67080 AT4G14210 AT1G31800 AT3G63520 AT2G48120 AT1G06820 AT5G57030
9084	glutamine family amino acid biosynthetic process	0.00020046	0.0014516	13/6037 0.2%	19/22304 0.0%	AT2G39800 AT4G24830 AT5G46180 AT2G22910 AT3G57560 AT3G53180 AT5G14800 AT5G53460 AT1G52340 AT3G17820 AT2G41220 AT1G29900 AT3G30775
911	cytokinesis by cell plate formation	0.00020046	0.0014516	13/6037 0.2%	19/22304 0.0%	AT1G13980 AT4G00100 AT3G05330 AT2G35630 AT5G18700 AT5G42080 AT1G49040 AT5G61210 AT3G19770 AT3G61650 AT5G10470 AT5G05620 AT5G05970
55066	di-, tri-valent inorganic cation homeostasis	0.00021401	0.0015427	28/6037 0.4%	56/22304 0.2%	AT5G01600 AT5G26820 AT1G10130 AT4G08920 AT5G67330 AT2G18790 AT5G13740 AT2G23150 AT1G42540 AT1G07810 AT3G09390 AT1G04400 AT2G32400 AT3G56240 AT2G39450 AT5G18830 AT4G04770 AT1G12520 AT3G15353 AT3G56090 AT4G37270 AT2G46800 AT2G38170 AT4G35290 AT2G40300 AT1G20340 AT1G80830 AT1G05200
51187	cofactor catabolic process	0.00021421	0.0015427	19/6037 0.3%	33/22304 0.1%	AT3G09810 AT5G04900 AT3G58750 AT2G42600 AT4G26910 AT2G46505 AT2G17130 AT4G29210 AT5G03290 AT4G37000 AT5G37830 AT2G44350 AT4G35260 AT1G53310 AT3G44880 AT2G26550 AT4G13250 AT2G42790 AT2G26670
50801	ion homeostasis	0.00021598	0.0015512	40/6037 0.6%	89/22304 0.3%	AT5G01600 AT5G23630 AT5G26820 AT1G10130 AT4G08920 AT5G67330 AT2G18790 AT5G13740 AT5G63530 AT2G23150 AT1G01910 AT3G10350 AT1G42540 AT1G04120 AT1G07810 AT3G09390 AT1G04400 AT2G33770 AT2G32400 AT3G05030 AT3G56240 AT2G39450 AT5G18830 AT4G04770 AT1G12520 AT1G47240 AT2G15290 AT5G34850 AT3G15353 AT3G56090 AT1G79610 AT4G37270 AT2G46800 AT2G38170 AT5G55630 AT4G35290 AT2G40300 AT1G20340 AT1G80830 AT1G05200
51606	detection of stimulus	0.0002214	0.0015815	21/6037 0.3%	38/22304 0.1%	AT4G02440 AT5G51820 AT3G22170 AT1G31480 AT1G66340 AT4G26570 AT3G43810 AT3G21630 AT4G39400 AT5G35840 AT4G32040 AT4G18710 AT5G63310 AT2G25930 AT2G29630 AT4G18130 AT5G37780 AT3G01090 AT5G12080 AT2G46340 AT2G26670
6694	steroid biosynthetic process	0.0002214	0.0015815	21/6037 0.3%	38/22304 0.1%	AT3G02580 AT1G11680 AT2G33630 AT2G29390 AT5G50375 AT3G30180 AT1G47290 AT5G14700 AT2G17370 AT1G50430 AT5G13710 AT3G19820 AT4G12110 AT2G38050 AT1G20050 AT1G20330 AT3G52940 AT2G43420 AT2G26260 AT4G34640 AT1G76490
51347	positive regulation of transferase activity	0.00022754	0.001621	12/6037 0.1%	17/22304 0.0%	AT5G23450 AT2G46090 AT5G04140 AT5G63770 AT5G07920 AT4G30340 AT5G04510 AT4G21540 AT2G18730 AT2G20900 AT2G17520 AT5G51290
272	polysaccharide catabolic process	0.00023562	0.001674	16/6037 0.2%	26/22304 0.1%	AT2G40840 AT5G45300 AT3G01510 AT5G64860 AT5G17520 AT5G26570 AT1G68560 AT5G55700 AT1G10760 AT3G52180 AT4G00490 AT4G09020 AT5G04360 AT1G69830 AT5G36890 AT2G45880
48507	meristem development	0.00023679	0.0016779	42/6037 0.6%	95/22304 0.4%	AT5G23630 AT4G20270 AT1G44900 AT4G08920 AT2G34710 AT3G07780 AT4G24190 AT2G45190 AT5G07290 AT3G05840 AT4G27760 AT3G15880 AT1G71040 AT2G20000 AT2G20300 AT5G55540 AT5G02030 AT3G16830 AT1G04400 AT1G13870 AT3G55510 AT1G80490 AT1G15750 AT3G49670 AT1G30490 AT5G26751 AT1G05470 AT5G22330 AT5G51430 AT1G71696 AT5G60690 AT4G28980 AT5G48160 AT5G65700 AT2G46920 AT4G29040 AT1G52150 AT4G36920 AT5G46700 AT1G36160…
10039	response to iron ion	0.00024472	0.0016976	9/6037 0.1%	11/22304 0.0%	AT4G24120 AT5G01600 AT3G56090 AT2G28190 AT1G16890 AT2G40300 AT1G78870 AT5G67330 AT1G08830
10152	pollen maturation	0.00024472	0.0016976	9/6037 0.1%	11/22304 0.0%	AT5G23630 AT3G02130 AT4G03190 AT3G62980 AT1G71830 AT1G12820 AT5G54800 AT3G26810 AT1G14830
6102	isocitrate metabolic process	0.00024472	0.0016976	9/6037 0.1%	11/22304 0.0%	AT1G65930 AT5G03290 AT3G09810 AT4G35260 AT5G14590 AT2G05710 AT1G54340 AT4G35830 AT2G17130
6625	protein targeting to peroxisome	0.00024472	0.0016976	9/6037 0.1%	11/22304 0.0%	AT5G08470 AT5G62810 AT3G07560 AT5G25760 AT5G56290 AT1G29260 AT1G03000 AT2G26350 AT5G47040
43574	peroxisomal transport	0.00024472	0.0016976	9/6037 0.1%	11/22304 0.0%	AT5G08470 AT5G62810 AT3G07560 AT5G25760 AT5G56290 AT1G29260 AT1G03000 AT2G26350 AT5G47040
51789	response to protein stimulus	0.00024472	0.0016976	9/6037 0.1%	11/22304 0.0%	AT4G34460 AT1G64520 AT2G02810 AT3G10800 AT4G29040 AT1G42990 AT2G17520 AT5G62390 AT4G38630
7205	activation of protein kinase C activity by G-protein coupled receptor protein signaling pathway	0.00024472	0.0016976	9/6037 0.1%	11/22304 0.0%	AT5G23450 AT2G46090 AT5G63770 AT5G07920 AT4G30340 AT4G21540 AT2G18730 AT2G20900 AT5G51290
32147	activation of protein kinase activity	0.00024472	0.0016976	9/6037 0.1%	11/22304 0.0%	AT5G23450 AT2G46090 AT5G63770 AT5G07920 AT4G30340 AT4G21540 AT2G18730 AT2G20900 AT5G51290
59	protein import into nucleus, docking	0.00024914	0.0017192	11/6037 0.1%	15/22304 0.0%	AT5G62600 AT5G53480 AT5G17020 AT3G08960 AT3G03110 AT5G06120 AT3G17340 AT2G16950 AT1G26170 AT3G59020 AT4G27640
5983	starch catabolic process	0.00024914	0.0017192	11/6037 0.1%	15/22304 0.0%	AT4G09020 AT2G40840 AT5G04360 AT3G01510 AT5G64860 AT1G69830 AT5G17520 AT5G26570 AT5G55700 AT1G10760 AT3G52180
19725	cellular homeostasis	0.0002526	0.0017386	61/6037 1.0%	151/22304 0.6%	AT4G28730 AT4G08920 AT1G08570 AT3G20560 AT3G03860 AT2G18790 AT4G35460 AT3G10350 AT5G42850 AT1G04120 AT1G04400 AT4G29670 AT3G56240 AT1G35620 AT2G39450 AT1G56500 AT5G62290 AT1G12520 AT5G13810 AT1G47240 AT5G58640 AT5G04260 AT3G56090 AT5G61440 AT1G43560 AT3G47300 AT2G38170 AT1G80830 AT1G05200 AT1G07700 AT3G26060 AT5G01600 AT5G42150 AT5G23630 AT5G26820 AT5G67330 AT3G16110 AT3G15660 AT5G63530 AT3G17880…
9789	positive regulation of abscisic acid mediated signaling pathway	0.00025826	0.0017638	10/6037 0.1%	13/22304 0.0%	AT5G53160 AT4G09570 AT5G03280 AT3G55530 AT1G35670 AT3G50500 AT1G25490 AT2G26300 AT5G66880 AT3G15730
43161	proteasomal ubiquitin-dependent protein catabolic process	0.00025826	0.0017638	10/6037 0.1%	13/22304 0.0%	AT1G64520 AT1G16190 AT4G29040 AT5G28540 AT1G79650 AT2G39940 AT3G02540 AT4G38630 AT5G57360 AT1G02145
34976	response to endoplasmic reticulum stress	0.00025826	0.0017638	10/6037 0.1%	13/22304 0.0%	AT4G34460 AT3G54960 AT2G02810 AT3G10800 AT2G32920 AT1G42990 AT2G17520 AT2G47470 AT5G47120 AT1G21750
10026	trichome differentiation	0.00027111	0.001835	30/6037 0.4%	62/22304 0.2%	AT4G00100 AT5G24520 AT1G03060 AT2G30432 AT3G20780 AT3G16630 AT1G30825 AT5G65930 AT5G53200 AT1G05230 AT5G58230 AT5G55480 AT1G56580 AT5G20490 AT1G80350 AT5G18410 AT3G27000 AT2G38440 AT5G45190 AT2G19520 AT5G42080 AT2G35110 AT2G22475 AT2G46225 AT5G64930 AT1G13180 AT4G01800 AT4G38600 AT2G02480 AT3G12400
35315	hair cell differentiation	0.00027111	0.001835	30/6037 0.4%	62/22304 0.2%	AT4G00100 AT5G24520 AT1G03060 AT2G30432 AT3G20780 AT3G16630 AT1G30825 AT5G65930 AT5G53200 AT1G05230 AT5G58230 AT5G55480 AT1G56580 AT5G20490 AT1G80350 AT5G18410 AT3G27000 AT2G38440 AT5G45190 AT2G19520 AT5G42080 AT2G35110 AT2G22475 AT2G46225 AT5G64930 AT1G13180 AT4G01800 AT4G38600 AT2G02480 AT3G12400
42325	regulation of phosphorylation	0.00027147	0.001835	18/6037 0.2%	31/22304 0.1%	AT1G13320 AT5G23450 AT2G46090 AT3G06110 AT5G63770 AT4G21540 AT2G18730 AT2G20900 AT2G17520 AT3G25800 AT4G28980 AT5G10480 AT5G07920 AT4G30340 AT5G04510 AT3G50630 AT2G04550 AT5G51290
30258	lipid modification	0.00027147	0.001835	18/6037 0.2%	31/22304 0.1%	AT1G06290 AT3G06860 AT5G42890 AT3G58750 AT3G07560 AT3G07020 AT5G25760 AT2G33150 AT5G08470 AT1G76150 AT3G51840 AT3G05290 AT1G04010 AT4G16760 AT1G03000 AT2G42790 AT2G26350 AT4G39850
15674	di-, tri-valent inorganic cation transport	0.00028345	0.0019111	20/6037 0.3%	36/22304 0.1%	AT5G01600 AT1G10130 AT1G07670 AT3G21580 AT3G56240 AT5G67330 AT4G03560 AT5G53130 AT3G56090 AT1G27770 AT4G37270 AT2G38170 AT2G23150 AT4G35920 AT4G00900 AT2G40300 AT3G13320 AT1G80830 AT5G22830 AT1G07810
902	cell morphogenesis	0.00030305	0.0020381	89/6037 1.4%	238/22304 1.0%	AT3G51460 AT4G02980 AT5G18580 AT3G09840 AT3G08550 AT5G49720 AT4G28250 AT2G30432 AT1G68990 AT5G26240 AT4G23640 AT4G34490 AT4G12420 AT1G20090 AT1G30825 AT5G65930 AT1G76850 AT5G05620 AT2G03680 AT5G55480 AT5G46860 AT5G64070 AT1G56580 AT3G03110 AT5G20490 AT1G80350 AT5G18410 AT2G38440 AT1G31420 AT1G12840 AT5G07370 AT2G46225 AT5G09350 AT4G27060 AT1G13180 AT3G48430 AT3G13870 AT4G01800 AT1G54490 AT2G02480…
9408	response to heat	0.00030722	0.0020609	54/6037 0.8%	131/22304 0.5%	AT3G23990 AT5G09590 AT1G50500 AT5G56010 AT5G03280 AT4G26080 AT5G28540 AT1G74310 AT1G79440 AT5G58070 AT5G43940 AT2G03440 AT1G05850 AT5G55160 AT2G22360 AT3G04120 AT1G64520 AT1G14980 AT3G10800 AT1G06460 AT1G66340 AT2G39770 AT4G15802 AT1G64280 AT1G79930 AT4G29040 AT2G25140 AT5G47910 AT4G26850 AT1G08550 AT5G15450 AT3G25230 AT5G53400 AT5G16820 AT1G48050 AT4G23100 AT5G14800 AT1G52340 AT3G09350 AT1G77000…
9814	defense response, incompatible interaction	0.00034091	0.0022811	45/6037 0.7%	105/22304 0.4%	AT2G27040 AT2G39940 AT5G45260 AT3G21630 AT2G34690 AT4G23100 AT4G01370 AT4G37000 AT4G37460 AT5G03280 AT5G60600 AT4G38130 AT1G22070 AT3G12250 AT3G44880 AT3G63420 AT3G44480 AT4G33680 AT4G16860 AT2G42010 AT5G45110 AT1G55490 AT1G32230 AT3G49530 AT5G40440 AT1G66340 AT1G29340 AT3G21220 AT4G22300 AT1G11310 AT3G60820 AT1G64280 AT4G37870 AT4G34460 AT4G35450 AT4G16950 AT1G20020 AT1G51660 AT5G64930 AT3G46530…
8202	steroid metabolic process	0.00034908	0.0023298	29/6037 0.4%	60/22304 0.2%	AT1G11680 AT3G09300 AT5G50375 AT3G30180 AT5G14700 AT3G19820 AT5G59420 AT1G20050 AT1G13170 AT1G20330 AT2G43420 AT2G26260 AT4G12460 AT1G76490 AT3G02580 AT2G33630 AT4G25850 AT2G29390 AT4G22540 AT1G47290 AT2G17370 AT1G50430 AT5G13710 AT4G12110 AT2G38050 AT4G08180 AT3G52940 AT1G04010 AT4G34640
51604	protein maturation	0.0003556	0.0023646	14/6037 0.2%	22/22304 0.0%	AT2G31440 AT3G05230 AT3G52640 AT4G32940 AT5G27430 AT2G39960 AT3G59990 AT2G30440 AT1G52600 AT3G19170 AT3G44330 AT1G49630 AT2G45240 AT3G15710
6470	protein amino acid dephosphorylation	0.00035608	0.0023646	26/6037 0.4%	52/22304 0.2%	AT2G33700 AT5G46410 AT2G39840 AT2G35680 AT1G17720 AT5G53140 AT3G44620 AT5G11860 AT4G26080 AT1G72770 AT5G59160 AT4G31860 AT4G18140 AT1G43900 AT5G27840 AT2G25070 AT3G58500 AT1G64040 AT1G17550 AT3G52180 AT5G01290 AT1G22280 AT2G29400 AT4G31750 AT3G10940 AT4G38520
7030	Golgi organization	0.0003925	0.0025935	6/6037 0.0%	6/22304 0.0%	AT1G78900 AT3G61570 AT5G51430 AT2G46180 AT1G71830 AT4G11150
45038	protein import into chloroplast thylakoid membrane	0.0003925	0.0025935	6/6037 0.0%	6/22304 0.0%	AT2G20890 AT2G28800 AT5G52440 AT5G03940 AT2G47450 AT2G45770
18193	peptidyl-amino acid modification	0.00043062	0.0028344	13/6037 0.2%	20/22304 0.0%	AT3G06300 AT3G06483 AT4G25720 AT5G49020 AT5G66680 AT5G35840 AT4G37040 AT2G43080 AT2G44180 AT4G18130 AT2G45240 AT1G04870 AT5G57020
16571	histone methylation	0.00043326	0.0028344	16/6037 0.2%	27/22304 0.1%	AT2G06210 AT2G31650 AT2G27040 AT3G22590 AT3G24440 AT5G49020 AT2G33290 AT3G20740 AT2G22475 AT2G22740 AT1G76710 AT1G79730 AT5G42400 AT2G23380 AT1G62830 AT1G05830
34440	lipid oxidation	0.00043326	0.0028344	16/6037 0.2%	27/22304 0.1%	AT1G06290 AT3G06860 AT5G42890 AT3G58750 AT3G07560 AT5G25760 AT2G33150 AT5G08470 AT1G76150 AT3G51840 AT3G05290 AT4G16760 AT1G03000 AT2G42790 AT2G26350 AT4G39850
19395	fatty acid oxidation	0.00043326	0.0028344	16/6037 0.2%	27/22304 0.1%	AT1G06290 AT3G06860 AT5G42890 AT3G58750 AT3G07560 AT5G25760 AT2G33150 AT5G08470 AT1G76150 AT3G51840 AT3G05290 AT4G16760 AT1G03000 AT2G42790 AT2G26350 AT4G39850
48532	anatomical structure arrangement	0.0004356	0.0028427	22/6037 0.3%	42/22304 0.1%	AT1G13870 AT1G80490 AT1G15750 AT1G30490 AT2G34710 AT5G26751 AT3G07780 AT5G51430 AT2G45190 AT1G27370 AT5G60690 AT5G48160 AT3G05840 AT3G15880 AT2G20000 AT5G55540 AT4G29040 AT1G52150 AT5G46700 AT1G36160 AT1G73590 AT3G16830
96	sulfur amino acid metabolic process	0.00044966	0.0029272	28/6037 0.4%	58/22304 0.2%	AT3G01120 AT4G01850 AT3G17390 AT3G59760 AT1G14810 AT1G02500 AT3G62030 AT3G61440 AT1G48420 AT4G14880 AT5G53850 AT3G59970 AT4G14716 AT1G31340 AT2G17265 AT5G17920 AT3G57050 AT2G36880 AT3G04940 AT3G63250 AT5G56760 AT4G14710 AT3G13110 AT2G44160 AT4G38800 AT1G49820 AT5G51690 AT2G43750
9908	flower development	0.00045667	0.0029633	85/6037 1.4%	228/22304 1.0%	AT1G16710 AT2G34710 AT3G49500 AT1G68990 AT1G48270 AT1G19270 AT5G64960 AT5G54310 AT3G44880 AT5G02030 AT4G32551 AT1G79000 AT3G12810 AT5G64390 AT3G55510 AT1G64520 AT3G02780 AT2G06990 AT5G62090 AT3G49670 AT2G31650 AT1G30490 AT3G04680 AT1G30330 AT1G11870 AT3G57290 AT5G07180 AT3G26810 AT4G26000 AT2G45650 AT3G56090 AT1G24260 AT4G03190 AT1G51660 AT1G01040 AT1G25350 AT2G32700 AT1G52150 AT1G79530 AT4G36920…
30001	metal ion transport	0.00045744	0.0029633	64/6037 1.0%	163/22304 0.7%	AT5G64280 AT5G47100 AT1G10130 AT3G58970 AT3G02050 AT3G06130 AT5G64560 AT4G23640 AT5G55000 AT3G19640 AT2G01980 AT5G20650 AT1G07670 AT4G00630 AT1G30450 AT3G56240 AT3G20870 AT3G56160 AT1G47240 AT3G56090 AT1G79610 AT1G27770 AT2G38170 AT4G33530 AT1G80830 AT5G22830 AT5G01600 AT3G05220 AT3G08650 AT5G14880 AT1G16010 AT5G67330 AT5G11800 AT5G27150 AT2G26900 AT5G09400 AT1G01790 AT2G03620 AT2G23150 AT4G35920…
9933	meristem structural organization	0.00046067	0.0029769	20/6037 0.3%	37/22304 0.1%	AT1G13870 AT1G80490 AT1G15750 AT1G30490 AT2G34710 AT5G26751 AT3G07780 AT5G51430 AT2G45190 AT5G60690 AT5G48160 AT3G05840 AT3G15880 AT2G20000 AT5G55540 AT4G29040 AT1G52150 AT5G46700 AT1G36160 AT3G16830
6979	response to oxidative stress	0.00046538	0.003	91/6037 1.5%	247/22304 1.1%	AT2G39800 AT1G13440 AT5G18100 AT1G63460 AT2G28190 AT3G08670 AT3G25530 AT4G09010 AT4G02580 AT3G23910 AT4G11010 AT1G49670 AT5G03280 AT3G62030 AT3G14430 AT3G14110 AT5G63310 AT2G01980 AT3G15360 AT1G74310 AT5G60640 AT5G50350 AT2G01140 AT2G22080 AT5G59880 AT4G34890 AT2G41680 AT3G10920 AT3G04120 AT5G43750 AT1G56340 AT1G32230 AT5G42980 AT3G52880 AT3G27820 AT3G56240 AT5G26030 AT2G47510 AT3G56090 AT1G49300…
32989	cellular component morphogenesis	0.00049033	0.0031532	95/6037 1.5%	260/22304 1.1%	AT3G51460 AT4G02980 AT5G18580 AT3G09840 AT4G05410 AT3G08550 AT5G49720 AT4G28250 AT2G30432 AT1G68990 AT5G26240 AT4G23640 AT3G09090 AT4G34490 AT4G12420 AT1G20090 AT1G30825 AT5G65930 AT1G76850 AT5G05620 AT2G03680 AT5G55480 AT5G46860 AT5G64070 AT1G56580 AT3G03110 AT5G20490 AT5G22350 AT1G80350 AT5G18410 AT2G38440 AT1G31420 AT1G12840 AT5G07370 AT2G46225 AT5G09350 AT4G27060 AT1G13180 AT3G48430 AT3G13870…
6396	RNA processing	0.00050092	0.0032134	119/6037 1.9%	337/22304 1.5%	AT1G14650 AT3G11964 AT1G63780 AT5G23570 AT5G14460 AT1G09340 AT1G17760 AT3G03300 AT2G19870 AT1G24450 AT4G37120 AT3G19840 AT1G16280 AT5G64960 AT5G28740 AT3G13740 AT5G13480 AT1G54380 AT2G47420 AT1G23400 AT2G33430 AT3G01370 AT5G64390 AT4G24740 AT1G60200 AT3G49430 AT1G68720 AT1G08360 AT3G23780 AT3G09650 AT1G61010 AT3G51110 AT3G17040 AT3G20550 AT2G30320 AT3G58660 AT5G25060 AT3G62800 AT3G58140 AT1G01040…
10053	root epidermal cell differentiation	0.00052031	0.0033297	26/6037 0.4%	53/22304 0.2%	AT1G13980 AT3G51460 AT2G37620 AT3G07880 AT4G02500 AT1G16890 AT5G03280 AT5G05620 AT1G78870 AT1G05850 AT4G38630 AT5G43900 AT5G64070 AT5G20490 AT1G04160 AT3G62720 AT1G67490 AT5G16910 AT2G22475 AT1G49240 AT3G18780 AT5G09350 AT3G61650 AT3G13870 AT5G09810 AT1G74380
45892	negative regulation of transcription, DNA-dependent	0.00054495	0.003454	15/6037 0.2%	25/22304 0.1%	AT2G27040 AT5G17690 AT1G08060 AT2G34720 AT5G62000 AT2G36490 AT3G20910 AT5G56740 AT4G13940 AT4G03190 AT5G55760 AT5G09230 AT5G13240 AT3G48670 AT1G54160
9225	nucleotide-sugar metabolic process	0.00054495	0.003454	15/6037 0.2%	25/22304 0.1%	AT3G51160 AT3G53520 AT1G17890 AT3G62830 AT1G30620 AT1G53500 AT5G28840 AT3G46440 AT2G27860 AT1G78570 AT4G30440 AT5G59290 AT1G08200 AT2G47650 AT4G12250
51253	negative regulation of RNA metabolic process	0.00054495	0.003454	15/6037 0.2%	25/22304 0.1%	AT2G27040 AT5G17690 AT1G08060 AT2G34720 AT5G62000 AT2G36490 AT3G20910 AT5G56740 AT4G13940 AT4G03190 AT5G55760 AT5G09230 AT5G13240 AT3G48670 AT1G54160
19321	pentose metabolic process	0.00054495	0.003454	15/6037 0.2%	25/22304 0.1%	AT5G44520 AT3G27300 AT3G53520 AT1G66430 AT3G62830 AT5G49650 AT2G31390 AT1G30620 AT1G17160 AT5G11670 AT5G40760 AT3G46440 AT5G59290 AT5G35790 AT2G47650
9909	regulation of flower development	0.00055132	0.003486	44/6037 0.7%	104/22304 0.4%	AT4G04885 AT1G10670 AT5G17690 AT1G80680 AT3G05040 AT3G24440 AT2G45190 AT5G49020 AT5G61150 AT5G62000 AT4G02560 AT5G49160 AT3G04610 AT4G39400 AT1G52740 AT3G19980 AT3G10390 AT2G25930 AT3G03090 AT5G13480 AT5G58230 AT1G26830 AT1G04400 AT4G31120 AT4G22140 AT1G79280 AT5G65060 AT1G77080 AT2G06210 AT2G31650 AT3G33520 AT4G24620 AT3G22590 AT2G33810 AT2G38560 AT5G08370 AT5G67100 AT1G30970 AT1G14400 AT5G60410…
8654	phospholipid biosynthetic process	0.0005795	0.0036554	27/6037 0.4%	56/22304 0.2%	AT1G62430 AT1G13560 AT3G01380 AT1G32200 AT2G38670 AT5G04490 AT4G34350 AT5G60600 AT4G39800 AT4G17910 AT5G64070 AT1G63970 AT2G38700 AT5G47770 AT1G63110 AT4G17190 AT4G11820 AT5G62790 AT1G68000 AT3G57170 AT1G24880 AT5G09350 AT2G02500 AT3G45100 AT3G45040 AT4G30580 AT4G15560
48522	positive regulation of cellular process	0.00059202	0.0037067	55/6037 0.9%	137/22304 0.6%	AT4G24210 AT4G29940 AT4G02980 AT2G26170 AT1G35670 AT2G36490 AT4G40060 AT3G26744 AT4G37120 AT5G03280 AT5G04410 AT5G58230 AT2G34640 AT2G35530 AT3G10800 AT3G09210 AT2G38440 AT4G11920 AT5G63980 AT4G08350 AT4G25230 AT4G09570 AT2G22430 AT4G12610 AT3G48750 AT5G51450 AT3G50500 AT3G15730 AT1G65660 AT5G65310 AT1G25490 AT5G66880 AT1G29170 AT5G67330 AT2G36990 AT5G53160 AT1G75500 AT1G74850 AT1G07530 AT2G23150…
9064	glutamine family amino acid metabolic process	0.00059311	0.0037067	19/6037 0.3%	35/22304 0.1%	AT2G39800 AT1G65960 AT4G24830 AT1G63660 AT5G46180 AT2G22910 AT3G22200 AT3G57560 AT3G53180 AT5G14800 AT5G35630 AT5G53460 AT5G62530 AT1G52340 AT1G79440 AT3G17820 AT2G41220 AT1G29900 AT3G30775
9310	amine catabolic process	0.00059311	0.0037067	19/6037 0.3%	35/22304 0.1%	AT2G26080 AT1G65840 AT1G03090 AT3G07570 AT1G32470 AT2G35370 AT5G46180 AT3G22200 AT3G59050 AT2G35120 AT4G34030 AT1G17290 AT5G62530 AT2G20860 AT2G43400 AT1G79440 AT4G37930 AT4G33010 AT3G30775
9062	fatty acid catabolic process	0.00059324	0.0037067	17/6037 0.2%	30/22304 0.1%	AT1G06290 AT3G06860 AT5G42890 AT3G58750 AT3G07560 AT5G25760 AT2G33150 AT5G43280 AT5G08470 AT1G76150 AT3G51840 AT3G05290 AT4G16760 AT1G03000 AT2G42790 AT2G26350 AT4G39850
46364	monosaccharide biosynthetic process	0.0006016	0.0037501	11/6037 0.1%	16/22304 0.0%	AT4G37870 AT3G04120 AT1G53500 AT3G51160 AT1G13440 AT1G12780 AT1G17890 AT1G78570 AT3G62830 AT2G45790 AT1G30620
9071	serine family amino acid catabolic process	0.00064832	0.0039849	7/6037 0.1%	8/22304 0.0%	AT2G26080 AT2G20860 AT1G32470 AT2G35370 AT4G37930 AT4G33010 AT2G35120
55070	copper ion homeostasis	0.00064832	0.0039849	7/6037 0.1%	8/22304 0.0%	AT3G15353 AT4G37270 AT3G56240 AT1G20340 AT5G18830 AT3G09390 AT1G12520
6546	glycine catabolic process	0.00064832	0.0039849	7/6037 0.1%	8/22304 0.0%	AT2G26080 AT2G20860 AT1G32470 AT2G35370 AT4G37930 AT4G33010 AT2G35120
43631	RNA polyadenylation	0.00064832	0.0039849	7/6037 0.1%	8/22304 0.0%	AT4G04885 AT2G25850 AT5G23880 AT1G61010 AT5G51660 AT1G17980 AT4G32850
19682	glyceraldehyde-3-phosphate metabolic process	0.00064832	0.0039849	7/6037 0.1%	8/22304 0.0%	AT1G63970 AT4G34350 AT5G60600 AT2G02500 AT5G62790 AT2G21170 AT4G15560
45037	protein import into chloroplast stroma	0.00064832	0.0039849	7/6037 0.1%	8/22304 0.0%	AT2G20890 AT2G15290 AT5G50920 AT3G48870 AT5G16620 AT1G16540 AT1G06950
42548	regulation of photosynthesis, light reaction	0.00068363	0.0041922	10/6037 0.1%	14/22304 0.0%	AT5G01920 AT5G42270 AT3G03380 AT1G68830 AT4G30950 AT1G55670 AT2G30950 AT3G11670 AT3G50820 AT5G66570
6351	transcription, DNA-dependent	0.00069125	0.0042291	29/6037 0.4%	62/22304 0.2%	AT5G51940 AT4G35800 AT3G51120 AT1G03280 AT1G65440 AT4G25180 AT1G17440 AT1G55520 AT4G20330 AT2G36990 AT1G74850 AT5G08430 AT3G53920 AT1G54360 AT1G21600 AT1G08540 AT5G09920 AT3G13445 AT2G34640 AT4G24440 AT5G43130 AT1G64860 AT2G38560 AT4G20340 AT3G57290 AT1G75510 AT4G12610 AT2G41630 AT1G04950
55085	transmembrane transport	0.00072067	0.0043989	35/6037 0.5%	79/22304 0.3%	AT4G04640 AT4G26710 AT1G11260 AT4G02620 AT3G58730 AT5G55500 AT2G33040 AT2G31040 AT5G08690 AT1G79820 AT2G25610 AT2G01980 AT2G21410 AT4G32530 AT2G28520 AT4G38510 AT4G11150 AT4G00895 AT4G39080 AT3G01390 AT2G16510 AT3G28710 AT3G56240 AT3G28715 AT1G19910 AT2G26910 AT1G75630 AT4G38920 AT4G29480 AT1G20260 AT5G13450 AT3G16340 AT4G34720 AT3G42050 AT1G80830
9240	isopentenyl diphosphate biosynthetic process	0.00074645	0.0045043	8/6037 0.1%	10/22304 0.0%	AT1G63970 AT2G38700 AT4G34350 AT5G60600 AT2G02500 AT4G11820 AT5G62790 AT4G15560
46490	isopentenyl diphosphate metabolic process	0.00074645	0.0045043	8/6037 0.1%	10/22304 0.0%	AT1G63970 AT2G38700 AT4G34350 AT5G60600 AT2G02500 AT4G11820 AT5G62790 AT4G15560
19852	L-ascorbic acid metabolic process	0.00074645	0.0045043	8/6037 0.1%	10/22304 0.0%	AT4G26850 AT5G55120 AT3G47930 AT5G28840 AT2G39770 AT4G33670 AT3G02870 AT2G45790
19853	L-ascorbic acid biosynthetic process	0.00074645	0.0045043	8/6037 0.1%	10/22304 0.0%	AT4G26850 AT5G55120 AT3G47930 AT5G28840 AT2G39770 AT4G33670 AT3G02870 AT2G45790
15780	nucleotide-sugar transport	0.00074645	0.0045043	8/6037 0.1%	10/22304 0.0%	AT2G02810 AT5G41760 AT4G39390 AT5G19980 AT2G13650 AT1G76340 AT4G35335 AT3G59360
48584	positive regulation of response to stimulus	0.00081958	0.0049343	27/6037 0.4%	57/22304 0.2%	AT4G24210 AT1G80680 AT1G35670 AT1G25490 AT4G03550 AT5G66880 AT5G53160 AT1G22770 AT5G03280 AT1G71220 AT2G26300 AT4G31120 AT3G25040 AT5G20150 AT1G09770 AT5G40440 AT3G55530 AT1G33520 AT4G25230 AT4G09570 AT4G15900 AT3G18165 AT5G51450 AT3G50500 AT5G59890 AT3G25070 AT3G15730
48583	regulation of response to stimulus	0.00083856	0.005037	61/6037 1.0%	157/22304 0.7%	AT4G24210 AT1G80680 AT4G04920 AT1G35670 AT1G17440 AT4G03550 AT2G18790 AT5G03280 AT4G26080 AT3G13226 AT3G25040 AT1G09770 AT5G40440 AT1G66340 AT1G33520 AT1G11310 AT4G25230 AT1G64280 AT4G09570 AT2G22430 AT3G18165 AT5G51450 AT3G50500 AT1G77470 AT5G59890 AT5G03730 AT2G46340 AT3G15730 AT4G02440 AT5G65310 AT1G25490 AT1G66350 AT2G39940 AT3G43810 AT5G66880 AT5G53160 AT1G50640 AT4G37460 AT1G22770 AT1G71220…
9109	coenzyme catabolic process	0.00085047	0.005097	13/6037 0.2%	21/22304 0.0%	AT3G09810 AT3G58750 AT2G42600 AT4G26910 AT2G46505 AT2G17130 AT4G29210 AT5G03290 AT5G37830 AT2G44350 AT4G35260 AT1G53310 AT2G42790
51246	regulation of protein metabolic process	0.00086083	0.0051475	21/6037 0.3%	41/22304 0.1%	AT2G34970 AT1G79280 AT2G16920 AT5G50430 AT5G25890 AT3G17040 AT5G66570 AT4G29080 AT4G33250 AT2G45730 AT1G26110 AT5G10480 AT3G48430 AT5G36230 AT3G47450 AT2G01570 AT1G20340 AT3G15355 AT4G18300 AT1G21760 AT3G50820
43648	dicarboxylic acid metabolic process	0.00088826	0.0052995	28/6037 0.4%	60/22304 0.2%	AT2G35500 AT3G22200 AT5G54810 AT3G26900 AT1G48270 AT5G58330 AT2G45300 AT3G14390 AT5G11880 AT1G70570 AT1G79440 AT2G26300 AT4G33680 AT4G39540 AT3G54640 AT1G11790 AT3G07630 AT4G00570 AT2G29690 AT4G02610 AT2G13560 AT1G15710 AT1G29410 AT5G11670 AT1G48850 AT2G04400 AT1G79750 AT4G33510
19362	pyridine nucleotide metabolic process	0.00093921	0.0055909	19/6037 0.3%	36/22304 0.1%	AT1G65930 AT3G21070 AT5G44520 AT3G27300 AT1G55670 AT4G29120 AT2G36460 AT1G17650 AT2G21330 AT5G11670 AT5G40760 AT2G01140 AT3G52930 AT2G01350 AT4G36940 AT5G35790 AT1G55090 AT1G21640 AT4G38970
45859	regulation of protein kinase activity	0.00096678	0.0056909	15/6037 0.2%	26/22304 0.1%	AT5G23450 AT2G46090 AT3G06110 AT5G63770 AT4G21540 AT2G18730 AT2G20900 AT2G17520 AT4G28980 AT5G07920 AT4G30340 AT5G04510 AT3G50630 AT2G04550 AT5G51290
9292	genetic transfer	0.00096678	0.0056909	15/6037 0.2%	26/22304 0.1%	AT5G22650 AT1G32750 AT5G65630 AT5G49160 AT2G19480 AT4G38130 AT3G44750 AT5G54640 AT5G53430 AT5G56950 AT2G23380 AT1G06230 AT1G79000 AT1G43700 AT4G13460
9294	DNA mediated transformation	0.00096678	0.0056909	15/6037 0.2%	26/22304 0.1%	AT5G22650 AT1G32750 AT5G65630 AT5G49160 AT2G19480 AT4G38130 AT3G44750 AT5G54640 AT5G53430 AT5G56950 AT2G23380 AT1G06230 AT1G79000 AT1G43700 AT4G13460
43549	regulation of kinase activity	0.00096678	0.0056909	15/6037 0.2%	26/22304 0.1%	AT5G23450 AT2G46090 AT3G06110 AT5G63770 AT4G21540 AT2G18730 AT2G20900 AT2G17520 AT4G28980 AT5G07920 AT4G30340 AT5G04510 AT3G50630 AT2G04550 AT5G51290
6739	NADP metabolic process	0.00096678	0.0056909	15/6037 0.2%	26/22304 0.1%	AT1G65930 AT3G21070 AT5G44520 AT3G27300 AT1G55670 AT4G29120 AT2G36460 AT1G17650 AT2G21330 AT5G11670 AT5G40760 AT2G01140 AT3G52930 AT5G35790 AT4G38970
46165	alcohol biosynthetic process	0.00098396	0.0057791	17/6037 0.2%	31/22304 0.1%	AT3G04120 AT3G51160 AT1G13440 AT1G12780 AT5G47770 AT5G23670 AT4G17190 AT1G17890 AT3G62830 AT3G02870 AT1G30620 AT4G37870 AT1G53500 AT4G39800 AT5G61760 AT1G78570 AT2G45790
48468	cell development	0.0010481	0.0061423	69/6037 1.1%	183/22304 0.8%	AT3G51460 AT2G37620 AT3G09840 AT3G07780 AT4G02500 AT2G30432 AT1G68990 AT1G20090 AT5G03280 AT1G30825 AT5G65930 AT1G76850 AT5G02030 AT5G05620 AT5G55480 AT5G43900 AT5G64070 AT1G56580 AT3G03110 AT5G20490 AT1G80350 AT5G18410 AT1G04160 AT2G38440 AT3G62720 AT4G28980 AT5G48160 AT5G16910 AT2G22475 AT5G07370 AT2G46225 AT5G09350 AT4G29040 AT1G13180 AT4G01800 AT2G02480 AT1G04950 AT1G13980 AT4G00100 AT1G03060…
19637	organophosphate metabolic process	0.0010749	0.0062852	40/6037 0.6%	95/22304 0.4%	AT1G62430 AT1G13560 AT1G60890 AT3G01380 AT1G32200 AT2G38670 AT5G63910 AT5G04490 AT4G34350 AT2G45300 AT5G60600 AT4G39800 AT4G11830 AT4G17910 AT2G21170 AT5G40610 AT5G64070 AT1G63970 AT2G38700 AT5G47770 AT1G63110 AT4G17190 AT4G11820 AT5G62790 AT3G27325 AT3G02600 AT1G68000 AT5G14850 AT3G59770 AT3G57170 AT4G35790 AT1G24880 AT1G10900 AT5G09350 AT2G02500 AT1G71010 AT3G45100 AT3G45040 AT4G30580 AT4G15560
9067	aspartate family amino acid biosynthetic process	0.0012151	0.0070892	18/6037 0.2%	34/22304 0.1%	AT5G14060 AT3G01120 AT5G53850 AT4G14716 AT1G31230 AT1G14810 AT2G17265 AT4G29840 AT5G17920 AT3G57050 AT3G63250 AT3G14390 AT4G14710 AT4G19710 AT5G11880 AT4G38800 AT1G49820 AT4G33680
51338	regulation of transferase activity	0.0012678	0.0073642	16/6037 0.2%	29/22304 0.1%	AT5G23450 AT2G46090 AT3G06110 AT5G63770 AT4G21540 AT2G18730 AT2G20900 AT2G17520 AT4G28980 AT5G04140 AT5G07920 AT4G30340 AT5G04510 AT3G50630 AT2G04550 AT5G51290
32268	regulation of cellular protein metabolic process	0.0012678	0.0073642	16/6037 0.2%	29/22304 0.1%	AT2G34970 AT1G79280 AT5G25890 AT3G17040 AT5G66570 AT4G29080 AT4G33250 AT2G45730 AT1G26110 AT5G10480 AT3G48430 AT5G36230 AT1G20340 AT4G18300 AT1G21760 AT3G50820
9086	methionine biosynthetic process	0.0012874	0.0073968	11/6037 0.1%	17/22304 0.0%	AT3G63250 AT3G01120 AT4G14710 AT4G38800 AT5G53850 AT4G14716 AT1G49820 AT1G14810 AT2G17265 AT5G17920 AT3G57050
46356	acetyl-CoA catabolic process	0.0012874	0.0073968	11/6037 0.1%	17/22304 0.0%	AT5G03290 AT3G09810 AT2G44350 AT4G35260 AT1G53310 AT3G58750 AT2G42600 AT4G26910 AT2G46505 AT2G17130 AT2G42790
34599	cellular response to oxidative stress	0.0012874	0.0073968	11/6037 0.1%	17/22304 0.0%	AT3G10920 AT5G23310 AT5G18100 AT1G07890 AT2G28190 AT3G52880 AT3G27820 AT4G25130 AT1G20620 AT1G08830 AT2G41680
6099	tricarboxylic acid cycle	0.0012874	0.0073968	11/6037 0.1%	17/22304 0.0%	AT5G03290 AT3G09810 AT2G44350 AT4G35260 AT1G53310 AT3G58750 AT2G42600 AT4G26910 AT2G46505 AT2G17130 AT2G42790
44247	cellular polysaccharide catabolic process	0.0012874	0.0073968	11/6037 0.1%	17/22304 0.0%	AT4G09020 AT2G40840 AT5G04360 AT3G01510 AT5G64860 AT1G69830 AT5G17520 AT5G26570 AT5G55700 AT1G10760 AT3G52180
32774	RNA biosynthetic process	0.0012964	0.0074166	29/6037 0.4%	64/22304 0.2%	AT5G51940 AT4G35800 AT3G51120 AT1G03280 AT1G65440 AT4G25180 AT1G17440 AT1G55520 AT4G20330 AT2G36990 AT1G74850 AT5G08430 AT3G53920 AT1G54360 AT1G21600 AT1G08540 AT5G09920 AT3G13445 AT2G34640 AT4G24440 AT5G43130 AT1G64860 AT2G38560 AT4G20340 AT3G57290 AT1G75510 AT4G12610 AT2G41630 AT1G04950
302	response to reactive oxygen species	0.0012964	0.0074166	29/6037 0.4%	64/22304 0.2%	AT5G01600 AT5G23310 AT5G18100 AT4G00860 AT2G28190 AT1G22770 AT2G18170 AT3G14110 AT5G63310 AT2G01980 AT1G74310 AT4G34890 AT1G20630 AT2G41680 AT3G10920 AT3G04120 AT1G07890 AT1G32230 AT5G42980 AT3G52880 AT3G27820 AT3G56240 AT1G27510 AT3G56090 AT2G40300 AT2G46240 AT4G14030 AT1G20620 AT1G08830
9741	response to brassinosteroid stimulus	0.00136	0.0077636	25/6037 0.4%	53/22304 0.2%	AT1G06390 AT4G00720 AT3G20780 AT5G46570 AT3G57180 AT4G39400 AT5G08130 AT3G61460 AT1G19350 AT5G10450 AT1G35160 AT1G14000 AT1G32130 AT1G71830 AT2G30980 AT2G42580 AT4G35230 AT4G18710 AT1G78300 AT5G04240 AT3G63310 AT3G48430 AT4G33430 AT3G46290 AT1G22300
70647	protein modification by small protein conjugation or removal	0.0013895	0.0079147	49/6037 0.8%	123/22304 0.5%	AT3G54850 AT1G05180 AT3G52590 AT5G42970 AT2G30110 AT1G51710 AT5G64920 AT4G16144 AT2G21470 AT5G20620 AT3G18710 AT5G55160 AT2G39810 AT1G55250 AT4G24940 AT5G20570 AT1G65650 AT3G53090 AT1G31340 AT5G61560 AT3G20630 AT5G13530 AT3G61790 AT1G70320 AT5G05230 AT2G26990 AT5G02880 AT5G50680 AT2G42620 AT2G02760 AT1G55860 AT3G62250 AT3G07370 AT3G17205 AT3G57870 AT1G60220 AT1G29340 AT1G17110 AT5G15400 AT3G49810…
16579	protein deubiquitination	0.001451	0.0081422	5/6037 0.0%	5/22304 0.0%	AT1G65650 AT1G17110 AT4G16144 AT3G20630 AT1G51710
46500	S-adenosylmethionine metabolic process	0.001451	0.0081422	5/6037 0.0%	5/22304 0.0%	AT5G49810 AT1G02500 AT4G01850 AT3G17390 AT2G36880
42732	D-xylose metabolic process	0.001451	0.0081422	5/6037 0.0%	5/22304 0.0%	AT3G53520 AT3G46440 AT5G59290 AT3G62830 AT2G47650
10021	amylopectin biosynthetic process	0.001451	0.0081422	5/6037 0.0%	5/22304 0.0%	AT5G24300 AT2G39930 AT2G36390 AT5G03650 AT1G03310
7006	mitochondrial membrane organization	0.001451	0.0081422	5/6037 0.0%	5/22304 0.0%	AT5G50810 AT1G61570 AT2G46470 AT2G29530 AT5G62050
7007	inner mitochondrial membrane organization	0.001451	0.0081422	5/6037 0.0%	5/22304 0.0%	AT5G50810 AT1G61570 AT2G46470 AT2G29530 AT5G62050
45039	protein import into mitochondrial inner membrane	0.001451	0.0081422	5/6037 0.0%	5/22304 0.0%	AT5G50810 AT1G61570 AT2G46470 AT2G29530 AT5G62050
9773	photosynthetic electron transport in photosystem I	0.0015526	0.0085669	10/6037 0.1%	15/22304 0.0%	AT1G15980 AT2G46820 AT4G11960 AT1G55670 AT2G05620 AT3G54050 AT4G09650 AT2G01590 AT4G22890 AT5G64040
10025	wax biosynthetic process	0.0015526	0.0085669	10/6037 0.1%	15/22304 0.0%	AT1G10670 AT1G02205 AT1G57750 AT5G37300 AT5G57800 AT1G68530 AT2G47240 AT3G12990 AT4G33790 AT1G51500
34614	cellular response to reactive oxygen species	0.0015526	0.0085669	10/6037 0.1%	15/22304 0.0%	AT3G10920 AT5G23310 AT5G18100 AT1G07890 AT2G28190 AT3G52880 AT3G27820 AT1G20620 AT1G08830 AT2G41680
22610	biological adhesion	0.0015526	0.0085669	10/6037 0.1%	15/22304 0.0%	AT1G13980 AT3G55830 AT2G35860 AT3G51050 AT2G38440 AT5G42620 AT3G46550 AT1G52030 AT3G22200 AT2G26590
31123	RNA 3'-end processing	0.0015526	0.0085669	10/6037 0.1%	15/22304 0.0%	AT4G04885 AT3G16260 AT2G25850 AT5G23880 AT1G61010 AT5G51660 AT1G17980 AT1G17760 AT4G32850 AT1G71800
43467	regulation of generation of precursor metabolites and energy	0.0015526	0.0085669	10/6037 0.1%	15/22304 0.0%	AT5G01920 AT5G42270 AT3G03380 AT1G68830 AT4G30950 AT1G55670 AT2G30950 AT3G11670 AT3G50820 AT5G66570
19319	hexose biosynthetic process	0.0015526	0.0085669	10/6037 0.1%	15/22304 0.0%	AT4G37870 AT3G04120 AT1G53500 AT3G51160 AT1G13440 AT1G12780 AT1G17890 AT1G78570 AT3G62830 AT2G45790
7155	cell adhesion	0.0015526	0.0085669	10/6037 0.1%	15/22304 0.0%	AT1G13980 AT3G55830 AT2G35860 AT3G51050 AT2G38440 AT5G42620 AT3G46550 AT1G52030 AT3G22200 AT2G26590
46496	nicotinamide nucleotide metabolic process	0.0015732	0.0086624	17/6037 0.2%	32/22304 0.1%	AT1G65930 AT3G21070 AT5G44520 AT3G27300 AT1G55670 AT4G29120 AT2G36460 AT1G17650 AT2G21330 AT5G11670 AT5G40760 AT2G01140 AT3G52930 AT2G01350 AT5G35790 AT1G55090 AT4G38970
6796	phosphate metabolic process	0.0016232	0.0089189	306/6037 5.0%	979/22304 4.3%	AT4G04720 AT4G01330 AT4G39270 AT1G67580 AT3G05840 AT4G24450 AT1G53730 AT4G26080 AT1G01050 AT3G08680 AT3G05050 AT1G04440 AT1G53050 AT5G67380 AT3G49670 AT3G56760 AT1G63430 AT2G16510 AT3G28710 AT3G59110 AT2G35050 AT3G28715 AT4G24100 AT2G02800 AT2G19470 AT1G49340 AT5G10020 AT4G29480 AT1G29750 AT1G20260 AT1G79570 AT4G00340 AT2G40730 AT1G72710 AT2G36350 AT1G61380 AT5G66760 AT5G63370 AT1G49580 AT1G48490…
6733	oxidoreduction coenzyme metabolic process	0.0016667	0.0091203	20/6037 0.3%	40/22304 0.1%	AT1G65930 AT3G21070 AT5G44520 AT3G27300 AT1G55670 AT4G29120 AT2G36460 AT1G17650 AT2G21330 AT5G11670 AT2G30920 AT5G40760 AT2G01140 AT3G52930 AT2G01350 AT4G36940 AT5G35790 AT1G55090 AT1G21640 AT4G38970
48481	ovule development	0.0016667	0.0091203	20/6037 0.3%	40/22304 0.1%	AT3G55400 AT5G62090 AT1G30490 AT2G34710 AT5G52520 AT5G62000 AT1G68990 AT1G11870 AT3G02310 AT5G07180 AT5G64050 AT5G49030 AT5G15800 AT3G13490 AT1G19270 AT1G24260 AT2G25840 AT1G25350 AT1G52150 AT4G17300
6730	one-carbon metabolic process	0.001726	0.0094254	40/6037 0.6%	97/22304 0.4%	AT2G27040 AT5G41480 AT3G24440 AT4G01850 AT5G49020 AT2G36490 AT3G03300 AT5G49160 AT3G20740 AT3G58470 AT3G23810 AT2G22740 AT1G76710 AT5G04290 AT3G13440 AT5G05980 AT5G52470 AT1G62830 AT2G40030 AT1G05830 AT3G55630 AT3G49250 AT2G06210 AT2G31650 AT4G25730 AT3G22590 AT3G23780 AT2G33290 AT2G36880 AT3G17310 AT2G22475 AT4G13940 AT5G04560 AT1G79730 AT5G04240 AT5G42400 AT3G48430 AT2G23380 AT3G48670 AT1G04870
6793	phosphorus metabolic process	0.0017354	0.009457	306/6037 5.0%	980/22304 4.3%	AT4G04720 AT4G01330 AT4G39270 AT1G67580 AT3G05840 AT4G24450 AT1G53730 AT4G26080 AT1G01050 AT3G08680 AT3G05050 AT1G04440 AT1G53050 AT5G67380 AT3G49670 AT3G56760 AT1G63430 AT2G16510 AT3G28710 AT3G59110 AT2G35050 AT3G28715 AT4G24100 AT2G02800 AT2G19470 AT1G49340 AT5G10020 AT4G29480 AT1G29750 AT1G20260 AT1G79570 AT4G00340 AT2G40730 AT1G72710 AT2G36350 AT1G61380 AT5G66760 AT5G63370 AT1G49580 AT1G48490…
32506	cytokinetic process	0.0018312	0.0099587	9/6037 0.1%	13/22304 0.0%	AT3G05330 AT2G35630 AT3G19770 AT3G61650 AT5G10470 AT5G05620 AT5G18700 AT5G05970 AT5G42080
6352	transcription initiation	0.0018785	0.010195	21/6037 0.3%	43/22304 0.1%	AT4G24440 AT5G43130 AT1G64860 AT3G51120 AT1G03280 AT1G65440 AT1G17440 AT1G55520 AT4G20330 AT4G20340 AT3G57290 AT2G36990 AT1G75510 AT5G08430 AT4G12610 AT2G41630 AT3G53920 AT1G54360 AT1G08540 AT1G04950 AT3G13445
9642	response to light intensity	0.0019412	0.010514	32/6037 0.5%	74/22304 0.3%	AT5G42270 AT3G03380 AT4G30950 AT2G32950 AT1G34000 AT2G30950 AT2G39460 AT1G48270 AT3G55280 AT2G18790 AT3G62030 AT1G74310 AT4G34190 AT2G05620 AT5G04410 AT2G43400 AT2G26300 AT5G18170 AT1G64520 AT4G22260 AT1G09570 AT3G59770 AT5G66570 AT1G73990 AT3G18780 AT4G37270 AT5G02120 AT2G41430 AT4G01800 AT2G46240 AT2G47450 AT3G50820
31163	metallo-sulfur cluster assembly	0.0019835	0.010677	12/6037 0.1%	20/22304 0.0%	AT1G08490 AT4G01940 AT5G65720 AT5G03905 AT4G25910 AT5G49940 AT1G10500 AT3G10670 AT1G51390 AT4G04770 AT4G22220 AT1G32500
48508	embryonic meristem development	0.0019835	0.010677	12/6037 0.1%	20/22304 0.0%	AT3G15880 AT1G80490 AT1G15750 AT2G20000 AT1G30490 AT2G20300 AT2G34710 AT3G07780 AT1G05470 AT1G36160 AT3G16830 AT5G48160
16226	iron-sulfur cluster assembly	0.0019835	0.010677	12/6037 0.1%	20/22304 0.0%	AT1G08490 AT4G01940 AT5G65720 AT5G03905 AT4G25910 AT5G49940 AT1G10500 AT3G10670 AT1G51390 AT4G04770 AT4G22220 AT1G32500
48519	negative regulation of biological process	0.0020778	0.011062	123/6037 2.0%	362/22304 1.6%	AT1G14410 AT5G17690 AT3G03380 AT1G80680 AT5G23570 AT3G05040 AT5G63110 AT2G30950 AT2G36490 AT3G03300 AT5G49160 AT1G19270 AT5G03280 AT1G26110 AT4G26080 AT5G13240 AT1G70070 AT2G39810 AT3G23780 AT1G24190 AT2G38560 AT5G63980 AT3G03710 AT3G20550 AT1G11310 AT3G62800 AT1G30970 AT5G66570 AT5G44280 AT4G13940 AT4G03190 AT1G48410 AT1G01040 AT1G79730 AT3G48430 AT3G48670 AT3G18524 AT5G03730 AT2G46340 AT4G38620…
42631	cellular response to water deprivation	0.0020844	0.011062	8/6037 0.1%	11/22304 0.0%	AT5G19000 AT5G21010 AT1G29395 AT2G15970 AT5G12140 AT1G78380 AT3G03740 AT3G06190
10267	production of ta-siRNAs involved in RNA interference	0.0020844	0.011062	8/6037 0.1%	11/22304 0.0%	AT1G01040 AT5G23570 AT2G27100 AT3G49500 AT1G69440 AT3G62800 AT3G03300 AT1G09700
10324	membrane invagination	0.0020844	0.011062	8/6037 0.1%	11/22304 0.0%	AT2G20990 AT1G60490 AT5G50375 AT1G59610 AT3G20290 AT5G42080 AT4G16144 AT2G26890
51605	protein maturation by peptide bond cleavage	0.0020844	0.011062	8/6037 0.1%	11/22304 0.0%	AT3G05230 AT1G49630 AT5G27430 AT2G39960 AT2G30440 AT1G52600 AT3G19170 AT3G15710
6891	intra-Golgi vesicle-mediated transport	0.0020844	0.011062	8/6037 0.1%	11/22304 0.0%	AT2G45200 AT1G15880 AT1G26670 AT5G63640 AT5G16880 AT4G32760 AT3G18480 AT2G38410
6897	endocytosis	0.0020844	0.011062	8/6037 0.1%	11/22304 0.0%	AT2G20990 AT1G60490 AT5G50375 AT1G59610 AT3G20290 AT5G42080 AT4G16144 AT2G26890
44272	sulfur compound biosynthetic process	0.0021014	0.01109	36/6037 0.5%	86/22304 0.3%	AT3G01120 AT4G01850 AT3G17390 AT3G59760 AT1G14810 AT4G23100 AT4G13430 AT2G43360 AT1G02500 AT3G62030 AT5G54770 AT3G14990 AT5G08410 AT2G20860 AT3G61440 AT5G08415 AT2G29630 AT5G01220 AT4G14880 AT5G53850 AT4G14716 AT2G17265 AT5G17920 AT5G27380 AT3G57050 AT2G36880 AT3G04940 AT3G63250 AT5G56760 AT4G33030 AT4G14710 AT3G13110 AT4G38800 AT1G22940 AT1G49820 AT2G43750
42147	retrograde transport, endosome to Golgi	0.0021106	0.01109	6/6037 0.0%	7/22304 0.0%	AT1G75850 AT4G19490 AT3G51310 AT5G53530 AT4G27690 AT2G17790
6828	manganese ion transport	0.0021106	0.01109	6/6037 0.0%	7/22304 0.0%	AT1G10130 AT2G23150 AT3G13320 AT1G80830 AT1G07810 AT5G67330
6984	ER-nucleus signaling pathway	0.0021106	0.01109	6/6037 0.0%	7/22304 0.0%	AT4G34460 AT2G02810 AT3G10800 AT1G42990 AT2G17520 AT5G47120
19288	isopentenyl diphosphate biosynthetic process, mevalonate-independent pathway	0.0021106	0.01109	6/6037 0.0%	7/22304 0.0%	AT1G63970 AT4G34350 AT5G60600 AT2G02500 AT5G62790 AT4G15560
6644	phospholipid metabolic process	0.0021253	0.011145	37/6037 0.6%	89/22304 0.3%	AT1G62430 AT1G13560 AT1G60890 AT3G01380 AT1G32200 AT2G38670 AT5G63910 AT5G04490 AT4G34350 AT5G60600 AT4G39800 AT4G11830 AT4G17910 AT5G64070 AT1G63970 AT2G38700 AT5G47770 AT1G63110 AT4G17190 AT4G11820 AT5G62790 AT3G27325 AT3G02600 AT1G68000 AT5G14850 AT3G59770 AT3G57170 AT4G35790 AT1G24880 AT1G10900 AT5G09350 AT2G02500 AT1G71010 AT3G45100 AT3G45040 AT4G30580 AT4G15560
9630	gravitropism	0.0021622	0.011316	19/6037 0.3%	38/22304 0.1%	AT5G46860 AT1G56590 AT3G54220 AT3G28860 AT1G31480 AT5G50375 AT1G09570 AT2G36910 AT1G31930 AT1G08190 AT1G68370 AT2G18790 AT2G18390 AT5G35220 AT5G39510 AT1G54490 AT1G73590 AT5G20730 AT2G26890
7017	microtubule-based process	0.0021679	0.011324	41/6037 0.6%	101/22304 0.4%	AT1G12430 AT3G55005 AT5G27950 AT3G55000 AT3G53760 AT5G49720 AT1G18550 AT5G17410 AT3G16060 AT4G01370 AT1G04820 AT4G14960 AT1G23220 AT3G43610 AT1G53510 AT1G20090 AT2G18390 AT3G45850 AT3G43210 AT5G64740 AT5G06670 AT5G12250 AT2G29550 AT1G01510 AT5G19780 AT5G44340 AT2G35630 AT1G80350 AT3G50240 AT5G66410 AT3G60740 AT5G66310 AT5G08120 AT5G55230 AT3G63130 AT3G12020 AT1G50010 AT2G21300 AT4G27180 AT1G21730…
9226	nucleotide-sugar biosynthetic process	0.0022304	0.011514	7/6037 0.1%	9/22304 0.0%	AT1G53500 AT3G51160 AT1G17890 AT2G27860 AT1G78570 AT3G62830 AT1G08200
71216	cellular response to biotic stimulus	0.0022304	0.011514	7/6037 0.1%	9/22304 0.0%	AT4G34460 AT2G02810 AT3G10800 AT1G42990 AT2G17520 AT5G62390 AT5G47120
71704	organic substance metabolic process	0.0022304	0.011514	7/6037 0.1%	9/22304 0.0%	AT1G67090 AT3G26650 AT5G38410 AT5G38430 AT2G21170 AT1G42970 AT3G55800
32012	regulation of ARF protein signal transduction	0.0022304	0.011514	7/6037 0.1%	9/22304 0.0%	AT5G46750 AT1G60860 AT1G08680 AT5G54310 AT4G17890 AT3G53710 AT1G10870
32312	regulation of ARF GTPase activity	0.0022304	0.011514	7/6037 0.1%	9/22304 0.0%	AT5G46750 AT1G60860 AT1G08680 AT5G54310 AT4G17890 AT3G53710 AT1G10870
15977	carbon fixation	0.0022304	0.011514	7/6037 0.1%	9/22304 0.0%	AT1G67090 AT3G26650 AT5G38410 AT5G38430 AT2G21170 AT1G42970 AT3G55800
9063	cellular amino acid catabolic process	0.0024331	0.012444	17/6037 0.2%	33/22304 0.1%	AT2G26080 AT1G03090 AT3G07570 AT1G32470 AT2G35370 AT5G46180 AT3G22200 AT2G35120 AT4G34030 AT1G17290 AT5G62530 AT2G20860 AT2G43400 AT1G79440 AT4G37930 AT4G33010 AT3G30775
9787	regulation of abscisic acid mediated signaling pathway	0.0024331	0.012444	17/6037 0.2%	33/22304 0.1%	AT5G01810 AT2G25170 AT3G55530 AT1G35670 AT5G65310 AT2G39550 AT1G25490 AT5G66880 AT5G53160 AT5G60410 AT4G09570 AT2G22430 AT5G03280 AT4G26080 AT3G50500 AT2G26300 AT3G15730
48469	cell maturation	0.0024342	0.012444	20/6037 0.3%	41/22304 0.1%	AT1G13980 AT5G64070 AT3G51460 AT2G37620 AT5G20490 AT4G02500 AT1G04160 AT3G62720 AT5G16910 AT2G22475 AT1G49240 AT5G03280 AT3G18780 AT5G09350 AT3G61650 AT5G05620 AT5G09810 AT1G74380 AT4G38630 AT5G43900
48764	trichoblast maturation	0.0024342	0.012444	20/6037 0.3%	41/22304 0.1%	AT1G13980 AT5G64070 AT3G51460 AT2G37620 AT5G20490 AT4G02500 AT1G04160 AT3G62720 AT5G16910 AT2G22475 AT1G49240 AT5G03280 AT3G18780 AT5G09350 AT3G61650 AT5G05620 AT5G09810 AT1G74380 AT4G38630 AT5G43900
48765	root hair cell differentiation	0.0024342	0.012444	20/6037 0.3%	41/22304 0.1%	AT1G13980 AT5G64070 AT3G51460 AT2G37620 AT5G20490 AT4G02500 AT1G04160 AT3G62720 AT5G16910 AT2G22475 AT1G49240 AT5G03280 AT3G18780 AT5G09350 AT3G61650 AT5G05620 AT5G09810 AT1G74380 AT4G38630 AT5G43900
9112	nucleobase metabolic process	0.0025025	0.012647	11/6037 0.1%	18/22304 0.0%	AT5G12200 AT3G18680 AT1G71750 AT4G22930 AT1G27450 AT1G09830 AT4G34890 AT4G22570 AT3G17810 AT5G64370 AT2G26230
70585	protein localization in mitochondrion	0.0025025	0.012647	11/6037 0.1%	18/22304 0.0%	AT5G50810 AT2G36070 AT3G20000 AT1G61570 AT3G46560 AT1G27390 AT2G46470 AT5G40930 AT2G29530 AT5G62050 AT3G27080
46128	purine ribonucleoside metabolic process	0.0025025	0.012647	11/6037 0.1%	18/22304 0.0%	AT5G49810 AT3G09820 AT1G12350 AT1G02500 AT3G17470 AT1G60440 AT4G01850 AT3G17390 AT1G54130 AT5G03300 AT2G36880
42278	purine nucleoside metabolic process	0.0025025	0.012647	11/6037 0.1%	18/22304 0.0%	AT5G49810 AT3G09820 AT1G12350 AT1G02500 AT3G17470 AT1G60440 AT4G01850 AT3G17390 AT1G54130 AT5G03300 AT2G36880
9582	detection of abiotic stimulus	0.0025025	0.012647	11/6037 0.1%	18/22304 0.0%	AT5G35840 AT4G02440 AT5G51820 AT3G22170 AT5G63310 AT1G31480 AT2G25930 AT4G18130 AT5G12080 AT2G46340 AT2G26670
6626	protein targeting to mitochondrion	0.0025025	0.012647	11/6037 0.1%	18/22304 0.0%	AT5G50810 AT2G36070 AT3G20000 AT1G61570 AT3G46560 AT1G27390 AT2G46470 AT5G40930 AT2G29530 AT5G62050 AT3G27080
9892	negative regulation of metabolic process	0.0025245	0.012734	72/6037 1.1%	198/22304 0.8%	AT1G14410 AT5G17690 AT3G03380 AT5G23570 AT3G05040 AT5G63110 AT2G30950 AT3G49500 AT2G36490 AT1G69440 AT3G03300 AT5G04290 AT4G38130 AT5G55760 AT1G26110 AT5G02030 AT5G13240 AT4G32551 AT1G20330 AT2G40030 AT4G36750 AT1G70070 AT2G39810 AT2G34720 AT3G23780 AT5G23880 AT1G24190 AT5G63980 AT3G03710 AT3G20550 AT4G21670 AT3G62800 AT5G66570 AT5G44280 AT3G20910 AT5G56740 AT4G13940 AT4G03190 AT1G48410 AT1G01040…
16051	carbohydrate biosynthetic process	0.0026084	0.013131	81/6037 1.3%	227/22304 1.0%	AT5G24300 AT2G36850 AT1G13440 AT2G31960 AT3G08550 AT4G02500 AT5G49720 AT3G59100 AT3G62830 AT4G03550 AT5G47780 AT1G30620 AT4G13430 AT5G13000 AT1G27680 AT3G53920 AT1G06780 AT1G03310 AT1G27600 AT3G04120 AT2G35610 AT2G39930 AT3G26650 AT2G20810 AT1G17890 AT2G39770 AT3G62720 AT5G16910 AT5G61840 AT5G61760 AT2G36390 AT1G53000 AT5G03650 AT4G39350 AT2G22190 AT3G07160 AT1G06410 AT5G18480 AT3G02350 AT5G51820…
46700	heterocycle catabolic process	0.0026444	0.013287	15/6037 0.2%	28/22304 0.1%	AT5G04900 AT4G17050 AT3G07570 AT2G36310 AT5G64370 AT4G37000 AT5G12200 AT5G62530 AT3G44880 AT2G26550 AT4G13250 AT4G34890 AT2G26670 AT3G30775 AT3G17810
6813	potassium ion transport	0.0026868	0.013475	21/6037 0.3%	44/22304 0.1%	AT5G51710 AT4G04850 AT5G47100 AT1G30270 AT3G02050 AT4G00630 AT5G14880 AT2G19600 AT1G31120 AT4G23640 AT5G11800 AT5G09400 AT1G01790 AT5G55000 AT5G53130 AT2G01980 AT4G30560 AT2G40540 AT4G33530 AT1G04690 AT4G30360
6518	peptide metabolic process	0.0027127	0.013502	13/6037 0.2%	23/22304 0.1%	AT3G24170 AT3G05230 AT3G54660 AT5G27430 AT2G39960 AT2G30440 AT4G23100 AT5G44070 AT1G52600 AT4G29210 AT5G27380 AT5G37830 AT3G15710
6740	NADPH regeneration	0.0027127	0.013502	13/6037 0.2%	23/22304 0.1%	AT5G44520 AT3G27300 AT1G55670 AT4G29120 AT2G36460 AT1G17650 AT2G21330 AT5G11670 AT5G40760 AT2G01140 AT3G52930 AT5G35790 AT4G38970
44270	cellular nitrogen compound catabolic process	0.0027127	0.013502	13/6037 0.2%	23/22304 0.1%	AT5G04900 AT4G04955 AT4G17050 AT2G36310 AT5G64370 AT4G37000 AT5G12200 AT3G44880 AT2G26550 AT4G13250 AT4G34890 AT2G26670 AT3G17810
16126	sterol biosynthetic process	0.0027127	0.013502	13/6037 0.2%	23/22304 0.1%	AT3G02580 AT1G11680 AT2G29390 AT5G50375 AT2G17370 AT1G50430 AT5G13710 AT4G12110 AT1G20050 AT1G20330 AT3G52940 AT4G34640 AT1G76490
48569	post-embryonic organ development	0.0028444	0.014131	73/6037 1.2%	202/22304 0.9%	AT2G34710 AT3G49500 AT3G59420 AT1G68990 AT1G19270 AT5G64960 AT5G54310 AT2G27530 AT3G07390 AT3G05090 AT3G12810 AT5G64390 AT1G64520 AT2G06990 AT5G62090 AT3G49670 AT2G31650 AT1G30490 AT1G32230 AT2G34680 AT1G11870 AT5G07180 AT3G26810 AT2G45650 AT4G34460 AT1G74560 AT1G24260 AT1G47200 AT4G03190 AT1G51660 AT4G29040 AT3G19770 AT1G25350 AT1G52150 AT1G79530 AT4G36920 AT4G17300 AT5G20730 AT1G13980 AT4G20270…
30005	cellular di-, tri-valent inorganic cation homeostasis	0.0029181	0.014416	22/6037 0.3%	47/22304 0.2%	AT5G01600 AT5G26820 AT4G08920 AT2G32400 AT3G56240 AT2G39450 AT4G04770 AT5G67330 AT1G12520 AT2G18790 AT3G15353 AT3G56090 AT4G37270 AT2G46800 AT2G38170 AT4G35290 AT2G40300 AT1G42540 AT1G05200 AT1G07810 AT3G09390 AT1G04400
71478	cellular response to radiation	0.0029181	0.014416	22/6037 0.3%	47/22304 0.2%	AT5G02810 AT4G02440 AT1G14320 AT1G78080 AT3G22170 AT4G08920 AT2G42810 AT1G09570 AT5G63870 AT5G49230 AT5G15960 AT2G18790 AT5G35840 AT1G22280 AT5G63310 AT2G25930 AT4G18130 AT2G42540 AT5G20730 AT2G46340 AT2G26670 AT2G24790
71482	cellular response to light stimulus	0.0029181	0.014416	22/6037 0.3%	47/22304 0.2%	AT5G02810 AT4G02440 AT1G14320 AT1G78080 AT3G22170 AT4G08920 AT2G42810 AT1G09570 AT5G63870 AT5G49230 AT5G15960 AT2G18790 AT5G35840 AT1G22280 AT5G63310 AT2G25930 AT4G18130 AT2G42540 AT5G20730 AT2G46340 AT2G26670 AT2G24790
48229	gametophyte development	0.003014	0.014862	76/6037 1.2%	212/22304 0.9%	AT3G02130 AT2G36850 AT3G07980 AT1G09100 AT3G56990 AT1G60870 AT4G30930 AT3G54650 AT4G03550 AT3G09090 AT3G14270 AT2G18390 AT1G16280 AT5G28540 AT5G05620 AT5G58270 AT2G03120 AT4G33240 AT5G58230 AT4G15570 AT3G05530 AT5G48720 AT3G10405 AT3G49670 AT3G03110 AT2G06510 AT4G05440 AT3G23940 AT5G54800 AT5G07180 AT3G26810 AT4G03190 AT3G48750 AT1G79530 AT2G47470 AT3G07160 AT2G20490 AT2G07050 AT1G01960 AT5G23630…
9108	coenzyme biosynthetic process	0.0031171	0.015329	30/6037 0.4%	70/22304 0.3%	AT3G11945 AT1G12350 AT3G06650 AT1G10670 AT3G21070 AT1G60550 AT5G49460 AT4G23100 AT3G12290 AT4G10100 AT5G08410 AT1G50480 AT2G20860 AT1G23360 AT5G08415 AT5G58270 AT3G07270 AT2G43760 AT1G55090 AT1G21640 AT5G20990 AT1G09430 AT1G60440 AT3G25860 AT5G27380 AT5G57850 AT2G30920 AT3G63410 AT2G01350 AT4G36940
10166	wax metabolic process	0.0031376	0.015329	10/6037 0.1%	16/22304 0.0%	AT1G10670 AT1G02205 AT1G57750 AT5G37300 AT5G57800 AT1G68530 AT2G47240 AT3G12990 AT4G33790 AT1G51500
80010	regulation of oxygen and reactive oxygen species metabolic process	0.0031376	0.015329	10/6037 0.1%	16/22304 0.0%	AT1G67080 AT1G47260 AT2G48070 AT3G11540 AT2G23150 AT2G01570 AT1G66350 AT1G14920 AT4G36730 AT5G67330
80022	primary root development	0.0031376	0.015329	10/6037 0.1%	16/22304 0.0%	AT2G25180 AT3G07780 AT4G31920 AT1G79530 AT2G21170 AT3G16857 AT1G12820 AT3G01090 AT1G16300 AT5G48160
6563	L-serine metabolic process	0.0031376	0.015329	10/6037 0.1%	16/22304 0.0%	AT1G22020 AT5G56760 AT1G36370 AT4G13930 AT5G26780 AT4G32520 AT1G18640 AT4G37930 AT4G35630 AT4G14880
904	cell morphogenesis involved in differentiation	0.0031626	0.015422	46/6037 0.7%	118/22304 0.5%	AT4G00100 AT3G09840 AT1G03060 AT2G30432 AT1G71820 AT1G68990 AT3G22200 AT4G38430 AT3G16630 AT1G20090 AT1G30825 AT5G65930 AT1G76850 AT5G53200 AT1G05230 AT5G55480 AT5G64070 AT5G17020 AT1G56580 AT3G03110 AT5G20490 AT1G60420 AT1G80350 AT5G18410 AT3G27000 AT5G27540 AT2G38440 AT5G45190 AT3G57670 AT2G19520 AT5G42080 AT4G02350 AT2G35110 AT1G21170 AT1G71270 AT5G07370 AT2G46225 AT3G10380 AT5G09350 AT5G64930…
48878	chemical homeostasis	0.0032005	0.015578	45/6037 0.7%	115/22304 0.5%	AT5G01600 AT5G23630 AT1G05180 AT5G26820 AT1G10130 AT4G08920 AT5G67330 AT4G39400 AT2G18790 AT5G13740 AT5G63530 AT2G23150 AT1G01910 AT3G10350 AT1G42540 AT1G04120 AT1G05630 AT1G07810 AT3G09390 AT1G04400 AT2G33770 AT2G32400 AT3G05030 AT3G56240 AT2G39450 AT5G18830 AT4G04770 AT1G12520 AT1G47240 AT2G15290 AT5G34850 AT3G15353 AT3G56090 AT1G79610 AT2G38050 AT4G37270 AT2G46800 AT2G38170 AT5G55630 AT4G35290…
7568	aging	0.0033121	0.016092	34/6037 0.5%	82/22304 0.3%	AT1G10670 AT4G27700 AT1G66330 AT5G62000 AT5G60360 AT2G39780 AT4G03550 AT3G19190 AT5G35630 AT5G11520 AT5G03280 AT3G62770 AT2G23810 AT1G27320 AT5G45900 AT3G01090 AT3G48140 AT4G14880 AT4G38630 AT5G05700 AT1G59750 AT1G16460 AT3G56240 AT4G05320 AT5G64930 AT4G28050 AT2G42620 AT2G40760 AT3G48330 AT1G79230 AT5G46700 AT1G04010 AT4G12570 AT5G17290
9991	response to extracellular stimulus	0.0033846	0.016414	53/6037 0.8%	140/22304 0.6%	AT4G28610 AT1G09020 AT1G29395 AT3G03740 AT3G52190 AT1G71040 AT2G29630 AT5G01220 AT3G01090 AT1G29900 AT4G00550 AT4G04955 AT4G39080 AT3G27740 AT5G12200 AT4G03190 AT3G06190 AT1G20620 AT5G17290 AT5G23630 AT1G03380 AT5G42870 AT5G21010 AT2G15970 AT5G21170 AT3G54470 AT3G62770 AT3G20330 AT2G21410 AT2G26660 AT1G05630 AT1G20630 AT3G53900 AT2G33770 AT5G19000 AT1G30270 AT5G21040 AT5G20150 AT3G03250 AT1G68740…
9060	aerobic respiration	0.0034941	0.016883	12/6037 0.1%	21/22304 0.0%	AT4G01100 AT5G03290 AT3G09810 AT2G44350 AT4G35260 AT1G53310 AT3G58750 AT2G42600 AT4G26910 AT2G46505 AT2G17130 AT2G42790
10014	meristem initiation	0.0034941	0.016883	12/6037 0.1%	21/22304 0.0%	AT3G15880 AT1G80490 AT1G15750 AT2G20000 AT1G30490 AT2G34710 AT3G07780 AT1G52150 AT5G60690 AT1G36160 AT3G16830 AT5G48160
9639	response to red or far red light	0.0035099	0.016928	59/6037 0.9%	159/22304 0.7%	AT1G78080 AT4G08920 AT3G54890 AT3G06250 AT5G42970 AT2G42810 AT2G32250 AT2G18790 AT5G63310 AT1G69640 AT2G05100 AT1G26830 AT3G22170 AT1G09570 AT3G02260 AT3G59470 AT3G57290 AT1G48410 AT1G22280 AT5G38410 AT2G26990 AT1G73590 AT2G42540 AT2G46340 AT2G26670 AT5G02810 AT4G02440 AT5G23670 AT2G32950 AT5G18960 AT3G28860 AT3G08010 AT2G36910 AT1G29920 AT1G67090 AT4G10340 AT1G22770 AT2G25930 AT1G08540 AT2G04030…
45333	cellular respiration	0.003626	0.017425	26/6037 0.4%	59/22304 0.2%	AT3G06310 AT3G58750 AT1G15120 AT4G26910 AT5G66760 AT2G17130 AT5G18800 AT4G02580 AT2G44350 AT4G35260 AT1G53310 AT5G08530 AT3G10370 AT5G40650 AT3G52730 AT3G27380 AT4G32470 AT3G15840 AT2G42790 AT4G01100 AT3G09810 AT2G42600 AT3G27220 AT2G46505 AT5G03290 AT5G11770
15980	energy derivation by oxidation of organic compounds	0.003626	0.017425	26/6037 0.4%	59/22304 0.2%	AT3G06310 AT3G58750 AT1G15120 AT4G26910 AT5G66760 AT2G17130 AT5G18800 AT4G02580 AT2G44350 AT4G35260 AT1G53310 AT5G08530 AT3G10370 AT5G40650 AT3G52730 AT3G27380 AT4G32470 AT3G15840 AT2G42790 AT4G01100 AT3G09810 AT2G42600 AT3G27220 AT2G46505 AT5G03290 AT5G11770
8213	protein amino acid alkylation	0.0036512	0.017482	17/6037 0.2%	34/22304 0.1%	AT2G06210 AT2G31650 AT2G27040 AT3G22590 AT3G24440 AT5G49020 AT2G33290 AT3G20740 AT2G22475 AT2G22740 AT1G76710 AT1G79730 AT5G42400 AT2G23380 AT1G62830 AT1G04870 AT1G05830
6479	protein amino acid methylation	0.0036512	0.017482	17/6037 0.2%	34/22304 0.1%	AT2G06210 AT2G31650 AT2G27040 AT3G22590 AT3G24440 AT5G49020 AT2G33290 AT3G20740 AT2G22475 AT2G22740 AT1G76710 AT1G79730 AT5G42400 AT2G23380 AT1G62830 AT1G04870 AT1G05830
32940	secretion by cell	0.0037681	0.017944	21/6037 0.3%	45/22304 0.2%	AT1G54090 AT3G54860 AT2G31530 AT1G12360 AT4G24190 AT2G18710 AT5G61780 AT2G17980 AT2G34250 AT4G12120 AT5G07350 AT5G59730 AT4G14870 AT5G58430 AT1G29310 AT5G03540 AT1G77140 AT5G12370 AT4G31540 AT2G44610 AT5G50380
46903	secretion	0.0037681	0.017944	21/6037 0.3%	45/22304 0.2%	AT1G54090 AT3G54860 AT2G31530 AT1G12360 AT4G24190 AT2G18710 AT5G61780 AT2G17980 AT2G34250 AT4G12120 AT5G07350 AT5G59730 AT4G14870 AT5G58430 AT1G29310 AT5G03540 AT1G77140 AT5G12370 AT4G31540 AT2G44610 AT5G50380
6839	mitochondrial transport	0.0037681	0.017944	21/6037 0.3%	45/22304 0.2%	AT4G01100 AT5G50810 AT3G21390 AT1G61570 AT5G19760 AT1G25380 AT1G27390 AT5G62050 AT5G58970 AT2G36070 AT3G20000 AT3G10370 AT3G46560 AT5G46800 AT4G32400 AT4G39460 AT3G05290 AT2G46470 AT5G40930 AT2G29530 AT3G27080
43687	post-translational protein modification	0.0037846	0.01799	335/6037 5.5%	1093/22304 4.9%	AT4G04720 AT1G08490 AT4G01330 AT4G39270 AT5G63110 AT1G67580 AT1G53730 AT4G26080 AT3G08680 AT3G05050 AT1G04440 AT1G53050 AT4G16144 AT5G20620 AT5G55160 AT5G67380 AT3G49670 AT3G56760 AT1G55250 AT1G63430 AT3G59110 AT2G35050 AT4G24100 AT2G02800 AT2G19470 AT1G49340 AT5G13530 AT3G61790 AT5G10020 AT1G29750 AT5G05230 AT5G02880 AT3G48430 AT1G79570 AT4G00340 AT2G40730 AT1G72710 AT2G36350 AT1G61380 AT5G63370…
9123	nucleoside monophosphate metabolic process	0.0038969	0.018458	9/6037 0.1%	14/22304 0.0%	AT1G32380 AT5G26667 AT3G57610 AT2G42910 AT1G73980 AT4G18440 AT2G44530 AT4G04880 AT1G26190
6536	glutamate metabolic process	0.0038969	0.018458	9/6037 0.1%	14/22304 0.0%	AT5G35630 AT5G53460 AT5G62530 AT1G65960 AT5G46180 AT1G79440 AT3G22200 AT2G41220 AT3G30775
9606	tropism	0.0040274	0.019042	22/6037 0.3%	48/22304 0.2%	AT5G46860 AT1G56590 AT3G54220 AT3G28860 AT1G31480 AT5G50375 AT1G09570 AT2G36910 AT1G31930 AT1G08190 AT1G68370 AT2G18790 AT2G18390 AT5G35220 AT5G39510 AT3G45780 AT1G54490 AT1G73590 AT5G20730 AT1G04400 AT2G26890 AT5G58140
10119	regulation of stomatal movement	0.0041193	0.019385	15/6037 0.2%	29/22304 0.1%	AT5G44790 AT2G32950 AT1G66340 AT5G23060 AT1G25490 AT2G18960 AT4G03560 AT4G23650 AT1G20090 AT5G03280 AT4G26080 AT5G55630 AT3G45780 AT2G26300 AT3G15730
8380	RNA splicing	0.0041219	0.019385	32/6037 0.5%	77/22304 0.3%	AT3G23070 AT4G03430 AT1G09760 AT3G54230 AT2G41500 AT1G65660 AT3G50670 AT1G73720 AT1G16610 AT4G14342 AT2G20020 AT4G37120 AT3G19840 AT4G36690 AT3G13200 AT5G04430 AT3G53500 AT1G54380 AT1G23860 AT1G77180 AT1G23400 AT2G29210 AT1G80070 AT2G30260 AT3G01370 AT3G49430 AT1G55310 AT4G18930 AT3G19670 AT3G13570 AT1G03140 AT2G45330
6873	cellular ion homeostasis	0.0041219	0.019385	32/6037 0.5%	77/22304 0.3%	AT5G01600 AT5G23630 AT5G26820 AT4G08920 AT5G67330 AT2G18790 AT5G63530 AT2G23150 AT1G01910 AT3G10350 AT1G42540 AT1G04120 AT1G07810 AT3G09390 AT1G04400 AT2G32400 AT3G56240 AT2G39450 AT4G04770 AT1G12520 AT1G47240 AT2G15290 AT3G15353 AT3G56090 AT4G37270 AT2G46800 AT2G38170 AT5G55630 AT4G35290 AT2G40300 AT1G80830 AT1G05200
226	microtubule cytoskeleton organization	0.0045061	0.021154	19/6037 0.3%	40/22304 0.1%	AT3G55005 AT2G35630 AT1G80350 AT3G55000 AT3G53760 AT5G49720 AT5G17410 AT5G66410 AT4G01370 AT4G14960 AT5G08120 AT3G43610 AT5G55230 AT1G53510 AT1G20090 AT2G18390 AT3G43210 AT5G64740 AT1G01510
71495	cellular response to endogenous stimulus	0.0045599	0.021369	88/6037 1.4%	254/22304 1.1%	AT1G06390 AT1G05180 AT1G78080 AT5G44790 AT1G17440 AT5G46570 AT4G01370 AT2G19560 AT2G18790 AT5G08130 AT3G20310 AT5G03280 AT1G19350 AT1G27320 AT5G10450 AT5G63310 AT5G35750 AT3G16857 AT3G01090 AT2G03440 AT1G03430 AT3G46060 AT1G15750 AT2G17800 AT3G57530 AT1G32230 AT5G40440 AT1G66340 AT5G63980 AT4G21670 AT4G02570 AT4G23650 AT2G42580 AT4G34460 AT4G35230 AT4G32040 AT4G18710 AT2G22430 AT5G13530 AT1G54490…
7389	pattern specification process	0.0047514	0.022226	44/6037 0.7%	114/22304 0.5%	AT1G13980 AT2G34710 AT3G05040 AT2G28290 AT2G45190 AT5G53400 AT3G20780 AT1G68060 AT2G20120 AT5G13300 AT5G55540 AT1G43130 AT5G02030 AT2G27530 AT1G48920 AT1G20330 AT4G24220 AT5G64390 AT5G22650 AT1G15750 AT2G06990 AT2G31650 AT1G14000 AT1G30490 AT1G05470 AT3G54220 AT1G33140 AT5G16750 AT5G60690 AT3G25520 AT5G42080 AT1G17730 AT2G42580 AT5G08120 AT1G73030 AT1G24260 AT3G44750 AT1G01040 AT1G52150 AT4G36920…
48768	root hair cell tip growth	0.0047687	0.022268	8/6037 0.1%	12/22304 0.0%	AT5G64070 AT3G51460 AT1G49240 AT3G18780 AT5G20490 AT5G09350 AT3G61650 AT5G05620
9615	response to virus	0.0048688	0.022695	20/6037 0.3%	43/22304 0.1%	AT1G14790 AT5G23570 AT5G45190 AT3G49500 AT5G09590 AT5G24590 AT3G03300 AT5G45050 AT5G35620 AT5G08120 AT2G20990 AT1G48410 AT3G60240 AT1G01040 AT5G64960 AT2G43710 AT1G05460 AT2G22010 AT4G13350 AT5G02500
90351	seedling development	0.0051885	0.024143	21/6037 0.3%	46/22304 0.2%	AT5G67360 AT4G22140 AT1G62750 AT4G24210 AT5G42890 AT1G66730 AT3G61850 AT4G21540 AT5G61780 AT4G03560 AT2G36990 AT4G34460 AT1G71750 AT3G63420 AT3G03090 AT3G48330 AT2G46590 AT3G05290 AT2G26300 AT5G09810 AT3G15730
55082	cellular chemical homeostasis	0.0052035	0.02417	32/6037 0.5%	78/22304 0.3%	AT5G01600 AT5G23630 AT5G26820 AT4G08920 AT5G67330 AT2G18790 AT5G63530 AT2G23150 AT1G01910 AT3G10350 AT1G42540 AT1G04120 AT1G07810 AT3G09390 AT1G04400 AT2G32400 AT3G56240 AT2G39450 AT4G04770 AT1G12520 AT1G47240 AT2G15290 AT3G15353 AT3G56090 AT4G37270 AT2G46800 AT2G38170 AT5G55630 AT4G35290 AT2G40300 AT1G80830 AT1G05200
9228	thiamin biosynthetic process	0.0053634	0.024353	4/6037 0.0%	4/22304 0.0%	AT5G54770 AT3G14990 AT1G22940 AT2G29630
46113	nucleobase catabolic process	0.0053634	0.024353	4/6037 0.0%	4/22304 0.0%	AT5G12200 AT4G34890 AT3G17810 AT5G64370
9768	photosynthesis, light harvesting in photosystem I	0.0053634	0.024353	4/6037 0.0%	4/22304 0.0%	AT1G08380 AT3G61470 AT3G54890 AT1G45474
9833	primary cell wall biogenesis	0.0053634	0.024353	4/6037 0.0%	4/22304 0.0%	AT5G05170 AT5G64740 AT4G39350 AT4G32410
9855	determination of bilateral symmetry	0.0053634	0.024353	4/6037 0.0%	4/22304 0.0%	AT1G30490 AT2G34710 AT1G52150 AT5G60690
42724	thiamin and derivative biosynthetic process	0.0053634	0.024353	4/6037 0.0%	4/22304 0.0%	AT5G54770 AT3G14990 AT1G22940 AT2G29630
10019	chloroplast-nucleus signaling pathway	0.0053634	0.024353	4/6037 0.0%	4/22304 0.0%	AT2G31400 AT3G59400 AT3G09150 AT2G26670
6378	mRNA polyadenylation	0.0053634	0.024353	4/6037 0.0%	4/22304 0.0%	AT4G04885 AT5G23880 AT1G61010 AT5G51660
6491	N-glycan processing	0.0053634	0.024353	4/6037 0.0%	4/22304 0.0%	AT4G38240 AT3G21160 AT1G51590 AT1G30000
6556	S-adenosylmethionine biosynthetic process	0.0053634	0.024353	4/6037 0.0%	4/22304 0.0%	AT1G02500 AT4G01850 AT3G17390 AT2G36880
6890	retrograde vesicle-mediated transport, Golgi to ER	0.0053634	0.024353	4/6037 0.0%	4/22304 0.0%	AT2G21600 AT1G50500 AT4G39220 AT1G30630
19464	glycine decarboxylation via glycine cleavage system	0.0053634	0.024353	4/6037 0.0%	4/22304 0.0%	AT2G26080 AT2G35370 AT4G37930 AT4G33010
16050	vesicle organization	0.0053634	0.024353	4/6037 0.0%	4/22304 0.0%	AT2G30050 AT3G01340 AT1G59820 AT1G65260
16125	sterol metabolic process	0.0053718	0.024353	14/6037 0.2%	27/22304 0.1%	AT3G02580 AT1G11680 AT2G29390 AT5G50375 AT2G17370 AT1G50430 AT5G13710 AT4G12110 AT1G20050 AT1G20330 AT3G52940 AT1G04010 AT4G34640 AT1G76490
16559	peroxisome fission	0.0056931	0.025765	7/6037 0.1%	10/22304 0.0%	AT3G19720 AT2G45740 AT3G57090 AT1G47750 AT2G14120 AT1G01820 AT3G61070
30048	actin filament-based movement	0.0057808	0.026065	10/6037 0.1%	17/22304 0.0%	AT3G19960 AT4G28710 AT5G20490 AT1G17580 AT1G04160 AT4G33200 AT2G20290 AT2G31900 AT5G54280 AT5G43900
30705	cytoskeleton-dependent intracellular transport	0.0057808	0.026065	10/6037 0.1%	17/22304 0.0%	AT3G19960 AT4G28710 AT5G20490 AT1G17580 AT1G04160 AT4G33200 AT2G20290 AT2G31900 AT5G54280 AT5G43900
30422	production of siRNA involved in RNA interference	0.0058087	0.026065	12/6037 0.1%	22/22304 0.0%	AT5G04290 AT2G27040 AT1G01040 AT5G23570 AT3G23780 AT2G27100 AT3G49500 AT1G69440 AT3G62800 AT3G03300 AT2G40030 AT1G09700
6098	pentose-phosphate shunt	0.0058087	0.026065	12/6037 0.1%	22/22304 0.0%	AT2G21330 AT5G44520 AT3G27300 AT5G11670 AT5G40760 AT4G29120 AT2G36460 AT2G01140 AT3G52930 AT1G17650 AT5G35790 AT4G38970
7015	actin filament organization	0.0058087	0.026065	12/6037 0.1%	22/22304 0.0%	AT2G46225 AT2G30910 AT1G30825 AT2G31300 AT5G18410 AT3G27000 AT3G46010 AT1G13180 AT2G38440 AT4G29350 AT2G35110 AT2G19760
32446	protein modification by small protein conjugation	0.0060009	0.026882	41/6037 0.6%	106/22304 0.4%	AT3G54850 AT1G05180 AT3G52590 AT1G55860 AT2G30110 AT5G64920 AT3G62250 AT3G07370 AT2G21470 AT5G20620 AT3G18710 AT5G55160 AT3G17205 AT2G39810 AT1G55250 AT3G57870 AT4G24940 AT5G20570 AT1G29340 AT3G53090 AT1G31340 AT5G61560 AT5G15400 AT3G49810 AT3G58040 AT1G14400 AT5G06460 AT5G13530 AT3G61790 AT3G46510 AT1G70320 AT2G45910 AT5G05230 AT5G02880 AT5G50680 AT2G42620 AT2G02760 AT5G50580 AT1G27910 AT3G49060…
10043	response to zinc ion	0.0061999	0.027726	15/6037 0.2%	30/22304 0.1%	AT1G65930 AT5G01600 AT3G10920 AT3G55440 AT3G09200 AT5G17920 AT4G35040 AT5G13740 AT1G19570 AT1G16470 AT2G23150 AT5G35590 AT5G03630 AT4G31300 AT1G21750
48509	regulation of meristem development	0.0062114	0.027731	26/6037 0.4%	61/22304 0.2%	AT4G20270 AT1G44900 AT2G26170 AT4G08920 AT4G24190 AT1G27370 AT3G22780 AT4G40060 AT1G75820 AT1G04400 AT5G19280 AT1G04080 AT3G49670 AT2G34720 AT1G27360 AT1G71696 AT5G45390 AT5G43270 AT5G12840 AT5G65700 AT2G46920 AT2G42620 AT1G52150 AT5G03730 AT5G13290 AT2G26670
51173	positive regulation of nitrogen compound metabolic process	0.0063192	0.028165	27/6037 0.4%	64/22304 0.2%	AT4G29940 AT4G02980 AT5G65310 AT2G36490 AT4G40060 AT3G26744 AT2G36990 AT1G75500 AT1G74850 AT1G07530 AT5G04410 AT1G21600 AT2G34640 AT2G35530 AT2G06210 AT3G10800 AT3G09210 AT4G11920 AT3G58680 AT4G08350 AT3G04740 AT3G19510 AT2G22430 AT4G12610 AT2G04880 AT1G45249 AT2G42680
16558	protein import into peroxisome matrix	0.0064973	0.028457	6/6037 0.0%	8/22304 0.0%	AT5G08470 AT3G07560 AT5G25760 AT1G03000 AT2G26350 AT5G47040
16925	protein sumoylation	0.0064973	0.028457	6/6037 0.0%	8/22304 0.0%	AT3G57870 AT4G24940 AT5G50680 AT5G50580 AT2G21470 AT5G55160
30091	protein repair	0.0064973	0.028457	6/6037 0.0%	8/22304 0.0%	AT1G03600 AT2G47940 AT3G27925 AT5G39830 AT4G18370 AT1G54780
71445	cellular response to protein stimulus	0.0064973	0.028457	6/6037 0.0%	8/22304 0.0%	AT4G34460 AT2G02810 AT3G10800 AT1G42990 AT2G17520 AT5G62390
34620	cellular response to unfolded protein	0.0064973	0.028457	6/6037 0.0%	8/22304 0.0%	AT4G34460 AT2G02810 AT3G10800 AT1G42990 AT2G17520 AT5G62390
6085	acetyl-CoA biosynthetic process	0.0064973	0.028457	6/6037 0.0%	8/22304 0.0%	AT3G06650 AT1G10670 AT1G09430 AT1G60440 AT5G49460 AT3G25860
10206	photosystem II repair	0.0064973	0.028457	6/6037 0.0%	8/22304 0.0%	AT1G03600 AT2G47940 AT3G27925 AT5G39830 AT4G18370 AT1G54780
6465	signal peptide processing	0.0064973	0.028457	6/6037 0.0%	8/22304 0.0%	AT3G05230 AT5G27430 AT2G39960 AT2G30440 AT1G52600 AT3G15710
6986	response to unfolded protein	0.0064973	0.028457	6/6037 0.0%	8/22304 0.0%	AT4G34460 AT2G02810 AT3G10800 AT1G42990 AT2G17520 AT5G62390
9826	unidimensional cell growth	0.0065032	0.028457	64/6037 1.0%	179/22304 0.8%	AT3G51460 AT4G02980 AT5G18580 AT3G09840 AT3G08550 AT5G49720 AT4G28250 AT1G68990 AT5G26240 AT4G23640 AT4G34490 AT4G12420 AT1G20090 AT1G76850 AT5G05620 AT2G03680 AT5G64070 AT3G03110 AT5G20490 AT1G31420 AT1G12840 AT5G07370 AT5G09350 AT4G27060 AT3G48430 AT3G13870 AT1G54490 AT3G46290 AT1G04950 AT1G13980 AT2G35620 AT3G51160 AT3G49120 AT3G07880 AT5G19530 AT1G68530 AT1G71820 AT5G64340 AT3G22200 AT5G66680…
60560	developmental growth involved in morphogenesis	0.0065032	0.028457	64/6037 1.0%	179/22304 0.8%	AT3G51460 AT4G02980 AT5G18580 AT3G09840 AT3G08550 AT5G49720 AT4G28250 AT1G68990 AT5G26240 AT4G23640 AT4G34490 AT4G12420 AT1G20090 AT1G76850 AT5G05620 AT2G03680 AT5G64070 AT3G03110 AT5G20490 AT1G31420 AT1G12840 AT5G07370 AT5G09350 AT4G27060 AT3G48430 AT3G13870 AT1G54490 AT3G46290 AT1G04950 AT1G13980 AT2G35620 AT3G51160 AT3G49120 AT3G07880 AT5G19530 AT1G68530 AT1G71820 AT5G64340 AT3G22200 AT5G66680…
10054	trichoblast differentiation	0.0066872	0.028793	20/6037 0.3%	44/22304 0.1%	AT1G13980 AT5G64070 AT3G51460 AT2G37620 AT5G20490 AT4G02500 AT1G04160 AT3G62720 AT5G16910 AT2G22475 AT1G49240 AT5G03280 AT3G18780 AT5G09350 AT3G61650 AT5G05620 AT5G09810 AT1G74380 AT4G38630 AT5G43900
42723	thiamin and derivative metabolic process	0.0067435	0.028793	5/6037 0.0%	6/22304 0.0%	AT5G54770 AT3G14990 AT1G22940 AT2G29630 AT1G02880
42744	hydrogen peroxide catabolic process	0.0067435	0.028793	5/6037 0.0%	6/22304 0.0%	AT1G07890 AT3G52880 AT3G27820 AT1G20620 AT2G41680
55071	manganese ion homeostasis	0.0067435	0.028793	5/6037 0.0%	6/22304 0.0%	AT1G10130 AT2G38170 AT2G39450 AT1G80830 AT1G07810
10190	cytochrome b6f complex assembly	0.0067435	0.028793	5/6037 0.0%	6/22304 0.0%	AT1G59840 AT3G26710 AT5G52110 AT5G36120 AT4G31560
51248	negative regulation of protein metabolic process	0.0067435	0.028793	5/6037 0.0%	6/22304 0.0%	AT1G79280 AT1G26110 AT5G10480 AT3G48430 AT1G20340
6206	pyrimidine base metabolic process	0.0067435	0.028793	5/6037 0.0%	6/22304 0.0%	AT5G12200 AT3G18680 AT4G22930 AT3G17810 AT5G64370
30968	endoplasmic reticulum unfolded protein response	0.0067435	0.028793	5/6037 0.0%	6/22304 0.0%	AT4G34460 AT2G02810 AT3G10800 AT1G42990 AT2G17520
10555	response to mannitol stimulus	0.0067435	0.028793	5/6037 0.0%	6/22304 0.0%	AT3G62030 AT1G01140 AT1G31930 AT1G77180 AT2G23460
10586	miRNA metabolic process	0.0067435	0.028793	5/6037 0.0%	6/22304 0.0%	AT1G75660 AT5G42540 AT5G43810 AT5G63980 AT1G54490
6772	thiamin metabolic process	0.0067435	0.028793	5/6037 0.0%	6/22304 0.0%	AT5G54770 AT3G14990 AT1G22940 AT2G29630 AT1G02880
6878	cellular copper ion homeostasis	0.0067435	0.028793	5/6037 0.0%	6/22304 0.0%	AT3G15353 AT4G37270 AT3G56240 AT3G09390 AT1G12520
7021	tubulin complex assembly	0.0067435	0.028793	5/6037 0.0%	6/22304 0.0%	AT2G18390 AT1G71440 AT2G30410 AT3G60740 AT3G10220
19685	photosynthesis, dark reaction	0.0067435	0.028793	5/6037 0.0%	6/22304 0.0%	AT3G26650 AT2G21170 AT3G53920 AT1G42970 AT3G55800
32269	negative regulation of cellular protein metabolic process	0.0067435	0.028793	5/6037 0.0%	6/22304 0.0%	AT1G79280 AT1G26110 AT5G10480 AT3G48430 AT1G20340
34637	cellular carbohydrate biosynthetic process	0.0068968	0.0294	62/6037 1.0%	173/22304 0.7%	AT5G24300 AT2G36850 AT1G13440 AT2G31960 AT3G08550 AT4G02500 AT5G49720 AT3G59100 AT3G62830 AT4G03550 AT1G30620 AT4G13430 AT5G13000 AT1G27680 AT1G03310 AT1G27600 AT3G04120 AT2G35610 AT2G39930 AT1G17890 AT2G39770 AT3G62720 AT5G61840 AT5G61760 AT2G36390 AT1G53000 AT5G03650 AT4G39350 AT2G22190 AT3G07160 AT1G06410 AT5G51820 AT1G10670 AT3G51160 AT3G01180 AT1G11720 AT3G02870 AT2G35100 AT4G23100 AT1G32900…
70918	production of small RNA involved in gene silencing by RNA	0.0070176	0.029724	13/6037 0.2%	25/22304 0.1%	AT2G27040 AT5G23570 AT3G23780 AT3G49500 AT3G20550 AT1G69440 AT3G62800 AT3G03300 AT5G04290 AT1G01040 AT2G27100 AT2G40030 AT1G09700
71359	cellular response to dsRNA	0.0070176	0.029724	13/6037 0.2%	25/22304 0.1%	AT2G27040 AT5G23570 AT3G23780 AT3G49500 AT3G20550 AT1G69440 AT3G62800 AT3G03300 AT5G04290 AT1G01040 AT2G27100 AT2G40030 AT1G09700
43331	response to dsRNA	0.0070176	0.029724	13/6037 0.2%	25/22304 0.1%	AT2G27040 AT5G23570 AT3G23780 AT3G49500 AT3G20550 AT1G69440 AT3G62800 AT3G03300 AT5G04290 AT1G01040 AT2G27100 AT2G40030 AT1G09700
31050	dsRNA fragmentation	0.0070176	0.029724	13/6037 0.2%	25/22304 0.1%	AT2G27040 AT5G23570 AT3G23780 AT3G49500 AT3G20550 AT1G69440 AT3G62800 AT3G03300 AT5G04290 AT1G01040 AT2G27100 AT2G40030 AT1G09700
9593	detection of chemical stimulus	0.0074133	0.031299	9/6037 0.1%	15/22304 0.0%	AT4G39400 AT4G32040 AT4G18710 AT1G66340 AT5G37780 AT3G01090 AT4G26570 AT3G43810 AT3G21630
6476	protein amino acid deacetylation	0.0074133	0.031299	9/6037 0.1%	15/22304 0.0%	AT4G33470 AT4G38130 AT5G55760 AT3G10390 AT5G09230 AT1G08460 AT5G63110 AT1G62830 AT5G61060
9738	abscisic acid mediated signaling pathway	0.0075379	0.031677	23/6037 0.3%	53/22304 0.2%	AT5G01810 AT2G17800 AT3G57530 AT3G56860 AT5G63980 AT5G65310 AT1G25490 AT4G21670 AT5G66880 AT4G23650 AT1G69270 AT5G53160 AT2G22430 AT1G49720 AT5G13530 AT1G18890 AT2G26980 AT3G01090 AT2G26300 AT2G03440 AT1G45249 AT2G28350 AT4G34000
71215	cellular response to abscisic acid stimulus	0.0075379	0.031677	23/6037 0.3%	53/22304 0.2%	AT5G01810 AT2G17800 AT3G57530 AT3G56860 AT5G63980 AT5G65310 AT1G25490 AT4G21670 AT5G66880 AT4G23650 AT1G69270 AT5G53160 AT2G22430 AT1G49720 AT5G13530 AT1G18890 AT2G26980 AT3G01090 AT2G26300 AT2G03440 AT1G45249 AT2G28350 AT4G34000
6417	regulation of translation	0.0075699	0.031677	11/6037 0.1%	20/22304 0.0%	AT2G34970 AT4G29080 AT4G33250 AT2G45730 AT1G26110 AT5G25890 AT3G17040 AT5G36230 AT1G20340 AT4G18300 AT1G21760
35468	positive regulation of signaling pathway	0.0075699	0.031677	11/6037 0.1%	20/22304 0.0%	AT5G53160 AT4G09570 AT4G24210 AT5G03280 AT3G55530 AT1G35670 AT3G50500 AT1G25490 AT2G26300 AT5G66880 AT3G15730
34285	response to disaccharide stimulus	0.0075867	0.031677	17/6037 0.2%	36/22304 0.1%	AT3G04120 AT3G09820 AT5G20270 AT3G26650 AT5G47010 AT1G31930 AT4G27750 AT1G69780 AT4G37680 AT4G01900 AT2G24150 AT2G22490 AT1G42970 AT5G03730 AT1G20950 AT2G23460 AT4G38630
9910	negative regulation of flower development	0.0075867	0.031677	17/6037 0.2%	36/22304 0.1%	AT1G79280 AT5G65060 AT1G77080 AT2G06210 AT3G33520 AT5G17690 AT1G80680 AT3G05040 AT2G38560 AT5G61150 AT5G67100 AT5G49160 AT1G30970 AT1G14400 AT5G60410 AT3G19980 AT1G79730
48573	photoperiodism, flowering	0.0075867	0.031677	17/6037 0.2%	36/22304 0.1%	AT2G35510 AT3G01460 AT4G02440 AT1G77080 AT5G17690 AT4G00450 AT2G32950 AT5G48300 AT5G63980 AT4G40060 AT5G62640 AT5G64930 AT1G27650 AT2G25930 AT5G42820 AT1G79000 AT2G46340
48588	developmental cell growth	0.0078855	0.032873	35/6037 0.5%	89/22304 0.3%	AT3G51460 AT2G37620 AT3G09840 AT4G02500 AT1G71820 AT1G68990 AT3G22200 AT4G38430 AT1G20090 AT1G76850 AT5G05620 AT4G38630 AT5G43900 AT5G64070 AT5G17020 AT3G03110 AT5G20490 AT1G60420 AT1G04160 AT5G27540 AT3G62720 AT3G57670 AT4G02350 AT5G16910 AT1G21170 AT1G71270 AT5G07370 AT1G49240 AT3G18780 AT3G10380 AT5G09350 AT3G61650 AT5G09810 AT1G74380 AT1G04950
48528	post-embryonic root development	0.0079882	0.033248	26/6037 0.4%	62/22304 0.2%	AT1G13980 AT3G28860 AT5G40770 AT3G59420 AT5G25890 AT5G47040 AT5G09680 AT3G63420 AT5G03540 AT3G07390 AT3G05090 AT4G38630 AT2G35510 AT1G64520 AT1G18800 AT1G32230 AT2G44900 AT1G12820 AT2G34680 AT4G34460 AT1G74560 AT1G47200 AT4G29040 AT3G19770 AT3G62980 AT5G20730
30384	phosphoinositide metabolic process	0.0080993	0.033642	14/6037 0.2%	28/22304 0.1%	AT5G64070 AT1G63110 AT1G60890 AT3G01380 AT3G27325 AT1G68000 AT5G14850 AT3G59770 AT3G57170 AT1G10900 AT5G09350 AT1G71010 AT4G17910 AT3G45100
32259	methylation	0.0081244	0.033642	31/6037 0.5%	77/22304 0.3%	AT2G27040 AT3G24440 AT5G49020 AT2G36490 AT3G03300 AT5G49160 AT3G20740 AT3G58470 AT2G22740 AT1G76710 AT5G04290 AT3G13440 AT5G52470 AT1G62830 AT2G40030 AT1G05830 AT3G49250 AT2G06210 AT2G31650 AT4G25730 AT3G22590 AT3G23780 AT2G33290 AT3G17310 AT2G22475 AT5G04560 AT1G79730 AT5G42400 AT2G23380 AT3G48670 AT1G04870
9073	aromatic amino acid family biosynthetic process	0.0081465	0.033642	18/6037 0.2%	39/22304 0.1%	AT3G54640 AT1G11790 AT2G35500 AT3G07630 AT2G29690 AT4G02610 AT5G54810 AT3G26900 AT1G48270 AT1G15710 AT2G45300 AT1G29410 AT1G48850 AT1G70570 AT2G04400 AT4G33510 AT2G26300 AT4G39540
46417	chorismate metabolic process	0.0081465	0.033642	18/6037 0.2%	39/22304 0.1%	AT3G54640 AT1G11790 AT2G35500 AT3G07630 AT2G29690 AT4G02610 AT5G54810 AT3G26900 AT1G48270 AT1G15710 AT2G45300 AT1G29410 AT1G48850 AT1G70570 AT2G04400 AT4G33510 AT2G26300 AT4G39540
9648	photoperiodism	0.0081465	0.033642	18/6037 0.2%	39/22304 0.1%	AT2G35510 AT3G01460 AT4G02440 AT1G77080 AT5G17690 AT4G00450 AT2G32950 AT5G48300 AT5G63980 AT4G40060 AT5G62640 AT5G64930 AT1G27650 AT2G25930 AT5G42820 AT1G79000 AT2G46340 AT5G57360
9555	pollen development	0.0086785	0.035783	54/6037 0.8%	149/22304 0.6%	AT3G02130 AT2G36850 AT3G07980 AT1G09100 AT1G60870 AT4G30930 AT3G54650 AT4G03550 AT3G09090 AT3G14270 AT5G58270 AT2G03120 AT4G33240 AT5G58230 AT3G05530 AT5G48720 AT3G10405 AT3G03110 AT2G06510 AT3G23940 AT5G54800 AT3G26810 AT4G03190 AT3G48750 AT1G79530 AT3G07160 AT2G07050 AT5G23630 AT4G25640 AT3G01780 AT1G60490 AT5G23670 AT5G57800 AT5G63890 AT1G14830 AT4G39400 AT3G10490 AT3G43210 AT4G16760 AT4G14220…
32870	cellular response to hormone stimulus	0.00903	0.037175	78/6037 1.2%	227/22304 1.0%	AT1G06390 AT1G05180 AT1G78080 AT5G44790 AT5G46570 AT2G19560 AT5G08130 AT3G20310 AT5G03280 AT1G19350 AT1G27320 AT5G10450 AT5G63310 AT5G35750 AT3G16857 AT3G01090 AT2G03440 AT1G03430 AT3G46060 AT2G17800 AT3G57530 AT1G32230 AT5G40440 AT1G66340 AT5G63980 AT4G21670 AT4G23650 AT2G42580 AT4G35230 AT4G32040 AT4G18710 AT2G22430 AT5G13530 AT1G54490 AT3G46290 AT5G25900 AT3G53020 AT3G29350 AT2G25180 AT4G31920…
10029	regulation of seed germination	0.0090463	0.037184	15/6037 0.2%	31/22304 0.1%	AT1G14920 AT5G66880 AT2G18790 AT3G47620 AT1G27320 AT5G55630 AT5G35750 AT3G50500 AT2G34900 AT5G02310 AT2G01570 AT1G54060 AT4G39850 AT4G38630 AT5G05700
9581	detection of external stimulus	0.0091863	0.037526	12/6037 0.1%	23/22304 0.1%	AT5G35840 AT4G02440 AT5G51820 AT3G22170 AT5G63310 AT1G31480 AT2G25930 AT2G29630 AT4G18130 AT5G12080 AT2G46340 AT2G26670
46474	glycerophospholipid biosynthetic process	0.0091863	0.037526	12/6037 0.1%	23/22304 0.1%	AT5G64070 AT4G39800 AT5G09350 AT4G17910 AT1G63110 AT3G45100 AT3G01380 AT1G32200 AT2G38670 AT1G68000 AT3G57170 AT4G30580
10193	response to ozone	0.0091863	0.037526	12/6037 0.1%	23/22304 0.1%	AT1G51400 AT5G55120 AT5G27600 AT1G19570 AT1G32230 AT3G06110 AT4G00860 AT5G49570 AT2G39770 AT3G47450 AT4G23100 AT1G08830
10647	positive regulation of cell communication	0.0091863	0.037526	12/6037 0.1%	23/22304 0.1%	AT5G53160 AT4G09570 AT4G24210 AT5G03280 AT5G20150 AT3G55530 AT1G35670 AT3G50500 AT1G25490 AT2G26300 AT5G66880 AT3G15730
9755	hormone-mediated signaling pathway	0.0093319	0.038062	77/6037 1.2%	224/22304 1.0%	AT1G06390 AT1G05180 AT1G78080 AT5G44790 AT5G46570 AT2G19560 AT5G08130 AT3G20310 AT5G03280 AT1G19350 AT1G27320 AT5G10450 AT5G63310 AT5G35750 AT3G16857 AT3G01090 AT2G03440 AT1G03430 AT3G46060 AT2G17800 AT3G57530 AT1G32230 AT5G40440 AT1G66340 AT5G63980 AT4G21670 AT4G23650 AT2G42580 AT4G35230 AT4G18710 AT2G22430 AT5G13530 AT1G54490 AT3G46290 AT5G25900 AT3G53020 AT3G29350 AT2G25180 AT4G31920 AT5G65310…
7166	cell surface receptor linked signaling pathway	0.0094051	0.038265	45/6037 0.7%	121/22304 0.5%	AT4G20270 AT3G02130 AT5G23450 AT3G24660 AT5G63770 AT3G56370 AT2G36570 AT4G21540 AT4G03390 AT2G20900 AT4G23740 AT1G27190 AT1G31930 AT1G25320 AT1G53730 AT1G75820 AT5G63410 AT3G14350 AT1G73080 AT5G07920 AT3G08680 AT1G07650 AT2G41420 AT2G26300 AT1G12460 AT3G02880 AT3G49670 AT5G67280 AT2G46090 AT1G31420 AT2G18730 AT2G20890 AT5G58300 AT4G37250 AT5G65700 AT5G53890 AT1G29750 AT1G28440 AT4G30340 AT5G51350…
3002	regionalization	0.0094646	0.038265	36/6037 0.5%	93/22304 0.4%	AT2G34710 AT3G05040 AT2G28290 AT2G45190 AT1G68060 AT2G20120 AT5G13300 AT5G55540 AT1G43130 AT5G02030 AT2G27530 AT1G48920 AT1G20330 AT4G24220 AT5G64390 AT5G22650 AT1G15750 AT2G06990 AT2G31650 AT1G14000 AT1G30490 AT1G05470 AT3G54220 AT1G33140 AT5G60690 AT3G25520 AT5G42080 AT2G42580 AT5G08120 AT1G24260 AT3G44750 AT1G52150 AT4G36920 AT1G04550 AT5G46700 AT1G73590
9124	nucleoside monophosphate biosynthetic process	0.0094686	0.038265	8/6037 0.1%	13/22304 0.0%	AT1G32380 AT3G57610 AT2G42910 AT1G73980 AT4G18440 AT2G44530 AT4G04880 AT1G26190
6534	cysteine metabolic process	0.0094686	0.038265	8/6037 0.1%	13/22304 0.0%	AT5G56760 AT3G62030 AT3G13110 AT3G61440 AT3G59760 AT2G43750 AT4G14880 AT3G04940
19344	cysteine biosynthetic process	0.0094686	0.038265	8/6037 0.1%	13/22304 0.0%	AT5G56760 AT3G62030 AT3G13110 AT3G61440 AT3G59760 AT2G43750 AT4G14880 AT3G04940
15914	phospholipid transport	0.0094686	0.038265	8/6037 0.1%	13/22304 0.0%	AT5G44240 AT1G68710 AT3G27870 AT1G26130 AT3G12740 AT1G72700 AT1G17500 AT5G04930
6972	hyperosmotic response	0.0096165	0.038804	22/6037 0.3%	51/22304 0.2%	AT5G19660 AT1G06390 AT2G39800 AT3G05880 AT4G24960 AT2G40950 AT1G57870 AT5G49720 AT5G52310 AT2G37570 AT5G46180 AT5G14640 AT1G66350 AT1G14920 AT4G01370 AT4G38240 AT1G74520 AT1G53165 AT2G01570 AT4G32410 AT1G69700 AT5G01410
23034	intracellular signaling pathway	0.0097743	0.03938	64/6037 1.0%	182/22304 0.8%	AT3G08510 AT4G08920 AT2G31400 AT5G21274 AT5G63870 AT5G07120 AT4G18800 AT4G35020 AT5G59840 AT1G25580 AT1G43890 AT5G07920 AT3G15920 AT5G03520 AT4G35860 AT1G08720 AT5G45130 AT3G10800 AT5G40440 AT4G09720 AT5G63980 AT2G17520 AT3G03950 AT3G16100 AT4G34460 AT5G58440 AT1G51660 AT2G29900 AT4G19640 AT1G42990 AT4G35950 AT5G03530 AT3G53610 AT3G56800 AT5G20730 AT2G26670 AT3G11730 AT5G47520 AT5G47200 AT3G06110…
9911	positive regulation of flower development	0.0098609	0.0395	16/6037 0.2%	34/22304 0.1%	AT4G04885 AT4G22140 AT1G10670 AT4G24620 AT3G22590 AT2G33810 AT5G62000 AT5G08370 AT4G02560 AT3G04610 AT4G39400 AT3G10390 AT3G03090 AT5G60910 AT1G26830 AT1G04400
9070	serine family amino acid biosynthetic process	0.0098787	0.0395	10/6037 0.1%	18/22304 0.0%	AT5G56760 AT3G62030 AT3G13110 AT3G61440 AT3G59760 AT1G18640 AT2G43750 AT4G35630 AT4G14880 AT3G04940
42558	pteridine and derivative metabolic process	0.0098787	0.0395	10/6037 0.1%	18/22304 0.0%	AT5G20990 AT4G10100 AT5G57850 AT5G51110 AT1G78680 AT5G58270 AT5G13050 AT1G78660 AT3G07270 AT2G43760
32313	regulation of Rab GTPase activity	0.0098787	0.0395	10/6037 0.1%	18/22304 0.0%	AT1G04830 AT3G49350 AT5G53570 AT2G39280 AT5G41940 AT3G55020 AT5G52580 AT4G29950 AT5G15930 AT4G28550
32483	regulation of Rab protein signal transduction	0.0098787	0.0395	10/6037 0.1%	18/22304 0.0%	AT1G04830 AT3G49350 AT5G53570 AT2G39280 AT5G41940 AT3G55020 AT5G52580 AT4G29950 AT5G15930 AT4G28550
31325	positive regulation of cellular metabolic process	0.010051	0.040128	31/6037 0.5%	78/22304 0.3%	AT4G29940 AT4G02980 AT2G26170 AT5G65310 AT2G36490 AT4G40060 AT5G67330 AT3G26744 AT2G36990 AT1G75500 AT1G74850 AT1G07530 AT2G23150 AT5G04410 AT1G21600 AT2G34640 AT2G35530 AT2G06210 AT3G10800 AT2G48070 AT3G09210 AT4G11920 AT3G58680 AT4G08350 AT3G04740 AT3G19510 AT2G22430 AT4G12610 AT2G04880 AT1G45249 AT2G42680
9832	plant-type cell wall biogenesis	0.010091	0.040227	25/6037 0.4%	60/22304 0.2%	AT3G02230 AT5G47820 AT1G30620 AT1G68060 AT2G40190 AT1G75500 AT5G64740 AT4G32410 AT2G03220 AT5G60920 AT1G27600 AT4G11150 AT2G35610 AT2G35630 AT3G03050 AT1G80350 AT5G42080 AT5G16910 AT5G61840 AT5G05170 AT5G09870 AT4G39350 AT3G13870 AT1G78580 AT1G22620
45935	positive regulation of nucleobase, nucleoside, nucleotide and nucleic acid metabolic process	0.010161	0.040444	26/6037 0.4%	63/22304 0.2%	AT4G29940 AT4G02980 AT5G65310 AT2G36490 AT4G40060 AT3G26744 AT2G36990 AT1G74850 AT1G07530 AT5G04410 AT1G21600 AT2G34640 AT2G35530 AT2G06210 AT3G10800 AT3G09210 AT4G11920 AT3G58680 AT4G08350 AT3G04740 AT3G19510 AT2G22430 AT4G12610 AT2G04880 AT1G45249 AT2G42680
22904	respiratory electron transport chain	0.010602	0.042136	13/6037 0.2%	26/22304 0.1%	AT3G06310 AT1G15120 AT5G66760 AT5G18800 AT4G02580 AT5G11770 AT5G08530 AT3G10370 AT5G40650 AT3G52730 AT3G27380 AT4G32470 AT3G15840
9116	nucleoside metabolic process	0.011125	0.044114	18/6037 0.2%	40/22304 0.1%	AT1G32380 AT5G49810 AT3G09820 AT1G12350 AT2G42910 AT1G60440 AT4G01850 AT3G17390 AT3G54470 AT2G36310 AT2G36880 AT1G02500 AT3G17470 AT1G71750 AT4G38800 AT1G54130 AT5G03300 AT3G53900
10605	negative regulation of macromolecule metabolic process	0.011133	0.044114	64/6037 1.0%	183/22304 0.8%	AT1G14410 AT5G17690 AT5G23570 AT3G05040 AT5G63110 AT3G49500 AT2G36490 AT1G69440 AT3G03300 AT5G04290 AT4G38130 AT5G55760 AT1G26110 AT5G02030 AT5G13240 AT4G32551 AT1G20330 AT2G40030 AT4G36750 AT1G70070 AT2G39810 AT2G34720 AT3G23780 AT5G23880 AT1G24190 AT5G63980 AT3G20550 AT4G21670 AT3G62800 AT5G44280 AT3G20910 AT5G56740 AT4G13940 AT4G03190 AT1G48410 AT1G01040 AT5G09230 AT2G32700 AT3G48430 AT1G20340…
9644	response to high light intensity	0.011595	0.045672	19/6037 0.3%	43/22304 0.1%	AT5G42270 AT4G22260 AT3G03380 AT4G30950 AT2G30950 AT3G59770 AT2G39460 AT5G66570 AT3G55280 AT3G18780 AT1G74310 AT4G34190 AT2G05620 AT5G04410 AT5G02120 AT2G41430 AT2G46240 AT2G47450 AT3G50820
9845	seed germination	0.011595	0.045672	19/6037 0.3%	43/22304 0.1%	AT5G67360 AT4G22140 AT1G62750 AT4G24210 AT5G42890 AT1G66730 AT3G61850 AT4G21540 AT5G61780 AT4G03560 AT4G34460 AT1G71750 AT3G63420 AT3G03090 AT3G48330 AT2G46590 AT2G26300 AT5G09810 AT3G15730
6650	glycerophospholipid metabolic process	0.011595	0.045672	19/6037 0.3%	43/22304 0.1%	AT5G64070 AT1G63110 AT1G60890 AT3G01380 AT1G32200 AT2G38670 AT3G27325 AT1G68000 AT5G14850 AT3G59770 AT3G57170 AT4G35790 AT4G39800 AT1G10900 AT5G09350 AT1G71010 AT4G17910 AT3G45100 AT4G30580
48582	positive regulation of post-embryonic development	0.011595	0.045672	19/6037 0.3%	43/22304 0.1%	AT4G04885 AT4G22140 AT1G10670 AT4G24620 AT3G22590 AT2G33810 AT5G62000 AT5G08370 AT4G02560 AT3G04610 AT4G39400 AT1G22770 AT3G10390 AT3G03090 AT2G34900 AT5G60910 AT1G26830 AT1G04400 AT4G39850
9161	ribonucleoside monophosphate metabolic process	0.012008	0.04695	7/6037 0.1%	11/22304 0.0%	AT1G32380 AT5G26667 AT3G57610 AT2G42910 AT4G18440 AT2G44530 AT4G04880
9870	defense response signaling pathway, resistance gene-dependent	0.012008	0.04695	7/6037 0.1%	11/22304 0.0%	AT1G80680 AT4G15900 AT1G09770 AT3G18165 AT1G33520 AT5G59890 AT4G03550
6505	GPI anchor metabolic process	0.012008	0.04695	7/6037 0.1%	11/22304 0.0%	AT4G17910 AT1G63110 AT3G45100 AT3G01380 AT3G27325 AT5G14850 AT3G57170
23014	signal transmission via phosphorylation event	0.012008	0.04695	7/6037 0.1%	11/22304 0.0%	AT1G51660 AT1G71860 AT3G06110 AT5G40440 AT4G08500 AT2G04550 AT1G08720
7243	intracellular protein kinase cascade	0.012008	0.04695	7/6037 0.1%	11/22304 0.0%	AT1G51660 AT1G71860 AT3G06110 AT5G40440 AT4G08500 AT2G04550 AT1G08720
42773	ATP synthesis coupled electron transport	0.012053	0.046986	11/6037 0.1%	21/22304 0.0%	AT3G06310 AT5G11770 AT1G15120 AT5G08530 AT5G40650 AT3G52730 AT5G66760 AT3G27380 AT4G32470 AT5G18800 AT4G02580
42775	mitochondrial ATP synthesis coupled electron transport	0.012053	0.046986	11/6037 0.1%	21/22304 0.0%	AT3G06310 AT5G11770 AT1G15120 AT5G08530 AT5G40650 AT3G52730 AT5G66760 AT3G27380 AT4G32470 AT5G18800 AT4G02580
65007	biological regulation	0.012389	0.048226	931/6037 15.4%	3243/22304 14.5%	AT3G53240 AT5G17690 AT2G22090 AT1G31150 AT5G63110 AT2G30950 AT2G16400 AT3G20560 AT2G36490 AT2G20900 AT3G21650 AT4G35460 AT3G20310 AT1G19270 AT5G03280 AT2G04890 AT5G38140 AT2G02470 AT5G15020 AT2G38440 AT3G20550 AT1G11310 AT5G04140 AT2G26430 AT3G10760 AT1G53160 AT1G54490 AT4G38740 AT2G26670 AT1G10670 AT2G45190 AT1G19485 AT5G65310 AT1G67120 AT5G66880 AT1G03930 AT1G69780 AT1G71860 AT2G03340 AT1G01510…
46486	glycerolipid metabolic process	0.012485	0.048525	22/6037 0.3%	52/22304 0.2%	AT5G64070 AT1G63110 AT1G60890 AT3G01380 AT1G32200 AT2G38670 AT3G27325 AT1G68000 AT5G14850 AT3G59770 AT3G57170 AT4G35790 AT5G04040 AT5G60620 AT4G39800 AT1G10900 AT5G09350 AT1G71010 AT4G17910 AT3G45100 AT2G21170 AT4G30580
43414	macromolecule methylation	0.012595	0.048881	29/6037 0.4%	73/22304 0.3%	AT2G27040 AT3G24440 AT5G49020 AT2G36490 AT3G03300 AT5G49160 AT3G20740 AT2G22740 AT1G76710 AT5G04290 AT5G52470 AT1G62830 AT2G40030 AT1G05830 AT3G49250 AT2G06210 AT2G31650 AT4G25730 AT3G22590 AT3G23780 AT2G33290 AT3G17310 AT2G22475 AT5G04560 AT1G79730 AT5G42400 AT2G23380 AT3G48670 AT1G04870
45454	cell redox homeostasis	0.012689	0.049176	28/6037 0.4%	70/22304 0.3%	AT5G42150 AT4G28730 AT1G08570 AT3G20560 AT3G03860 AT3G16110 AT4G35460 AT3G15660 AT3G17880 AT5G42850 AT5G54290 AT3G24170 AT4G29670 AT2G17420 AT1G35620 AT1G56500 AT3G57070 AT5G13810 AT5G58640 AT5G04260 AT1G53300 AT4G27080 AT5G61440 AT1G43560 AT3G47300 AT4G16155 AT1G07700 AT3G26060
9066	aspartate family amino acid metabolic process	0.012789	0.049491	26/6037 0.4%	64/22304 0.2%	AT5G14060 AT3G01120 AT3G17390 AT1G31230 AT1G14810 AT4G29840 AT1G02500 AT3G14390 AT3G10050 AT4G19710 AT5G11880 AT1G48420 AT4G33680 AT5G53850 AT3G59970 AT4G14716 AT1G31340 AT2G17265 AT5G17920 AT3G57050 AT3G63250 AT4G14710 AT2G44160 AT4G38800 AT1G49820 AT5G51690
8299	isoprenoid biosynthetic process	0.012817	0.049525	39/6037 0.6%	104/22304 0.4%	AT3G11945 AT1G10670 AT2G26170 AT3G04870 AT1G05160 AT1G10830 AT5G27450 AT3G54250 AT4G34350 AT5G60600 AT1G52340 AT5G11380 AT4G36810 AT1G06820 AT1G76490 AT1G63970 AT2G38700 AT2G32440 AT4G22260 AT3G02780 AT3G53130 AT5G47770 AT4G17190 AT4G11820 AT5G62790 AT3G03710 AT5G61780 AT1G16540 AT2G17370 AT1G67080 AT4G14210 AT1G31800 AT2G02500 AT2G48120 AT2G07050 AT5G03730 AT4G15560 AT5G25900 AT5G57030
44403	symbiosis, encompassing mutualism through parasitism	0.012911	0.049742	9/6037 0.1%	16/22304 0.0%	AT4G00660 AT1G09270 AT2G20990 AT1G48410 AT1G01040 AT5G23570 AT1G20640 AT3G49500 AT1G05460
44419	interspecies interaction between organisms	0.012911	0.049742	9/6037 0.1%	16/22304 0.0%	AT4G00660 AT1G09270 AT2G20990 AT1G48410 AT1G01040 AT5G23570 AT1G20640 AT3G49500 AT1G05460

## Sheet: Cluster Metabolism
GO ID	GO Description	nodeFillColor	nodeFontSize	nodeSize	nodeType	NumChildren	NumDescendents	pValue	adjustedPValue	diffusion_input	diffusion_output_heat	diffusion_output_rank	N	nn	selected	shared name	X	xx	Cluster frequency	Total frequency
8152	metabolic process	73.2241	14	98.4886	ellipse			6.7745e-77	5.9684e-74	1	0.891874	300	22304	6834	TRUE	8152	6037	2425
44237	cellular metabolic process	79.7938	14	90.0222	ellipse			1.2167e-83	1.6078e-80	1	0.949335	276	22304	5407	TRUE	44237	6037	2026
44238	primary metabolic process	46.3636	14	89.0842	ellipse			8.1892e-50	4.3288e-47	1	0.991229	270	22304	5719	TRUE	44238	6037	1984
43170	macromolecule metabolic process	25.9288	14	74.6994	ellipse			1.2481e-28	1.1781e-26	1	0.994601	243	22304	4086	TRUE	43170	6037	1395
44260	cellular macromolecule metabolic process	25.3881	14	71.1899	ellipse			4.6441e-28	4.0915e-26	1	0.996743	204	22304	3667	TRUE	44260	6037	1267
19538	protein metabolic process	17.1198	14	65.2074	ellipse			1.7516e-19	7.5892e-18	1	0.999418	180	22304	3147	TRUE	19538	6037	1063
9058	biosynthetic process	29.0607	14	62.0645	ellipse			7.8959e-32	8.6954e-30	1	0.98764	275	22304	2610	TRUE	9058	6037	963
44267	cellular protein metabolic process	16.8958	14	61.5792	ellipse			2.9819e-19	1.2712e-17	1	0.996491	211	22304	2767	TRUE	44267	6037	948
44249	cellular biosynthetic process	27.2041	14	60.0999	ellipse			5.9125e-30	6.2507e-28	1	0.92038	291	22304	2444	TRUE	44249	6037	903
6807	nitrogen compound metabolic process	36.983	14	51.0294	ellipse			5.9021e-40	1.04e-37	1	0.994215	246	22304	1548	TRUE	6807	6037	651
34641	cellular nitrogen compound metabolic process	37.4744	14	50.2394	ellipse			1.7767e-40	3.3541e-38	1	0.997003	196	22304	1484	TRUE	34641	6037	631
44281	small molecule metabolic process	40.2582	14	47.244	ellipse			2.7107e-43	5.5185e-41	1	0.989343	273	22304	1248	TRUE	44281	6037	558
10467	gene expression	4.17032	14	44.8553	ellipse			6.3392e-06	6.7559e-05	1	0.992661	260	22304	1578	TRUE	10467	6037	503
9059	macromolecule biosynthetic process	5.85916	14	44.4072	ellipse			1.0047e-07	1.3831e-06	1	0.999097	187	22304	1495	TRUE	9059	6037	493
34645	cellular macromolecule biosynthetic process	5.69572	14	44.2267	ellipse			1.5172e-07	2.015e-06	1	0.992244	265	22304	1486	TRUE	34645	6037	489
6139	nucleobase, nucleoside, nucleotide and nucleic acid metabolic process	19.2018	14	42	ellipse			1.2126e-21	6.2842e-20	1	0.999589	170	22304	1104	TRUE	6139	6037	441
43412	macromolecule modification	3.21436	14	41.7133	ellipse			7.2985e-05	0.00061044	1	0.999348	184	22304	1378	TRUE	43412	6037	435
6464	protein modification process	5.17628	14	40.5956	ellipse			5.3956e-07	6.6638e-06	1	0.993597	252	22304	1241	TRUE	6464	6037	412
43687	post-translational protein modification	1.74496	14	36.606	ellipse			0.0037846	0.01799	1	0.865652	301	22304	1093	TRUE	43687	6037	335
6412	translation	0.835111	14	36.0555	ellipse			0.052527	0.14618	1	0.924517	286	22304	1112	TRUE	6412	6037	325
90304	nucleic acid metabolic process	7.02305	14	35.2136	ellipse			5.8484e-09	9.483e-08	1	0.999602	169	22304	866	TRUE	90304	6037	310
9056	catabolic process	25.2375	14	35.0999	ellipse			7.2263e-28	5.7876e-26	1	0.994422	244	22304	660	TRUE	9056	6037	308
6796	phosphate metabolic process	2.04969	14	34.9857	ellipse			0.0016232	0.0089189	1	0.999888	88	22304	979	TRUE	6796	6037	306
6793	phosphorus metabolic process	2.02425	14	34.9857	ellipse			0.0017354	0.009457	1	0.997083	193	22304	980	TRUE	6793	6037	306
42180	cellular ketone metabolic process	24.1075	14	34.2929	ellipse			1.2111e-26	7.8073e-25	1	0.996799	199	22304	630	TRUE	42180	6037	294
6082	organic acid metabolic process	24.5179	14	34.176	ellipse			3.9036e-27	3.0345e-25	1	0.996727	205	22304	621	TRUE	6082	6037	292
19752	carboxylic acid metabolic process	24.3161	14	34.1174	ellipse			6.9435e-27	4.8294e-25	1	0.999771	132	22304	620	TRUE	19752	6037	291
43436	oxoacid metabolic process	24.3161	14	34.1174	ellipse			6.9435e-27	4.8294e-25	1	0.999773	131	22304	620	TRUE	43436	6037	291
44283	small molecule biosynthetic process	18.3526	14	33.1662	ellipse			9.5748e-21	4.4397e-19	1	0.936983	278	22304	622	TRUE	44283	6037	275
16310	phosphorylation	1.11238	14	33.0454	ellipse			0.023835	0.077201	1	0.999864	112	22304	910	TRUE	16310	6037	273
5975	carbohydrate metabolic process	3.94405	14	32.5576	ellipse			1.1233e-05	0.00011375	1	0.99961	167	22304	782	TRUE	5975	6037	265
6508	proteolysis	7.93226	14	30.6594	ellipse			5.8373e-10	1.1688e-08	1	0.999984	60	22304	614	TRUE	6508	6037	235
44248	cellular catabolic process	15.7774	14	30.2655	ellipse			4.4222e-18	1.6697e-16	1	0.994342	245	22304	513	TRUE	44248	6037	229
6629	lipid metabolic process	6.36396	14	29.3939	ellipse			2.8149e-08	4.3255e-07	1	0.99937	182	22304	578	TRUE	6629	6037	216
44271	cellular nitrogen compound biosynthetic process	31.312	14	29.2575	ellipse			3.5048e-34	4.8754e-32	1	0.992637	261	22304	378	TRUE	44271	6037	214
16070	RNA metabolic process	6.77672	14	28	ellipse			1.0692e-08	1.6722e-07	1	0.992571	263	22304	510	TRUE	16070	6037	196
44262	cellular carbohydrate metabolic process	13.0236	14	27.6405	ellipse			2.7595e-15	9.4719e-14	1	0.997366	190	22304	428	TRUE	44262	6037	191
6519	cellular amino acid and derivative metabolic process	7.40198	14	27.5681	ellipse			2.1976e-09	3.9629e-08	1	0.92575	283	22304	483	TRUE	6519	6037	190
46483	heterocycle metabolic process	19.0167	14	26.3818	ellipse			1.9296e-21	9.6224e-20	1	0.996951	197	22304	340	TRUE	46483	6037	174
9308	amine metabolic process	12.6968	14	25.923	ellipse			6.0086e-15	2.0102e-13	1	0.999786	126	22304	366	TRUE	9308	6037	168
9057	macromolecule catabolic process	18.821	14	25.8457	ellipse			3.1423e-21	1.51e-19	1	0.999619	164	22304	323	TRUE	9057	6037	167
44255	cellular lipid metabolic process	7.95476	14	25.7682	ellipse			5.5006e-10	1.1098e-08	1	0.990727	272	22304	404	TRUE	44255	6037	166
44106	cellular amine metabolic process	15.1408	14	25.2982	ellipse			1.997e-17	7.2303e-16	1	0.99978	127	22304	327	TRUE	44106	6037	160
46394	carboxylic acid biosynthetic process	15.7774	14	24.8193	ellipse			4.3796e-18	1.6697e-16	1	0.999503	175	22304	307	TRUE	46394	6037	154
16053	organic acid biosynthetic process	15.7774	14	24.8193	ellipse			4.3796e-18	1.6697e-16	1	0.992012	267	22304	307	TRUE	16053	6037	154
6520	cellular amino acid metabolic process	15.635	14	24.5764	ellipse			6.2258e-18	2.3176e-16	1	0.996793	201	22304	300	TRUE	6520	6037	151
8610	lipid biosynthetic process	9.59957	14	23.9165	ellipse			9.8939e-12	2.5144e-10	1	0.998989	188	22304	321	TRUE	8610	6037	143
30163	protein catabolic process	15.5104	14	23.6643	ellipse			8.4104e-18	3.0873e-16	1	0.999972	76	22304	272	TRUE	30163	6037	140
44265	cellular macromolecule catabolic process	13.3883	14	23.5797	ellipse			1.176e-15	4.0896e-14	1	0.999692	154	22304	282	TRUE	44265	6037	139
44257	cellular protein catabolic process	12.9251	14	22.8035	ellipse			3.5066e-15	1.1882e-13	1	0.999876	102	22304	261	TRUE	44257	6037	130
51603	proteolysis involved in cellular protein catabolic process	12.0751	14	22.3607	ellipse			2.5463e-14	8.4123e-13	1	0.999997	34	22304	253	TRUE	51603	6037	125
6091	generation of precursor metabolites and energy	22.3288	14	22.1811	ellipse			7.6313e-25	4.6906e-23	1	0.997411	189	22304	199	TRUE	6091	6037	123
19941	modification-dependent protein catabolic process	11.4633	14	22.0907	ellipse			1.1112e-13	3.4412e-12	1	1	15	22304	249	TRUE	19941	6037	122
6511	ubiquitin-dependent protein catabolic process	11.4633	14	22.0907	ellipse			1.1112e-13	3.4412e-12	1	1	3	22304	249	TRUE	6511	6037	122
43632	modification-dependent macromolecule catabolic process	11.4633	14	22.0907	ellipse			1.1112e-13	3.4412e-12	1	0.999992	49	22304	249	TRUE	43632	6037	122
51186	cofactor metabolic process	16.4089	14	22	ellipse			9.7396e-19	3.9003e-17	1	0.997201	191	22304	219	TRUE	51186	6037	121
6396	RNA processing	2.49303	14	21.8174	ellipse			0.00050092	0.0032134	1	0.924118	287	22304	337	TRUE	6396	6037	119
32787	monocarboxylic acid metabolic process	4.8956	14	21.5407	ellipse			1.0538e-06	1.2717e-05	1	0.996483	215	22304	290	TRUE	32787	6037	116
55086	nucleobase, nucleoside and nucleotide metabolic process	16.5049	14	20.5913	ellipse			7.5707e-19	3.1265e-17	1	0.999434	179	22304	182	TRUE	55086	6037	106
6066	alcohol metabolic process	11.2958	14	20.2978	ellipse			1.6849e-13	5.0604e-12	1	0.999524	174	22304	200	TRUE	6066	6037	103
6457	protein folding	8.3638	14	18.9737	ellipse			1.9974e-10	4.3271e-09	1	0.999875	103	22304	184	TRUE	6457	6037	90
9309	amine biosynthetic process	11.3465	14	18.6548	ellipse			1.4824e-13	4.5035e-12	1	0.999614	165	22304	159	TRUE	9309	6037	87
6753	nucleoside phosphate metabolic process	13.9545	14	18.5472	ellipse			3.1511e-16	1.1104e-14	1	0.999753	140	22304	145	TRUE	6753	6037	86
9117	nucleotide metabolic process	13.9545	14	18.5472	ellipse			3.1511e-16	1.1104e-14	1	0.993402	253	22304	145	TRUE	9117	6037	86
44282	small molecule catabolic process	10.0946	14	18.5472	ellipse			2.9819e-12	8.042e-11	1	0.999438	178	22304	163	TRUE	44282	6037	86
16051	carbohydrate biosynthetic process	1.88169	14	18	ellipse			0.0026084	0.013131	1	0.999393	181	22304	227	TRUE	16051	6037	81
8652	cellular amino acid biosynthetic process	11.2948	14	17.8885	ellipse			1.7082e-13	5.0727e-12	1	0.996792	202	22304	142	TRUE	8652	6037	80
15979	photosynthesis	18.9226	14	17.7764	ellipse			2.4416e-21	1.195e-19	1	0.99718	192	22304	113	TRUE	15979	6037	79
6725	cellular aromatic compound metabolic process	0.149989	14	17.7764	ellipse			0.58068	0.70796	1	0.935183	279	22304	296	TRUE	6725	6037	79
6631	fatty acid metabolic process	5.72204	14	17.6635	ellipse			1.4208e-07	1.8965e-06	1	0.931311	281	22304	171	TRUE	6631	6037	78
51188	cofactor biosynthetic process	10.6941	14	17.4356	ellipse			7.1937e-13	2.0227e-11	1	0.995388	236	22304	135	TRUE	51188	6037	76
18130	heterocycle biosynthetic process	11.9427	14	16.9706	ellipse			3.4973e-14	1.1412e-12	1	0.992129	266	22304	120	TRUE	18130	6037	72
5996	monosaccharide metabolic process	11.7701	14	16.7332	ellipse			5.2681e-14	1.698e-12	1	0.999889	87	22304	116	TRUE	5996	6037	70
6790	sulfur metabolic process	3.23118	14	16.4924	ellipse			6.999e-05	0.00058725	1	0.993191	254	22304	166	TRUE	6790	6037	68
34404	nucleobase, nucleoside and nucleotide biosynthetic process	11.0309	14	16.3707	ellipse			3.2768e-13	9.3124e-12	1	0.996764	203	22304	112	TRUE	34404	6037	67
34654	nucleobase, nucleoside, nucleotide and nucleic acid biosynthetic process	11.0309	14	16.3707	ellipse			3.2768e-13	9.3124e-12	1	0.999608	168	22304	112	TRUE	34654	6037	67
6732	coenzyme metabolic process	6.22764	14	16.3707	ellipse			3.965e-08	5.9205e-07	1	0.999901	84	22304	137	TRUE	6732	6037	67
5976	polysaccharide metabolic process	3.88612	14	16.3707	ellipse			1.3084e-05	0.00012998	1	0.999805	121	22304	156	TRUE	5976	6037	67
16052	carbohydrate catabolic process	10.6911	14	16.2481	ellipse			7.3201e-13	2.0365e-11	1	0.999794	123	22304	111	TRUE	16052	6037	66
34637	cellular carbohydrate biosynthetic process	1.53165	14	15.748	ellipse			0.0068968	0.0294	1	0.995372	237	22304	173	TRUE	34637	6037	62
34660	ncRNA metabolic process	0.624823	14	15.748	ellipse			0.10313	0.23723	1	0.917473	295	22304	198	TRUE	34660	6037	62
44275	cellular carbohydrate catabolic process	9.99596	14	15.6205	ellipse			3.7808e-12	1.0094e-10	1	0.999902	83	22304	102	TRUE	44275	6037	61
9165	nucleotide biosynthetic process	10.1621	14	15.4919	ellipse			2.5271e-12	6.8856e-11	1	0.999455	176	22304	99	TRUE	9165	6037	60
55114	oxidation reduction	3.56869	14	15.3623	ellipse			2.9213e-05	0.00026997	1	0.993841	249	22304	136	TRUE	55114	6037	59
44264	cellular polysaccharide metabolic process	3.09961	14	15.2315	ellipse			0.00010017	0.00079505	1	0.999794	124	22304	138	TRUE	44264	6037	58
19318	hexose metabolic process	8.65671	14	14.6969	ellipse			9.7583e-11	2.2044e-09	1	0.999997	30	22304	91	TRUE	19318	6037	54
6350	transcription	3.42643	14	14.6969	ellipse			4.1953e-05	0.0003746	1	0.995624	235	22304	123	TRUE	6350	6037	54
6633	fatty acid biosynthetic process	5.43991	14	14.5602	ellipse			2.7893e-07	3.6315e-06	1	0.996562	210	22304	105	TRUE	6633	6037	53
9259	ribonucleotide metabolic process	9.45394	14	14.2829	ellipse			1.4218e-11	3.516e-10	1	0.928472	282	22304	81	TRUE	9259	6037	51
42440	pigment metabolic process	6.87	14	14.2829	ellipse			8.4724e-09	1.349e-07	1	0.993831	250	22304	92	TRUE	42440	6037	51
44042	glucan metabolic process	3.82901	14	14.2829	ellipse			1.5088e-05	0.00014825	1	0.999995	38	22304	111	TRUE	44042	6037	51
6163	purine nucleotide metabolic process	9.3811	14	14.1421	ellipse			1.6991e-11	4.1582e-10	1	0.999571	171	22304	79	TRUE	6163	6037	50
6073	cellular glucan metabolic process	3.52436	14	14	ellipse			3.3144e-05	0.00029898	1	0.999994	39	22304	108	TRUE	6073	6037	49
70647	protein modification by small protein conjugation or removal	2.10156	14	14	ellipse			0.0013895	0.0079147	1	0.999767	135	22304	123	TRUE	70647	6037	49
16071	mRNA metabolic process	4.32984	14	13.8564	ellipse			4.3196e-06	4.679e-05	1	0.999612	166	22304	99	TRUE	16071	6037	48
6164	purine nucleotide biosynthetic process	8.24506	14	13.5647	ellipse			2.647e-10	5.6878e-09	1	0.99997	77	22304	74	TRUE	6164	6037	46
9260	ribonucleotide biosynthetic process	7.98854	14	13.5647	ellipse			5.0502e-10	1.0267e-08	1	0.996483	214	22304	75	TRUE	9260	6037	46
6720	isoprenoid metabolic process	1.16275	14	13.4164	ellipse			0.020314	0.068746	1	0.995778	231	22304	126	TRUE	6720	6037	45
9150	purine ribonucleotide metabolic process	7.56446	14	13.2665	ellipse			1.4131e-09	2.7261e-08	1	0.996486	213	22304	72	TRUE	9150	6037	44
271	polysaccharide biosynthetic process	3.06402	14	13.2665	ellipse			0.00011036	0.00086295	1	0.999944	79	22304	98	TRUE	271	6037	44
6399	tRNA metabolic process	3.06402	14	13.2665	ellipse			0.00011036	0.00086295	1	0.995883	229	22304	98	TRUE	6399	6037	44
33013	tetrapyrrole metabolic process	9.91873	14	13.1149	ellipse			4.6078e-12	1.2058e-10	1	0.999682	157	22304	62	TRUE	33013	6037	43
19684	photosynthesis, light reaction	9.5694	14	13.1149	ellipse			1.0708e-11	2.6953e-10	1	0.99981	119	22304	63	TRUE	19684	6037	43
46164	alcohol catabolic process	8.02618	14	13.1149	ellipse			4.5953e-10	9.415e-09	1	0.999973	73	22304	68	TRUE	46164	6037	43
46148	pigment biosynthetic process	5.59676	14	12.9615	ellipse			1.9246e-07	2.5307e-06	1	0.999349	183	22304	76	TRUE	46148	6037	42
33692	cellular polysaccharide biosynthetic process	3.10337	14	12.9615	ellipse			9.8689e-05	0.0007882	1	0.999564	172	22304	92	TRUE	33692	6037	42
6778	porphyrin metabolic process	9.13422	14	12.8062	ellipse			3.0554e-11	7.3414e-10	1	0.999891	86	22304	60	TRUE	6778	6037	41
6006	glucose metabolic process	7.59383	14	12.8062	ellipse			1.3014e-09	2.5478e-08	1	1	9	22304	65	TRUE	6006	6037	41
9152	purine ribonucleotide biosynthetic process	6.84742	14	12.8062	ellipse			8.9783e-09	1.4209e-07	1	0.999765	138	22304	68	TRUE	9152	6037	41
32446	protein modification by small protein conjugation	1.57054	14	12.8062	ellipse			0.0060009	0.026882	1	0.999748	142	22304	106	TRUE	32446	6037	41
6007	glucose catabolic process	7.8158	14	12.6491	ellipse			7.6906e-10	1.5283e-08	1	0.999998	23	22304	62	TRUE	6007	6037	40
46365	monosaccharide catabolic process	7.53524	14	12.6491	ellipse			1.5555e-09	2.9158e-08	1	0.999994	42	22304	63	TRUE	46365	6037	40
19320	hexose catabolic process	7.53524	14	12.6491	ellipse			1.5555e-09	2.9158e-08	1	1	14	22304	63	TRUE	19320	6037	40
6397	mRNA processing	3.82571	14	12.6491	ellipse			1.526e-05	0.00014938	1	0.995978	228	22304	81	TRUE	6397	6037	40
19637	organophosphate metabolic process	2.20168	14	12.6491	ellipse			0.0010749	0.0062852	1	0.993916	247	22304	95	TRUE	19637	6037	40
6730	one-carbon metabolic process	2.0257	14	12.6491	ellipse			0.001726	0.0094254	1	0.996795	200	22304	97	TRUE	6730	6037	40
9142	nucleoside triphosphate biosynthetic process	7.46584	14	12.49	ellipse			1.851e-09	3.4211e-08	1	0.999972	75	22304	61	TRUE	9142	6037	39
9141	nucleoside triphosphate metabolic process	7.46584	14	12.49	ellipse			1.851e-09	3.4211e-08	1	0.999663	159	22304	61	TRUE	9141	6037	39
8299	isoprenoid biosynthetic process	1.30517	14	12.49	ellipse			0.012817	0.049525	1	0.995208	238	22304	104	TRUE	8299	6037	39
6754	ATP biosynthetic process	7.40198	14	12.3288	ellipse			2.1915e-09	3.9629e-08	1	0.996013	225	22304	59	TRUE	6754	6037	38
46034	ATP metabolic process	7.40198	14	12.3288	ellipse			2.1915e-09	3.9629e-08	1	0.99986	113	22304	59	TRUE	46034	6037	38
9199	ribonucleoside triphosphate metabolic process	7.12323	14	12.3288	ellipse			4.4157e-09	7.5295e-08	1	0.996488	212	22304	60	TRUE	9199	6037	38
9201	ribonucleoside triphosphate biosynthetic process	7.12323	14	12.3288	ellipse			4.4157e-09	7.5295e-08	1	0.999765	137	22304	60	TRUE	9201	6037	38
9205	purine ribonucleoside triphosphate metabolic process	7.12323	14	12.3288	ellipse			4.4157e-09	7.5295e-08	1	0.999768	133	22304	60	TRUE	9205	6037	38
9145	purine nucleoside triphosphate biosynthetic process	7.12323	14	12.3288	ellipse			4.4157e-09	7.5295e-08	1	0.999995	37	22304	60	TRUE	9145	6037	38
9206	purine ribonucleoside triphosphate biosynthetic process	7.12323	14	12.3288	ellipse			4.4157e-09	7.5295e-08	1	0.999859	114	22304	60	TRUE	9206	6037	38
9144	purine nucleoside triphosphate metabolic process	7.12323	14	12.3288	ellipse			4.4157e-09	7.5295e-08	1	0.999975	71	22304	60	TRUE	9144	6037	38
6644	phospholipid metabolic process	1.95292	14	12.1655	ellipse			0.0021253	0.011145	1	0.995711	233	22304	89	TRUE	6644	6037	37
33014	tetrapyrrole biosynthetic process	9.79123	14	12	ellipse			6.2413e-12	1.6172e-10	1	0.999447	177	22304	48	TRUE	33014	6037	36
6119	oxidative phosphorylation	7.56446	14	12	ellipse			1.4115e-09	2.7261e-08	1	0.99605	224	22304	54	TRUE	6119	6037	36
9100	glycoprotein metabolic process	5.92147	14	12	ellipse			8.5683e-08	1.1982e-06	1	0.999879	99	22304	60	TRUE	9100	6037	36
44272	sulfur compound biosynthetic process	1.95507	14	12	ellipse			0.0021014	0.01109	1	0.988674	274	22304	86	TRUE	44272	6037	36
43094	cellular metabolic compound salvage	9.37423	14	11.8322	ellipse			1.7422e-11	4.2245e-10	1	0.99497	241	22304	47	TRUE	43094	6037	35
6486	protein amino acid glycosylation	5.75866	14	11.6619	ellipse			1.2993e-07	1.7432e-06	1	0.999692	153	22304	56	TRUE	6486	6037	34
9101	glycoprotein biosynthetic process	5.75866	14	11.6619	ellipse			1.2993e-07	1.7432e-06	1	0.999709	149	22304	56	TRUE	9101	6037	34
70085	glycosylation	5.75866	14	11.6619	ellipse			1.2993e-07	1.7432e-06	1	0.999989	55	22304	56	TRUE	70085	6037	34
43413	macromolecule glycosylation	5.75866	14	11.6619	ellipse			1.2993e-07	1.7432e-06	1	0.999975	70	22304	56	TRUE	43413	6037	34
6766	vitamin metabolic process	4.21971	14	11.6619	ellipse			5.6122e-06	6.0296e-05	1	0.99932	185	22304	63	TRUE	6766	6037	34
16054	organic acid catabolic process	3.10337	14	11.6619	ellipse			9.9009e-05	0.0007882	1	0.999676	158	22304	70	TRUE	16054	6037	34
46395	carboxylic acid catabolic process	3.10337	14	11.6619	ellipse			9.9009e-05	0.0007882	1	0.999746	145	22304	70	TRUE	46395	6037	34
22900	electron transport chain	5.18088	14	11.4891	ellipse			5.3137e-07	6.5935e-06	1	0.999701	151	22304	56	TRUE	22900	6037	33
9110	vitamin biosynthetic process	4.72453	14	11.4891	ellipse			1.6053e-06	1.8857e-05	1	0.992004	268	22304	58	TRUE	9110	6037	33
9250	glucan biosynthetic process	3.5975	14	11.4891	ellipse			2.7052e-05	0.00025264	1	0.999989	57	22304	64	TRUE	9250	6037	33
6779	porphyrin biosynthetic process	8.11513	14	11.3137	ellipse			3.6282e-10	7.6714e-09	1	0.999815	118	22304	44	TRUE	6779	6037	32
8380	RNA splicing	1.71254	14	11.3137	ellipse			0.0041219	0.019385	1	0.995989	227	22304	77	TRUE	8380	6037	32
6418	tRNA aminoacylation for protein translation	3.75025	14	11.1355	ellipse			1.8627e-05	0.00017773	1	0.996127	221	22304	58	TRUE	6418	6037	31
43039	tRNA aminoacylation	3.56869	14	11.1355	ellipse			2.9112e-05	0.00026997	1	0.999736	147	22304	59	TRUE	43039	6037	31
43038	amino acid activation	3.56869	14	11.1355	ellipse			2.9112e-05	0.00026997	1	0.99988	97	22304	59	TRUE	43038	6037	31
32259	methylation	1.47311	14	11.1355	ellipse			0.0081244	0.033642	1	0.999627	163	22304	77	TRUE	32259	6037	31
16311	dephosphorylation	2.85933	14	10.9545	ellipse			0.00018835	0.0013825	1	0.999751	141	22304	61	TRUE	16311	6037	30
9108	coenzyme biosynthetic process	1.8145	14	10.9545	ellipse			0.0031171	0.015329	1	0.999826	116	22304	70	TRUE	9108	6037	30
6721	terpenoid metabolic process	0.557588	14	10.9545	ellipse			0.1258	0.27696	1	0.925082	284	22304	91	TRUE	6721	6037	30
15994	chlorophyll metabolic process	7.69175	14	10.7703	ellipse			1.031e-09	2.0335e-08	1	0.999997	32	22304	39	TRUE	15994	6037	29
8202	steroid metabolic process	2.63268	14	10.7703	ellipse			0.00034908	0.0023298	1	0.999983	61	22304	60	TRUE	8202	6037	29
6351	transcription, DNA-dependent	2.37375	14	10.7703	ellipse			0.00069125	0.0042291	1	0.917261	297	22304	62	TRUE	6351	6037	29
32774	RNA biosynthetic process	2.12979	14	10.7703	ellipse			0.0012964	0.0074166	1	0.990929	271	22304	64	TRUE	32774	6037	29
43414	macromolecule methylation	1.31086	14	10.7703	ellipse			0.012595	0.048881	1	0.992297	264	22304	73	TRUE	43414	6037	29
6096	glycolysis	6.54359	14	10.583	ellipse			1.8506e-08	2.8603e-07	1	0.999904	80	22304	40	TRUE	6096	6037	28
6767	water-soluble vitamin metabolic process	3.83639	14	10.583	ellipse			1.4779e-05	0.00014575	1	0.999658	161	22304	50	TRUE	6767	6037	28
96	sulfur amino acid metabolic process	2.53354	14	10.583	ellipse			0.00044966	0.0029272	1	0.999553	173	22304	58	TRUE	96	6037	28
43648	dicarboxylic acid metabolic process	2.27576	14	10.583	ellipse			0.00088826	0.0052995	1	0.99987	107	22304	60	TRUE	43648	6037	28
42364	water-soluble vitamin biosynthetic process	4.40711	14	10.3923	ellipse			3.5267e-06	3.9164e-05	1	0.996624	209	22304	45	TRUE	42364	6037	27
8654	phospholipid biosynthetic process	2.43706	14	10.3923	ellipse			0.0005795	0.0036554	1	0.995199	239	22304	56	TRUE	8654	6037	27
5982	starch metabolic process	6.11541	14	10.198	ellipse			5.3082e-08	7.6664e-07	1	1	10	22304	37	TRUE	5982	6037	26
6470	protein amino acid dephosphorylation	2.62623	14	10.198	ellipse			0.00035608	0.0023646	1	0.992843	256	22304	52	TRUE	6470	6037	26
15980	energy derivation by oxidation of organic compounds	1.75883	14	10.198	ellipse			0.003626	0.017425	1	0.999904	81	22304	59	TRUE	15980	6037	26
45333	cellular respiration	1.75883	14	10.198	ellipse			0.003626	0.017425	1	0.999997	26	22304	59	TRUE	45333	6037	26
9066	aspartate family amino acid metabolic process	1.30548	14	10.198	ellipse			0.012789	0.049491	1	0.999886	90	22304	64	TRUE	9066	6037	26
9853	photorespiration	9.67136	14	10	ellipse			8.3058e-12	2.1313e-10	1	0.999807	120	22304	28	TRUE	9853	6037	25
15986	ATP synthesis coupled proton transport	6.8992	14	10	ellipse			7.8738e-09	1.2612e-07	1	0.917326	296	22304	33	TRUE	15986	6037	25
16114	terpenoid biosynthetic process	0.757226	14	10	ellipse			0.070066	0.17489	1	0.996092	223	22304	70	TRUE	16114	6037	25
97	sulfur amino acid biosynthetic process	4.94981	14	9.59166	ellipse			9.2161e-07	1.1225e-05	1	0.996121	222	22304	34	TRUE	97	6037	23
9069	serine family amino acid metabolic process	4.94981	14	9.59166	ellipse			9.2161e-07	1.1225e-05	1	0.999894	85	22304	34	TRUE	9069	6037	23
15995	chlorophyll biosynthetic process	7.55994	14	9.38083	ellipse			1.4383e-09	2.7546e-08	1	0.999978	69	22304	26	TRUE	15995	6037	22
46486	glycerolipid metabolic process	1.31403	14	9.38083	ellipse			0.012485	0.048525	1	0.995645	234	22304	52	TRUE	46486	6037	22
16042	lipid catabolic process	0.757226	14	9.38083	ellipse			0.065998	0.17489	1	0.999766	136	22304	60	TRUE	16042	6037	22
6800	oxygen and reactive oxygen species metabolic process	5.22966	14	9.16515	ellipse			4.6824e-07	5.8931e-06	1	0.996947	198	22304	29	TRUE	6800	6037	21
6694	steroid biosynthetic process	2.80092	14	9.16515	ellipse			0.0002214	0.0015815	1	0.999973	74	22304	38	TRUE	6694	6037	21
6733	oxidoreduction coenzyme metabolic process	2.03999	14	8.94427	ellipse			0.0016667	0.0091203	1	0.999992	51	22304	40	TRUE	6733	6037	20
44242	cellular lipid catabolic process	0.757226	14	8.94427	ellipse			0.070195	0.17489	1	0.99925	186	22304	54	TRUE	44242	6037	20
6084	acetyl-CoA metabolic process	4.08488	14	8.7178	ellipse			7.8108e-06	8.2247e-05	1	0.999997	25	22304	28	TRUE	6084	6037	19
51187	cofactor catabolic process	2.81172	14	8.7178	ellipse			0.00021421	0.0015427	1	0.999701	150	22304	33	TRUE	51187	6037	19
9064	glutamine family amino acid metabolic process	2.43101	14	8.7178	ellipse			0.00059311	0.0037067	1	0.999887	89	22304	35	TRUE	9064	6037	19
9310	amine catabolic process	2.43101	14	8.7178	ellipse			0.00059311	0.0037067	1	0.999991	52	22304	35	TRUE	9310	6037	19
19362	pyridine nucleotide metabolic process	2.25252	14	8.7178	ellipse			0.00093921	0.0055909	1	0.999774	130	22304	36	TRUE	19362	6037	19
6650	glycerophospholipid metabolic process	1.34035	14	8.7178	ellipse			0.011595	0.045672	1	0.921158	290	22304	43	TRUE	6650	6037	19
9072	aromatic amino acid family metabolic process	1.00695	14	8.7178	ellipse			0.032246	0.098412	1	0.993019	255	22304	47	TRUE	9072	6037	19
9767	photosynthetic electron transport chain	4.39399	14	8.48528	ellipse			3.6501e-06	4.0365e-05	1	0.999987	58	22304	25	TRUE	9767	6037	18
30258	lipid modification	2.73635	14	8.48528	ellipse			0.00027147	0.001835	1	0.913554	299	22304	31	TRUE	30258	6037	18
9067	aspartate family amino acid biosynthetic process	2.1494	14	8.48528	ellipse			0.0012151	0.0070892	1	0.999883	94	22304	34	TRUE	9067	6037	18
9073	aromatic amino acid family biosynthetic process	1.47311	14	8.48528	ellipse			0.0081465	0.033642	1	0.932017	280	22304	39	TRUE	9073	6037	18
46417	chorismate metabolic process	1.47311	14	8.48528	ellipse			0.0081465	0.033642	1	0.996385	216	22304	39	TRUE	46417	6037	18
9116	nucleoside metabolic process	1.35542	14	8.48528	ellipse			0.011125	0.044114	1	0.999979	68	22304	40	TRUE	9116	6037	18
6555	methionine metabolic process	1.0881	14	8.48528	ellipse			0.02539	0.081639	1	0.999982	63	22304	43	TRUE	6555	6037	18
9311	oligosaccharide metabolic process	0.394819	14	8.48528	ellipse			0.21112	0.40288	1	0.99999	54	22304	55	TRUE	9311	6037	18
16108	tetraterpenoid metabolic process	2.85933	14	8.24621	ellipse			0.00018988	0.0013825	1	0.996265	219	22304	28	TRUE	16108	6037	17
16116	carotenoid metabolic process	2.85933	14	8.24621	ellipse			0.00018988	0.0013825	1	0.999872	104	22304	28	TRUE	16116	6037	17
9062	fatty acid catabolic process	2.43101	14	8.24621	ellipse			0.00059324	0.0037067	1	0.992733	259	22304	30	TRUE	9062	6037	17
46165	alcohol biosynthetic process	2.23814	14	8.24621	ellipse			0.00098396	0.0057791	1	0.996672	208	22304	31	TRUE	46165	6037	17
46496	nicotinamide nucleotide metabolic process	2.06236	14	8.24621	ellipse			0.0015732	0.0086624	1	0.999994	44	22304	32	TRUE	46496	6037	17
9063	cellular amino acid catabolic process	1.90504	14	8.24621	ellipse			0.0024331	0.012444	1	0.999886	91	22304	33	TRUE	9063	6037	17
6479	protein amino acid methylation	1.7574	14	8.24621	ellipse			0.0036512	0.017482	1	0.839047	302	22304	34	TRUE	6479	6037	17
8213	protein amino acid alkylation	1.7574	14	8.24621	ellipse			0.0036512	0.017482	0	0.166035	310	22304	34	TRUE	8213	6037	17
9765	photosynthesis, light harvesting	4.37576	14	8	ellipse			3.8544e-06	4.2096e-05	1	0.999904	82	22304	21	TRUE	9765	6037	16
6635	fatty acid beta-oxidation	3.02667	14	8	ellipse			0.00012103	0.00094045	1	0.917486	294	22304	25	TRUE	6635	6037	16
272	polysaccharide catabolic process	2.77624	14	8	ellipse			0.00023562	0.001674	1	0.99998	66	22304	26	TRUE	272	6037	16
16571	histone methylation	2.54754	14	8	ellipse			0.00043326	0.0028344	0	0.0866919	315	22304	27	TRUE	16571	6037	16
34440	lipid oxidation	2.54754	14	8	ellipse			0.00043326	0.0028344	0	0.0947623	311	22304	27	TRUE	34440	6037	16
19395	fatty acid oxidation	2.54754	14	8	ellipse			0.00043326	0.0028344	0	0.169677	309	22304	27	TRUE	19395	6037	16
19321	pentose metabolic process	2.46168	14	7.74597	ellipse			0.00054495	0.003454	1	0.999997	29	22304	25	TRUE	19321	6037	15
9225	nucleotide-sugar metabolic process	2.46168	14	7.74597	ellipse			0.00054495	0.003454	1	0.999801	122	22304	25	TRUE	9225	6037	15
6739	NADP metabolic process	2.24482	14	7.74597	ellipse			0.00096678	0.0056909	1	1	11	22304	26	TRUE	6739	6037	15
46700	heterocycle catabolic process	1.87657	14	7.74597	ellipse			0.0026444	0.013287	1	0.999692	155	22304	28	TRUE	46700	6037	15
16485	protein processing	3.19648	14	7.48331	ellipse			7.6532e-05	0.00063609	1	0.999993	46	22304	20	TRUE	16485	6037	14
6081	cellular aldehyde metabolic process	3.19648	14	7.48331	ellipse			7.6532e-05	0.00063609	1	0.997078	195	22304	20	TRUE	6081	6037	14
16117	carotenoid biosynthetic process	2.89278	14	7.48331	ellipse			0.00017225	0.00128	1	0.999973	72	22304	21	TRUE	16117	6037	14
6487	protein amino acid N-linked glycosylation	2.89278	14	7.48331	ellipse			0.00017225	0.00128	1	0.999992	50	22304	21	TRUE	6487	6037	14
6914	autophagy	2.89278	14	7.48331	ellipse			0.00017225	0.00128	1	0.999789	125	22304	21	TRUE	6914	6037	14
16109	tetraterpenoid biosynthetic process	2.89278	14	7.48331	ellipse			0.00017225	0.00128	1	0.999747	144	22304	21	TRUE	16109	6037	14
51604	protein maturation	2.62623	14	7.48331	ellipse			0.0003556	0.0023646	1	0.99974	146	22304	22	TRUE	51604	6037	14
16125	sterol metabolic process	1.61345	14	7.48331	ellipse			0.0053718	0.024353	1	0.999987	59	22304	27	TRUE	16125	6037	14
30384	phosphoinositide metabolic process	1.47311	14	7.48331	ellipse			0.0080993	0.033642	0	0.0867945	314	22304	28	TRUE	30384	6037	14
10498	proteasomal protein catabolic process	3.99606	14	7.2111	ellipse			9.7742e-06	0.00010091	1	1	8	22304	16	TRUE	10498	6037	13
9084	glutamine family amino acid biosynthetic process	2.83816	14	7.2111	ellipse			0.00020046	0.0014516	1	0.999884	92	22304	19	TRUE	9084	6037	13
18193	peptidyl-amino acid modification	2.54754	14	7.2111	ellipse			0.00043062	0.0028344	1	0.999768	134	22304	20	TRUE	18193	6037	13
9109	coenzyme catabolic process	2.29268	14	7.2111	ellipse			0.00085047	0.005097	1	0.99999	53	22304	21	TRUE	9109	6037	13
44270	cellular nitrogen compound catabolic process	1.8696	14	7.2111	ellipse			0.0027127	0.013502	1	0.999696	152	22304	23	TRUE	44270	6037	13
6518	peptide metabolic process	1.8696	14	7.2111	ellipse			0.0027127	0.013502	1	0.997081	194	22304	23	TRUE	6518	6037	13
16126	sterol biosynthetic process	1.8696	14	7.2111	ellipse			0.0027127	0.013502	1	0.999999	22	22304	23	TRUE	16126	6037	13
6740	NADPH regeneration	1.8696	14	7.2111	ellipse			0.0027127	0.013502	1	1	1	22304	23	TRUE	6740	6037	13
22904	respiratory electron transport chain	1.37535	14	7.2111	ellipse			0.010602	0.042136	1	0.999989	56	22304	26	TRUE	22904	6037	13
45017	glycerolipid biosynthetic process	1.14399	14	7.2111	ellipse			0.021836	0.071781	1	0.995035	240	22304	28	TRUE	45017	6037	13
19252	starch biosynthetic process	3.56807	14	6.9282	ellipse			2.9562e-05	0.00027035	1	1	16	22304	15	TRUE	19252	6037	12
6544	glycine metabolic process	3.56807	14	6.9282	ellipse			2.9562e-05	0.00027035	1	0.999997	27	22304	15	TRUE	6544	6037	12
6090	pyruvate metabolic process	3.56807	14	6.9282	ellipse			2.9562e-05	0.00027035	1	0.999878	101	22304	15	TRUE	6090	6037	12
9251	glucan catabolic process	3.14607	14	6.9282	ellipse			8.8925e-05	0.00071438	1	0.999999	21	22304	16	TRUE	9251	6037	12
31163	metallo-sulfur cluster assembly	1.97156	14	6.9282	ellipse			0.0019835	0.010677	1	0.999823	117	22304	20	TRUE	31163	6037	12
16226	iron-sulfur cluster assembly	1.97156	14	6.9282	ellipse			0.0019835	0.010677	1	0.999995	36	22304	20	TRUE	16226	6037	12
9060	aerobic respiration	1.77255	14	6.9282	ellipse			0.0034941	0.016883	1	1	6	22304	21	TRUE	9060	6037	12
6098	pentose-phosphate shunt	1.58394	14	6.9282	ellipse			0.0058087	0.026065	1	1	5	22304	22	TRUE	6098	6037	12
46474	glycerophospholipid biosynthetic process	1.42567	14	6.9282	ellipse			0.0091863	0.037526	1	0.995789	230	22304	23	TRUE	46474	6037	12
9119	ribonucleoside metabolic process	0.836901	14	6.9282	ellipse			0.051941	0.14558	1	0.99987	109	22304	28	TRUE	9119	6037	12
5983	starch catabolic process	2.76467	14	6.63325	ellipse			0.00024914	0.0017192	1	1	13	22304	15	TRUE	5983	6037	11
46364	monosaccharide biosynthetic process	2.42596	14	6.63325	ellipse			0.0006016	0.0037501	1	0.999719	148	22304	16	TRUE	46364	6037	11
44247	cellular polysaccharide catabolic process	2.13095	14	6.63325	ellipse			0.0012874	0.0073968	1	0.999992	48	22304	17	TRUE	44247	6037	11
46356	acetyl-CoA catabolic process	2.13095	14	6.63325	ellipse			0.0012874	0.0073968	1	1	18	22304	17	TRUE	46356	6037	11
6099	tricarboxylic acid cycle	2.13095	14	6.63325	ellipse			0.0012874	0.0073968	1	1	4	22304	17	TRUE	6099	6037	11
9086	methionine biosynthetic process	2.13095	14	6.63325	ellipse			0.0012874	0.0073968	1	0.999869	111	22304	17	TRUE	9086	6037	11
42278	purine nucleoside metabolic process	1.89803	14	6.63325	ellipse			0.0025025	0.012647	1	0.99987	108	22304	18	TRUE	42278	6037	11
46128	purine ribonucleoside metabolic process	1.89803	14	6.63325	ellipse			0.0025025	0.012647	1	0.996164	220	22304	18	TRUE	46128	6037	11
9112	nucleobase metabolic process	1.89803	14	6.63325	ellipse			0.0025025	0.012647	1	0.996719	206	22304	18	TRUE	9112	6037	11
42773	ATP synthesis coupled electron transport	1.32803	14	6.63325	ellipse			0.012053	0.046986	1	0.99987	106	22304	21	TRUE	42773	6037	11
42775	mitochondrial ATP synthesis coupled electron transport	1.32803	14	6.63325	ellipse			0.012053	0.046986	1	0.999997	33	22304	21	TRUE	42775	6037	11
43161	proteasomal ubiquitin-dependent protein catabolic process	2.75355	14	6.32456	ellipse			0.00025826	0.0017638	1	1	0	22304	13	TRUE	43161	6037	10
31123	RNA 3'-end processing	2.06718	14	6.32456	ellipse			0.0015526	0.0085669	1	0.917808	292	22304	15	TRUE	31123	6037	10
9773	photosynthetic electron transport in photosystem I	2.06718	14	6.32456	ellipse			0.0015526	0.0085669	1	1	19	22304	15	TRUE	9773	6037	10
10025	wax biosynthetic process	2.06718	14	6.32456	ellipse			0.0015526	0.0085669	1	0.999756	139	22304	15	TRUE	10025	6037	10
19319	hexose biosynthetic process	2.06718	14	6.32456	ellipse			0.0015526	0.0085669	1	0.999992	47	22304	15	TRUE	19319	6037	10
10166	wax metabolic process	1.8145	14	6.32456	ellipse			0.0031376	0.015329	1	0.996364	217	22304	16	TRUE	10166	6037	10
6563	L-serine metabolic process	1.8145	14	6.32456	ellipse			0.0031376	0.015329	1	0.999997	28	22304	16	TRUE	6563	6037	10
42558	pteridine and derivative metabolic process	1.4034	14	6.32456	ellipse			0.0098787	0.0395	1	0.996311	218	22304	18	TRUE	42558	6037	10
9070	serine family amino acid biosynthetic process	1.4034	14	6.32456	ellipse			0.0098787	0.0395	1	0.999884	93	22304	18	TRUE	9070	6037	10
6102	isocitrate metabolic process	2.77016	14	6	ellipse			0.00024472	0.0016976	1	0.999994	45	22304	11	TRUE	6102	6037	9
9123	nucleoside monophosphate metabolic process	1.73382	14	6	ellipse			0.0038969	0.018458	1	0.921477	289	22304	14	TRUE	9123	6037	9
6536	glutamate metabolic process	1.73382	14	6	ellipse			0.0038969	0.018458	1	0.999997	31	22304	14	TRUE	6536	6037	9
6476	protein amino acid deacetylation	1.50446	14	6	ellipse			0.0074133	0.031299	1	0.992597	262	22304	15	TRUE	6476	6037	9
19853	L-ascorbic acid biosynthetic process	2.34638	14	5.65685	ellipse			0.00074645	0.0045043	1	0.999872	105	22304	10	TRUE	19853	6037	8
9240	isopentenyl diphosphate biosynthetic process	2.34638	14	5.65685	ellipse			0.00074645	0.0045043	1	0.999653	162	22304	10	TRUE	9240	6037	8
46490	isopentenyl diphosphate metabolic process	2.34638	14	5.65685	ellipse			0.00074645	0.0045043	1	0.999848	115	22304	10	TRUE	46490	6037	8
19852	L-ascorbic acid metabolic process	2.34638	14	5.65685	ellipse			0.00074645	0.0045043	1	0.999982	64	22304	10	TRUE	19852	6037	8
51605	protein maturation by peptide bond cleavage	1.95615	14	5.65685	ellipse			0.0020844	0.011062	1	0.999994	43	22304	11	TRUE	51605	6037	8
6534	cysteine metabolic process	1.41719	14	5.65685	ellipse			0.0094686	0.038265	1	0.999983	62	22304	13	TRUE	6534	6037	8
19344	cysteine biosynthetic process	1.41719	14	5.65685	ellipse			0.0094686	0.038265	1	0.999869	110	22304	13	TRUE	19344	6037	8
9124	nucleoside monophosphate biosynthetic process	1.41719	14	5.65685	ellipse			0.0094686	0.038265	1	0.99601	226	22304	13	TRUE	9124	6037	8
70646	protein modification by small protein removal	0.770624	14	5.65685	ellipse			0.061791	0.16958	1	0.999748	143	22304	17	TRUE	70646	6037	8
19682	glyceraldehyde-3-phosphate metabolic process	2.39958	14	5.2915	ellipse			0.00064832	0.0039849	1	0.999691	156	22304	8	TRUE	19682	6037	7
6546	glycine catabolic process	2.39958	14	5.2915	ellipse			0.00064832	0.0039849	1	1	12	22304	8	TRUE	6546	6037	7
43631	RNA polyadenylation	2.39958	14	5.2915	ellipse			0.00064832	0.0039849	0	0.173061	307	22304	8	TRUE	43631	6037	7
9071	serine family amino acid catabolic process	2.39958	14	5.2915	ellipse			0.00064832	0.0039849	1	0.999994	40	22304	8	TRUE	9071	6037	7
71704	organic substance metabolic process	1.93878	14	5.2915	ellipse			0.0022304	0.011514	1	0.993843	248	22304	9	TRUE	71704	6037	7
9226	nucleotide-sugar biosynthetic process	1.93878	14	5.2915	ellipse			0.0022304	0.011514	1	0.99497	242	22304	9	TRUE	9226	6037	7
15977	carbon fixation	1.93878	14	5.2915	ellipse			0.0022304	0.011514	1	0.999775	129	22304	9	TRUE	15977	6037	7
6505	GPI anchor metabolic process	1.32837	14	5.2915	ellipse			0.012008	0.04695	0	0.00439459	323	22304	11	TRUE	6505	6037	7
9161	ribonucleoside monophosphate metabolic process	1.32837	14	5.2915	ellipse			0.012008	0.04695	0	0.173559	306	22304	11	TRUE	9161	6037	7
19288	isopentenyl diphosphate biosynthetic process, mevalonate-independent pathway	1.95507	14	4.89898	ellipse			0.0021106	0.01109	1	0.99998	67	22304	7	TRUE	19288	6037	6
30091	protein repair	1.54581	14	4.89898	ellipse			0.0064973	0.028457	1	0.999879	100	22304	8	TRUE	30091	6037	6
10206	photosystem II repair	1.54581	14	4.89898	ellipse			0.0064973	0.028457	1	0.999994	41	22304	8	TRUE	10206	6037	6
16925	protein sumoylation	1.54581	14	4.89898	ellipse			0.0064973	0.028457	1	0.992843	257	22304	8	TRUE	16925	6037	6
6465	signal peptide processing	1.54581	14	4.89898	ellipse			0.0064973	0.028457	1	0.999779	128	22304	8	TRUE	6465	6037	6
6085	acetyl-CoA biosynthetic process	1.54581	14	4.89898	ellipse			0.0064973	0.028457	1	0.999995	35	22304	8	TRUE	6085	6037	6
42743	hydrogen peroxide metabolic process	1.24664	14	4.89898	ellipse			0.015031	0.056671	1	0.995776	232	22304	9	TRUE	42743	6037	6
46500	S-adenosylmethionine metabolic process	2.08926	14	4.47214	ellipse			0.001451	0.0081422	1	0.922138	288	22304	5	TRUE	46500	6037	5
16579	protein deubiquitination	2.08926	14	4.47214	ellipse			0.001451	0.0081422	1	0.992843	258	22304	5	TRUE	16579	6037	5
10021	amylopectin biosynthetic process	2.08926	14	4.47214	ellipse			0.001451	0.0081422	1	1	17	22304	5	TRUE	10021	6037	5
42732	D-xylose metabolic process	2.08926	14	4.47214	ellipse			0.001451	0.0081422	1	1	7	22304	5	TRUE	42732	6037	5
42744	hydrogen peroxide catabolic process	1.54071	14	4.47214	ellipse			0.0067435	0.028793	1	0.91725	298	22304	6	TRUE	42744	6037	5
42723	thiamin and derivative metabolic process	1.54071	14	4.47214	ellipse			0.0067435	0.028793	1	0.99374	251	22304	6	TRUE	42723	6037	5
6772	thiamin metabolic process	1.54071	14	4.47214	ellipse			0.0067435	0.028793	1	0.999661	160	22304	6	TRUE	6772	6037	5
19685	photosynthesis, dark reaction	1.54071	14	4.47214	ellipse			0.0067435	0.028793	1	0.999881	96	22304	6	TRUE	19685	6037	5
6206	pyrimidine base metabolic process	1.54071	14	4.47214	ellipse			0.0067435	0.028793	1	0.999882	95	22304	6	TRUE	6206	6037	5
10586	miRNA metabolic process	1.54071	14	4.47214	ellipse			0.0067435	0.028793	0	0.0909122	312	22304	6	TRUE	10586	6037	5
34655	nucleobase, nucleoside, nucleotide and nucleic acid catabolic process	1.18524	14	4.47214	ellipse			0.018326	0.065276	1	0.999981	65	22304	7	TRUE	34655	6037	5
34656	nucleobase, nucleoside and nucleotide catabolic process	1.18524	14	4.47214	ellipse			0.018326	0.065276	1	0.999968	78	22304	7	TRUE	34656	6037	5
70301	cellular response to hydrogen peroxide	1.18524	14	4.47214	ellipse			0.018326	0.065276	0	0.0826756	320	22304	7	TRUE	70301	6037	5
6378	mRNA polyadenylation	1.61345	14	4	ellipse			0.0053634	0.024353	1	0.917584	293	22304	4	TRUE	6378	6037	4
46113	nucleobase catabolic process	1.61345	14	4	ellipse			0.0053634	0.024353	1	0.999879	98	22304	4	TRUE	46113	6037	4
6491	N-glycan processing	1.61345	14	4	ellipse			0.0053634	0.024353	1	1	20	22304	4	TRUE	6491	6037	4
42724	thiamin and derivative biosynthetic process	1.61345	14	4	ellipse			0.0053634	0.024353	1	0.940363	277	22304	4	TRUE	42724	6037	4
9228	thiamin biosynthetic process	1.61345	14	4	ellipse			0.0053634	0.024353	1	0.996686	207	22304	4	TRUE	9228	6037	4
6556	S-adenosylmethionine biosynthetic process	1.61345	14	4	ellipse			0.0053634	0.024353	1	0.924762	285	22304	4	TRUE	6556	6037	4
19464	glycine decarboxylation via glycine cleavage system	1.61345	14	4	ellipse			0.0053634	0.024353	1	1	2	22304	4	TRUE	19464	6037	4
9768	photosynthesis, light harvesting in photosystem I	1.61345	14	4	ellipse			0.0053634	0.024353	1	0.999997	24	22304	4	TRUE	9768	6037	4
31124	mRNA 3'-end processing	1.16013	14	4	ellipse			0.021013	0.069162	1	0.991927	269	22304	5	TRUE	31124	6037	4

## Sheet: Cluster Development
GO ID	GO Description	nodeFillColor	nodeFontSize	nodeSize	nodeType	NumChildren	NumDescendents	pValue	adjustedPValue	diffusion_input	diffusion_output_heat	diffusion_output_rank	N	nn	selected	shared name	X	xx	Cluster frequency	Total frequency
9987	cellular process	Infinity	14	105.811	ellipse			5.9952e-140	0	0	0.0400295	322	22304	7393	TRUE	9987	6037	2799	46.3641	33.1465
46686	response to cadmium ion	48.7943	14	28.0713	ellipse			2.4301e-52	1.6057e-49	0	2.90412e-09	728	22304	279	TRUE	46686	6037	197	3.26321	1.2509
10038	response to metal ion	45.9286	14	30.0666	ellipse			2.6759e-49	1.1787e-46	0	1.67312e-07	612	22304	350	TRUE	10038	6037	226	3.74358	1.56923
6996	organelle organization	42.9145	14	34.4093	ellipse			3.2246e-46	1.2175e-43	0	0.00188987	369	22304	526	TRUE	6996	6037	296	4.9031	2.35832
51641	cellular localization	41.8573	14	31.496	ellipse			4.2041e-45	1.3889e-42	0	0.0023893	354	22304	415	TRUE	51641	6037	248	4.108	1.86065
16043	cellular component organization	41.6562	14	42.4264	ellipse			8.3495e-45	2.2068e-42	0	0.0023017	359	22304	935	TRUE	16043	6037	450	7.45403	4.19207
51649	establishment of localization in cell	41.6562	14	30.5287	ellipse			7.9679e-45	2.2068e-42	0	0.000255785	372	22304	381	TRUE	51649	6037	233	3.85953	1.70821
46907	intracellular transport	41.1315	14	28.8444	ellipse			3.0749e-44	7.3881e-42	0	1.52232e-05	470	22304	326	TRUE	46907	6037	208	3.44542	1.46162
10035	response to inorganic substance	40.2582	14	31.8119	ellipse			2.7144e-43	5.5185e-41	0	8.40137e-06	476	22304	434	TRUE	10035	6037	253	4.19082	1.94584
15031	protein transport	33.1066	14	27.9285	ellipse			5.0323e-36	7.8238e-34	0	1.05226e-05	472	22304	325	TRUE	15031	6037	195	3.23008	1.45714
45184	establishment of protein localization	33.1066	14	27.9285	ellipse			5.0323e-36	7.8238e-34	0	9.05896e-05	408	22304	325	TRUE	45184	6037	195	3.23008	1.45714
8104	protein localization	32.9093	14	28.3549	ellipse			8.3918e-36	1.2322e-33	0	4.91911e-06	493	22304	340	TRUE	8104	6037	201	3.32947	1.52439
70727	cellular macromolecule localization	30.6309	14	25.4558	ellipse			1.7702e-33	2.3393e-31	0	8.97229e-05	412	22304	258	TRUE	70727	6037	162	2.68345	1.15674
9628	response to abiotic stimulus	30.3414	14	44.7661	ellipse			3.6201e-33	4.5562e-31	0	7.22866e-05	465	22304	1168	TRUE	9628	6037	501	8.29882	5.23673
6886	intracellular protein transport	30.3217	14	24.4131	ellipse			3.9683e-33	4.7674e-31	0	5.92219e-07	599	22304	230	TRUE	6886	6037	149	2.46811	1.03121
34613	cellular protein localization	30.0028	14	24.7386	ellipse			8.6454e-33	9.9347e-31	0	2.42636e-06	536	22304	240	TRUE	34613	6037	153	2.53437	1.07604
32502	developmental process	27.1021	14	53.1037	ellipse			7.777e-30	7.9057e-28	0	0.0018583	370	22304	1820	TRUE	32502	6037	705	11.678	8.15997
48856	anatomical structure development	26.133	14	47.4131	ellipse			7.5205e-29	7.3617e-27	0	6.50051e-05	469	22304	1392	TRUE	48856	6037	562	9.30926	6.24103
7275	multicellular organismal development	25.9144	14	50.8724	ellipse			1.3362e-28	1.2178e-26	0	0.000148609	387	22304	1655	TRUE	7275	6037	647	10.7172	7.42019
50896	response to stimulus	25.3103	14	67.1714	ellipse			5.7405e-28	4.8942e-26	0	0.00208965	368	22304	3207	TRUE	50896	6037	1128	18.6848	14.3786
32501	multicellular organismal process	25.2375	14	51.7301	ellipse			7.1157e-28	5.7876e-26	0	0.00230416	358	22304	1732	TRUE	32501	6037	669	11.0817	7.76542
9791	post-embryonic development	24.5076	14	39.2428	ellipse			4.1148e-27	3.1073e-25	0	7.16706e-05	467	22304	884	TRUE	9791	6037	385	6.37734	3.96341
51234	establishment of localization	24.3636	14	48.7852	ellipse			5.8972e-27	4.3295e-25	0	0.0024771	344	22304	1514	TRUE	51234	6037	595	9.85589	6.78802
51179	localization	24.1738	14	49.4368	ellipse			9.8896e-27	6.7021e-25	0	0.00263308	338	22304	1566	TRUE	51179	6037	611	10.1209	7.02116
6810	transport	24.12	14	48.5798	ellipse			1.1482e-26	7.5866e-25	0	0.000229544	373	22304	1502	TRUE	6810	6037	590	9.77307	6.73422
48608	reproductive structure development	23.2122	14	36.2767	ellipse			9.7484e-26	6.1345e-24	0	7.76101e-06	480	22304	735	TRUE	48608	6037	329	5.44973	3.29537
3006	reproductive developmental process	22.286	14	37.8946	ellipse			8.6166e-25	5.1758e-23	0	0.000142643	388	22304	829	TRUE	3006	6037	359	5.94666	3.71682
9790	embryonic development	20.8432	14	29.1204	ellipse			2.4432e-23	1.435e-21	0	7.72218e-05	452	22304	429	TRUE	9790	6037	212	3.51168	1.92342
22414	reproductive process	20.4045	14	39.0384	ellipse			6.8577e-23	3.9402e-21	0	0.00256111	340	22304	911	TRUE	22414	6037	381	6.31108	4.08447
16192	vesicle-mediated transport	20.0271	14	21.4476	ellipse			1.6707e-22	9.3953e-21	0	0.00222036	364	22304	189	TRUE	16192	6037	115	1.90492	0.847382
3	reproduction	19.8988	14	39.2938	ellipse			2.2928e-22	1.2625e-20	0	0.00273737	332	22304	931	TRUE	3	6037	386	6.3939	4.17414
6605	protein targeting	19.5812	14	18.6548	ellipse			4.8632e-22	2.6232e-20	0	8.97207e-08	644	22304	128	TRUE	6605	6037	87	1.44111	0.573888
10154	fruit development	19.5701	14	29.6648	ellipse			5.0911e-22	2.6912e-20	0	2.46285e-06	529	22304	459	TRUE	10154	6037	220	3.64419	2.05793
9657	plastid organization	19.1936	14	17.2047	ellipse			1.2599e-21	6.4036e-20	0	7.57012e-05	454	22304	102	TRUE	9657	6037	74	1.22577	0.457317
42221	response to chemical stimulus	18.6187	14	50.319	ellipse			5.0982e-21	2.4062e-19	0	7.27183e-05	464	22304	1710	TRUE	42221	6037	633	10.4853	7.66679
48316	seed development	18.3068	14	28.9137	ellipse			1.0828e-20	4.9342e-19	0	8.35355e-05	435	22304	438	TRUE	48316	6037	209	3.46198	1.96377
9793	embryonic development ending in seed dormancy	17.6746	14	27.0555	ellipse			4.7218e-20	2.1152e-18	0	8.21537e-06	477	22304	372	TRUE	9793	6037	183	3.03131	1.66786
33036	macromolecule localization	17.5527	14	30.7896	ellipse			6.3582e-20	2.8008e-18	0	9.4552e-05	401	22304	521	TRUE	33036	6037	237	3.92579	2.3359
6970	response to osmotic stress	16.8862	14	27.3496	ellipse			3.0979e-19	1.2997e-17	0	3.88499e-06	509	22304	388	TRUE	6970	6037	187	3.09757	1.7396
6950	response to stress	16.4508	14	51.6527	ellipse			8.7093e-19	3.5413e-17	0	7.06667e-05	468	22304	1853	TRUE	6950	6037	667	11.0485	8.30793
9651	response to salt stress	15.8264	14	26.3818	ellipse			3.7811e-18	1.4916e-16	0	8.66583e-08	649	22304	360	TRUE	9651	6037	174	2.88223	1.61406
9266	response to temperature stimulus	11.4633	14	25.4558	ellipse			1.1197e-13	3.4412e-12	0	2.08841e-06	575	22304	359	TRUE	9266	6037	162	2.68345	1.60958
43933	macromolecular complex subunit organization	11.2456	14	20.8806	ellipse			1.9345e-13	5.681e-12	0	0.000173748	381	22304	216	TRUE	43933	6037	109	1.80553	0.968436
65003	macromolecular complex assembly	11.1319	14	20.2978	ellipse			2.5414e-13	7.3812e-12	0	0.000138671	391	22304	201	TRUE	65003	6037	103	1.70615	0.901184
9658	chloroplast organization	10.3507	14	13.4164	ellipse			1.62e-12	4.46e-11	0	2.11025e-06	568	22304	65	TRUE	9658	6037	45	0.745403	0.291428
17038	protein import	9.96294	14	14.1421	ellipse			4.1207e-12	1.0891e-10	0	2.53475e-07	606	22304	77	TRUE	17038	6037	50	0.828226	0.34523
51716	cellular response to stimulus	9.45394	14	33.4066	ellipse			1.4234e-11	3.516e-10	0	0.00214332	367	22304	729	TRUE	51716	6037	279	4.6215	3.26847
22607	cellular component assembly	9.07111	14	21.8174	ellipse			3.5655e-11	8.4896e-10	0	0.000174686	380	22304	258	TRUE	22607	6037	119	1.97118	1.15674
6818	hydrogen transport	8.96542	14	11.3137	ellipse			4.6298e-11	1.0829e-09	0	0.000140024	389	22304	42	TRUE	6818	6037	32	0.530065	0.188307
9409	response to cold	8.75871	14	21.166	ellipse			7.518e-11	1.743e-09	0	2.05277e-06	579	22304	241	TRUE	9409	6037	112	1.85523	1.08052
34621	cellular macromolecular complex subunit organization	8.74944	14	18.2209	ellipse			7.7474e-11	1.7806e-09	0	0.00229725	362	22304	163	TRUE	34621	6037	83	1.37486	0.730811
48731	system development	8.55041	14	32.9848	ellipse			1.2571e-10	2.8157e-09	0	5.7228e-06	491	22304	720	TRUE	48731	6037	272	4.50555	3.22812
34622	cellular macromolecular complex assembly	8.48043	14	17.5499	ellipse			1.4894e-10	3.3081e-09	0	8.90264e-05	416	22304	149	TRUE	34622	6037	77	1.27547	0.668042
48513	organ development	8.40482	14	32.9242	ellipse			1.7876e-10	3.9372e-09	0	1.88616e-06	595	22304	719	TRUE	48513	6037	271	4.48898	3.22364
6325	chromatin organization	8.38477	14	18	ellipse			1.8877e-10	4.1232e-09	0	7.54215e-06	481	22304	160	TRUE	6325	6037	81	1.34173	0.71736
48193	Golgi vesicle transport	8.11846	14	10.7703	ellipse			3.5716e-10	7.6127e-09	0	7.88766e-05	445	22304	38	TRUE	48193	6037	29	0.480371	0.170373
16044	cellular membrane organization	8.06788	14	13.7113	ellipse			4.1423e-10	8.5531e-09	0	0.00221894	365	22304	77	TRUE	16044	6037	47	0.778532	0.34523
61024	membrane organization	8.06788	14	13.7113	ellipse			4.1423e-10	8.5531e-09	0	0.000172825	382	22304	77	TRUE	61024	6037	47	0.778532	0.34523
70887	cellular response to chemical stimulus	7.55194	14	24.4949	ellipse			1.4756e-09	2.8058e-08	0	8.46227e-05	432	22304	361	TRUE	70887	6037	150	2.48468	1.61854
40007	growth	7.30397	14	22	ellipse			2.781e-09	4.9663e-08	0	0.00263704	337	22304	279	TRUE	40007	6037	121	2.00431	1.2509
10016	shoot morphogenesis	7.22144	14	17.5499	ellipse			3.3857e-09	6.0056e-08	0	1.98717e-06	589	22304	157	TRUE	10016	6037	77	1.27547	0.70391
45036	protein targeting to chloroplast	7.11585	14	9.16515	ellipse			4.5205e-09	7.6587e-08	0	1.69005e-09	743	22304	25	TRUE	45036	6037	21	0.347855	0.112088
70271	protein complex biogenesis	7.11139	14	16.4924	ellipse			4.6256e-09	7.7376e-08	0	0.00022635	374	22304	134	TRUE	70271	6037	68	1.12639	0.600789
6461	protein complex assembly	7.11139	14	16.4924	ellipse			4.6256e-09	7.7376e-08	0	0.00399225	329	22304	134	TRUE	6461	6037	68	1.12639	0.600789
9617	response to bacterium	7.09742	14	20.6882	ellipse			4.807e-09	7.9906e-08	0	2.33931e-06	546	22304	241	TRUE	9617	6037	107	1.7724	1.08052
9653	anatomical structure morphogenesis	7.08212	14	28.2135	ellipse			5.0108e-09	8.2772e-08	0	7.16969e-05	466	22304	515	TRUE	9653	6037	199	3.29634	2.309
22622	root system development	7.06535	14	20.2978	ellipse			5.2731e-09	8.603e-08	0	1.27933e-07	626	22304	230	TRUE	22622	6037	103	1.70615	1.03121
48364	root development	7.06535	14	20.2978	ellipse			5.2731e-09	8.603e-08	0	1.23737e-07	630	22304	230	TRUE	48364	6037	103	1.70615	1.03121
42742	defense response to bacterium	6.79542	14	18.868	ellipse			1.0181e-08	1.6017e-07	0	9.43244e-08	640	22304	193	TRUE	42742	6037	89	1.47424	0.865316
48285	organelle fission	6.74341	14	11.3137	ellipse			1.1613e-08	1.8055e-07	0	7.35271e-05	462	22304	48	TRUE	48285	6037	32	0.530065	0.215208
44085	cellular component biogenesis	6.3544	14	26.533	ellipse			2.911e-08	4.4218e-07	0	0.00247261	345	22304	454	TRUE	44085	6037	176	2.91536	2.03551
9888	tissue development	6.28393	14	21.0713	ellipse			3.4632e-08	5.2007e-07	0	1.80389e-06	598	22304	260	TRUE	9888	6037	111	1.83866	1.16571
48366	leaf development	6.15754	14	18.9737	ellipse			4.7768e-08	6.9576e-07	0	4.21156e-08	695	22304	201	TRUE	48366	6037	90	1.49081	0.901184
51276	chromosome organization	6.10296	14	19.2873	ellipse			5.4924e-08	7.8893e-07	0	7.5613e-05	456	22304	210	TRUE	51276	6037	93	1.5405	0.941535
7031	peroxisome organization	6.07856	14	9.16515	ellipse			5.8413e-08	8.3452e-07	0	7.35257e-05	463	22304	27	TRUE	7031	6037	21	0.347855	0.121055
33365	protein localization in organelle	6.04274	14	12.6491	ellipse			6.3779e-08	9.0628e-07	0	5.08988e-08	666	22304	69	TRUE	33365	6037	40	0.662581	0.309362
16049	cell growth	5.96158	14	20.2978	ellipse			7.7298e-08	1.0925e-06	0	0.00230442	357	22304	240	TRUE	16049	6037	103	1.70615	1.07604
7010	cytoskeleton organization	5.91689	14	14.2829	ellipse			8.7049e-08	1.2109e-06	0	7.81984e-05	446	22304	97	TRUE	7010	6037	51	0.84479	0.4349
51704	multi-organism process	5.87687	14	31.6228	ellipse			9.5955e-08	1.3278e-06	0	0.00238391	355	22304	694	TRUE	51704	6037	250	4.14113	3.11155
9416	response to light stimulus	5.84563	14	26.3818	ellipse			1.0419e-07	1.4268e-06	0	4.23704e-08	694	22304	455	TRUE	9416	6037	174	2.88223	2.03999
9965	leaf morphogenesis	5.63674	14	15.2315	ellipse			1.7466e-07	2.3081e-06	0	8.5066e-08	653	22304	117	TRUE	9965	6037	58	0.960742	0.52457
9607	response to biotic stimulus	5.55943	14	28.4956	ellipse			2.1078e-07	2.7579e-06	0	8.20699e-05	442	22304	550	TRUE	9607	6037	203	3.3626	2.46593
9314	response to radiation	5.38178	14	26.6083	ellipse			3.2044e-07	4.1516e-06	0	2.049e-06	581	22304	471	TRUE	9314	6037	177	2.93192	2.11173
9668	plastid membrane organization	5.37445	14	8	ellipse			3.2909e-07	4.2223e-06	0	8.47587e-05	429	22304	19	TRUE	9668	6037	16	0.265032	0.0851865
10027	thylakoid membrane organization	5.37445	14	8	ellipse			3.2909e-07	4.2223e-06	0	2.35887e-06	543	22304	19	TRUE	10027	6037	16	0.265032	0.0851865
48367	shoot development	5.32163	14	22	ellipse			3.7346e-07	4.7684e-06	0	1.23213e-07	632	22304	300	TRUE	48367	6037	121	2.00431	1.34505
22621	shoot system development	5.23657	14	22.0907	ellipse			4.5865e-07	5.8001e-06	0	1.27925e-07	627	22304	304	TRUE	22621	6037	122	2.02087	1.36298
6333	chromatin assembly or disassembly	5.19992	14	12.6491	ellipse			5.0619e-07	6.3107e-06	0	3.52502e-07	602	22304	73	TRUE	6333	6037	40	0.662581	0.327296
48827	phyllome development	5.14369	14	19.3907	ellipse			5.8432e-07	7.1831e-06	0	1.83861e-06	596	22304	222	TRUE	48827	6037	94	1.55706	0.995337
30029	actin filament-based process	4.81792	14	11.6619	ellipse			1.2717e-06	1.5208e-05	0	0.00237751	356	22304	60	TRUE	30029	6037	34	0.563194	0.26901
7034	vacuolar transport	4.79739	14	8.24621	ellipse			1.3393e-06	1.5944e-05	0	3.34018e-07	603	22304	22	TRUE	7034	6037	17	0.281597	0.098637
51707	response to other organism	4.77498	14	27.7128	ellipse			1.4165e-06	1.6789e-05	0	8.55949e-05	426	22304	528	TRUE	51707	6037	192	3.18039	2.36729
9913	epidermal cell differentiation	4.76756	14	15.2315	ellipse			1.4474e-06	1.7078e-05	0	2.21818e-06	565	22304	123	TRUE	9913	6037	58	0.960742	0.551471
10015	root morphogenesis	4.72168	14	14	ellipse			1.6231e-06	1.8981e-05	0	1.98725e-06	588	22304	99	TRUE	10015	6037	49	0.811661	0.443867
10228	vegetative to reproductive phase transition of meristem	4.69314	14	13.2665	ellipse			1.741e-06	2.027e-05	0	5.97838e-06	489	22304	86	TRUE	10228	6037	44	0.728839	0.385581
43572	plastid fission	4.54777	14	7.2111	ellipse			2.4438e-06	2.8329e-05	0	2.06365e-06	578	22304	15	TRUE	43572	6037	13	0.215339	0.0672525
7005	mitochondrion organization	4.51184	14	9.16515	ellipse			2.6779e-06	3.0772e-05	0	7.56984e-05	455	22304	31	TRUE	7005	6037	21	0.347855	0.138989
8544	epidermis development	4.50215	14	15.2315	ellipse			2.7621e-06	3.1466e-05	0	8.65539e-08	651	22304	125	TRUE	8544	6037	58	0.960742	0.560438
7398	ectoderm development	4.50215	14	15.2315	ellipse			2.7621e-06	3.1466e-05	0	4.14989e-08	696	22304	125	TRUE	7398	6037	58	0.960742	0.560438
43623	cellular protein complex assembly	4.48861	14	12.9615	ellipse			2.8619e-06	3.2463e-05	0	0.000126699	397	22304	82	TRUE	43623	6037	42	0.69571	0.367647
9605	response to external stimulus	4.47597	14	19.3907	ellipse			2.959e-06	3.3422e-05	0	7.81349e-05	447	22304	229	TRUE	9605	6037	94	1.55706	1.02672
6913	nucleocytoplasmic transport	4.4185	14	11.3137	ellipse			3.4199e-06	3.815e-05	0	5.96558e-09	704	22304	57	TRUE	6913	6037	32	0.530065	0.25556
51169	nuclear transport	4.4185	14	11.3137	ellipse			3.4199e-06	3.815e-05	0	3.33994e-07	604	22304	57	TRUE	51169	6037	32	0.530065	0.25556
6612	protein targeting to membrane	4.37658	14	8.24621	ellipse			3.8313e-06	4.2017e-05	0	3.18494e-09	722	22304	23	TRUE	6612	6037	17	0.281597	0.103121
51301	cell division	4.36427	14	12.49	ellipse			3.9741e-06	4.3224e-05	0	0.00246686	347	22304	75	TRUE	51301	6037	39	0.646016	0.336263
910	cytokinesis	4.23617	14	10	ellipse			5.3814e-06	5.8053e-05	0	0.000181043	377	22304	41	TRUE	910	6037	25	0.414113	0.183824
16197	endosome transport	4.08347	14	6.9282	ellipse			7.8675e-06	8.2515e-05	0	8.30543e-05	437	22304	14	TRUE	16197	6037	12	0.198774	0.062769
71310	cellular response to organic substance	4.01762	14	22.1811	ellipse			9.1918e-06	9.6024e-05	0	0.000123793	398	22304	323	TRUE	71310	6037	123	2.03744	1.44817
9887	organ morphogenesis	4.00553	14	17.3205	ellipse			9.4887e-06	9.8734e-05	0	2.02571e-06	584	22304	178	TRUE	9887	6037	75	1.24234	0.798063
9306	protein secretion	3.99606	14	7.2111	ellipse			9.7742e-06	0.00010091	0	8.73556e-05	420	22304	16	TRUE	9306	6037	13	0.215339	0.071736
21700	developmental maturation	3.93387	14	10.7703	ellipse			1.1632e-05	0.00011645	0	7.526e-05	457	22304	52	TRUE	21700	6037	29	0.480371	0.233142
55080	cation homeostasis	3.77974	14	12.3288	ellipse			1.7215e-05	0.00016606	0	3.27944e-09	720	22304	76	TRUE	55080	6037	38	0.629452	0.340746
6413	translational initiation	3.76985	14	11.4891	ellipse			1.7676e-05	0.00016988	0	0.0892298	313	22304	63	TRUE	6413	6037	33	0.546629	0.282461
65004	protein-DNA complex assembly	3.75025	14	11.1355	ellipse			1.8627e-05	0.00017773	0	2.44511e-06	531	22304	58	TRUE	65004	6037	31	0.5135	0.260043
48767	root hair elongation	3.66229	14	8.24621	ellipse			2.289e-05	0.00021762	0	2.3601e-06	542	22304	25	TRUE	48767	6037	17	0.281597	0.112088
10020	chloroplast fission	3.62911	14	6.63325	ellipse			2.5063e-05	0.0002349	0	9.00101e-08	642	22304	13	TRUE	10020	6037	11	0.18221	0.0582855
7033	vacuole organization	3.62911	14	6.63325	ellipse			2.5063e-05	0.0002349	0	7.76058e-05	451	22304	13	TRUE	7033	6037	11	0.18221	0.0582855
48869	cellular developmental process	3.55494	14	24.98	ellipse			3.068e-05	0.00027865	0	0.00220964	366	22304	435	TRUE	48869	6037	156	2.58406	1.95032
6623	protein targeting to vacuole	3.54954	14	7.2111	ellipse			3.1171e-05	0.00028214	0	7.52793e-09	701	22304	17	TRUE	6623	6037	13	0.215339	0.0762195
16568	chromatin modification	3.50546	14	12.8062	ellipse			3.4737e-05	0.00031228	0	0.000137638	392	22304	86	TRUE	16568	6037	41	0.679145	0.385581
31497	chromatin assembly	3.47517	14	10.9545	ellipse			3.7373e-05	0.00033484	0	9.15994e-06	473	22304	57	TRUE	31497	6037	30	0.496936	0.25556
6323	DNA packaging	3.40049	14	11.1355	ellipse			4.4685e-05	0.00039766	0	0.000175062	379	22304	60	TRUE	6323	6037	31	0.5135	0.26901
48589	developmental growth	3.38969	14	18	ellipse			4.5966e-05	0.00040768	0	0.000165642	385	22304	203	TRUE	48589	6037	81	1.34173	0.910151
9414	response to water deprivation	3.38696	14	17.4356	ellipse			4.6411e-05	0.00041025	0	2.23297e-06	560	22304	188	TRUE	9414	6037	76	1.2589	0.842898
34728	nucleosome organization	3.37533	14	10.7703	ellipse			4.7989e-05	0.00042138	0	8.49768e-05	427	22304	55	TRUE	34728	6037	29	0.480371	0.246593
6334	nucleosome assembly	3.37533	14	10.7703	ellipse			4.7989e-05	0.00042138	0	2.50664e-06	525	22304	55	TRUE	6334	6037	29	0.480371	0.246593
9637	response to blue light	3.35772	14	10.3923	ellipse			5.014e-05	0.00043881	0	7.65324e-10	753	22304	50	TRUE	9637	6037	27	0.447242	0.224175
30154	cell differentiation	3.34294	14	21.0713	ellipse			5.2049e-05	0.00045401	0	8.47513e-05	431	22304	296	TRUE	30154	6037	111	1.83866	1.32712
33554	cellular response to stress	3.24438	14	22.9783	ellipse			6.7679e-05	0.00056967	0	7.96804e-05	444	22304	364	TRUE	33554	6037	132	2.18652	1.63199
33205	cell cycle cytokinesis	3.24438	14	7.74597	ellipse			6.7481e-05	0.00056967	0	9.41084e-05	402	22304	22	TRUE	33205	6037	15	0.248468	0.098637
6888	ER to Golgi vesicle-mediated transport	3.18474	14	6.32456	ellipse			7.8878e-05	0.00065353	0	2.22823e-06	561	22304	12	TRUE	6888	6037	10	0.165645	0.053802
71214	cellular response to abiotic stimulus	3.15002	14	10.9545	ellipse			8.6782e-05	0.00070792	0	8.26361e-05	441	22304	59	TRUE	71214	6037	30	0.496936	0.264527
51170	nuclear import	3.08294	14	9.38083	ellipse			0.0001044	0.00082616	0	1.2223e-09	746	22304	39	TRUE	51170	6037	22	0.364419	0.174857
9629	response to gravity	3.08013	14	9.79796	ellipse			0.00010539	0.00083152	0	2.09581e-06	572	22304	44	TRUE	9629	6037	24	0.397548	0.197274
71103	DNA conformation change	3.03555	14	12.6491	ellipse			0.00011818	0.00092141	0	0.00246674	350	22304	87	TRUE	71103	6037	40	0.662581	0.390065
9846	pollen germination	3.02667	14	8.7178	ellipse			0.00012169	0.00094045	0	9.29097e-05	405	22304	32	TRUE	9846	6037	19	0.314726	0.143472
9415	response to water	3.00939	14	17.5499	ellipse			0.000127	0.00097862	0	4.05595e-06	506	22304	196	TRUE	9415	6037	77	1.27547	0.878766
10090	trichome morphogenesis	2.99921	14	10	ellipse			0.00013077	0.0010018	0	5.05878e-08	668	22304	47	TRUE	10090	6037	25	0.414113	0.210725
6606	protein import into nucleus	2.99376	14	9.16515	ellipse			0.00013281	0.0010145	0	6.76621e-08	658	22304	37	TRUE	6606	6037	21	0.347855	0.16589
16569	covalent chromatin modification	2.95307	14	11.1355	ellipse			0.00014627	0.0011141	0	0.00414434	324	22304	63	TRUE	16569	6037	31	0.5135	0.282461
42592	homeostatic process	2.93721	14	17.6635	ellipse			0.00015215	0.0011556	0	8.7249e-05	424	22304	200	TRUE	42592	6037	78	1.29203	0.8967
30003	cellular cation homeostasis	2.90787	14	11.3137	ellipse			0.00016372	0.0012363	0	4.7449e-08	680	22304	66	TRUE	30003	6037	32	0.530065	0.295911
30036	actin cytoskeleton organization	2.89278	14	9.38083	ellipse			0.0001729	0.00128	0	8.91031e-05	415	22304	40	TRUE	30036	6037	22	0.364419	0.17934
34504	protein localization in nucleus	2.89278	14	9.38083	ellipse			0.0001729	0.00128	0	2.01297e-09	737	22304	40	TRUE	34504	6037	22	0.364419	0.17934
911	cytokinesis by cell plate formation	2.83816	14	7.2111	ellipse			0.00020046	0.0014516	0	2.56033e-06	522	22304	19	TRUE	911	6037	13	0.215339	0.0851865
55066	di-, tri-valent inorganic cation homeostasis	2.81172	14	10.583	ellipse			0.00021401	0.0015427	0	5.92833e-11	763	22304	56	TRUE	55066	6037	28	0.463807	0.251076
50801	ion homeostasis	2.80934	14	12.6491	ellipse			0.00021598	0.0015512	0	1.43005e-07	615	22304	89	TRUE	50801	6037	40	0.662581	0.399032
51606	detection of stimulus	2.80092	14	9.16515	ellipse			0.0002214	0.0015815	0	7.78318e-05	448	22304	38	TRUE	51606	6037	21	0.347855	0.170373
48507	meristem development	2.77525	14	12.9615	ellipse			0.00023679	0.0016779	0	2.14854e-07	608	22304	95	TRUE	48507	6037	42	0.69571	0.425933
51789	response to protein stimulus	2.77016	14	6	ellipse			0.00024472	0.0016976	0	3.14858e-07	605	22304	11	TRUE	51789	6037	9	0.149081	0.0493185
6625	protein targeting to peroxisome	2.77016	14	6	ellipse			0.00024472	0.0016976	0	1.98481e-06	590	22304	11	TRUE	6625	6037	9	0.149081	0.0493185
10152	pollen maturation	2.77016	14	6	ellipse			0.00024472	0.0016976	0	2.10839e-06	569	22304	11	TRUE	10152	6037	9	0.149081	0.0493185
10039	response to iron ion	2.77016	14	6	ellipse			0.00024472	0.0016976	0	2.90412e-09	729	22304	11	TRUE	10039	6037	9	0.149081	0.0493185
43574	peroxisomal transport	2.77016	14	6	ellipse			0.00024472	0.0016976	0	3.77085e-07	600	22304	11	TRUE	43574	6037	9	0.149081	0.0493185
59	protein import into nucleus, docking	2.76467	14	6.63325	ellipse			0.00024914	0.0017192	0	3.21508e-06	514	22304	15	TRUE	59	6037	11	0.18221	0.0672525
19725	cellular homeostasis	2.7598	14	15.6205	ellipse			0.0002526	0.0017386	0	0.00229496	363	22304	151	TRUE	19725	6037	61	1.01044	0.677009
34976	response to endoplasmic reticulum stress	2.75355	14	6.32456	ellipse			0.00025826	0.0017638	0	2.19746e-06	566	22304	13	TRUE	34976	6037	10	0.165645	0.0582855
35315	hair cell differentiation	2.73635	14	10.9545	ellipse			0.00027111	0.001835	0	4.74293e-08	681	22304	62	TRUE	35315	6037	30	0.496936	0.277977
10026	trichome differentiation	2.73635	14	10.9545	ellipse			0.00027111	0.001835	0	3.17011e-09	723	22304	62	TRUE	10026	6037	30	0.496936	0.277977
902	cell morphogenesis	2.69078	14	18.868	ellipse			0.00030305	0.0020381	0	6.7262e-06	483	22304	238	TRUE	902	6037	89	1.47424	1.06707
9408	response to heat	2.68595	14	14.6969	ellipse			0.00030722	0.0020609	0	2.05277e-06	580	22304	131	TRUE	9408	6037	54	0.894484	0.587339
9814	defense response, incompatible interaction	2.64185	14	13.4164	ellipse			0.00034091	0.0022811	0	2.43711e-06	533	22304	105	TRUE	9814	6037	45	0.745403	0.470768
45038	protein import into chloroplast thylakoid membrane	2.58612	14	4.89898	ellipse			0.0003925	0.0025935	0	4.51117e-09	712	22304	6	TRUE	45038	6037	6	0.0993871	0.026901
7030	Golgi organization	2.58612	14	4.89898	ellipse			0.0003925	0.0025935	0	7.76058e-05	450	22304	6	TRUE	7030	6037	6	0.0993871	0.026901
48532	anatomical structure arrangement	2.54627	14	9.38083	ellipse			0.0004356	0.0028427	0	7.50291e-05	460	22304	42	TRUE	48532	6037	22	0.364419	0.188307
9908	flower development	2.52822	14	18.4391	ellipse			0.00045667	0.0029633	0	2.30945e-06	551	22304	228	TRUE	9908	6037	85	1.40798	1.02224
9933	meristem structural organization	2.52624	14	8.94427	ellipse			0.00046067	0.0029769	0	4.11976e-06	505	22304	37	TRUE	9933	6037	20	0.33129	0.16589
6979	response to oxidative stress	2.52288	14	19.0788	ellipse			0.00046538	0.003	0	1.33465e-05	471	22304	247	TRUE	6979	6037	91	1.50737	1.10742
32989	cellular component morphogenesis	2.50125	14	19.4936	ellipse			0.00049033	0.0031532	0	0.0001657	384	22304	260	TRUE	32989	6037	95	1.57363	1.16571
10053	root epidermal cell differentiation	2.47759	14	10.198	ellipse			0.00052031	0.0033297	0	8.99605e-08	643	22304	53	TRUE	10053	6037	26	0.430677	0.237626
45037	protein import into chloroplast stroma	2.39958	14	5.2915	ellipse			0.00064832	0.0039849	0	4.53143e-09	711	22304	8	TRUE	45037	6037	7	0.115952	0.035868
55070	copper ion homeostasis	2.39958	14	5.2915	ellipse			0.00064832	0.0039849	0	9.22181e-13	778	22304	8	TRUE	55070	6037	7	0.115952	0.035868
55085	transmembrane transport	2.35666	14	11.8322	ellipse			0.00072067	0.0043989	0	0.00251171	343	22304	79	TRUE	55085	6037	35	0.579758	0.354197
15780	nucleotide-sugar transport	2.34638	14	5.65685	ellipse			0.00074645	0.0045043	0	1.39696e-07	616	22304	10	TRUE	15780	6037	8	0.132516	0.044835
9292	genetic transfer	2.24482	14	7.74597	ellipse			0.00096678	0.0056909	0	9.02499e-05	410	22304	26	TRUE	9292	6037	15	0.248468	0.116571
48468	cell development	2.21167	14	16.6132	ellipse			0.0010481	0.0061423	0	8.44437e-05	434	22304	183	TRUE	48468	6037	69	1.14295	0.820481
34599	cellular response to oxidative stress	2.13095	14	6.63325	ellipse			0.0012874	0.0073968	0	0.000131831	394	22304	17	TRUE	34599	6037	11	0.18221	0.0762195
302	response to reactive oxygen species	2.12979	14	10.7703	ellipse			0.0012964	0.0074166	0	0.000258103	371	22304	64	TRUE	302	6037	29	0.480371	0.286944
7006	mitochondrial membrane organization	2.08926	14	4.47214	ellipse			0.001451	0.0081422	0	8.47578e-05	430	22304	5	TRUE	7006	6037	5	0.0828226	0.0224175
7007	inner mitochondrial membrane organization	2.08926	14	4.47214	ellipse			0.001451	0.0081422	0	2.3106e-06	550	22304	5	TRUE	7007	6037	5	0.0828226	0.0224175
45039	protein import into mitochondrial inner membrane	2.08926	14	4.47214	ellipse			0.001451	0.0081422	0	9.00582e-08	641	22304	5	TRUE	45039	6037	5	0.0828226	0.0224175
22610	biological adhesion	2.06718	14	6.32456	ellipse			0.0015526	0.0085669	0	0.00273661	333	22304	15	TRUE	22610	6037	10	0.165645	0.0672525
34614	cellular response to reactive oxygen species	2.06718	14	6.32456	ellipse			0.0015526	0.0085669	0	0.00398992	330	22304	15	TRUE	34614	6037	10	0.165645	0.0672525
7155	cell adhesion	2.06718	14	6.32456	ellipse			0.0015526	0.0085669	0	0.00256175	339	22304	15	TRUE	7155	6037	10	0.165645	0.0672525
48481	ovule development	2.03999	14	8.94427	ellipse			0.0016667	0.0091203	0	5.79338e-06	490	22304	40	TRUE	48481	6037	20	0.33129	0.17934
32506	cytokinetic process	2.0018	14	6	ellipse			0.0018312	0.0099587	0	0.00246686	348	22304	13	TRUE	32506	6037	9	0.149081	0.0582855
6352	transcription initiation	1.99162	14	9.16515	ellipse			0.0018785	0.010195	0	0.0866527	316	22304	43	TRUE	6352	6037	21	0.347855	0.192791
9642	response to light intensity	1.97825	14	11.3137	ellipse			0.0019412	0.010514	0	7.54011e-10	755	22304	74	TRUE	9642	6037	32	0.530065	0.331779
48508	embryonic meristem development	1.97156	14	6.9282	ellipse			0.0019835	0.010677	0	4.13277e-06	503	22304	20	TRUE	48508	6037	12	0.198774	0.08967
6897	endocytosis	1.95615	14	5.65685	ellipse			0.0020844	0.011062	0	8.73038e-05	421	22304	11	TRUE	6897	6037	8	0.132516	0.0493185
42631	cellular response to water deprivation	1.95615	14	5.65685	ellipse			0.0020844	0.011062	0	8.61793e-06	475	22304	11	TRUE	42631	6037	8	0.132516	0.0493185
10324	membrane invagination	1.95615	14	5.65685	ellipse			0.0020844	0.011062	0	8.72715e-05	423	22304	11	TRUE	10324	6037	8	0.132516	0.0493185
6891	intra-Golgi vesicle-mediated transport	1.95615	14	5.65685	ellipse			0.0020844	0.011062	0	2.22823e-06	563	22304	11	TRUE	6891	6037	8	0.132516	0.0493185
42147	retrograde transport, endosome to Golgi	1.95507	14	4.89898	ellipse			0.0021106	0.01109	0	2.32002e-06	548	22304	7	TRUE	42147	6037	6	0.0993871	0.0313845
9630	gravitropism	1.94631	14	8.7178	ellipse			0.0021622	0.011316	0	2.43072e-06	535	22304	38	TRUE	9630	6037	19	0.314726	0.170373
7017	microtubule-based process	1.94601	14	12.8062	ellipse			0.0021679	0.011324	0	0.00246449	353	22304	101	TRUE	7017	6037	41	0.679145	0.452834
71216	cellular response to biotic stimulus	1.93878	14	5.2915	ellipse			0.0022304	0.011514	0	8.28906e-05	438	22304	9	TRUE	71216	6037	7	0.115952	0.0403515
48469	cell maturation	1.90504	14	8.94427	ellipse			0.0024342	0.012444	0	8.45559e-05	433	22304	41	TRUE	48469	6037	20	0.33129	0.183824
48764	trichoblast maturation	1.90504	14	8.94427	ellipse			0.0024342	0.012444	0	2.26001e-06	558	22304	41	TRUE	48764	6037	20	0.33129	0.183824
48765	root hair cell differentiation	1.90504	14	8.94427	ellipse			0.0024342	0.012444	0	9.79943e-08	639	22304	41	TRUE	48765	6037	20	0.33129	0.183824
6626	protein targeting to mitochondrion	1.89803	14	6.63325	ellipse			0.0025025	0.012647	0	1.9534e-06	593	22304	18	TRUE	6626	6037	11	0.18221	0.080703
9582	detection of abiotic stimulus	1.89803	14	6.63325	ellipse			0.0025025	0.012647	0	4.21187e-06	500	22304	18	TRUE	9582	6037	11	0.18221	0.080703
70585	protein localization in mitochondrion	1.89803	14	6.63325	ellipse			0.0025025	0.012647	0	4.34735e-08	691	22304	18	TRUE	70585	6037	11	0.18221	0.080703
48569	post-embryonic organ development	1.84982	14	17.088	ellipse			0.0028444	0.014131	0	1.67508e-07	611	22304	202	TRUE	48569	6037	73	1.20921	0.905667
71482	cellular response to light stimulus	1.84115	14	9.38083	ellipse			0.0029181	0.014416	0	4.8895e-08	677	22304	47	TRUE	71482	6037	22	0.364419	0.210725
30005	cellular di-, tri-valent inorganic cation homeostasis	1.84115	14	9.38083	ellipse			0.0029181	0.014416	0	8.18093e-10	752	22304	47	TRUE	30005	6037	22	0.364419	0.210725
71478	cellular response to radiation	1.84115	14	9.38083	ellipse			0.0029181	0.014416	0	2.26075e-06	557	22304	47	TRUE	71478	6037	22	0.364419	0.210725
48229	gametophyte development	1.82793	14	17.4356	ellipse			0.003014	0.014862	0	4.18011e-06	502	22304	212	TRUE	48229	6037	76	1.2589	0.950502
80022	primary root development	1.8145	14	6.32456	ellipse			0.0031376	0.015329	0	2.24276e-09	735	22304	16	TRUE	80022	6037	10	0.165645	0.071736
904	cell morphogenesis involved in differentiation	1.81186	14	13.5647	ellipse			0.0031626	0.015422	0	2.39731e-06	539	22304	118	TRUE	904	6037	46	0.761968	0.529053
48878	chemical homeostasis	1.80748	14	13.4164	ellipse			0.0032005	0.015578	0	4.57764e-06	495	22304	115	TRUE	48878	6037	45	0.745403	0.515603
7568	aging	1.79339	14	11.6619	ellipse			0.0033121	0.016092	0	7.71629e-05	453	22304	82	TRUE	7568	6037	34	0.563194	0.367647
9991	response to extracellular stimulus	1.7848	14	14.5602	ellipse			0.0033846	0.016414	0	6.61888e-06	485	22304	140	TRUE	9991	6037	53	0.877919	0.62769
10014	meristem initiation	1.77255	14	6.9282	ellipse			0.0034941	0.016883	0	7.51042e-05	458	22304	21	TRUE	10014	6037	12	0.198774	0.0941535
9639	response to red or far red light	1.77139	14	15.3623	ellipse			0.0035099	0.016928	0	7.65324e-10	754	22304	159	TRUE	9639	6037	59	0.977307	0.712877
6839	mitochondrial transport	1.74607	14	9.16515	ellipse			0.0037681	0.017944	0	3.76498e-07	601	22304	45	TRUE	6839	6037	21	0.347855	0.201758
46903	secretion	1.74607	14	9.16515	ellipse			0.0037681	0.017944	0	9.3511e-05	404	22304	45	TRUE	46903	6037	21	0.347855	0.201758
32940	secretion by cell	1.74607	14	9.16515	ellipse			0.0037681	0.017944	0	0.00229956	360	22304	45	TRUE	32940	6037	21	0.347855	0.201758
9606	tropism	1.72029	14	9.38083	ellipse			0.0040274	0.019042	0	8.78265e-05	419	22304	48	TRUE	9606	6037	22	0.364419	0.215208
6873	cellular ion homeostasis	1.71254	14	11.3137	ellipse			0.0041219	0.019385	0	2.26608e-06	556	22304	77	TRUE	6873	6037	32	0.530065	0.34523
226	microtubule cytoskeleton organization	1.67461	14	8.7178	ellipse			0.0045061	0.021154	0	9.38104e-05	403	22304	40	TRUE	226	6037	19	0.314726	0.17934
71495	cellular response to endogenous stimulus	1.67022	14	18.7617	ellipse			0.0045599	0.021369	0	2.27128e-06	554	22304	254	TRUE	71495	6037	88	1.45768	1.13881
7389	pattern specification process	1.65313	14	13.2665	ellipse			0.0047514	0.022226	0	7.50785e-05	459	22304	114	TRUE	7389	6037	44	0.728839	0.511119
48768	root hair cell tip growth	1.65232	14	5.65685	ellipse			0.0047687	0.022268	0	9.819e-08	638	22304	12	TRUE	48768	6037	8	0.132516	0.053802
9615	response to virus	1.64406	14	8.94427	ellipse			0.0048688	0.022695	0	2.38815e-06	541	22304	43	TRUE	9615	6037	20	0.33129	0.192791
90351	seedling development	1.61721	14	9.16515	ellipse			0.0051885	0.024143	0	4.41644e-06	496	22304	46	TRUE	90351	6037	21	0.347855	0.206241
55082	cellular chemical homeostasis	1.61672	14	11.3137	ellipse			0.0052035	0.02417	0	8.48654e-05	428	22304	78	TRUE	55082	6037	32	0.530065	0.349713
9855	determination of bilateral symmetry	1.61345	14	4	ellipse			0.0053634	0.024353	0	4.62137e-08	684	22304	4	TRUE	9855	6037	4	0.0662581	0.017934
16050	vesicle organization	1.61345	14	4	ellipse			0.0053634	0.024353	0	7.76058e-05	449	22304	4	TRUE	16050	6037	4	0.0662581	0.017934
6890	retrograde vesicle-mediated transport, Golgi to ER	1.61345	14	4	ellipse			0.0053634	0.024353	0	2.22823e-06	562	22304	4	TRUE	6890	6037	4	0.0662581	0.017934
9833	primary cell wall biogenesis	1.61345	14	4	ellipse			0.0053634	0.024353	0	1.56084e-07	614	22304	4	TRUE	9833	6037	4	0.0662581	0.017934
16559	peroxisome fission	1.58897	14	5.2915	ellipse			0.0056931	0.025765	0	4.12411e-06	504	22304	10	TRUE	16559	6037	7	0.115952	0.044835
7015	actin filament organization	1.58394	14	6.9282	ellipse			0.0058087	0.026065	0	2.45367e-06	530	22304	22	TRUE	7015	6037	12	0.198774	0.098637
30705	cytoskeleton-dependent intracellular transport	1.58394	14	6.32456	ellipse			0.0057808	0.026065	0	2.74048e-06	519	22304	17	TRUE	30705	6037	10	0.165645	0.0762195
30048	actin filament-based movement	1.58394	14	6.32456	ellipse			0.0057808	0.026065	0	8.93494e-05	413	22304	17	TRUE	30048	6037	10	0.165645	0.0762195
10043	response to zinc ion	1.55711	14	7.74597	ellipse			0.0061999	0.027726	0	2.90412e-09	730	22304	30	TRUE	10043	6037	15	0.248468	0.134505
9826	unidimensional cell growth	1.54581	14	16	ellipse			0.0065032	0.028457	0	8.30799e-05	436	22304	179	TRUE	9826	6037	64	1.06013	0.802547
60560	developmental growth involved in morphogenesis	1.54581	14	16	ellipse			0.0065032	0.028457	0	8.6572e-06	474	22304	179	TRUE	60560	6037	64	1.06013	0.802547
71445	cellular response to protein stimulus	1.54581	14	4.89898	ellipse			0.0064973	0.028457	0	3.18817e-06	516	22304	8	TRUE	71445	6037	6	0.0993871	0.035868
34620	cellular response to unfolded protein	1.54581	14	4.89898	ellipse			0.0064973	0.028457	0	4.34155e-06	497	22304	8	TRUE	34620	6037	6	0.0993871	0.035868
16558	protein import into peroxisome matrix	1.54581	14	4.89898	ellipse			0.0064973	0.028457	0	4.76862e-08	679	22304	8	TRUE	16558	6037	6	0.0993871	0.035868
6986	response to unfolded protein	1.54581	14	4.89898	ellipse			0.0064973	0.028457	0	4.18389e-06	501	22304	8	TRUE	6986	6037	6	0.0993871	0.035868
10054	trichoblast differentiation	1.54071	14	8.94427	ellipse			0.0066872	0.028793	0	4.97125e-08	672	22304	44	TRUE	10054	6037	20	0.33129	0.197274
10190	cytochrome b6f complex assembly	1.54071	14	4.47214	ellipse			0.0067435	0.028793	0	6.6033e-08	659	22304	6	TRUE	10190	6037	5	0.0828226	0.026901
7021	tubulin complex assembly	1.54071	14	4.47214	ellipse			0.0067435	0.028793	0	3.27997e-06	513	22304	6	TRUE	7021	6037	5	0.0828226	0.026901
30968	endoplasmic reticulum unfolded protein response	1.54071	14	4.47214	ellipse			0.0067435	0.028793	0	1.38409e-07	617	22304	6	TRUE	30968	6037	5	0.0828226	0.026901
6878	cellular copper ion homeostasis	1.54071	14	4.47214	ellipse			0.0067435	0.028793	0	1.21498e-11	773	22304	6	TRUE	6878	6037	5	0.0828226	0.026901
55071	manganese ion homeostasis	1.54071	14	4.47214	ellipse			0.0067435	0.028793	0	7.7454e-13	779	22304	6	TRUE	55071	6037	5	0.0828226	0.026901
9593	detection of chemical stimulus	1.50446	14	6	ellipse			0.0074133	0.031299	0	4.21919e-06	499	22304	15	TRUE	9593	6037	9	0.149081	0.0672525
48573	photoperiodism, flowering	1.49925	14	8.24621	ellipse			0.0075867	0.031677	0	1.30317e-07	623	22304	36	TRUE	48573	6037	17	0.281597	0.161406
48588	developmental cell growth	1.48316	14	11.8322	ellipse			0.0078855	0.032873	0	8.933e-05	414	22304	89	TRUE	48588	6037	35	0.579758	0.399032
48528	post-embryonic root development	1.47823	14	10.198	ellipse			0.0079882	0.033248	0	1.98831e-06	587	22304	62	TRUE	48528	6037	26	0.430677	0.277977
9648	photoperiodism	1.47311	14	8.48528	ellipse			0.0081465	0.033642	0	3.06348e-09	724	22304	39	TRUE	9648	6037	18	0.298161	0.174857
9555	pollen development	1.44632	14	14.6969	ellipse			0.0086785	0.035783	0	1.3586e-07	619	22304	149	TRUE	9555	6037	54	0.894484	0.668042
9581	detection of external stimulus	1.42567	14	6.9282	ellipse			0.0091863	0.037526	0	4.34001e-06	498	22304	23	TRUE	9581	6037	12	0.198774	0.103121
10193	response to ozone	1.42567	14	6.9282	ellipse			0.0091863	0.037526	0	2.09716e-06	571	22304	23	TRUE	10193	6037	12	0.198774	0.103121
3002	regionalization	1.41719	14	12	ellipse			0.0094646	0.038265	0	2.14909e-06	567	22304	93	TRUE	3002	6037	36	0.596323	0.416966
15914	phospholipid transport	1.41719	14	5.65685	ellipse			0.0094686	0.038265	0	1.38233e-07	618	22304	13	TRUE	15914	6037	8	0.132516	0.0582855
6972	hyperosmotic response	1.41113	14	9.38083	ellipse			0.0096165	0.038804	0	8.66583e-08	650	22304	51	TRUE	6972	6037	22	0.364419	0.228659
9832	plant-type cell wall biogenesis	1.39549	14	10	ellipse			0.010091	0.040227	0	7.28138e-06	482	22304	60	TRUE	9832	6037	25	0.414113	0.26901
9845	seed germination	1.34035	14	8.7178	ellipse			0.011595	0.045672	0	8.80825e-05	417	22304	43	TRUE	9845	6037	19	0.314726	0.192791
9644	response to high light intensity	1.34035	14	8.7178	ellipse			0.011595	0.045672	0	1.14637e-11	774	22304	43	TRUE	9644	6037	19	0.314726	0.192791
9799	specification of symmetry	1.16013	14	4	ellipse			0.021013	0.069162	0	2.1037e-06	570	22304	5	TRUE	9799	6037	4	0.0662581	0.0224175
48437	floral organ development	1.13198	14	14.1421	ellipse			0.022755	0.073794	0	3.92461e-06	507	22304	143	TRUE	48437	6037	50	0.828226	0.641141
48438	floral whorl development	1.04487	14	13.1149	ellipse			0.028667	0.090184	0	5.71685e-06	492	22304	122	TRUE	48438	6037	43	0.712274	0.546987
9932	cell tip growth	0.959721	14	11.1355	ellipse			0.036199	0.10972	0	2.27307e-06	553	22304	85	TRUE	9932	6037	31	0.5135	0.381098
48467	gynoecium development	0.954154	14	9.79796	ellipse			0.036708	0.11113	0	1.29284e-07	624	22304	63	TRUE	48467	6037	24	0.397548	0.282461
48440	carpel development	0.946459	14	9.38083	ellipse			0.038263	0.11312	0	2.1118e-07	609	22304	57	TRUE	48440	6037	22	0.364419	0.25556
31668	cellular response to extracellular stimulus	0.918945	14	13.2665	ellipse			0.041006	0.12052	0	0.000161629	386	22304	128	TRUE	31668	6037	44	0.728839	0.573888
71496	cellular response to external stimulus	0.918945	14	13.2665	ellipse			0.041006	0.12052	0	6.61888e-06	484	22304	128	TRUE	71496	6037	44	0.728839	0.573888
10033	response to organic substance	0.836413	14	34.8712	ellipse			0.052055	0.14574	0	7.95988e-06	478	22304	1037	TRUE	10033	6037	304	5.03561	4.64939
8643	carbohydrate transport	0.835111	14	7.48331	ellipse			0.052518	0.14618	0	6.38465e-06	487	22304	34	TRUE	8643	6037	14	0.231903	0.152439
17004	cytochrome complex assembly	0.802299	14	5.2915	ellipse			0.056965	0.15765	0	3.21505e-06	515	22304	14	TRUE	17004	6037	7	0.115952	0.062769
7049	cell cycle	0.760365	14	14.1421	ellipse			0.064907	0.17363	0	0.00255369	342	22304	152	TRUE	7049	6037	50	0.828226	0.681492
22402	cell cycle process	0.757373	14	12.8062	ellipse			0.065489	0.17483	0	0.00246685	349	22304	122	TRUE	22402	6037	41	0.679145	0.546987
9719	response to endogenous stimulus	0.602916	14	31.1127	ellipse			0.10989	0.24951	0	7.97775e-05	443	22304	835	TRUE	9719	6037	242	4.00861	3.74372
9725	response to hormone stimulus	0.557588	14	29.7993	ellipse			0.12558	0.27696	0	2.24754e-06	559	22304	767	TRUE	9725	6037	222	3.67732	3.43885
42546	cell wall biogenesis	0.495381	14	10.198	ellipse			0.14838	0.31961	0	0.00017973	378	22304	79	TRUE	42546	6037	26	0.430677	0.354197
9856	pollination	0.48015	14	13.2665	ellipse			0.15518	0.33102	0	0.000182772	376	22304	141	TRUE	9856	6037	44	0.728839	0.632174
70882	cellular cell wall organization or biogenesis	0.443318	14	10.583	ellipse			0.16918	0.36031	0	0.00247219	346	22304	87	TRUE	70882	6037	28	0.463807	0.390065
9743	response to carbohydrate stimulus	0.331772	14	14.2829	ellipse			0.32624	0.46583	0	2.21613e-07	607	22304	177	TRUE	9743	6037	51	0.84479	0.79358
6952	defense response	0.229591	14	26.3818	ellipse			0.45838	0.5894	0	2.06403e-06	577	22304	637	TRUE	6952	6037	174	2.88223	2.85599
7154	cell communication	0.13514	14	14.6969	ellipse			0.63502	0.73259	0	0.00246644	351	22304	206	TRUE	7154	6037	54	0.894484	0.923601
6955	immune response	0.117104	14	16.8523	ellipse			0.66281	0.76365	0	0.000172164	383	22304	272	TRUE	6955	6037	71	1.17608	1.21951
45087	innate immune response	0.116462	14	16.3707	ellipse			0.66408	0.76478	0	4.68928e-06	494	22304	257	TRUE	45087	6037	67	1.10982	1.15226

## Sheet: Cluster Signaling
GO ID	GO Description	nodeFillColor	nodeFontSize	nodeSize	nodeType	NumChildren	NumDescendents	pValue	adjustedPValue	diffusion_input	diffusion_output_heat	diffusion_output_rank	N	nn	selected	shared name	X	xx	Cluster frequency	Total frequency
15672	monovalent inorganic cation transport	8.74063	14	15.4919	ellipse			7.9751e-11	1.8171e-09	0	0.000130549	396	22304	105	TRUE	15672	6037	60
31324	negative regulation of cellular metabolic process	6.36294	14	14.1421	ellipse			2.838e-08	4.3357e-07	0	7.47867e-09	702	22304	92	TRUE	31324	6037	50
51239	regulation of multicellular organismal process	6.20632	14	20	ellipse			4.2018e-08	6.2184e-07	0	2.04438e-06	583	22304	229	TRUE	51239	6037	100
50793	regulation of developmental process	6.15754	14	21.4476	ellipse			4.791e-08	6.9576e-07	0	1.96299e-06	592	22304	273	TRUE	50793	6037	115
10646	regulation of cell communication	5.30127	14	14.1421	ellipse			3.9327e-07	4.9972e-06	0	8.48406e-08	654	22304	98	TRUE	10646	6037	50
9894	regulation of catabolic process	5.20616	14	10.3923	ellipse			4.9662e-07	6.2207e-06	0	4.02784e-08	697	22304	42	TRUE	9894	6037	27
44093	positive regulation of molecular function	4.89788	14	9.38083	ellipse			1.0435e-06	1.2651e-05	0	2.43568e-06	534	22304	32	TRUE	44093	6037	22
35466	regulation of signaling pathway	4.82871	14	13.7113	ellipse			1.2349e-06	1.4835e-05	0	2.00297e-06	586	22304	93	TRUE	35466	6037	47
43085	positive regulation of catalytic activity	4.51184	14	9.16515	ellipse			2.6779e-06	3.0772e-05	0	9.92674e-08	636	22304	31	TRUE	43085	6037	21
31329	regulation of cellular catabolic process	4.4185	14	9.79796	ellipse			3.421e-06	3.815e-05	0	2.6313e-09	732	22304	38	TRUE	31329	6037	24
48580	regulation of post-embryonic development	4.3845	14	16.6132	ellipse			3.7464e-06	4.1258e-05	0	8.16099e-08	656	22304	157	TRUE	48580	6037	69
65009	regulation of molecular function	4.18704	14	15.6205	ellipse			6.0752e-06	6.5007e-05	0	9.00975e-05	411	22304	136	TRUE	65009	6037	61
50790	regulation of catalytic activity	4.1595	14	15.0997	ellipse			6.5253e-06	6.9262e-05	0	2.33814e-06	547	22304	125	TRUE	50790	6037	57
16481	negative regulation of transcription	4.12041	14	11.4891	ellipse			7.1686e-06	7.5787e-05	0	2.08954e-06	574	22304	61	TRUE	16481	6037	33
51172	negative regulation of nitrogen compound metabolic process	3.99354	14	12.1655	ellipse			9.9463e-06	0.0001015	0	3.58586e-09	719	22304	72	TRUE	51172	6037	37
10558	negative regulation of macromolecule biosynthetic process	3.99354	14	12.1655	ellipse			9.9463e-06	0.0001015	0	8.73107e-08	646	22304	72	TRUE	10558	6037	37
45934	negative regulation of nucleobase, nucleoside, nucleotide and nucleic acid metabolic process	3.99354	14	12.1655	ellipse			9.9463e-06	0.0001015	0	4.38172e-08	689	22304	72	TRUE	45934	6037	37
7186	G-protein coupled receptor protein signaling pathway	3.96133	14	7.48331	ellipse			1.0753e-05	0.00010931	0	5.05277e-08	669	22304	18	TRUE	7186	6037	14
23051	regulation of signaling process	3.93387	14	10.7703	ellipse			1.1632e-05	0.00011645	0	2.08658e-06	576	22304	52	TRUE	23051	6037	29
9966	regulation of signal transduction	3.93387	14	10.7703	ellipse			1.1632e-05	0.00011645	0	4.66061e-08	683	22304	52	TRUE	9966	6037	29
51336	regulation of hydrolase activity	3.92665	14	9.16515	ellipse			1.1871e-05	0.0001184	0	4.96402e-08	673	22304	33	TRUE	51336	6037	21
48518	positive regulation of biological process	3.88612	14	18.7617	ellipse			1.3131e-05	0.00012998	0	1.92648e-06	594	22304	218	TRUE	48518	6037	88
6812	cation transport	3.77974	14	20.4939	ellipse			1.7198e-05	0.00016606	0	6.50624e-06	486	22304	271	TRUE	6812	6037	105
31327	negative regulation of cellular biosynthetic process	3.77974	14	12.3288	ellipse			1.7215e-05	0.00016606	0	4.38223e-08	688	22304	76	TRUE	31327	6037	38
9890	negative regulation of biosynthetic process	3.77974	14	12.3288	ellipse			1.7215e-05	0.00016606	0	5.03421e-09	710	22304	76	TRUE	9890	6037	38
51174	regulation of phosphorus metabolic process	3.66101	14	9.16515	ellipse			2.3123e-05	0.00021827	0	1.94911e-09	741	22304	34	TRUE	51174	6037	21
19220	regulation of phosphate metabolic process	3.66101	14	9.16515	ellipse			2.3123e-05	0.00021827	0	2.99637e-11	767	22304	34	TRUE	19220	6037	21
10109	regulation of photosynthesis	3.55494	14	7.48331	ellipse			3.0621e-05	0.00027865	0	1.94951e-09	739	22304	19	TRUE	10109	6037	14
30811	regulation of nucleotide catabolic process	3.25102	14	8.7178	ellipse			6.6227e-05	0.00056102	0	4.07067e-11	766	22304	31	TRUE	30811	6037	19
33121	regulation of purine nucleotide catabolic process	3.25102	14	8.7178	ellipse			6.6227e-05	0.00056102	0	6.96745e-13	780	22304	31	TRUE	33121	6037	19
33124	regulation of GTP catabolic process	3.25102	14	8.7178	ellipse			6.6227e-05	0.00056102	0	1.25965e-11	771	22304	31	TRUE	33124	6037	19
43087	regulation of GTPase activity	3.25102	14	8.7178	ellipse			6.6227e-05	0.00056102	0	8.51465e-10	750	22304	31	TRUE	43087	6037	19
48523	negative regulation of cellular process	3.1515	14	17.4356	ellipse			8.622e-05	0.00070551	0	1.2699e-07	628	22304	191	TRUE	48523	6037	76
45860	positive regulation of protein kinase activity	3.1474	14	6.63325	ellipse			8.8115e-05	0.00071219	0	9.47087e-13	777	22304	14	TRUE	45860	6037	11
33674	positive regulation of kinase activity	3.1474	14	6.63325	ellipse			8.8115e-05	0.00071219	0	4.92602e-11	764	22304	14	TRUE	33674	6037	11
6816	calcium ion transport	3.1474	14	6.63325	ellipse			8.8115e-05	0.00071219	0	7.79097e-11	759	22304	14	TRUE	6816	6037	11
70838	divalent metal ion transport	3.14607	14	6.9282	ellipse			8.8925e-05	0.00071438	0	5.34276e-09	708	22304	16	TRUE	70838	6037	12
6140	regulation of nucleotide metabolic process	3.02667	14	8.7178	ellipse			0.00012169	0.00094045	0	8.05961e-11	758	22304	32	TRUE	6140	6037	19
35556	intracellular signal transduction	2.91526	14	12.6491	ellipse			0.0001605	0.0012155	0	1.01703e-07	635	22304	88	TRUE	35556	6037	40
51056	regulation of small GTPase mediated signal transduction	2.85933	14	8.24621	ellipse			0.00018988	0.0013825	0	4.37052e-08	690	22304	28	TRUE	51056	6037	17
46578	regulation of Ras protein signal transduction	2.85933	14	8.24621	ellipse			0.00018988	0.0013825	0	7.52303e-10	756	22304	28	TRUE	46578	6037	17
32318	regulation of Ras GTPase activity	2.85933	14	8.24621	ellipse			0.00018988	0.0013825	0	2.32913e-11	768	22304	28	TRUE	32318	6037	17
51347	positive regulation of transferase activity	2.79023	14	6.9282	ellipse			0.00022754	0.001621	0	2.54153e-09	733	22304	17	TRUE	51347	6037	12
32147	activation of protein kinase activity	2.77016	14	6	ellipse			0.00024472	0.0016976	0	1.29244e-11	769	22304	11	TRUE	32147	6037	9
7205	activation of protein kinase C activity by G-protein coupled receptor protein signaling pathway	2.77016	14	6	ellipse			0.00024472	0.0016976	0	8.76809e-10	748	22304	11	TRUE	7205	6037	9
9789	positive regulation of abscisic acid mediated signaling pathway	2.75355	14	6.32456	ellipse			0.00025826	0.0017638	0	5.92105e-09	705	22304	13	TRUE	9789	6037	10
42325	regulation of phosphorylation	2.73635	14	8.48528	ellipse			0.00027147	0.001835	0	1.26777e-11	770	22304	31	TRUE	42325	6037	18
15674	di-, tri-valent inorganic cation transport	2.71872	14	8.94427	ellipse			0.00028345	0.0019111	0	1.31313e-07	622	22304	36	TRUE	15674	6037	20
30001	metal ion transport	2.52822	14	16	ellipse			0.00045744	0.0029633	0	1.91145e-07	610	22304	163	TRUE	30001	6037	64
45892	negative regulation of transcription, DNA-dependent	2.46168	14	7.74597	ellipse			0.00054495	0.003454	0	4.51334e-08	686	22304	25	TRUE	45892	6037	15
51253	negative regulation of RNA metabolic process	2.46168	14	7.74597	ellipse			0.00054495	0.003454	0	4.5153e-08	685	22304	25	TRUE	51253	6037	15
9909	regulation of flower development	2.45767	14	13.2665	ellipse			0.00055132	0.003486	0	1.44103e-09	745	22304	104	TRUE	9909	6037	44
48522	positive regulation of cellular process	2.43101	14	14.8324	ellipse			0.00059202	0.0037067	0	1.23468e-07	631	22304	137	TRUE	48522	6037	55
42548	regulation of photosynthesis, light reaction	2.37756	14	6.32456	ellipse			0.00068363	0.0041922	0	5.9611e-11	762	22304	14	TRUE	42548	6037	10
48584	positive regulation of response to stimulus	2.30677	14	10.3923	ellipse			0.00081958	0.0049343	0	1.28256e-07	625	22304	57	TRUE	48584	6037	27
48583	regulation of response to stimulus	2.29782	14	15.6205	ellipse			0.00083856	0.005037	0	1.96522e-06	591	22304	157	TRUE	48583	6037	61
51246	regulation of protein metabolic process	2.28841	14	9.16515	ellipse			0.00086083	0.0051475	0	3.64354e-09	718	22304	41	TRUE	51246	6037	21
43549	regulation of kinase activity	2.24482	14	7.74597	ellipse			0.00096678	0.0056909	0	8.2787e-10	751	22304	26	TRUE	43549	6037	15
45859	regulation of protein kinase activity	2.24482	14	7.74597	ellipse			0.00096678	0.0056909	0	1.22939e-11	772	22304	26	TRUE	45859	6037	15
32268	regulation of cellular protein metabolic process	2.13287	14	8	ellipse			0.0012678	0.0073642	0	2.75318e-09	731	22304	29	TRUE	32268	6037	16
51338	regulation of transferase activity	2.13287	14	8	ellipse			0.0012678	0.0073642	0	4.8826e-08	678	22304	29	TRUE	51338	6037	16
43467	regulation of generation of precursor metabolites and energy	2.06718	14	6.32456	ellipse			0.0015526	0.0085669	0	1.94951e-09	740	22304	15	TRUE	43467	6037	10
48519	negative regulation of biological process	1.95615	14	22.1811	ellipse			0.0020778	0.011062	0	2.00436e-06	585	22304	362	TRUE	48519	6037	123
10267	production of ta-siRNAs involved in RNA interference	1.95615	14	5.65685	ellipse			0.0020844	0.011062	0	3.35937e-06	511	22304	11	TRUE	10267	6037	8
6828	manganese ion transport	1.95507	14	4.89898	ellipse			0.0021106	0.01109	0	4.68983e-11	765	22304	7	TRUE	6828	6037	6
32312	regulation of ARF GTPase activity	1.93878	14	5.2915	ellipse			0.0022304	0.011514	0	4.48509e-13	781	22304	9	TRUE	32312	6037	7
32012	regulation of ARF protein signal transduction	1.93878	14	5.2915	ellipse			0.0022304	0.011514	0	1.1301e-11	776	22304	9	TRUE	32012	6037	7
9787	regulation of abscisic acid mediated signaling pathway	1.90504	14	8.24621	ellipse			0.0024331	0.012444	0	1.66236e-07	613	22304	33	TRUE	9787	6037	17
9892	negative regulation of metabolic process	1.89505	14	16.9706	ellipse			0.0025245	0.012734	0	1.2063e-07	633	22304	198	TRUE	9892	6037	72
6813	potassium ion transport	1.87048	14	9.16515	ellipse			0.0026868	0.013475	0	3.29351e-06	512	22304	44	TRUE	6813	6037	21
80010	regulation of oxygen and reactive oxygen species metabolic process	1.8145	14	6.32456	ellipse			0.0031376	0.015329	0	1.97891e-09	738	22304	16	TRUE	80010	6037	10
10119	regulation of stomatal movement	1.71254	14	7.74597	ellipse			0.0041193	0.019385	0	8.70049e-08	647	22304	29	TRUE	10119	6037	15
10019	chloroplast-nucleus signaling pathway	1.61345	14	4	ellipse			0.0053634	0.024353	0	4.97146e-08	671	22304	4	TRUE	10019	6037	4
30422	production of siRNA involved in RNA interference	1.58394	14	6.9282	ellipse			0.0058087	0.026065	0	0.00013065	395	22304	22	TRUE	30422	6037	12
48509	regulation of meristem development	1.55703	14	10.198	ellipse			0.0062114	0.027731	0	8.7322e-08	645	22304	61	TRUE	48509	6037	26
51173	positive regulation of nitrogen compound metabolic process	1.5503	14	10.3923	ellipse			0.0063192	0.028165	0	2.10569e-09	736	22304	64	TRUE	51173	6037	27
51248	negative regulation of protein metabolic process	1.54071	14	4.47214	ellipse			0.0067435	0.028793	0	4.44127e-08	687	22304	6	TRUE	51248	6037	5
32269	negative regulation of cellular protein metabolic process	1.54071	14	4.47214	ellipse			0.0067435	0.028793	0	9.25694e-10	747	22304	6	TRUE	32269	6037	5
70918	production of small RNA involved in gene silencing by RNA	1.5269	14	7.2111	ellipse			0.0070176	0.029724	0	0.00399482	327	22304	25	TRUE	70918	6037	13
9910	negative regulation of flower development	1.49925	14	8.24621	ellipse			0.0075867	0.031677	0	6.59392e-11	760	22304	36	TRUE	9910	6037	17
6417	regulation of translation	1.49925	14	6.63325	ellipse			0.0075699	0.031677	0	4.68086e-08	682	22304	20	TRUE	6417	6037	11
35468	positive regulation of signaling pathway	1.49925	14	6.63325	ellipse			0.0075699	0.031677	0	4.30415e-08	692	22304	20	TRUE	35468	6037	11
10029	regulation of seed germination	1.42964	14	7.74597	ellipse			0.0090463	0.037184	0	1.48339e-09	744	22304	31	TRUE	10029	6037	15
10647	positive regulation of cell communication	1.42567	14	6.9282	ellipse			0.0091863	0.037526	0	4.41149e-09	713	22304	23	TRUE	10647	6037	12
7166	cell surface receptor linked signaling pathway	1.41719	14	13.4164	ellipse			0.0094051	0.038265	0	2.38936e-06	540	22304	121	TRUE	7166	6037	45
9911	positive regulation of flower development	1.4034	14	8	ellipse			0.0098609	0.0395	0	6.56668e-11	761	22304	34	TRUE	9911	6037	16
32483	regulation of Rab protein signal transduction	1.4034	14	6.32456	ellipse			0.0098787	0.0395	0	1.1301e-11	775	22304	18	TRUE	32483	6037	10
32313	regulation of Rab GTPase activity	1.4034	14	6.32456	ellipse			0.0098787	0.0395	0	4.48509e-13	782	22304	18	TRUE	32313	6037	10
31325	positive regulation of cellular metabolic process	1.39655	14	11.1355	ellipse			0.010051	0.040128	0	5.42442e-09	707	22304	78	TRUE	31325	6037	31
45935	positive regulation of nucleobase, nucleoside, nucleotide and nucleic acid metabolic process	1.39314	14	10.198	ellipse			0.010161	0.040444	0	1.91938e-10	757	22304	63	TRUE	45935	6037	26
10605	negative regulation of macromolecule metabolic process	1.35542	14	16	ellipse			0.011133	0.044114	0	2.0915e-06	573	22304	183	TRUE	10605	6037	64
48582	positive regulation of post-embryonic development	1.34035	14	8.7178	ellipse			0.011595	0.045672	0	2.91144e-09	727	22304	43	TRUE	48582	6037	19
23014	signal transmission via phosphorylation event	1.32837	14	5.2915	ellipse			0.012008	0.04695	0	2.53589e-06	523	22304	11	TRUE	23014	6037	7
7243	intracellular protein kinase cascade	1.32837	14	5.2915	ellipse			0.012008	0.04695	0	5.48331e-08	663	22304	11	TRUE	7243	6037	7
9870	defense response signaling pathway, resistance gene-dependent	1.32837	14	5.2915	ellipse			0.012008	0.04695	0	2.44067e-06	532	22304	11	TRUE	9870	6037	7
65007	biological regulation	1.31672	14	61.0246	ellipse			0.012389	0.048226	0	0.00246451	352	22304	3243	TRUE	65007	6037	931
45454	cell redox homeostasis	1.30824	14	10.583	ellipse			0.012689	0.049176	0	8.71164e-05	425	22304	70	TRUE	45454	6037	28
45089	positive regulation of innate immune response	1.23632	14	7.2111	ellipse			0.015458	0.058034	0	9.85939e-08	637	22304	27	TRUE	45089	6037	13
2684	positive regulation of immune system process	1.23632	14	7.2111	ellipse			0.015458	0.058034	0	1.3403e-07	620	22304	27	TRUE	2684	6037	13
50778	positive regulation of immune response	1.23632	14	7.2111	ellipse			0.015458	0.058034	0	2.34397e-06	545	22304	27	TRUE	50778	6037	13
48581	negative regulation of post-embryonic development	1.2219	14	9.59166	ellipse			0.016063	0.059992	0	2.9322e-09	726	22304	56	TRUE	48581	6037	23
16246	RNA interference	1.2056	14	7.48331	ellipse			0.016726	0.062288	0	3.45383e-06	510	22304	30	TRUE	16246	6037	14
9893	positive regulation of metabolic process	1.18524	14	11.1355	ellipse			0.018162	0.065276	0	7.97539e-08	657	22304	81	TRUE	9893	6037	31
51094	positive regulation of developmental process	1.00957	14	8.94427	ellipse			0.032014	0.09782	0	8.37486e-08	655	22304	50	TRUE	51094	6037	20
10629	negative regulation of gene expression	0.853655	14	14.8324	ellipse			0.048776	0.14007	0	8.27004e-05	440	22304	166	TRUE	10629	6037	55
51093	negative regulation of developmental process	0.843749	14	10.9545	ellipse			0.050854	0.1433	0	8.51329e-08	652	22304	84	TRUE	51093	6037	30
2218	activation of innate immune response	0.843749	14	6.63325	ellipse			0.050912	0.1433	0	2.48534e-06	528	22304	25	TRUE	2218	6037	11
2253	activation of immune response	0.843749	14	6.63325	ellipse			0.050912	0.1433	0	9.24833e-05	406	22304	25	TRUE	2253	6037	11
31349	positive regulation of defense response	0.835111	14	7.2111	ellipse			0.052434	0.14618	0	3.95029e-09	715	22304	31	TRUE	31349	6037	13
45088	regulation of innate immune response	0.564071	14	7.48331	ellipse			0.12161	0.27285	0	4.0133e-09	714	22304	38	TRUE	45088	6037	14
31347	regulation of defense response	0.520018	14	9.38083	ellipse			0.13802	0.30198	0	8.69222e-10	749	22304	65	TRUE	31347	6037	22
80134	regulation of response to stress	0.417384	14	10	ellipse			0.19218	0.38249	0	4.29783e-08	693	22304	78	TRUE	80134	6037	25
50776	regulation of immune response	0.408901	14	7.48331	ellipse			0.1968	0.39003	0	1.32469e-07	621	22304	41	TRUE	50776	6037	14
2682	regulation of immune system process	0.408901	14	7.48331	ellipse			0.1968	0.39003	0	2.04606e-06	582	22304	41	TRUE	2682	6037	14
10608	posttranscriptional regulation of gene expression	0.281592	14	12.1655	ellipse			0.37142	0.52289	0	2.26656e-06	555	22304	129	TRUE	10608	6037	37
41	transition metal ion transport	0.281592	14	7.74597	ellipse			0.37085	0.52289	0	3.21792e-09	721	22304	50	TRUE	41	6037	15
50789	regulation of biological process	0.268411	14	55.1362	ellipse			0.38727	0.539	0	7.41337e-05	461	22304	2783	TRUE	50789	6037	760
40029	regulation of gene expression, epigenetic	0.149987	14	12.9615	ellipse			0.58488	0.70797	0	2.31396e-06	549	22304	158	TRUE	40029	6037	42
7165	signal transduction	0.111243	14	22.4499	ellipse			0.67475	0.77403	0	2.5685e-06	521	22304	480	TRUE	7165	6037	126
